# Supplementary material for: Acarbose impairs gut Bacteroides growth by targeting intracellular glucosidases
Source: mBio. 2024 Nov 20;15(12):e01506-24. doi: 10.1128/mbio.01506-24 (PMC11633381; doi:10.1128/mbio.01506-24)
Supplement: Table S3 — Proteomics data. [file mbio.01506-24-s0005.xlsx]

## Sheet: Explanations
The Excel file contains the following worksheets. DO NOT CHANGE THE FILE NAME (It contains the sample ID that we will need if you need anything else later on). The explanations below are written in simple launguage (almost non-scientific) to make it easier to understand. Please DO NOT upload this explanations worksheet to any journal site. Please edit or contact us for a edited version.
1. Proteins&Peptides: If you click on the “+” sign on the extreme left of each protein, it opens up to display the peptides identified for the protein. DO NOT DO ANYTHING WITH THIS. JUST KEEP IT AS A REFERENCE FOR THE COMPLETE DATA.
2. Proteins Only: Same info, but without the peptide sequences. USE THIS FOR SORTING/FILTERING etc (the embedded peptide sequence info in the 1st worksheet messes up these actions in some Excel versions).
3. PD 2.4 Processing Info: Provides info about the database, search parameters and quantitation methods etc (useful while writing the method for manuscript)
The data were searched against B ovatus protein database (5499 entries; uniprot-download_UP000005475_B_ovatus2-2023.03.21-13.01.58.98; downloaded on 03/21/2023) and filtered for high confidence proteins (Column A= FDR confidence. High (≤1%)-medium-low (≤5%)).
Below are explanations for some of the columns:
Accession, description columns are self-explanatory.
Exp.q-value and Sum PEP score: are scoring options. All these proteins are of high quality, so don’t worry about it.
Coverage: We don’t really worry about it. Of course, higher the coverage, better the confidence in protein ID and quantitation. However, 2 peptides are enough for a positive ID.
Following 3 columns are sum of the all your samples.
#peptides: Number of peptides assigned for the protein. Higher the number of peptides, more the confidence in both ID and quantitation. Single Peptide IDs may be OK, but MS/MS may need to validated manually. This is sum of peptides found in ALL samples.
#PSMs: Peptide to spectrum matches. Total number of times the peptides have been sequenced. This is sum of PSMs from ALL samples
#Unique peptides: Of the peptides identified, how many of them can be assigned to the reported protein accession number. The #Peptides and #unique peptides might differ in cases where there is ambiguity (ex. In case of isoforms, only some of the identified peptides can be assigned to the isoform that is reported. If you want to know what other proteins have the same peptide, you can click on the …
Next 3 columns (AAs, MW, pI) are from the database (not mass spec).
Next few columns will provide information about the individual samples. The sample names are mentioned in the Header (For Ex: # Peptides (by Search Engine):: A2 Sequest HT (BoDSus))
Columns M: Number of peptides identified for the protein in individual samples.
Columns O: Number of PSMs assigned to each protein in individual samples.

## Sheet: Proteins&Peptides
Protein FDR Confidence: Combined	Accession	Description	Exp. q-value: Combined	Sum PEP Score	Coverage [%]	# Peptides	# PSMs	# Unique Peptides	# AAs	MW [kDa]	calc. pI	# Peptides (by Search Engine): A2 Sequest HT (BoDSus)	# PSMs (by Search Engine): A2 Sequest HT (BoDSus)	Modifications
High	A7M4Q3	Glyceraldehyde-3-phosphate dehydrogenase OS=Bacteroides ovatus (strain ATCC 8483 / DSM 1896 / JCM 5824 / BCRC 10623 / CCUG 4943 / NCTC 11153) OX=411476 GN=gap PE=3 SV=1	0	1222.56	97	52	2779	52	336	35.9	5.97	52	2779
	Checked	Confidence	Annotated Sequence	Modifications	Qvality PEP	Qvality q-value	# Protein Groups	# Proteins	# PSMs	Master Protein Accessions	Positions in Master Proteins	Modifications in Master Proteins	# Missed Cleavages	Theo. MH+ [Da]	Found in Sample: [S1] F1: Sample, BoDSus	Confidence (by Search Engine): A2 Sequest HT (BoDSus)	Percolator q-Value (by Search Engine): A2 Sequest HT (BoDSus)	Percolator PEP (by Search Engine): A2 Sequest HT (BoDSus)	XCorr (by Search Engine): A2 Sequest HT (BoDSus)	Sequence in Protein	Positions in Proteins
	FALSE	High	[R].NDIQIVGINDLCPVDYLAYMLKYDTMHGQFNGTIEADVENSK.[L]	1xCarbamidomethyl [C12]; 1xDeamidated [N31]	0.00356528	0.000167116	1	1	1	A7M4Q3	A7M4Q3 [24-65]		1	4805.24	High	High	6.125e-05	0.0006203	2.39	R.NDIQIVGINDLCPVDYLAYMLKYDTMHGQFNGTIEADVENSK.L	[24-65]
	FALSE	High	[R].NDIQIVGINDLCPVDYLAYMLKYDTMHGQFNGTIEADVENSK.[L]	1xCarbamidomethyl [C12]	0.000252338	0.000167116	1	1	2	A7M4Q3	A7M4Q3 [24-65]		1	4804.26	High	High	6.125e-05	2.371e-05	5.23	R.NDIQIVGINDLCPVDYLAYMLKYDTMHGQFNGTIEADVENSK.L	[24-65]
	FALSE	High	[R].NDIQIVGINDLCPVDYLAYMLK.[Y]	1xCarbamidomethyl [C12]; 2xDeamidated [N9; N/Q]; 1xOxidation [M20]	8.96263e-05	0.000167116	1	1	3	A7M4Q3	A7M4Q3 [24-45]		0	2585.25	High	High	6.125e-05	6.661e-06	3.24	R.NDIQIVGINDLCPVDYLAYMLK.Y	[24-45]
	FALSE	High	[R].NDIQIVGINDLCPVDYLAYMLK.[Y]	1xCarbamidomethyl [C12]; 1xDeamidated [N/Q]; 1xOxidation [M20]	5.78233e-11	0.000167116	1	1	18	A7M4Q3	A7M4Q3 [24-45]		0	2584.27	High	High	6.125e-05	1.609e-13	5.75	R.NDIQIVGINDLCPVDYLAYMLK.Y	[24-45]
	FALSE	High	[R].NDIQIVGINDLCPVDYLAYMLK.[Y]	1xCarbamidomethyl [C12]; 1xOxidation [M20]	1.22471e-08	0.000167116	1	1	18	A7M4Q3	A7M4Q3 [24-45]		0	2583.28	High	High	6.125e-05	1.169e-10	5.77	R.NDIQIVGINDLCPVDYLAYMLK.Y	[24-45]
	FALSE	High	[R].NDIQIVGINDLCPVDYLAYMLK.[Y]	1xCarbamidomethyl [C12]; 2xDeamidated [N9; Q/N]	0.000330298	0.000167116	1	1	2	A7M4Q3	A7M4Q3 [24-45]		0	2569.26	High	High	6.125e-05	3.311e-05	4.58	R.NDIQIVGINDLCPVDYLAYMLK.Y	[24-45]
	FALSE	High	[R].NDIQIVGINDLCPVDYLAYMLK.[Y]	1xCarbamidomethyl [C12]; 1xDeamidated [N/Q]	1.49731e-10	0.000167116	1	1	22	A7M4Q3	A7M4Q3 [24-45]		0	2568.27	High	High	6.125e-05	5.2e-13	6.95	R.NDIQIVGINDLCPVDYLAYMLK.Y	[24-45]
	FALSE	High	[R].NDIQIVGINDLCPVDYLAYMLK.[Y]	1xCarbamidomethyl [C12]	3.99997e-09	0.000167116	1	1	19	A7M4Q3	A7M4Q3 [24-45]		0	2567.29	High	High	6.125e-05	2.95e-11	6.62	R.NDIQIVGINDLCPVDYLAYMLK.Y	[24-45]
	FALSE	High	[R].NDIQIVGINDLCPVDYLAYMLKYDTMHGQFNGTIEADVENSK.[L]	1xCarbamidomethyl [C12]; 2xDeamidated [N9; N31]	4.06823e-05	0.000167116	1	1	2	A7M4Q3	A7M4Q3 [24-65]		1	4806.23	High	High	6.125e-05	2.52e-06	4.18	R.NDIQIVGINDLCPVDYLAYMLKYDTMHGQFNGTIEADVENSK.L	[24-65]
	FALSE	High	[R].NDIQIVGINDLCPVDYLAYMLKYDTMHGQFNGTIEADVENSK.[L]	1xCarbamidomethyl [C12]; 3xDeamidated [N9; N31; N40]; 1xOxidation [M26]	0.0316156	0.000725636	1	1	1	A7M4Q3	A7M4Q3 [24-65]		1	4823.2	High	High	0.0002192	0.00924	1.67	R.NDIQIVGINDLCPVDYLAYMLKYDTMHGQFNGTIEADVENSK.L	[24-65]
	FALSE	High	[-].MIKVGINGFGR.[I]	1xDeamidated [N7]	0.0444659	0.000870829	1	1	1	A7M4Q3	A7M4Q3 [1-11]		1	1192.65	High	High	0.0002613	0.01418	2.95	-.MIKVGINGFGR.I	[1-11]
	FALSE	High	[-].MIKVGINGFGR.[I]		0.00439282	0.000167116	1	1	2	A7M4Q3	A7M4Q3 [1-11]		1	1191.67	High	High	6.125e-05	0.0008017	3.29	-.MIKVGINGFGR.I	[1-11]
	FALSE	High	[R].NPADLKWNEVGAEYVVESTGLFLSK.[D]	1xDeamidated [N8]	8.53346e-06	0.000167116	1	1	2	A7M4Q3	A7M4Q3 [80-104]		1	2767.38	High	High	6.125e-05	3.674e-07	5.72	R.NPADLKWNEVGAEYVVESTGLFLSK.D	[80-104]
	FALSE	High	[R].NPADLKWNEVGAEYVVESTGLFLSK.[D]		5.20481e-09	0.000167116	1	1	2	A7M4Q3	A7M4Q3 [80-104]		1	2766.4	High	High	6.125e-05	4.075e-11	9.04	R.NPADLKWNEVGAEYVVESTGLFLSK.D	[80-104]
	FALSE	High	[K].LIVNGQAIR.[I]		0.00138761	0.000167116	1	1	16	A7M4Q3	A7M4Q3 [66-74]		0	983.6	High	High	6.125e-05	0.0001944	2.4	K.LIVNGQAIR.I	[66-74]
	FALSE	High	[K].LIVNGQAIR.[I]	1xDeamidated [N/Q]	0.0020099	0.000167116	1	1	40	A7M4Q3	A7M4Q3 [66-74]		0	984.584	High	High	6.125e-05	0.0003058	2.04	K.LIVNGQAIR.I	[66-74]
	FALSE	High	[R].ITAERNPADLKWNEVGAEYVVESTGLFLSK.[D]		4.91355e-12	0.000167116	1	1	2	A7M4Q3	A7M4Q3 [75-104]		2	3336.71	High	High	6.125e-05	7.758e-15	8.47	R.ITAERNPADLKWNEVGAEYVVESTGLFLSK.D	[75-104]
	FALSE	High	[R].ITAERNPADLK.[W]		0.000307416	0.000167116	1	1	19	A7M4Q3	A7M4Q3 [75-85]		1	1227.67	High	High	6.125e-05	3.036e-05	3.13	R.ITAERNPADLK.W	[75-85]
	FALSE	High	[K].LTGMSMRVPTLDVSVVDLTVNLAKPATYAEICAAMK.[E]	1xCarbamidomethyl [C32]; 2xOxidation [M6; M]	6.0236e-07	0.000167116	1	1	2	A7M4Q3	A7M4Q3 [228-263]		1	3897.98	High	High	6.125e-05	1.418e-08	7.05	K.LTGMSMRVPTLDVSVVDLTVNLAKPATYAEICAAMK.E	[228-263]
	FALSE	High	[K].LTGMSMRVPTLDVSVVDLTVNLAKPATYAEICAAMK.[E]	1xCarbamidomethyl [C32]; 1xDeamidated [N21]; 1xOxidation [M6]	0.00360808	0.000167116	1	1	1	A7M4Q3	A7M4Q3 [228-263]		1	3882.97	High	High	6.125e-05	0.0006286	5.09	K.LTGMSMRVPTLDVSVVDLTVNLAKPATYAEICAAMK.E	[228-263]
	FALSE	High	[K].LTGMSMRVPTLDVSVVDLTVNLAKPATYAEICAAMK.[E]	1xCarbamidomethyl [C32]; 1xOxidation [M]	4.2213e-09	0.000167116	1	1	4	A7M4Q3	A7M4Q3 [228-263]		1	3881.99	High	High	6.125e-05	3.162e-11	8.31	K.LTGMSMRVPTLDVSVVDLTVNLAKPATYAEICAAMK.E	[228-263]
	FALSE	High	[K].LTGMSMRVPTLDVSVVDLTVNLAKPATYAEICAAMK.[E]	1xCarbamidomethyl [C32]	1.65765e-10	0.000167116	1	1	8	A7M4Q3	A7M4Q3 [228-263]		1	3865.99	High	High	6.125e-05	5.875e-13	10.39	K.LTGMSMRVPTLDVSVVDLTVNLAKPATYAEICAAMK.E	[228-263]
	FALSE	High	[K].LTGMSMR.[V]	2xOxidation [M4; M6]	0.183109	0.00754345	1	1	3	A7M4Q3	A7M4Q3 [228-234]		0	827.375	High	High	0.002634	0.08563	1.31	K.LTGMSMR.V	[228-234]
	FALSE	High	[K].LTGMSMR.[V]	1xOxidation [M]	0.0546307	0.000870829	1	1	9	A7M4Q3	A7M4Q3 [228-234]		0	811.38	High	High	0.0002613	0.01837	1.75	K.LTGMSMR.V	[228-234]
	FALSE	High	[K].LTGMSMR.[V]		0.0527953	0.000870829	1	1	3	A7M4Q3	A7M4Q3 [228-234]		0	795.385	High	High	0.0002613	0.01758	2.13	K.LTGMSMR.V	[228-234]
	FALSE	High	[K].VIPALNGKLTGMSMRVPTLDVSVVDLTVNLAKPATYAEICAAMK.[E]	1xCarbamidomethyl [C40]; 1xOxidation [M]	6.67689e-06	0.000167116	1	1	3	A7M4Q3	A7M4Q3 [220-263]		2	4674.47	High	High	6.125e-05	2.733e-07	5.51	K.VIPALNGKLTGMSMRVPTLDVSVVDLTVNLAKPATYAEICAAMK.E	[220-263]
	FALSE	High	[K].VIPALNGKLTGMSMRVPTLDVSVVDLTVNLAKPATYAEICAAMK.[E]	1xCarbamidomethyl [C40]; 1xDeamidated [N29]	0.000309261	0.000167116	1	1	2	A7M4Q3	A7M4Q3 [220-263]		2	4659.46	High	High	6.125e-05	3.054e-05	6.88	K.VIPALNGKLTGMSMRVPTLDVSVVDLTVNLAKPATYAEICAAMK.E	[220-263]
	FALSE	High	[K].VIPALNGKLTGMSMRVPTLDVSVVDLTVNLAKPATYAEICAAMK.[E]	1xCarbamidomethyl [C40]	8.1834e-06	0.000167116	1	1	2	A7M4Q3	A7M4Q3 [220-263]		2	4658.48	High	High	6.125e-05	3.499e-07	5.12	K.VIPALNGKLTGMSMRVPTLDVSVVDLTVNLAKPATYAEICAAMK.E	[220-263]
	FALSE	High	[K].VIPALNGKLTGMSMR.[V]		0.000217281	0.000167116	1	1	1	A7M4Q3	A7M4Q3 [220-234]		1	1587.87	High	High	6.125e-05	1.977e-05	2.83	K.VIPALNGKLTGMSMR.V	[220-234]
	FALSE	High	[K].VIPALNGK.[L]	1xDeamidated [N6]	0.0199204	0.000350922	1	1	12	A7M4Q3	A7M4Q3 [220-227]		0	812.488	High	High	0.0001127	0.005199	1.89	K.VIPALNGK.L	[220-227]
	FALSE	High	[K].VIPALNGK.[L]		0.114235	0.00291507	1	1	2	A7M4Q3	A7M4Q3 [220-227]		0	811.504	High	High	0.001101	0.04683	1.5	K.VIPALNGK.L	[220-227]
	FALSE	High	[K].VIPALNGKLTGMSMRVPTLDVSVVDLTVNLAKPATYAEICAAMK.[E]	1xCarbamidomethyl [C40]; 2xDeamidated [N6; N29]	0.00506827	0.000167116	1	1	1	A7M4Q3	A7M4Q3 [220-263]		2	4660.45	High	High	6.125e-05	0.0009554	2.95	K.VIPALNGKLTGMSMRVPTLDVSVVDLTVNLAKPATYAEICAAMK.E	[220-263]
	FALSE	High	[K].VLNDKFGILDGLMTTVHSTTATQKTVDGPSMK.[D]	1xOxidation [M31]	0.00337889	0.000167116	1	1	2	A7M4Q3	A7M4Q3 [163-194]		2	3421.73	High	High	6.125e-05	0.0005798	5.42	K.VLNDKFGILDGLMTTVHSTTATQKTVDGPSMK.D	[163-194]
	FALSE	High	[K].VLNDKFGILDGLMTTVHSTTATQKTVDGPSMK.[D]		5.53264e-08	0.000167116	1	1	5	A7M4Q3	A7M4Q3 [163-194]		2	3405.74	High	High	6.125e-05	7.489e-10	7.4	K.VLNDKFGILDGLMTTVHSTTATQKTVDGPSMK.D	[163-194]
	FALSE	High	[K].VLNDKFGILDGLMTTVHSTTATQK.[T]	1xDeamidated [Q/N]; 1xOxidation [M13]	2.30944e-08	0.000167116	1	1	20	A7M4Q3	A7M4Q3 [163-186]		1	2607.33	High	High	6.125e-05	2.563e-10	6.16	K.VLNDKFGILDGLMTTVHSTTATQK.T	[163-186]
	FALSE	High	[K].VLNDKFGILDGLMTTVHSTTATQK.[T]	1xOxidation [M13]	1.67761e-10	0.000167116	1	1	21	A7M4Q3	A7M4Q3 [163-186]		1	2606.35	High	High	6.125e-05	5.96e-13	8.86	K.VLNDKFGILDGLMTTVHSTTATQK.T	[163-186]
	FALSE	High	[K].VLNDKFGILDGLMTTVHSTTATQK.[T]	1xDeamidated [N3]	1.72212e-13	0.000167116	1	1	15	A7M4Q3	A7M4Q3 [163-186]		1	2591.34	High	High	6.125e-05	1.256e-16	8.99	K.VLNDKFGILDGLMTTVHSTTATQK.T	[163-186]
	FALSE	High	[K].VLNDKFGILDGLMTTVHSTTATQK.[T]		2.00251e-12	0.000167116	1	1	19	A7M4Q3	A7M4Q3 [163-186]		1	2590.35	High	High	6.125e-05	2.563e-15	9.01	K.VLNDKFGILDGLMTTVHSTTATQK.T	[163-186]
	FALSE	High	[R].VPTLDVSVVDLTVNLAKPATYAEICAAMK.[E]	1xCarbamidomethyl [C25]	3.48484e-14	0.000167116	1	1	30	A7M4Q3	A7M4Q3 [235-263]		0	3089.63	High	High	6.125e-05	1.754e-17	9.08	R.VPTLDVSVVDLTVNLAKPATYAEICAAMK.E	[235-263]
	FALSE	High	[R].VPTLDVSVVDLTVNLAKPATYAEICAAMK.[E]	1xCarbamidomethyl [C25]; 1xDeamidated [N14]	7.5957e-13	0.000167116	1	1	12	A7M4Q3	A7M4Q3 [235-263]		0	3090.61	High	High	6.125e-05	7.79e-16	7.98	R.VPTLDVSVVDLTVNLAKPATYAEICAAMK.E	[235-263]
	FALSE	High	[R].VPTLDVSVVDLTVNLAKPATYAEICAAMK.[E]	1xCarbamidomethyl [C25]; 1xOxidation [M28]	1.06194e-12	0.000167116	1	1	5	A7M4Q3	A7M4Q3 [235-263]		0	3105.62	High	High	6.125e-05	1.179e-15	9.03	R.VPTLDVSVVDLTVNLAKPATYAEICAAMK.E	[235-263]
	FALSE	High	[R].VPTLDVSVVDLTVNLAKPATYAEICAAMKEASEGELK.[G]	1xCarbamidomethyl [C25]	7.20809e-07	0.000167116	1	1	1	A7M4Q3	A7M4Q3 [235-271]		1	3933.02	High	High	6.125e-05	1.763e-08	5.87	R.VPTLDVSVVDLTVNLAKPATYAEICAAMKEASEGELK.G	[235-271]
	FALSE	High	[R].VPTLDVSVVDLTVNLAKPATYAEICAAMKEASEGELK.[G]	1xCarbamidomethyl [C25]; 1xDeamidated [N14]	3.61308e-09	0.000167116	1	1	1	A7M4Q3	A7M4Q3 [235-271]		1	3934.01	High	High	6.125e-05	2.6e-11	6.3	R.VPTLDVSVVDLTVNLAKPATYAEICAAMKEASEGELK.G	[235-271]
	FALSE	High	[K].TYVKGTQFVSNASCTTNCLAPIAK.[V]	2xCarbamidomethyl [C14; C18]	1.04955e-07	0.000167116	1	1	1	A7M4Q3	A7M4Q3 [139-162]		1	2631.29	High	High	6.125e-05	1.652e-09	6.68	K.TYVKGTQFVSNASCTTNCLAPIAK.V	[139-162]
	FALSE	High	[K].VGINGFGR.[I]	1xDeamidated [N4]	0.00147308	0.000167116	1	1	61	A7M4Q3	A7M4Q3 [4-11]		0	820.431	High	High	6.125e-05	0.0002091	2.55	K.VGINGFGR.I	[4-11]
	FALSE	High	[K].VLDLIAHMASVNA.[-]		0.00466262	0.000167116	1	1	2	A7M4Q3	A7M4Q3 [324-336]		0	1353.72	High	High	6.125e-05	0.0008658	3.71	K.VLDLIAHMASVNA.-	[324-336]
	FALSE	High	[K].VGINGFGR.[I]		0.0057778	0.000167116	1	1	14	A7M4Q3	A7M4Q3 [4-11]		0	819.447	High	High	6.125e-05	0.001121	1.93	K.VGINGFGR.I	[4-11]
	FALSE	High	[K].YVVMSAPSKDDTPMFVCGVNEKTYVK.[G]	1xCarbamidomethyl [C17]	1.13587e-06	0.000167116	1	1	2	A7M4Q3	A7M4Q3 [117-142]		2	2965.41	High	High	6.125e-05	3.074e-08	7.49	K.YVVMSAPSKDDTPMFVCGVNEKTYVK.G	[117-142]
	FALSE	High	[K].YVVMSAPSKDDTPMFVCGVNEK.[T]	1xCarbamidomethyl [C17]; 1xDeamidated [N20]; 2xOxidation [M4; M14]	0.000261561	0.000167116	1	1	6	A7M4Q3	A7M4Q3 [117-138]		1	2507.11	High	High	6.125e-05	2.488e-05	3.18	K.YVVMSAPSKDDTPMFVCGVNEK.T	[117-138]
	FALSE	High	[K].YVVMSAPSKDDTPMFVCGVNEK.[T]	1xCarbamidomethyl [C17]; 2xOxidation [M4; M14]	3.43991e-10	0.000167116	1	1	60	A7M4Q3	A7M4Q3 [117-138]		1	2506.13	High	High	6.125e-05	1.447e-12	5.82	K.YVVMSAPSKDDTPMFVCGVNEK.T	[117-138]
	FALSE	High	[K].YVVMSAPSKDDTPMFVCGVNEK.[T]	1xCarbamidomethyl [C17]; 1xOxidation [M]	2.32042e-09	0.000167116	1	1	75	A7M4Q3	A7M4Q3 [117-138]		1	2490.13	High	High	6.125e-05	1.517e-11	5.69	K.YVVMSAPSKDDTPMFVCGVNEK.T	[117-138]
	FALSE	High	[K].YVVMSAPSKDDTPMFVCGVNEK.[T]	1xCarbamidomethyl [C17]; 1xDeamidated [N20]	1.3623e-09	0.000167116	1	1	17	A7M4Q3	A7M4Q3 [117-138]		1	2475.12	High	High	6.125e-05	7.866e-12	6.19	K.YVVMSAPSKDDTPMFVCGVNEK.T	[117-138]
	FALSE	High	[K].YVVMSAPSKDDTPMFVCGVNEK.[T]	1xCarbamidomethyl [C17]	3.477e-11	0.000167116	1	1	39	A7M4Q3	A7M4Q3 [117-138]		1	2474.14	High	High	6.125e-05	8.607e-14	6.08	K.YVVMSAPSKDDTPMFVCGVNEK.T	[117-138]
	FALSE	High	[K].YVVMSAPSK.[D]	1xOxidation [M4]	0.00208325	0.000167116	1	1	3	A7M4Q3	A7M4Q3 [117-125]		0	997.502	High	High	6.125e-05	0.0003206	2.17	K.YVVMSAPSK.D	[117-125]
	FALSE	High	[K].YVVMSAPSK.[D]		0.00399312	0.000167116	1	1	3	A7M4Q3	A7M4Q3 [117-125]		0	981.507	High	High	6.125e-05	0.0007105	1.86	K.YVVMSAPSK.D	[117-125]
	FALSE	High	[K].YVVMSAPSKDDTPMFVCGVNEK.[T]	1xCarbamidomethyl [C17]; 1xDeamidated [N20]; 1xOxidation [M]	5.28715e-06	0.000167116	1	1	18	A7M4Q3	A7M4Q3 [117-138]		1	2491.12	High	High	6.125e-05	2.049e-07	6.11	K.YVVMSAPSKDDTPMFVCGVNEK.T	[117-138]
	FALSE	High	[K].VVSWYDNEIGYSNKVLDLIAHMASVNA.[-]	2xDeamidated [N7; N13]	0.0114394	0.000350922	1	1	1	A7M4Q3	A7M4Q3 [310-336]		1	3010.45	High	High	0.0001127	0.002617	2.65	K.VVSWYDNEIGYSNKVLDLIAHMASVNA.-	[310-336]
	FALSE	High	[K].VVSWYDNEIGYSNKVLDLIAHMASVNA.[-]		7.4452e-05	0.000167116	1	1	1	A7M4Q3	A7M4Q3 [310-336]		1	3008.48	High	High	6.125e-05	5.304e-06	5.2	K.VVSWYDNEIGYSNKVLDLIAHMASVNA.-	[310-336]
	FALSE	High	[K].VVSWYDNEIGYSNK.[V]	1xDeamidated [N]	1.71651e-06	0.000167116	1	1	18	A7M4Q3	A7M4Q3 [310-323]		0	1674.76	High	High	6.125e-05	5.113e-08	3.95	K.VVSWYDNEIGYSNK.V	[310-323]
	FALSE	High	[K].VVSWYDNEIGYSNK.[V]		1.09445e-07	0.000167116	1	1	165	A7M4Q3	A7M4Q3 [310-323]		0	1673.78	High	High	6.125e-05	1.733e-09	3.1	K.VVSWYDNEIGYSNK.V	[310-323]
	FALSE	High	[K].YDTMHGQFNGTIEADVENSK.[L]	1xOxidation [M4]	3.52762e-09	0.000167116	1	1	91	A7M4Q3	A7M4Q3 [46-65]		0	2271.98	High	High	6.125e-05	2.535e-11	4.94	K.YDTMHGQFNGTIEADVENSK.L	[46-65]
	FALSE	High	[K].YDTMHGQFNGTIEADVENSK.[L]	2xDeamidated [N18; Q/N]	0.0057778	0.000167116	1	1	4	A7M4Q3	A7M4Q3 [46-65]		0	2257.96	High	High	6.125e-05	0.001122	2.46	K.YDTMHGQFNGTIEADVENSK.L	[46-65]
	FALSE	High	[K].YDTMHGQFNGTIEADVENSK.[L]	1xDeamidated [N/Q]	1.145e-14	0.000167116	1	1	532	A7M4Q3	A7M4Q3 [46-65]		0	2256.97	High	High	6.125e-05	4.463e-18	7.66	K.YDTMHGQFNGTIEADVENSK.L	[46-65]
	FALSE	High	[K].YDTMHGQFNGTIEADVENSK.[L]		5.34956e-11	0.000167116	1	1	124	A7M4Q3	A7M4Q3 [46-65]		0	2255.99	High	High	6.125e-05	1.458e-13	5	K.YDTMHGQFNGTIEADVENSK.L	[46-65]
	FALSE	High	[K].YDTMHGQFNGTIEADVENSK.[L]	1xDeamidated [N/Q]; 1xOxidation [M4]	4.56847e-08	0.000167116	1	1	263	A7M4Q3	A7M4Q3 [46-65]		0	2272.97	High	High	6.125e-05	5.899e-10	7.41	K.YDTMHGQFNGTIEADVENSK.L	[46-65]
	FALSE	High	[K].YDTMHGQFNGTIEADVENSK.[L]	2xDeamidated [N18; Q/N]; 1xOxidation [M4]	0.00013463	0.000167116	1	1	5	A7M4Q3	A7M4Q3 [46-65]		0	2273.95	High	High	6.125e-05	1.102e-05	5.28	K.YDTMHGQFNGTIEADVENSK.L	[46-65]
	FALSE	High	[K].YDTMHGQFNGTIEADVENSKLIVNGQAIR.[I]		9.48037e-08	0.000167116	1	1	5	A7M4Q3	A7M4Q3 [46-74]		1	3220.57	High	High	6.125e-05	1.451e-09	5.26	K.YDTMHGQFNGTIEADVENSKLIVNGQAIR.I	[46-74]
	FALSE	High	[K].YDTMHGQFNGTIEADVENSKLIVNGQAIR.[I]	1xDeamidated [N/Q]	2.60629e-07	0.000167116	1	1	21	A7M4Q3	A7M4Q3 [46-74]		1	3221.55	High	High	6.125e-05	5.044e-09	6.94	K.YDTMHGQFNGTIEADVENSKLIVNGQAIR.I	[46-74]
	FALSE	High	[K].YDTMHGQFNGTIEADVENSKLIVNGQAIR.[I]	1xDeamidated [N]; 1xOxidation [M4]	0.00421327	0.000167116	1	1	4	A7M4Q3	A7M4Q3 [46-74]		1	3237.55	High	High	6.125e-05	0.0007634	3.72	K.YDTMHGQFNGTIEADVENSKLIVNGQAIR.I	[46-74]
	FALSE	High	[K].YDTMHGQFNGTIEADVENSKLIVNGQAIR.[I]	1xOxidation [M4]	0.00907796	0.000167116	1	1	4	A7M4Q3	A7M4Q3 [46-74]		1	3236.56	High	High	6.125e-05	0.001959	2.5	K.YDTMHGQFNGTIEADVENSKLIVNGQAIR.I	[46-74]
	FALSE	High	[K].YDTMHGQFNGTIEADVENSKLIVNGQAIR.[I]	3xDeamidated [N18; N24; Q/N]	3.80441e-06	0.000167116	1	1	5	A7M4Q3	A7M4Q3 [46-74]		1	3223.52	High	High	6.125e-05	1.363e-07	4.59	K.YDTMHGQFNGTIEADVENSKLIVNGQAIR.I	[46-74]
	FALSE	High	[K].YDTMHGQFNGTIEADVENSKLIVNGQAIR.[I]	2xDeamidated [Q/N]	1.49918e-09	0.000167116	1	1	23	A7M4Q3	A7M4Q3 [46-74]		1	3222.54	High	High	6.125e-05	8.821e-12	5.86	K.YDTMHGQFNGTIEADVENSKLIVNGQAIR.I	[46-74]
	FALSE	High	[K].WNEVGAEYVVESTGLFLSKDKAQAHIEAGAK.[Y]	1xDeamidated [Q/N]	0.00408951	0.000167116	1	1	2	A7M4Q3	A7M4Q3 [86-116]		2	3348.67	High	High	6.125e-05	0.0007335	4.95	K.WNEVGAEYVVESTGLFLSKDKAQAHIEAGAK.Y	[86-116]
	FALSE	High	[K].WNEVGAEYVVESTGLFLSKDKAQAHIEAGAK.[Y]		1.10488e-09	0.000167116	1	1	6	A7M4Q3	A7M4Q3 [86-116]		2	3347.69	High	High	6.125e-05	6.09e-12	6.08	K.WNEVGAEYVVESTGLFLSKDKAQAHIEAGAK.Y	[86-116]
	FALSE	High	[K].WNEVGAEYVVESTGLFLSKDK.[A]		6.60415e-10	0.000167116	1	1	1	A7M4Q3	A7M4Q3 [86-106]		1	2371.18	High	High	6.125e-05	3.225e-12	7.34	K.WNEVGAEYVVESTGLFLSKDK.A	[86-106]
	FALSE	High	[K].WNEVGAEYVVESTGLFLSK.[D]		4.06231e-11	0.000167116	1	1	186	A7M4Q3	A7M4Q3 [86-104]		0	2128.06	High	High	6.125e-05	1.042e-13	5.9	K.WNEVGAEYVVESTGLFLSK.D	[86-104]
	FALSE	High	[K].TVDGPSMKDWR.[G]		0.000114546	0.000167116	1	1	3	A7M4Q3	A7M4Q3 [187-197]		1	1291.61	High	High	6.125e-05	9.028e-06	2.48	K.TVDGPSMKDWR.G	[187-197]
	FALSE	High	[R].TSIFDAKAGIALTDTFVKVVSWYDNEIGYSNK.[V]	1xDeamidated [N25]	0.000131446	0.000167116	1	1	7	A7M4Q3	A7M4Q3 [292-323]		2	3553.77	High	High	6.125e-05	1.064e-05	5.91	R.TSIFDAKAGIALTDTFVKVVSWYDNEIGYSNK.V	[292-323]
	FALSE	High	[R].TSIFDAKAGIALTDTFVKVVSWYDNEIGYSNK.[V]		1.91366e-10	0.000167116	1	1	13	A7M4Q3	A7M4Q3 [292-323]		2	3552.79	High	High	6.125e-05	7.045e-13	8.28	R.TSIFDAKAGIALTDTFVKVVSWYDNEIGYSNK.V	[292-323]
	FALSE	High	[R].TSIFDAKAGIALTDTFVK.[V]		3.47781e-06	0.000167116	1	1	1	A7M4Q3	A7M4Q3 [292-309]		1	1898.03	High	High	6.125e-05	1.225e-07	4.12	R.TSIFDAKAGIALTDTFVK.V	[292-309]
	FALSE	High	[R].TSIFDAK.[A]		0.0294833	0.000725636	1	1	25	A7M4Q3	A7M4Q3 [292-298]		0	781.409	High	High	0.0002192	0.008457	2.11	R.TSIFDAK.A	[292-298]
	FALSE	High	[K].TVDGPSMK.[D]	1xOxidation [M7]	0.0131849	0.000350922	1	1	43	A7M4Q3	A7M4Q3 [187-194]		0	850.397	High	High	0.0001127	0.00312	1.69	K.TVDGPSMK.D	[187-194]
	FALSE	High	[K].TVDGPSMK.[D]		0.0151931	0.000350922	1	1	19	A7M4Q3	A7M4Q3 [187-194]		0	834.403	High	High	0.0001127	0.003728	1.96	K.TVDGPSMK.D	[187-194]
	FALSE	High	[K].TVDGPSMKDWR.[G]	1xOxidation [M7]	0.0314323	0.000725636	1	1	4	A7M4Q3	A7M4Q3 [187-197]		1	1307.6	High	High	0.0002192	0.009176	1.96	K.TVDGPSMKDWR.G	[187-197]
	FALSE	High	[K].EASEGELK.[G]		0.0158337	0.000350922	1	1	15	A7M4Q3	A7M4Q3 [264-271]		0	862.415	High	High	0.0001127	0.003908	2.13	K.EASEGELK.G	[264-271]
	FALSE	High	[K].EASEGELKGILGYTEDAVVSSDFLGDAR.[T]		4.06642e-15	0.000167116	1	1	37	A7M4Q3	A7M4Q3 [264-291]		1	2928.41	High	High	6.125e-05	1.256e-18	6.55	K.EASEGELKGILGYTEDAVVSSDFLGDAR.T	[264-291]
	FALSE	High	[K].DKAQAHIEAGAK.[Y]	1xDeamidated [Q4]	3.83194e-05	0.000167116	1	1	1	A7M4Q3	A7M4Q3 [105-116]		1	1239.63	High	High	6.125e-05	2.347e-06	4.21	K.DKAQAHIEAGAK.Y	[105-116]
	FALSE	High	[K].DKAQAHIEAGAK.[Y]		3.73208e-07	0.000167116	1	1	32	A7M4Q3	A7M4Q3 [105-116]		1	1238.65	High	High	6.125e-05	7.823e-09	3.6	K.DKAQAHIEAGAK.Y	[105-116]
	FALSE	High	[K].AGIALTDTFVKVVSWYDNEIGYSNK.[V]		4.38106e-08	0.000167116	1	1	3	A7M4Q3	A7M4Q3 [299-323]		1	2790.4	High	High	6.125e-05	5.609e-10	6.35	K.AGIALTDTFVKVVSWYDNEIGYSNK.V	[299-323]
	FALSE	High	[K].AGIALTDTFVK.[V]		0.000120884	0.000167116	1	1	27	A7M4Q3	A7M4Q3 [299-309]		0	1135.64	High	High	6.125e-05	9.611e-06	3.13	K.AGIALTDTFVK.V	[299-309]
	FALSE	High	[R].AASGNIIPSSTGAAKAVGK.[V]		0.04846	0.000870829	1	1	3	A7M4Q3	A7M4Q3 [201-219]		1	1699.93	High	High	0.0002613	0.01579	1.83	R.AASGNIIPSSTGAAKAVGK.V	[201-219]
	FALSE	High	[R].AASGNIIPSSTGAAK.[A]	1xDeamidated [N5]	2.55992e-07	0.000167116	1	1	10	A7M4Q3	A7M4Q3 [201-215]		0	1345.7	High	High	6.125e-05	4.94e-09	4.2	R.AASGNIIPSSTGAAK.A	[201-215]
	FALSE	High	[R].AASGNIIPSSTGAAK.[A]		4.57415e-07	0.000167116	1	1	35	A7M4Q3	A7M4Q3 [201-215]		0	1344.71	High	High	6.125e-05	1.004e-08	3.57	R.AASGNIIPSSTGAAK.A	[201-215]
	FALSE	High	[R].AAMERNDIQIVGINDLCPVDYLAYMLK.[Y]	1xCarbamidomethyl [C17]; 1xOxidation [M3]	9.00563e-06	0.000167116	1	1	1	A7M4Q3	A7M4Q3 [19-45]		1	3141.54	High	High	6.125e-05	3.933e-07	6.15	R.AAMERNDIQIVGINDLCPVDYLAYMLK.Y	[19-45]
	FALSE	High	[R].AAMERNDIQIVGINDLCPVDYLAYMLK.[Y]	1xCarbamidomethyl [C17]; 1xDeamidated [N6]	1.40892e-06	0.000167116	1	1	1	A7M4Q3	A7M4Q3 [19-45]		1	3126.53	High	High	6.125e-05	4.025e-08	7.86	R.AAMERNDIQIVGINDLCPVDYLAYMLK.Y	[19-45]
	FALSE	High	[R].AAMERNDIQIVGINDLCPVDYLAYMLK.[Y]	1xCarbamidomethyl [C17]	0.000133827	0.000167116	1	1	2	A7M4Q3	A7M4Q3 [19-45]		1	3125.55	High	High	6.125e-05	1.091e-05	5.29	R.AAMERNDIQIVGINDLCPVDYLAYMLK.Y	[19-45]
	FALSE	High	[K].DDTPMFVCGVNEKTYVKGTQFVSNASCTTNCLAPIAK.[V]	3xCarbamidomethyl [C8; C27; C31]; 1xDeamidated [Q20]	0.000222544	0.000167116	1	1	1	A7M4Q3	A7M4Q3 [126-162]		2	4124.91	High	High	6.125e-05	2.036e-05	3.32	K.DDTPMFVCGVNEKTYVKGTQFVSNASCTTNCLAPIAK.V	[126-162]
	FALSE	High	[K].DDTPMFVCGVNEKTYVKGTQFVSNASCTTNCLAPIAK.[V]	3xCarbamidomethyl [C8; C27; C31]	0.000710284	0.000167116	1	1	1	A7M4Q3	A7M4Q3 [126-162]		2	4123.92	High	High	6.125e-05	8.498e-05	4.18	K.DDTPMFVCGVNEKTYVKGTQFVSNASCTTNCLAPIAK.V	[126-162]
	FALSE	High	[K].DDTPMFVCGVNEKTYVK.[G]	1xCarbamidomethyl [C8]	0.000409674	0.000167116	1	1	1	A7M4Q3	A7M4Q3 [126-142]		1	2002.92	High	High	6.125e-05	4.31e-05	2.66	K.DDTPMFVCGVNEKTYVK.G	[126-142]
	FALSE	High	[K].DDTPMFVCGVNEK.[T]	1xCarbamidomethyl [C8]; 1xDeamidated [N11]; 1xOxidation [M5]	0.00528408	0.000167116	1	1	1	A7M4Q3	A7M4Q3 [126-138]		0	1528.63	High	High	6.125e-05	0.001006	1.69	K.DDTPMFVCGVNEK.T	[126-138]
	FALSE	High	[K].DDTPMFVCGVNEK.[T]	1xCarbamidomethyl [C8]; 1xOxidation [M5]	2.92735e-05	0.000167116	1	1	18	A7M4Q3	A7M4Q3 [126-138]		0	1527.65	High	High	6.125e-05	1.677e-06	2.59	K.DDTPMFVCGVNEK.T	[126-138]
	FALSE	High	[K].DDTPMFVCGVNEK.[T]	1xCarbamidomethyl [C8]; 1xDeamidated [N11]	3.33924e-05	0.000167116	1	1	1	A7M4Q3	A7M4Q3 [126-138]		0	1512.63	High	High	6.125e-05	1.969e-06	3.39	K.DDTPMFVCGVNEK.T	[126-138]
	FALSE	High	[K].DDTPMFVCGVNEK.[T]	1xCarbamidomethyl [C8]	7.40079e-05	0.000167116	1	1	4	A7M4Q3	A7M4Q3 [126-138]		0	1511.65	High	High	6.125e-05	5.239e-06	3.47	K.DDTPMFVCGVNEK.T	[126-138]
	FALSE	High	[K].AQAHIEAGAK.[Y]		0.000272748	0.000167116	1	1	5	A7M4Q3	A7M4Q3 [107-116]		0	995.527	High	High	6.125e-05	2.612e-05	3.23	K.AQAHIEAGAK.Y	[107-116]
	FALSE	High	[K].AVGKVIPALNGK.[L]		0.000653232	0.000167116	1	1	3	A7M4Q3	A7M4Q3 [216-227]		1	1166.73	High	High	6.125e-05	7.651e-05	2.53	K.AVGKVIPALNGK.L	[216-227]
	FALSE	High	[K].GTQFVSNASCTTNCLAPIAK.[V]	2xCarbamidomethyl [C10; C14]	1.24535e-09	0.000167116	1	1	22	A7M4Q3	A7M4Q3 [143-162]		0	2140.02	High	High	6.125e-05	7.008e-12	5.99	K.GTQFVSNASCTTNCLAPIAK.V	[143-162]
	FALSE	High	[K].GTQFVSNASCTTNCLAPIAK.[V]	2xCarbamidomethyl [C10; C14]; 3xDeamidated [Q3; N7; N13]	0.00126861	0.000167116	1	1	1	A7M4Q3	A7M4Q3 [143-162]		0	2142.97	High	High	6.125e-05	0.0001731	2.54	K.GTQFVSNASCTTNCLAPIAK.V	[143-162]
	FALSE	High	[K].GTQFVSNASCTTNCLAPIAK.[V]	2xCarbamidomethyl [C10; C14]; 2xDeamidated [N7; N13]	5.24908e-07	0.000167116	1	1	5	A7M4Q3	A7M4Q3 [143-162]		0	2141.98	High	High	6.125e-05	1.194e-08	3.56	K.GTQFVSNASCTTNCLAPIAK.V	[143-162]
	FALSE	High	[K].GTQFVSNASCTTNCLAPIAK.[V]	2xCarbamidomethyl [C10; C14]; 1xDeamidated [N]	5.23604e-09	0.000167116	1	1	32	A7M4Q3	A7M4Q3 [143-162]		0	2141	High	High	6.125e-05	4.117e-11	4.94	K.GTQFVSNASCTTNCLAPIAK.V	[143-162]
	FALSE	High	[K].FGILDGLMTTVHSTTATQKTVDGPSMKDWR.[G]		0.000246371	0.000167116	1	1	1	A7M4Q3	A7M4Q3 [168-197]		2	3293.63	High	High	6.125e-05	2.308e-05	4.6	K.FGILDGLMTTVHSTTATQKTVDGPSMKDWR.G	[168-197]
	FALSE	High	[K].FGILDGLMTTVHSTTATQKTVDGPSMK.[D]	1xOxidation [M26]	0.000137891	0.000167116	1	1	1	A7M4Q3	A7M4Q3 [168-194]		1	2852.42	High	High	6.125e-05	1.127e-05	2.71	K.FGILDGLMTTVHSTTATQKTVDGPSMK.D	[168-194]
	FALSE	High	[K].FGILDGLMTTVHSTTATQKTVDGPSMK.[D]	1xDeamidated [Q18]	0.029312	0.000725636	1	1	1	A7M4Q3	A7M4Q3 [168-194]		1	2837.41	High	High	0.0002192	0.008421	2.08	K.FGILDGLMTTVHSTTATQKTVDGPSMK.D	[168-194]
	FALSE	High	[K].FGILDGLMTTVHSTTATQKTVDGPSMK.[D]		2.30944e-08	0.000167116	1	1	2	A7M4Q3	A7M4Q3 [168-194]		1	2836.42	High	High	6.125e-05	2.564e-10	7.21	K.FGILDGLMTTVHSTTATQKTVDGPSMK.D	[168-194]
	FALSE	High	[K].FGILDGLMTTVHSTTATQK.[T]	1xDeamidated [Q18]; 1xOxidation [M8]	0.0753347	0.00121748	1	1	1	A7M4Q3	A7M4Q3 [168-186]		0	2038.02	High	High	0.0004122	0.02743	2.3	K.FGILDGLMTTVHSTTATQK.T	[168-186]
	FALSE	High	[K].FGILDGLMTTVHSTTATQK.[T]	1xOxidation [M8]	5.46003e-09	0.000167116	1	1	48	A7M4Q3	A7M4Q3 [168-186]		0	2037.03	High	High	6.125e-05	4.323e-11	6.25	K.FGILDGLMTTVHSTTATQK.T	[168-186]
	FALSE	High	[K].FGILDGLMTTVHSTTATQK.[T]		3.16741e-09	0.000167116	1	1	15	A7M4Q3	A7M4Q3 [168-186]		0	2021.04	High	High	6.125e-05	2.211e-11	5.54	K.FGILDGLMTTVHSTTATQK.T	[168-186]
	FALSE	High	[K].GILGYTEDAVVSSDFLGDAR.[T]		4.82613e-12	0.000167116	1	1	215	A7M4Q3	A7M4Q3 [272-291]		0	2085.01	High	High	6.125e-05	7.583e-15	6.13	K.GILGYTEDAVVSSDFLGDAR.T	[272-291]
High	A7LTK9	Triosephosphate isomerase OS=Bacteroides ovatus (strain ATCC 8483 / DSM 1896 / JCM 5824 / BCRC 10623 / CCUG 4943 / NCTC 11153) OX=411476 GN=tpiA PE=3 SV=1	0	561.615	90	19	1393	19	251	26.7	5.12	19	1393
	Checked	Confidence	Annotated Sequence	Modifications	Qvality PEP	Qvality q-value	# Protein Groups	# Proteins	# PSMs	Master Protein Accessions	Positions in Master Proteins	Modifications in Master Proteins	# Missed Cleavages	Theo. MH+ [Da]	Found in Sample: [S1] F1: Sample, BoDSus	Confidence (by Search Engine): A2 Sequest HT (BoDSus)	Percolator q-Value (by Search Engine): A2 Sequest HT (BoDSus)	Percolator PEP (by Search Engine): A2 Sequest HT (BoDSus)	XCorr (by Search Engine): A2 Sequest HT (BoDSus)	Sequence in Protein	Positions in Proteins
	FALSE	High	[K].QNEVVAAQMESVFSLSAEDFSK.[I]	1xDeamidated [Q8]; 1xOxidation [M9]	6.25155e-06	0.000167116	1	1	1	A7LTK9	A7LTK9 [140-161]		0	2433.11	High	High	6.125e-05	2.508e-07	4.23	K.QNEVVAAQMESVFSLSAEDFSK.I	[140-161]
	FALSE	High	[K].QNEVVAAQMESVFSLSAEDFSK.[I]	1xOxidation [M9]	9.79259e-06	0.000167116	1	1	3	A7LTK9	A7LTK9 [140-161]		0	2432.13	High	High	6.125e-05	4.378e-07	4.85	K.QNEVVAAQMESVFSLSAEDFSK.I	[140-161]
	FALSE	High	[K].QNEVVAAQMESVFSLSAEDFSK.[I]	1xDeamidated [Q8]	3.40321e-09	0.000167116	1	1	14	A7LTK9	A7LTK9 [140-161]		0	2417.12	High	High	6.125e-05	2.417e-11	6.44	K.QNEVVAAQMESVFSLSAEDFSK.I	[140-161]
	FALSE	High	[K].QNEVVAAQMESVFSLSAEDFSK.[I]		3.15954e-11	0.000167116	1	1	65	A7LTK9	A7LTK9 [140-161]		0	2416.13	High	High	6.125e-05	7.66e-14	6.18	K.QNEVVAAQMESVFSLSAEDFSK.I	[140-161]
	FALSE	High	[K].NIVAGNWK.[M]	1xDeamidated [N]	0.0132631	0.000350922	1	1	3	A7LTK9	A7LTK9 [4-11]		0	902.473	High	High	0.0001127	0.003148	2.08	K.NIVAGNWK.M	[4-11]
	FALSE	High	[K].NIVAGNWK.[M]		0.0316156	0.000725636	1	1	3	A7LTK9	A7LTK9 [4-11]		0	901.489	High	High	0.0002192	0.00925	2.1	K.NIVAGNWK.M	[4-11]
	FALSE	High	[K].IGVGAENCADKASGAYTGEVSAEMVASTGAK.[Y]	1xCarbamidomethyl [C8]; 1xDeamidated [N7]	5.36956e-08	0.000167116	1	1	38	A7LTK9	A7LTK9 [60-90]		1	3002.37	High	High	6.125e-05	7.201e-10	5.03	K.IGVGAENCADKASGAYTGEVSAEMVASTGAK.Y	[60-90]
	FALSE	High	[K].IGVGAENCADKASGAYTGEVSAEMVASTGAK.[Y]	1xCarbamidomethyl [C8]	3.19758e-11	0.000167116	1	1	68	A7LTK9	A7LTK9 [60-90]		1	3001.39	High	High	6.125e-05	7.771e-14	7.59	K.IGVGAENCADKASGAYTGEVSAEMVASTGAK.Y	[60-90]
	FALSE	High	[K].IGVGAENCADK.[A]	1xCarbamidomethyl [C8]; 1xDeamidated [N7]	8.53346e-06	0.000167116	1	1	10	A7LTK9	A7LTK9 [60-70]		0	1134.51	High	High	6.125e-05	3.681e-07	2.85	K.IGVGAENCADK.A	[60-70]
	FALSE	High	[K].IGVGAENCADK.[A]	1xCarbamidomethyl [C8]	1.15788e-05	0.000167116	1	1	19	A7LTK9	A7LTK9 [60-70]		0	1133.53	High	High	6.125e-05	5.368e-07	2.96	K.IGVGAENCADK.A	[60-70]
	FALSE	High	[K].IGVGAENCADKASGAYTGEVSAEMVASTGAK.[Y]	1xCarbamidomethyl [C8]; 1xOxidation [M24]	2.77326e-10	0.000167116	1	1	3	A7LTK9	A7LTK9 [60-90]		1	3017.38	High	High	6.125e-05	1.106e-12	7.59	K.IGVGAENCADKASGAYTGEVSAEMVASTGAK.Y	[60-90]
	FALSE	High	[K].IGVGAENCADKASGAYTGEVSAEMVASTGAK.[Y]	1xCarbamidomethyl [C8]; 1xDeamidated [N7]; 1xOxidation [M24]	0.00111226	0.000167116	1	1	1	A7LTK9	A7LTK9 [60-90]		1	3018.37	High	High	6.125e-05	0.0001474	3	K.IGVGAENCADKASGAYTGEVSAEMVASTGAK.Y	[60-90]
	FALSE	High	[K].IVLAYEPVWAIGTGK.[T]		1.3756e-06	0.000167116	1	1	8	A7LTK9	A7LTK9 [162-176]		0	1616.9	High	High	6.125e-05	3.889e-08	3.47	K.IVLAYEPVWAIGTGK.T	[162-176]
	FALSE	High	[K].YGKEIADNTSILYGGSCKPSNAK.[E]	1xCarbamidomethyl [C17]	2.34596e-05	0.000167116	1	1	2	A7LTK9	A7LTK9 [198-220]		1	2473.2	High	High	6.125e-05	1.282e-06	3.77	K.YGKEIADNTSILYGGSCKPSNAK.E	[198-220]
	FALSE	High	[K].YVILGHSER.[R]		0.00474673	0.000167116	1	1	2	A7LTK9	A7LTK9 [91-99]		0	1073.57	High	High	6.125e-05	0.000884	2.15	K.YVILGHSER.R	[91-99]
	FALSE	High	[R].RAYYGETVAILEEK.[V]		0.00195075	0.000167116	1	1	2	A7LTK9	A7LTK9 [100-113]		1	1641.85	High	High	6.125e-05	0.0002957	4.19	R.RAYYGETVAILEEK.V	[100-113]
	FALSE	High	[K].TLQEGIALAK.[E]	1xDeamidated [Q3]	0.00373955	0.000167116	1	1	1	A7LTK9	A7LTK9 [15-24]		0	1044.59	High	High	6.125e-05	0.0006567	2.81	K.TLQEGIALAK.E	[15-24]
	FALSE	High	[K].TLQEGIALAK.[E]		0.000484374	0.000167116	1	1	21	A7LTK9	A7LTK9 [15-24]		0	1043.61	High	High	6.125e-05	5.29e-05	2.73	K.TLQEGIALAK.E	[15-24]
	FALSE	High	[K].TASPEQAQEIHAFIR.[S]	1xDeamidated [Q6]	7.25135e-07	0.000167116	1	1	1	A7LTK9	A7LTK9 [177-191]		0	1698.84	High	High	6.125e-05	1.776e-08	4.73	K.TASPEQAQEIHAFIR.S	[177-191]
	FALSE	High	[K].TASPEQAQEIHAFIR.[S]		1.74543e-07	0.000167116	1	1	15	A7LTK9	A7LTK9 [177-191]		0	1697.86	High	High	6.125e-05	3.082e-09	4.31	K.TASPEQAQEIHAFIR.S	[177-191]
	FALSE	High	[R].EANKQNEVVAAQMESVFSLSAEDFSKIVLAYEPVWAIGTGK.[T]		0.0468228	0.000870829	1	1	1	A7LTK9	A7LTK9 [136-176]		2	4456.24	High	High	0.0002613	0.01506	1.86	R.EANKQNEVVAAQMESVFSLSAEDFSKIVLAYEPVWAIGTGK.T	[136-176]
	FALSE	High	[R].EANKQNEVVAAQMESVFSLSAEDFSK.[I]	2xDeamidated [Q5; Q12]; 1xOxidation [M13]	0.00083976	0.000167116	1	1	2	A7LTK9	A7LTK9 [136-161]		1	2876.31	High	High	6.125e-05	0.0001043	2.83	R.EANKQNEVVAAQMESVFSLSAEDFSK.I	[136-161]
	FALSE	High	[R].EANKQNEVVAAQMESVFSLSAEDFSK.[I]	1xDeamidated [N/Q]; 1xOxidation [M13]	3.26767e-08	0.000167116	1	1	17	A7LTK9	A7LTK9 [136-161]		1	2875.33	High	High	6.125e-05	3.919e-10	4.85	R.EANKQNEVVAAQMESVFSLSAEDFSK.I	[136-161]
	FALSE	High	[R].EANKQNEVVAAQMESVFSLSAEDFSK.[I]	1xOxidation [M13]	6.61236e-09	0.000167116	1	1	75	A7LTK9	A7LTK9 [136-161]		1	2874.35	High	High	6.125e-05	5.486e-11	7.1	R.EANKQNEVVAAQMESVFSLSAEDFSK.I	[136-161]
	FALSE	High	[R].EANKQNEVVAAQMESVFSLSAEDFSK.[I]	1xDeamidated [Q12]	7.75255e-11	0.000167116	1	1	12	A7LTK9	A7LTK9 [136-161]		1	2859.34	High	High	6.125e-05	2.311e-13	8.42	R.EANKQNEVVAAQMESVFSLSAEDFSK.I	[136-161]
	FALSE	High	[R].EANKQNEVVAAQMESVFSLSAEDFSK.[I]		1.63386e-12	0.000167116	1	1	87	A7LTK9	A7LTK9 [136-161]		1	2858.35	High	High	6.125e-05	2.007e-15	7.87	R.EANKQNEVVAAQMESVFSLSAEDFSK.I	[136-161]
	FALSE	High	[K].ELNEALANEKPNCDVIICTPFIHLASVTPLVDAAK.[I]	2xCarbamidomethyl [C13; C18]; 3xDeamidated [N3; N8; N12]	1.32708e-06	0.000167116	1	1	2	A7LTK9	A7LTK9 [25-59]		0	3865.92	High	High	6.125e-05	3.72e-08	3.9	K.ELNEALANEKPNCDVIICTPFIHLASVTPLVDAAK.I	[25-59]
	FALSE	High	[K].ELNEALANEKPNCDVIICTPFIHLASVTPLVDAAK.[I]	2xCarbamidomethyl [C13; C18]; 2xDeamidated [N8; N]	3.24413e-09	0.000167116	1	1	5	A7LTK9	A7LTK9 [25-59]		0	3864.94	High	High	6.125e-05	2.29e-11	5.95	K.ELNEALANEKPNCDVIICTPFIHLASVTPLVDAAK.I	[25-59]
	FALSE	High	[K].ELNEALANEKPNCDVIICTPFIHLASVTPLVDAAK.[I]	2xCarbamidomethyl [C13; C18]; 1xDeamidated [N]	1.2438e-10	0.000167116	1	1	9	A7LTK9	A7LTK9 [25-59]		0	3863.96	High	High	6.125e-05	4.121e-13	7.24	K.ELNEALANEKPNCDVIICTPFIHLASVTPLVDAAK.I	[25-59]
	FALSE	High	[K].ELNEALANEKPNCDVIICTPFIHLASVTPLVDAAK.[I]	2xCarbamidomethyl [C13; C18]	3.91905e-11	0.000167116	1	1	9	A7LTK9	A7LTK9 [25-59]		0	3862.97	High	High	6.125e-05	9.948e-14	10.97	K.ELNEALANEKPNCDVIICTPFIHLASVTPLVDAAK.I	[25-59]
	FALSE	High	[K].ELFANPDVDGGLIGGAALK.[V]	1xDeamidated [N5]	0.0565266	0.000870829	1	1	2	A7LTK9	A7LTK9 [221-239]		0	1857.96	High	High	0.0002613	0.0192	1.87	K.ELFANPDVDGGLIGGAALK.V	[221-239]
	FALSE	High	[K].ELFANPDVDGGLIGGAALK.[V]		4.64544e-09	0.000167116	1	1	45	A7LTK9	A7LTK9 [221-239]		0	1856.98	High	High	6.125e-05	3.561e-11	4.59	K.ELFANPDVDGGLIGGAALK.V	[221-239]
	FALSE	High	[K].EIADNTSILYGGSCKPSNAKELFANPDVDGGLIGGAALK.[V]	1xCarbamidomethyl [C14]; 1xDeamidated [N25]	2.81363e-08	0.000167116	1	1	1	A7LTK9	A7LTK9 [201-239]		1	3963.96	High	High	6.125e-05	3.255e-10	7.59	K.EIADNTSILYGGSCKPSNAKELFANPDVDGGLIGGAALK.V	[201-239]
	FALSE	High	[K].EIADNTSILYGGSCKPSNAK.[E]	1xCarbamidomethyl [C14]; 2xDeamidated [N5; N18]	5.28059e-07	0.000167116	1	1	1	A7LTK9	A7LTK9 [201-220]		0	2126.99	High	High	6.125e-05	1.201e-08	5.06	K.EIADNTSILYGGSCKPSNAK.E	[201-220]
	FALSE	High	[K].EIADNTSILYGGSCKPSNAK.[E]	1xCarbamidomethyl [C14]; 1xDeamidated [N]	3.79025e-09	0.000167116	1	1	20	A7LTK9	A7LTK9 [201-220]		0	2126.01	High	High	6.125e-05	2.761e-11	7.09	K.EIADNTSILYGGSCKPSNAK.E	[201-220]
	FALSE	High	[K].EIADNTSILYGGSCKPSNAK.[E]	1xCarbamidomethyl [C14]	8.94985e-11	0.000167116	1	1	39	A7LTK9	A7LTK9 [201-220]		0	2125.02	High	High	6.125e-05	2.753e-13	6.45	K.EIADNTSILYGGSCKPSNAK.E	[201-220]
	FALSE	High	[R].AYYGETVAILEEK.[V]		1.81373e-05	0.000167116	1	1	34	A7LTK9	A7LTK9 [101-113]		0	1485.75	High	High	6.125e-05	9.343e-07	2.88	R.AYYGETVAILEEK.V	[101-113]
	FALSE	High	[K].ASGAYTGEVSAEMVASTGAK.[Y]		2.5657e-10	0.000167116	1	1	589	A7LTK9	A7LTK9 [71-90]		0	1886.88	High	High	6.125e-05	1.005e-12	5.84	K.ASGAYTGEVSAEMVASTGAK.Y	[71-90]
	FALSE	High	[K].ASGAYTGEVSAEMVASTGAK.[Y]	1xOxidation [M13]	2.15963e-09	0.000167116	1	1	142	A7LTK9	A7LTK9 [71-90]		0	1902.87	High	High	6.125e-05	1.381e-11	4.56	K.ASGAYTGEVSAEMVASTGAK.Y	[71-90]
	FALSE	High	[K].LALANGLTPIFCIGEVLEER.[E]	1xCarbamidomethyl [C12]; 1xDeamidated [N5]	4.17108e-09	0.000167116	1	1	16	A7LTK9	A7LTK9 [116-135]		0	2216.16	High	High	6.125e-05	3.11e-11	4.9	K.LALANGLTPIFCIGEVLEER.E	[116-135]
	FALSE	High	[K].LALANGLTPIFCIGEVLEER.[E]	1xCarbamidomethyl [C12]	1.78328e-09	0.000167116	1	1	5	A7LTK9	A7LTK9 [116-135]		0	2215.18	High	High	6.125e-05	1.098e-11	5.41	K.LALANGLTPIFCIGEVLEER.E	[116-135]
High	A7LUV0	Lactate/malate dehydrogenase, NAD binding domain protein OS=Bacteroides ovatus (strain ATCC 8483 / DSM 1896 / JCM 5824 / BCRC 10623 / CCUG 4943 / NCTC 11153) OX=411476 GN=BACOVA_01599 PE=3 SV=1	0	405.481	92	31	493	31	333	36.4	5.8	31	493
	Checked	Confidence	Annotated Sequence	Modifications	Qvality PEP	Qvality q-value	# Protein Groups	# Proteins	# PSMs	Master Protein Accessions	Positions in Master Proteins	Modifications in Master Proteins	# Missed Cleavages	Theo. MH+ [Da]	Found in Sample: [S1] F1: Sample, BoDSus	Confidence (by Search Engine): A2 Sequest HT (BoDSus)	Percolator q-Value (by Search Engine): A2 Sequest HT (BoDSus)	Percolator PEP (by Search Engine): A2 Sequest HT (BoDSus)	XCorr (by Search Engine): A2 Sequest HT (BoDSus)	Sequence in Protein	Positions in Proteins
	FALSE	High	[R].LPLADWEALKVR.[V]		9.27915e-06	0.000167116	1	1	1	A7LUV0	A7LUV0 [207-218]		1	1410.81	High	High	6.125e-05	4.096e-07	4.21	R.LPLADWEALKVR.V	[207-218]
	FALSE	High	[R].LPLADWEALK.[V]		0.00195075	0.000167116	1	1	1	A7LUV0	A7LUV0 [207-216]		0	1155.64	High	High	6.125e-05	0.0002956	2.39	R.LPLADWEALK.V	[207-216]
	FALSE	High	[K].IKGEPLTDFIGTTR.[L]		2.39684e-07	0.000167116	1	1	15	A7LUV0	A7LUV0 [193-206]		1	1547.84	High	High	6.125e-05	4.558e-09	3.5	K.IKGEPLTDFIGTTR.L	[193-206]
	FALSE	High	[-].MEFLTNEK.[L]		0.00820637	0.000167116	1	1	9	A7LUV0	A7LUV0 [1-8]		0	1011.48	High	High	6.125e-05	0.001739	1.97	-.MEFLTNEK.L	[1-8]
	FALSE	High	[-].MEFLTNEK.[L]	1xDeamidated [N6]	0.0171957	0.000350922	1	1	4	A7LUV0	A7LUV0 [1-8]		0	1012.47	High	High	0.0001127	0.004332	2.31	-.MEFLTNEK.L	[1-8]
	FALSE	High	[-].MEFLTNEK.[L]	1xOxidation [M1]	0.00266124	0.000167116	1	1	11	A7LUV0	A7LUV0 [1-8]		0	1027.48	High	High	6.125e-05	0.000433	2.27	-.MEFLTNEK.L	[1-8]
	FALSE	High	[-].MEFLTNEK.[L]	1xDeamidated [N6]; 1xOxidation [M1]	0.0111056	0.000350922	1	1	1	A7LUV0	A7LUV0 [1-8]		0	1028.46	High	High	0.0001127	0.002522	2.5	-.MEFLTNEK.L	[1-8]
	FALSE	High	[-].MEFLTNEKLTIVGAAGMIGSNMAQTAMMMR.[L]		1.86419e-07	0.000167116	1	1	1	A7LUV0	A7LUV0 [1-30]		1	3247.55	High	High	6.125e-05	3.339e-09	4.14	-.MEFLTNEKLTIVGAAGMIGSNMAQTAMMMR.L	[1-30]
	FALSE	High	[-].MEFLTNEKLTIVGAAGMIGSNMAQTAMMMR.[L]	1xDeamidated [Q24]	0.000772315	0.000167116	1	1	1	A7LUV0	A7LUV0 [1-30]		1	3248.53	High	High	6.125e-05	9.396e-05	4.19	-.MEFLTNEKLTIVGAAGMIGSNMAQTAMMMR.L	[1-30]
	FALSE	High	[R].LQNELVK.[F]		0.113623	0.00291507	1	1	6	A7LUV0	A7LUV0 [156-162]		0	843.493	High	High	0.001101	0.04639	2.31	R.LQNELVK.F	[156-162]
	FALSE	High	[K].LRDEVIEMGIIPAIK.[D]		1.32708e-06	0.000167116	1	1	35	A7LUV0	A7LUV0 [309-323]		1	1696.97	High	High	6.125e-05	3.726e-08	3.96	K.LRDEVIEMGIIPAIK.D	[309-323]
	FALSE	High	[K].LRDEVIEMGIIPAIKDWHALNPNID.[-]	1xOxidation [M8]	6.71697e-06	0.000167116	1	1	6	A7LUV0	A7LUV0 [309-333]		2	2888.5	High	High	6.125e-05	2.74e-07	5.41	K.LRDEVIEMGIIPAIKDWHALNPNID.-	[309-333]
	FALSE	High	[K].LRDEVIEMGIIPAIKDWHALNPNID.[-]	1xDeamidated [N21]	0.00371731	0.000167116	1	1	1	A7LUV0	A7LUV0 [309-333]		2	2873.49	High	High	6.125e-05	0.0006507	5.26	K.LRDEVIEMGIIPAIKDWHALNPNID.-	[309-333]
	FALSE	High	[K].LRDEVIEMGIIPAIKDWHALNPNID.[-]		4.10197e-08	0.000167116	1	1	6	A7LUV0	A7LUV0 [309-333]		2	2872.5	High	High	6.125e-05	5.186e-10	6.15	K.LRDEVIEMGIIPAIKDWHALNPNID.-	[309-333]
	FALSE	High	[K].LRDEVIEMGIIPAIK.[D]	1xOxidation [M8]	0.000246371	0.000167116	1	1	28	A7LUV0	A7LUV0 [309-323]		1	1712.96	High	High	6.125e-05	2.311e-05	3.21	K.LRDEVIEMGIIPAIK.D	[309-323]
	FALSE	High	[R].LTPNICLYDPFAPALEGVAEELYHCGFEGVNLTFTSDIK.[E]	2xCarbamidomethyl [C6; C25]; 1xDeamidated [N31]	0.00503816	0.000167116	1	1	1	A7LUV0	A7LUV0 [31-69]		0	4402.09	High	High	6.125e-05	0.0009491	3.81	R.LTPNICLYDPFAPALEGVAEELYHCGFEGVNLTFTSDIK.E	[31-69]
	FALSE	High	[R].LTPNICLYDPFAPALEGVAEELYHCGFEGVNLTFTSDIK.[E]	2xCarbamidomethyl [C6; C25]	3.20554e-09	0.000167116	1	1	2	A7LUV0	A7LUV0 [31-69]		0	4401.11	High	High	6.125e-05	2.256e-11	6.28	R.LTPNICLYDPFAPALEGVAEELYHCGFEGVNLTFTSDIK.E	[31-69]
	FALSE	High	[R].WPAGTYVSNSKFDHIMMAMETSITKDGVTYK.[E]		3.97202e-05	0.000167116	1	1	2	A7LUV0	A7LUV0 [257-287]		2	3508.66	High	High	6.125e-05	2.442e-06	4.13	R.WPAGTYVSNSKFDHIMMAMETSITKDGVTYK.E	[257-287]
	FALSE	High	[R].WPAGTYVSNSKFDHIMMAMETSITK.[D]		0.00116675	0.000167116	1	1	1	A7LUV0	A7LUV0 [257-281]		1	2845.34	High	High	6.125e-05	0.0001569	5.08	R.WPAGTYVSNSKFDHIMMAMETSITK.D	[257-281]
	FALSE	High	[R].WPAGTYVSNSK.[F]	1xDeamidated [N9]	0.129794	0.00375481	1	1	1	A7LUV0	A7LUV0 [257-267]		0	1210.57	High	High	0.001392	0.05501	0.9	R.WPAGTYVSNSK.F	[257-267]
	FALSE	High	[R].WPAGTYVSNSK.[F]		0.000142931	0.000167116	1	1	3	A7LUV0	A7LUV0 [257-267]		0	1209.59	High	High	6.125e-05	1.178e-05	3.37	R.WPAGTYVSNSK.F	[257-267]
	FALSE	High	[R].SSFQSPAYLSIEMIAAAMGGQPFRWPAGTYVSNSK.[F]	1xDeamidated [Q21]	1.58052e-05	0.000167116	1	1	1	A7LUV0	A7LUV0 [233-267]		1	3750.79	High	High	6.125e-05	7.895e-07	4.66	R.SSFQSPAYLSIEMIAAAMGGQPFRWPAGTYVSNSK.F	[233-267]
	FALSE	High	[R].SSFQSPAYLSIEMIAAAMGGQPFR.[W]	1xOxidation [M]	3.62658e-06	0.000167116	1	1	6	A7LUV0	A7LUV0 [233-256]		0	2575.23	High	High	6.125e-05	1.282e-07	4.8	R.SSFQSPAYLSIEMIAAAMGGQPFR.W	[233-256]
	FALSE	High	[R].SSFQSPAYLSIEMIAAAMGGQPFR.[W]		4.87324e-09	0.000167116	1	1	4	A7LUV0	A7LUV0 [233-256]		0	2559.24	High	High	6.125e-05	3.769e-11	5.8	R.SSFQSPAYLSIEMIAAAMGGQPFR.W	[233-256]
	FALSE	High	[R].TYGGHGEQMAVFASTTKIKGEPLTDFIGTTR.[L]	1xOxidation [M9]	0.124414	0.00359972	1	1	1	A7LUV0	A7LUV0 [176-206]		2	3329.65	High	High	0.001298	0.05193	1.19	R.TYGGHGEQMAVFASTTKIKGEPLTDFIGTTR.L	[176-206]
	FALSE	High	[R].TYGGHGEQMAVFASTTKIKGEPLTDFIGTTR.[L]	1xDeamidated [Q8]	3.22147e-05	0.000167116	1	1	2	A7LUV0	A7LUV0 [176-206]		2	3314.64	High	High	6.125e-05	1.892e-06	4.15	R.TYGGHGEQMAVFASTTKIKGEPLTDFIGTTR.L	[176-206]
	FALSE	High	[R].TYGGHGEQMAVFASTTKIKGEPLTDFIGTTR.[L]		2.84751e-08	0.000167116	1	1	2	A7LUV0	A7LUV0 [176-206]		2	3313.65	High	High	6.125e-05	3.314e-10	6.51	R.TYGGHGEQMAVFASTTKIKGEPLTDFIGTTR.L	[176-206]
	FALSE	High	[R].TYGGHGEQMAVFASTTK.[I]	1xOxidation [M9]	1.00298e-05	0.000167116	1	1	6	A7LUV0	A7LUV0 [176-192]		0	1800.82	High	High	6.125e-05	4.506e-07	3.52	R.TYGGHGEQMAVFASTTK.I	[176-192]
	FALSE	High	[R].TYGGHGEQMAVFASTTK.[I]	1xDeamidated [Q8]	0.113623	0.00291507	1	1	1	A7LUV0	A7LUV0 [176-192]		0	1785.81	High	High	0.001101	0.04639	1.35	R.TYGGHGEQMAVFASTTK.I	[176-192]
	FALSE	High	[R].TYGGHGEQMAVFASTTK.[I]		1.44631e-09	0.000167116	1	1	25	A7LUV0	A7LUV0 [176-192]		0	1784.83	High	High	6.125e-05	8.469e-12	4.26	R.TYGGHGEQMAVFASTTK.I	[176-192]
	FALSE	High	[K].SYEHLCK.[L]	1xCarbamidomethyl [C6]	0.0237533	0.000350922	1	1	6	A7LUV0	A7LUV0 [302-308]		0	936.424	High	High	0.0001127	0.006459	2.31	K.SYEHLCK.L	[302-308]
	FALSE	High	[K].DVHQYCPNVK.[H]	1xCarbamidomethyl [C6]; 1xDeamidated [N/Q]	0.000336279	0.000167116	1	1	4	A7LUV0	A7LUV0 [109-118]		0	1260.57	High	High	6.125e-05	3.375e-05	3.6	K.DVHQYCPNVK.H	[109-118]
	FALSE	High	[K].DVHQYCPNVK.[H]	1xCarbamidomethyl [C6]	5.75615e-05	0.000167116	1	1	14	A7LUV0	A7LUV0 [109-118]		0	1259.58	High	High	6.125e-05	3.859e-06	2.82	K.DVHQYCPNVK.H	[109-118]
	FALSE	High	[K].EALTGASYIVSSGGAAR.[K]		2.41968e-09	0.000167116	1	1	153	A7LUV0	A7LUV0 [70-86]		0	1609.82	High	High	6.125e-05	1.593e-11	4.59	K.EALTGASYIVSSGGAAR.K	[70-86]
	FALSE	High	[K].DGVTYKEVAGTPAEQEELEK.[S]		2.08135e-05	0.000167116	1	1	2	A7LUV0	A7LUV0 [282-301]		1	2193.06	High	High	6.125e-05	1.101e-06	5.69	K.DGVTYKEVAGTPAEQEELEK.S	[282-301]
	FALSE	High	[R].EDLLKGNAEIAAQFGK.[D]		0.00269321	0.000167116	1	1	2	A7LUV0	A7LUV0 [93-108]		1	1703.9	High	High	6.125e-05	0.0004375	3.27	R.EDLLKGNAEIAAQFGK.D	[93-108]
	FALSE	High	[R].DEVIEMGIIPAIKDWHALNPNID.[-]		0.00016014	0.000167116	1	1	1	A7LUV0	A7LUV0 [311-333]		1	2603.32	High	High	6.125e-05	1.358e-05	4.39	R.DEVIEMGIIPAIKDWHALNPNID.-	[311-333]
	FALSE	High	[R].DEVIEMGIIPAIK.[D]	1xOxidation [M6]	0.000390529	0.000167116	1	1	1	A7LUV0	A7LUV0 [311-323]		0	1443.78	High	High	6.125e-05	4.075e-05	2.48	R.DEVIEMGIIPAIK.D	[311-323]
	FALSE	High	[R].DEVIEMGIIPAIK.[D]		5.32536e-05	0.000167116	1	1	2	A7LUV0	A7LUV0 [311-323]		0	1427.78	High	High	6.125e-05	3.498e-06	3.25	R.DEVIEMGIIPAIK.D	[311-323]
	FALSE	High	[K].HIIDLR.[G]		0.0389488	0.000870829	1	1	38	A7LUV0	A7LUV0 [225-230]		0	766.457	High	High	0.0002613	0.01202	1.97	K.HIIDLR.G	[225-230]
	FALSE	High	[K].HIVVIFNPADITGLITLLYSGLKPSQVSTLAALDSTR.[L]	1xDeamidated [Q26]	4.91966e-11	0.000167116	1	1	2	A7LUV0	A7LUV0 [119-155]		0	3925.17	High	High	6.125e-05	1.321e-13	7.81	K.HIVVIFNPADITGLITLLYSGLKPSQVSTLAALDSTR.L	[119-155]
	FALSE	High	[K].HIVVIFNPADITGLITLLYSGLKPSQVSTLAALDSTR.[L]		1.24351e-15	0.000167116	1	1	5	A7LUV0	A7LUV0 [119-155]		0	3924.18	High	High	6.125e-05	2.912e-19	9.04	K.HIVVIFNPADITGLITLLYSGLKPSQVSTLAALDSTR.L	[119-155]
	FALSE	High	[K].FDHIMMAMETSITK.[D]		0.00189334	0.000167116	1	1	3	A7LUV0	A7LUV0 [268-281]		0	1654.76	High	High	6.125e-05	0.000284	3.49	K.FDHIMMAMETSITK.D	[268-281]
	FALSE	High	[K].EVAGTPAEQEELEK.[S]		4.08257e-07	0.000167116	1	1	35	A7LUV0	A7LUV0 [288-301]		0	1529.73	High	High	6.125e-05	8.769e-09	3.55	K.EVAGTPAEQEELEK.S	[288-301]
	FALSE	High	[K].EVAGTPAEQEELEKSYEHLCK.[L]	1xCarbamidomethyl [C20]	6.62883e-07	0.000167116	1	1	12	A7LUV0	A7LUV0 [288-308]		1	2447.14	High	High	6.125e-05	1.588e-08	6.11	K.EVAGTPAEQEELEKSYEHLCK.L	[288-308]
	FALSE	High	[K].GNAEIAAQFGKDVHQYCPNVK.[H]	1xCarbamidomethyl [C17]; 1xDeamidated [Q8]	0.136085	0.00425974	1	1	1	A7LUV0	A7LUV0 [98-118]		1	2347.11	High	High	0.001538	0.05838	1.79	K.GNAEIAAQFGKDVHQYCPNVK.H	[98-118]
	FALSE	High	[K].GNAEIAAQFGKDVHQYCPNVK.[H]	1xCarbamidomethyl [C17]	0.00179421	0.000167116	1	1	2	A7LUV0	A7LUV0 [98-118]		1	2346.13	High	High	6.125e-05	0.0002651	3.65	K.GNAEIAAQFGKDVHQYCPNVK.H	[98-118]
	FALSE	High	[K].GNAEIAAQFGK.[D]	1xDeamidated [N2]	0.00056588	0.000167116	1	1	3	A7LUV0	A7LUV0 [98-108]		0	1106.55	High	High	6.125e-05	6.411e-05	2.35	K.GNAEIAAQFGK.D	[98-108]
	FALSE	High	[K].GNAEIAAQFGK.[D]		0.000148156	0.000167116	1	1	15	A7LUV0	A7LUV0 [98-108]		0	1105.56	High	High	6.125e-05	1.239e-05	2.58	K.GNAEIAAQFGK.D	[98-108]
	FALSE	High	[K].GEPLTDFIGTTR.[L]		5.35732e-05	0.000167116	1	1	8	A7LUV0	A7LUV0 [195-206]		0	1306.66	High	High	6.125e-05	3.538e-06	2.56	K.GEPLTDFIGTTR.L	[195-206]
High	A7M043	Aspartate-semialdehyde dehydrogenase OS=Bacteroides ovatus (strain ATCC 8483 / DSM 1896 / JCM 5824 / BCRC 10623 / CCUG 4943 / NCTC 11153) OX=411476 GN=asd PE=3 SV=1	0	665.489	92	34	487	34	335	37.1	5.62	34	487
	Checked	Confidence	Annotated Sequence	Modifications	Qvality PEP	Qvality q-value	# Protein Groups	# Proteins	# PSMs	Master Protein Accessions	Positions in Master Proteins	Modifications in Master Proteins	# Missed Cleavages	Theo. MH+ [Da]	Found in Sample: [S1] F1: Sample, BoDSus	Confidence (by Search Engine): A2 Sequest HT (BoDSus)	Percolator q-Value (by Search Engine): A2 Sequest HT (BoDSus)	Percolator PEP (by Search Engine): A2 Sequest HT (BoDSus)	XCorr (by Search Engine): A2 Sequest HT (BoDSus)	Sequence in Protein	Positions in Proteins
	FALSE	High	[K].MYNETR.[K]	1xDeamidated [N3]	0.169827	0.0060423	1	1	2	A7M043	A7M043 [213-218]		0	814.34	High	High	0.002156	0.07791	1.56	K.MYNETR.K	[213-218]
	FALSE	High	[K].MYNETR.[K]	1xOxidation [M1]	0.0783302	0.00121748	1	1	5	A7M043	A7M043 [213-218]		0	829.351	High	High	0.0004122	0.02895	1.38	K.MYNETR.K	[213-218]
	FALSE	High	[K].MYNETR.[K]		0.166421	0.00555242	1	1	2	A7M043	A7M043 [213-218]		0	813.356	High	High	0.00201	0.07577	1.75	K.MYNETR.K	[213-218]
	FALSE	High	[R].NFPMDELVLFGSKR.[S]		0.00182666	0.000167116	1	1	1	A7M043	A7M043 [24-37]		1	1652.85	High	High	6.125e-05	0.000272	2.51	R.NFPMDELVLFGSKR.S	[24-37]
	FALSE	High	[R].NFPMDELVLFGSK.[R]		1.12375e-05	0.000167116	1	1	10	A7M043	A7M043 [24-36]		0	1496.75	High	High	6.125e-05	5.165e-07	3.38	R.NFPMDELVLFGSK.R	[24-36]
	FALSE	High	[-].MKVAIVGVSGAVGQEFLRVLDER.[N]		1.02115e-05	0.000167116	1	1	1	A7M043	A7M043 [1-23]		2	2473.36	High	High	6.125e-05	4.607e-07	3.85	-.MKVAIVGVSGAVGQEFLRVLDER.N	[1-23]
	FALSE	High	[-].MKVAIVGVSGAVGQEFLR.[V]		3.98601e-07	0.000167116	1	1	2	A7M043	A7M043 [1-18]		1	1861.04	High	High	6.125e-05	8.521e-09	5.07	-.MKVAIVGVSGAVGQEFLR.V	[1-18]
	FALSE	High	[K].IMHSDVK.[V]		0.121151	0.00343117	1	1	2	A7M043	A7M043 [220-226]		0	829.424	High	High	0.00115	0.05025	1.86	K.IMHSDVK.V	[220-226]
	FALSE	High	[K].LLQHNDDFKGVDIAFTSAGAGTSKEFEK.[T]		0.00225146	0.000167116	1	1	1	A7M043	A7M043 [54-81]		2	3025.49	High	High	6.125e-05	0.0003529	6.6	K.LLQHNDDFKGVDIAFTSAGAGTSKEFEK.T	[54-81]
	FALSE	High	[K].LLQHNDDFKGVDIAFTSAGAGTSK.[E]	1xDeamidated [N5]	3.35928e-05	0.000167116	1	1	7	A7M043	A7M043 [54-77]		1	2493.23	High	High	6.125e-05	1.989e-06	4.86	K.LLQHNDDFKGVDIAFTSAGAGTSK.E	[54-77]
	FALSE	High	[K].LLQHNDDFKGVDIAFTSAGAGTSK.[E]		1.04825e-08	0.000167116	1	1	10	A7M043	A7M043 [54-77]		1	2492.24	High	High	6.125e-05	9.641e-11	5.24	K.LLQHNDDFKGVDIAFTSAGAGTSK.E	[54-77]
	FALSE	High	[K].LLQHNDDFK.[G]	1xDeamidated [N5]	0.00494891	0.000167116	1	1	4	A7M043	A7M043 [54-62]		0	1130.55	High	High	6.125e-05	0.0009258	2.06	K.LLQHNDDFK.G	[54-62]
	FALSE	High	[K].LLQHNDDFK.[G]		0.000190483	0.000167116	1	1	6	A7M043	A7M043 [54-62]		0	1129.56	High	High	6.125e-05	1.683e-05	2.75	K.LLQHNDDFK.G	[54-62]
	FALSE	High	[R].MDADVPLVVPEVNAEDALERPR.[G]	1xDeamidated [N13]; 1xOxidation [M1]	1.21466e-05	0.000167116	1	1	2	A7M043	A7M043 [99-120]		0	2452.2	High	High	6.125e-05	5.7e-07	3.19	R.MDADVPLVVPEVNAEDALERPR.G	[99-120]
	FALSE	High	[R].MDADVPLVVPEVNAEDALERPR.[G]	1xOxidation [M1]	1.47617e-07	0.000167116	1	1	26	A7M043	A7M043 [99-120]		0	2451.22	High	High	6.125e-05	2.499e-09	5.1	R.MDADVPLVVPEVNAEDALERPR.G	[99-120]
	FALSE	High	[R].MDADVPLVVPEVNAEDALERPR.[G]	1xDeamidated [N13]	3.26361e-09	0.000167116	1	1	4	A7M043	A7M043 [99-120]		0	2436.21	High	High	6.125e-05	2.308e-11	6.11	R.MDADVPLVVPEVNAEDALERPR.G	[99-120]
	FALSE	High	[R].MDADVPLVVPEVNAEDALERPR.[G]		8.27166e-07	0.000167116	1	1	19	A7M043	A7M043 [99-120]		0	2435.22	High	High	6.125e-05	2.082e-08	5.31	R.MDADVPLVVPEVNAEDALERPR.G	[99-120]
	FALSE	High	[K].VSATCVR.[V]	1xCarbamidomethyl [C5]	0.04846	0.000870829	1	1	2	A7M043	A7M043 [227-233]		0	792.403	High	High	0.0002613	0.01574	1.91	K.VSATCVR.V	[227-233]
	FALSE	High	[K].VAIVGVSGAVGQEFLR.[V]	1xDeamidated [Q12]	0.00711549	0.000167116	1	1	1	A7M043	A7M043 [3-18]		0	1602.88	High	High	6.125e-05	0.001456	3.12	K.VAIVGVSGAVGQEFLR.V	[3-18]
	FALSE	High	[K].VAIVGVSGAVGQEFLR.[V]		2.48446e-07	0.000167116	1	1	5	A7M043	A7M043 [3-18]		0	1601.9	High	High	6.125e-05	4.738e-09	4.25	K.VAIVGVSGAVGQEFLR.V	[3-18]
	FALSE	High	[K].YGAVMIDNSSAFR.[M]	1xOxidation [M5]	3.39972e-05	0.000167116	1	1	2	A7M043	A7M043 [86-98]		0	1446.67	High	High	6.125e-05	2.015e-06	3.4	K.YGAVMIDNSSAFR.M	[86-98]
	FALSE	High	[K].YGAVMIDNSSAFR.[M]	1xDeamidated [N8]	2.52061e-05	0.000167116	1	1	2	A7M043	A7M043 [86-98]		0	1431.66	High	High	6.125e-05	1.392e-06	3.41	K.YGAVMIDNSSAFR.M	[86-98]
	FALSE	High	[K].YGAVMIDNSSAFR.[M]		2.6568e-06	0.000167116	1	1	2	A7M043	A7M043 [86-98]		0	1430.67	High	High	6.125e-05	8.748e-08	3.81	K.YGAVMIDNSSAFR.M	[86-98]
	FALSE	High	[R].QVLANEPVTVEK.[F]	1xDeamidated [Q1]	0.000986901	0.000167116	1	1	1	A7M043	A7M043 [174-185]		0	1327.71	High	High	6.125e-05	0.0001273	2.79	R.QVLANEPVTVEK.F	[174-185]
	FALSE	High	[R].QVLANEPVTVEK.[F]		1.73933e-05	0.000167116	1	1	12	A7M043	A7M043 [174-185]		0	1326.73	High	High	6.125e-05	8.827e-07	3.89	R.QVLANEPVTVEK.F	[174-185]
	FALSE	High	[R].SAGTTYTFR.[G]		0.00474673	0.000167116	1	1	3	A7M043	A7M043 [38-46]		0	1003.48	High	High	6.125e-05	0.0008844	2.54	R.SAGTTYTFR.G	[38-46]
	FALSE	High	[K].TVHVSTYQAASGAGAAAMDELYEQYRQVLANEPVTVEK.[F]	1xDeamidated [Q24]	1.60716e-06	0.000167116	1	1	1	A7M043	A7M043 [148-185]		1	4097.98	High	High	6.125e-05	4.733e-08	7.6	K.TVHVSTYQAASGAGAAAMDELYEQYRQVLANEPVTVEK.F	[148-185]
	FALSE	High	[K].TVHVSTYQAASGAGAAAMDELYEQYR.[Q]	1xDeamidated [Q]; 1xOxidation [M18]	9.86311e-05	0.000167116	1	1	4	A7M043	A7M043 [148-173]		0	2806.26	High	High	6.125e-05	7.481e-06	4.31	K.TVHVSTYQAASGAGAAAMDELYEQYR.Q	[148-173]
	FALSE	High	[K].TVHVSTYQAASGAGAAAMDELYEQYR.[Q]	1xOxidation [M18]	9.37705e-12	0.000167116	1	1	9	A7M043	A7M043 [148-173]		0	2805.28	High	High	6.125e-05	1.72e-14	8.68	K.TVHVSTYQAASGAGAAAMDELYEQYR.Q	[148-173]
	FALSE	High	[K].TVHVSTYQAASGAGAAAMDELYEQYR.[Q]	2xDeamidated [Q8; Q24]	1.73933e-05	0.000167116	1	1	2	A7M043	A7M043 [148-173]		0	2791.25	High	High	6.125e-05	8.855e-07	4.22	K.TVHVSTYQAASGAGAAAMDELYEQYR.Q	[148-173]
	FALSE	High	[K].TVHVSTYQAASGAGAAAMDELYEQYR.[Q]	1xDeamidated [Q]	2.43723e-08	0.000167116	1	1	10	A7M043	A7M043 [148-173]		0	2790.27	High	High	6.125e-05	2.724e-10	5.63	K.TVHVSTYQAASGAGAAAMDELYEQYR.Q	[148-173]
	FALSE	High	[K].TVHVSTYQAASGAGAAAMDELYEQYR.[Q]		2.22194e-15	0.000167116	1	1	72	A7M043	A7M043 [148-173]		0	2789.28	High	High	6.125e-05	5.935e-19	6.25	K.TVHVSTYQAASGAGAAAMDELYEQYR.Q	[148-173]
	FALSE	High	[R].EAFANGEGLVLQDNPAEKEYPMPLFLAGKDPVYVGR.[I]	2xDeamidated [N5; N14]; 1xOxidation [M22]	3.21352e-07	0.000167116	1	1	1	A7M043	A7M043 [259-294]		2	3952.93	High	High	6.125e-05	6.521e-09	4.01	R.EAFANGEGLVLQDNPAEKEYPMPLFLAGKDPVYVGR.I	[259-294]
	FALSE	High	[R].EAFANGEGLVLQDNPAEKEYPMPLFLAGKDPVYVGR.[I]	1xDeamidated [N14]; 1xOxidation [M22]	4.95638e-05	0.000167116	1	1	2	A7M043	A7M043 [259-294]		2	3951.95	High	High	6.125e-05	3.216e-06	7.68	R.EAFANGEGLVLQDNPAEKEYPMPLFLAGKDPVYVGR.I	[259-294]
	FALSE	High	[R].EAFANGEGLVLQDNPAEKEYPMPLFLAGKDPVYVGR.[I]	1xDeamidated [N/Q]	1.10488e-09	0.000167116	1	1	8	A7M043	A7M043 [259-294]		2	3935.95	High	High	6.125e-05	6.09e-12	8.23	R.EAFANGEGLVLQDNPAEKEYPMPLFLAGKDPVYVGR.I	[259-294]
	FALSE	High	[R].EAFANGEGLVLQDNPAEKEYPMPLFLAGKDPVYVGR.[I]		1.10488e-09	0.000167116	1	1	4	A7M043	A7M043 [259-294]		2	3934.97	High	High	6.125e-05	6.073e-12	6.55	R.EAFANGEGLVLQDNPAEKEYPMPLFLAGKDPVYVGR.I	[259-294]
	FALSE	High	[R].EAFANGEGLVLQDNPAEKEYPMPLFLAGK.[D]	1xDeamidated [N]; 1xOxidation [M22]	6.21425e-06	0.000167116	1	1	4	A7M043	A7M043 [259-287]		1	3165.54	High	High	6.125e-05	2.502e-07	3.93	R.EAFANGEGLVLQDNPAEKEYPMPLFLAGK.D	[259-287]
	FALSE	High	[R].EAFANGEGLVLQDNPAEKEYPMPLFLAGK.[D]	1xOxidation [M22]	2.18341e-05	0.000167116	1	1	2	A7M043	A7M043 [259-287]		1	3164.56	High	High	6.125e-05	1.17e-06	5.87	R.EAFANGEGLVLQDNPAEKEYPMPLFLAGK.D	[259-287]
	FALSE	High	[R].EAFANGEGLVLQDNPAEKEYPMPLFLAGK.[D]	2xDeamidated [N5; N14]	6.69197e-09	0.000167116	1	1	1	A7M043	A7M043 [259-287]		1	3150.53	High	High	6.125e-05	5.575e-11	5.67	R.EAFANGEGLVLQDNPAEKEYPMPLFLAGK.D	[259-287]
	FALSE	High	[R].EAFANGEGLVLQDNPAEKEYPMPLFLAGK.[D]	1xDeamidated [N/Q]	2.37663e-09	0.000167116	1	1	8	A7M043	A7M043 [259-287]		1	3149.55	High	High	6.125e-05	1.554e-11	7.54	R.EAFANGEGLVLQDNPAEKEYPMPLFLAGK.D	[259-287]
	FALSE	High	[R].EAFANGEGLVLQDNPAEKEYPMPLFLAGK.[D]		5.20481e-09	0.000167116	1	1	4	A7M043	A7M043 [259-287]		1	3148.57	High	High	6.125e-05	4.095e-11	7.4	R.EAFANGEGLVLQDNPAEKEYPMPLFLAGK.D	[259-287]
	FALSE	High	[R].EAFANGEGLVLQDNPAEK.[E]	1xDeamidated [N5]	3.29469e-11	0.000167116	1	1	21	A7M043	A7M043 [259-276]		0	1902.91	High	High	6.125e-05	8.068e-14	5.02	R.EAFANGEGLVLQDNPAEK.E	[259-276]
	FALSE	High	[R].EAFANGEGLVLQDNPAEK.[E]		7.10464e-09	0.000167116	1	1	13	A7M043	A7M043 [259-276]		0	1901.92	High	High	6.125e-05	5.993e-11	4.47	R.EAFANGEGLVLQDNPAEK.E	[259-276]
	FALSE	High	[R].EAFANGEGLVLQDNPAEKEYPMPLFLAGKDPVYVGR.[I]	1xOxidation [M22]	0.000981017	0.000167116	1	1	1	A7M043	A7M043 [259-294]		2	3950.96	High	High	6.125e-05	0.0001268	7.6	R.EAFANGEGLVLQDNPAEKEYPMPLFLAGKDPVYVGR.I	[259-294]
	FALSE	High	[K].DLTNENGLTFWIVGDQIK.[K]	2xDeamidated [N4; N6]	0.000731844	0.000167116	1	1	1	A7M043	A7M043 [298-315]		0	2065.01	High	High	6.125e-05	8.846e-05	2.75	K.DLTNENGLTFWIVGDQIK.K	[298-315]
	FALSE	High	[K].DLTNENGLTFWIVGDQIK.[K]	1xDeamidated [N6]	1.042e-08	0.000167116	1	1	12	A7M043	A7M043 [298-315]		0	2064.03	High	High	6.125e-05	9.601e-11	5.59	K.DLTNENGLTFWIVGDQIK.K	[298-315]
	FALSE	High	[K].DLTNENGLTFWIVGDQIK.[K]		2.26835e-08	0.000167116	1	1	5	A7M043	A7M043 [298-315]		0	2063.04	High	High	6.125e-05	2.497e-10	5.57	K.DLTNENGLTFWIVGDQIK.K	[298-315]
	FALSE	High	[K].DLTNENGLTFWIVGDQIKK.[G]	1xDeamidated [N6]	2.93399e-08	0.000167116	1	1	7	A7M043	A7M043 [298-316]		1	2192.12	High	High	6.125e-05	3.43e-10	5.31	K.DLTNENGLTFWIVGDQIKK.G	[298-316]
	FALSE	High	[R].AHSESIWVETERPISVEEAR.[E]		1.2957e-06	0.000167116	1	1	19	A7M043	A7M043 [239-258]		0	2325.15	High	High	6.125e-05	3.613e-08	4.3	R.AHSESIWVETERPISVEEAR.E	[239-258]
	FALSE	High	[R].KDLTNENGLTFWIVGDQIK.[K]	1xDeamidated [N]	1.20741e-05	0.000167116	1	1	2	A7M043	A7M043 [297-315]		1	2192.12	High	High	6.125e-05	5.648e-07	5.48	R.KDLTNENGLTFWIVGDQIK.K	[297-315]
	FALSE	High	[R].KDLTNENGLTFWIVGDQIK.[K]		3.10786e-05	0.000167116	1	1	1	A7M043	A7M043 [297-315]		1	2191.14	High	High	6.125e-05	1.81e-06	4.63	R.KDLTNENGLTFWIVGDQIK.K	[297-315]
	FALSE	High	[R].KDLTNENGLTFWIVGDQIKK.[G]	1xDeamidated [N]	4.08764e-06	0.000167116	1	1	4	A7M043	A7M043 [297-316]		2	2320.22	High	High	6.125e-05	1.494e-07	5.37	R.KDLTNENGLTFWIVGDQIKK.G	[297-316]
	FALSE	High	[R].KDLTNENGLTFWIVGDQIKK.[G]		1.04459e-06	0.000167116	1	1	2	A7M043	A7M043 [297-316]		2	2319.23	High	High	6.125e-05	2.79e-08	5.94	R.KDLTNENGLTFWIVGDQIKK.G	[297-316]
	FALSE	High	[R].KDLTNENGLTFWIVGDQIK.[K]	2xDeamidated [N5; N7]	2.43723e-08	0.000167116	1	1	1	A7M043	A7M043 [297-315]		1	2193.11	High	High	6.125e-05	2.731e-10	5.82	R.KDLTNENGLTFWIVGDQIK.K	[297-315]
	FALSE	High	[R].GVIANPNCTTIQMVVALK.[A]	1xCarbamidomethyl [C8]	5.86652e-09	0.000167116	1	1	4	A7M043	A7M043 [121-138]		0	1929.03	High	High	6.125e-05	4.719e-11	4.71	R.GVIANPNCTTIQMVVALK.A	[121-138]
	FALSE	High	[K].GVDIAFTSAGAGTSKEFEK.[T]		1.13446e-07	0.000167116	1	1	4	A7M043	A7M043 [63-81]		1	1914.94	High	High	6.125e-05	1.816e-09	4.22	K.GVDIAFTSAGAGTSKEFEK.T	[63-81]
	FALSE	High	[K].GVDIAFTSAGAGTSK.[E]		2.76357e-08	0.000167116	1	1	100	A7M043	A7M043 [63-77]		0	1381.7	High	High	6.125e-05	3.194e-10	3.41	K.GVDIAFTSAGAGTSK.E	[63-77]
	FALSE	High	[R].KIMHSDVK.[V]		0.0498659	0.000870829	1	1	1	A7M043	A7M043 [219-226]		1	957.519	High	High	0.0002613	0.01631	2.33	R.KIMHSDVK.V	[219-226]
	FALSE	High	[K].EYPMPLFLAGKDPVYVGR.[I]	1xOxidation [M4]	4.77575e-06	0.000167116	1	1	4	A7M043	A7M043 [277-294]		1	2068.06	High	High	6.125e-05	1.801e-07	3.95	K.EYPMPLFLAGKDPVYVGR.I	[277-294]
	FALSE	High	[K].EYPMPLFLAGKDPVYVGR.[I]		5.53264e-08	0.000167116	1	1	5	A7M043	A7M043 [277-294]		1	2052.06	High	High	6.125e-05	7.487e-10	5.12	K.EYPMPLFLAGKDPVYVGR.I	[277-294]
	FALSE	High	[K].EYPMPLFLAGK.[D]	1xOxidation [M4]	0.00620561	0.000167116	1	1	1	A7M043	A7M043 [277-287]		0	1281.65	High	High	6.125e-05	0.00123	1.7	K.EYPMPLFLAGK.D	[277-287]
	FALSE	High	[K].EYPMPLFLAGK.[D]		0.00444551	0.000167116	1	1	2	A7M043	A7M043 [277-287]		0	1265.66	High	High	6.125e-05	0.0008131	2.25	K.EYPMPLFLAGK.D	[277-287]
	FALSE	High	[K].FAYQLAFNLIPQIDVFTENGYTKEEMK.[M]	1xDeamidated [Q/N]; 1xOxidation [M26]	0.000260001	0.000167116	1	1	2	A7M043	A7M043 [186-212]		1	3226.57	High	High	6.125e-05	2.464e-05	4.77	K.FAYQLAFNLIPQIDVFTENGYTKEEMK.M	[186-212]
	FALSE	High	[K].FAYQLAFNLIPQIDVFTENGYTKEEMK.[M]	2xDeamidated [N8; N19]	6.03108e-06	0.000167116	1	1	1	A7M043	A7M043 [186-212]		1	3211.55	High	High	6.125e-05	2.406e-07	6.42	K.FAYQLAFNLIPQIDVFTENGYTKEEMK.M	[186-212]
	FALSE	High	[K].FAYQLAFNLIPQIDVFTENGYTKEEMK.[M]	1xDeamidated [N19]	4.08257e-07	0.000167116	1	1	6	A7M043	A7M043 [186-212]		1	3210.57	High	High	6.125e-05	8.757e-09	6.27	K.FAYQLAFNLIPQIDVFTENGYTKEEMK.M	[186-212]
	FALSE	High	[K].GAALNAVQIAEYLIKVKNI.[-]		2.85811e-05	0.000167116	1	1	1	A7M043	A7M043 [317-335]		2	2028.19	High	High	6.125e-05	1.632e-06	6.05	K.GAALNAVQIAEYLIKVKNI.-	[317-335]
	FALSE	High	[K].GAALNAVQIAEYLIK.[V]		2.33196e-05	0.000167116	1	1	1	A7M043	A7M043 [317-331]		0	1573.89	High	High	6.125e-05	1.27e-06	4.28	K.GAALNAVQIAEYLIK.V	[317-331]
High	A7M1P7	4-phosphoerythronate dehydrogenase OS=Bacteroides ovatus (strain ATCC 8483 / DSM 1896 / JCM 5824 / BCRC 10623 / CCUG 4943 / NCTC 11153) OX=411476 GN=pdxB PE=3 SV=1	0	555.811	90	36	474	36	306	33.1	6.4	36	474
	Checked	Confidence	Annotated Sequence	Modifications	Qvality PEP	Qvality q-value	# Protein Groups	# Proteins	# PSMs	Master Protein Accessions	Positions in Master Proteins	Modifications in Master Proteins	# Missed Cleavages	Theo. MH+ [Da]	Found in Sample: [S1] F1: Sample, BoDSus	Confidence (by Search Engine): A2 Sequest HT (BoDSus)	Percolator q-Value (by Search Engine): A2 Sequest HT (BoDSus)	Percolator PEP (by Search Engine): A2 Sequest HT (BoDSus)	XCorr (by Search Engine): A2 Sequest HT (BoDSus)	Sequence in Protein	Positions in Proteins
	FALSE	High	[R].NFYNGTSGTELMGKK.[L]	1xOxidation [M12]	0.00528408	0.000167116	1	1	1	A7M1P7	A7M1P7 [120-134]		1	1662.78	High	High	6.125e-05	0.001009	2.01	R.NFYNGTSGTELMGKK.L	[120-134]
	FALSE	High	[R].NFYNGTSGTELMGKK.[L]		5.65374e-05	0.000167116	1	1	2	A7M1P7	A7M1P7 [120-134]		1	1646.78	High	High	6.125e-05	3.774e-06	4.24	R.NFYNGTSGTELMGKK.L	[120-134]
	FALSE	High	[R].NFYNGTSGTELMGK.[K]	1xDeamidated [N4]; 1xOxidation [M12]	5.92377e-06	0.000167116	1	1	30	A7M1P7	A7M1P7 [120-133]		0	1535.67	High	High	6.125e-05	2.347e-07	3.21	R.NFYNGTSGTELMGK.K	[120-133]
	FALSE	High	[R].NFYNGTSGTELMGK.[K]	1xOxidation [M12]	1.71863e-05	0.000167116	1	1	14	A7M1P7	A7M1P7 [120-133]		0	1534.68	High	High	6.125e-05	8.737e-07	2.99	R.NFYNGTSGTELMGK.K	[120-133]
	FALSE	High	[R].NFYNGTSGTELMGK.[K]	2xDeamidated [N1; N4]	3.16416e-05	0.000167116	1	1	3	A7M1P7	A7M1P7 [120-133]		0	1520.66	High	High	6.125e-05	1.854e-06	3.14	R.NFYNGTSGTELMGK.K	[120-133]
	FALSE	High	[R].NFYNGTSGTELMGK.[K]	1xDeamidated [N]	8.8985e-06	0.000167116	1	1	13	A7M1P7	A7M1P7 [120-133]		0	1519.67	High	High	6.125e-05	3.89e-07	3.37	R.NFYNGTSGTELMGK.K	[120-133]
	FALSE	High	[R].NFYNGTSGTELMGK.[K]		9.98185e-05	0.000167116	1	1	4	A7M1P7	A7M1P7 [120-133]		0	1518.69	High	High	6.125e-05	7.603e-06	3.36	R.NFYNGTSGTELMGK.K	[120-133]
	FALSE	High	[K].MGAQTAEANINAGIAAAQQIVGFLKDGCEK.[F]	1xCarbamidomethyl [C28]	9.62587e-15	0.000167116	1	1	2	A7M1P7	A7M1P7 [272-301]		1	3076.52	High	High	6.125e-05	3.601e-18	9.89	K.MGAQTAEANINAGIAAAQQIVGFLKDGCEK.F	[272-301]
	FALSE	High	[K].MGAQTAEANINAGIAAAQQIVGFLK.[D]	1xDeamidated [Q/N]	1.91409e-05	0.000167116	1	1	2	A7M1P7	A7M1P7 [272-296]		0	2488.29	High	High	6.125e-05	9.979e-07	5.14	K.MGAQTAEANINAGIAAAQQIVGFLK.D	[272-296]
	FALSE	High	[K].MGAQTAEANINAGIAAAQQIVGFLK.[D]		4.35932e-12	0.000167116	1	1	6	A7M1P7	A7M1P7 [272-296]		0	2487.3	High	High	6.125e-05	6.677e-15	7.06	K.MGAQTAEANINAGIAAAQQIVGFLK.D	[272-296]
	FALSE	High	[K].MGAQTAEANINAGIAAAQQIVGFLK.[D]	1xOxidation [M1]	1.14242e-11	0.000167116	1	1	4	A7M1P7	A7M1P7 [272-296]		0	2503.3	High	High	6.125e-05	2.198e-14	6.88	K.MGAQTAEANINAGIAAAQQIVGFLK.D	[272-296]
	FALSE	High	[-].MKILVATDKPFAK.[V]		0.000237683	0.000167116	1	1	2	A7M1P7	A7M1P7 [1-13]		1	1461.85	High	High	6.125e-05	2.215e-05	2.94	-.MKILVATDKPFAK.V	[1-13]
	FALSE	High	[K].NSINYALLKDMPK.[G]		2.82064e-06	0.000167116	1	1	2	A7M1P7	A7M1P7 [203-215]		1	1506.8	High	High	6.125e-05	9.464e-08	5.01	K.NSINYALLKDMPK.G	[203-215]
	FALSE	High	[K].NSINYALLK.[D]	1xDeamidated [N1]	0.00396938	0.000167116	1	1	4	A7M1P7	A7M1P7 [203-211]		0	1036.57	High	High	6.125e-05	0.0007074	2.16	K.NSINYALLK.D	[203-211]
	FALSE	High	[K].NSINYALLK.[D]		0.00205851	0.000167116	1	1	4	A7M1P7	A7M1P7 [203-211]		0	1035.58	High	High	6.125e-05	0.0003158	2.58	K.NSINYALLK.D	[203-211]
	FALSE	High	[K].ILVATDKPFAK.[V]		0.000269503	0.000167116	1	1	7	A7M1P7	A7M1P7 [3-13]		0	1202.71	High	High	6.125e-05	2.586e-05	3.53	K.ILVATDKPFAK.V	[3-13]
	FALSE	High	[K].LGIHAYGNVGR.[N]		3.50298e-05	0.000167116	1	1	15	A7M1P7	A7M1P7 [135-145]		0	1156.62	High	High	6.125e-05	2.095e-06	2.04	K.LGIHAYGNVGR.N	[135-145]
	FALSE	High	[K].VAVDGIRKEIEAAGYEFALLEK.[Y]		1.89796e-07	0.000167116	1	1	1	A7M1P7	A7M1P7 [14-35]		2	2421.3	High	High	6.125e-05	3.413e-09	7.01	K.VAVDGIRKEIEAAGYEFALLEK.Y	[14-35]
	FALSE	High	[K].VAVDGIRK.[E]		0.119867	0.00308675	1	1	2	A7M1P7	A7M1P7 [14-21]		1	857.52	High	High	0.001101	0.04967	1.74	K.VAVDGIRK.E	[14-21]
	FALSE	High	[K].YTEKAQLLDAVKDANAIIIR.[S]		3.18642e-09	0.000167116	1	1	2	A7M1P7	A7M1P7 [36-55]		2	2245.26	High	High	6.125e-05	2.24e-11	6	K.YTEKAQLLDAVKDANAIIIR.S	[36-55]
	FALSE	High	[K].YITDIMPAANAEFAEK.[F]	1xDeamidated [N10]; 1xOxidation [M6]	9.80427e-05	0.000167116	1	1	7	A7M1P7	A7M1P7 [245-260]		0	1800.84	High	High	6.125e-05	7.44e-06	2.99	K.YITDIMPAANAEFAEK.F	[245-260]
	FALSE	High	[K].YITDIMPAANAEFAEK.[F]	1xOxidation [M6]	1.00049e-07	0.000167116	1	1	30	A7M1P7	A7M1P7 [245-260]		0	1799.85	High	High	6.125e-05	1.546e-09	3.74	K.YITDIMPAANAEFAEK.F	[245-260]
	FALSE	High	[K].YITDIMPAANAEFAEK.[F]	1xDeamidated [N10]	9.26765e-07	0.000167116	1	1	6	A7M1P7	A7M1P7 [245-260]		0	1784.84	High	High	6.125e-05	2.404e-08	3.59	K.YITDIMPAANAEFAEK.F	[245-260]
	FALSE	High	[K].YITDIMPAANAEFAEK.[F]		6.23604e-08	0.000167116	1	1	19	A7M1P7	A7M1P7 [245-260]		0	1783.86	High	High	6.125e-05	8.685e-10	4.24	K.YITDIMPAANAEFAEK.F	[245-260]
	FALSE	High	[R].SDIVDAEVLDAAKELK.[I]		4.10197e-08	0.000167116	1	1	4	A7M1P7	A7M1P7 [56-71]		1	1715.91	High	High	6.125e-05	5.164e-10	5.8	R.SDIVDAEVLDAAKELK.I	[56-71]
	FALSE	High	[R].SDIVDAEVLDAAK.[E]		1.3208e-05	0.000167116	1	1	19	A7M1P7	A7M1P7 [56-68]		0	1345.68	High	High	6.125e-05	6.308e-07	2.9	R.SDIVDAEVLDAAK.E	[56-68]
	FALSE	High	[K].TCQVVSLHIPATAETK.[N]	1xCarbamidomethyl [C2]	6.73214e-09	0.000167116	1	1	16	A7M1P7	A7M1P7 [187-202]		0	1754.91	High	High	6.125e-05	5.593e-11	5.31	K.TCQVVSLHIPATAETK.N	[187-202]
	FALSE	High	[K].EIEAAGYEFALLEKYTEK.[A]		1.36091e-05	0.000167116	1	1	1	A7M1P7	A7M1P7 [22-39]		1	2104.05	High	High	6.125e-05	6.565e-07	5.51	K.EIEAAGYEFALLEKYTEK.A	[22-39]
	FALSE	High	[K].EIEAAGYEFALLEK.[Y]		6.74052e-08	0.000167116	1	1	50	A7M1P7	A7M1P7 [22-35]		0	1582.8	High	High	6.125e-05	9.548e-10	3.26	K.EIEAAGYEFALLEK.Y	[22-35]
	FALSE	High	[K].ALDSAEELYKTCQVVSLHIPATAETK.[N]	1xCarbamidomethyl [C12]	0.0057778	0.000167116	1	1	1	A7M1P7	A7M1P7 [177-202]		1	2874.46	High	High	6.125e-05	0.001127	3.69	K.ALDSAEELYKTCQVVSLHIPATAETK.N	[177-202]
	FALSE	High	[K].ALDSAEELYK.[T]		0.000583059	0.000167116	1	1	9	A7M1P7	A7M1P7 [177-186]		0	1138.56	High	High	6.125e-05	6.683e-05	2.19	K.ALDSAEELYK.T	[177-186]
	FALSE	High	[K].ALDSAEELYKTCQVVSLHIPATAETK.[N]	1xCarbamidomethyl [C12]; 1xDeamidated [Q13]	0.0331196	0.000725636	1	1	1	A7M1P7	A7M1P7 [177-202]		1	2875.44	High	High	0.0002192	0.009796	1.89	K.ALDSAEELYKTCQVVSLHIPATAETK.N	[177-202]
	FALSE	High	[R].AGAGYDNVDLAAATAHNVCVMNTPGQNSNAVAELALGMMVYAVR.[N]	1xCarbamidomethyl [C19]; 2xDeamidated [N/Q]; 1xOxidation [M21]	2.41423e-06	0.000167116	1	1	5	A7M1P7	A7M1P7 [76-119]		0	4525.09	High	High	6.125e-05	7.776e-08	4.2	R.AGAGYDNVDLAAATAHNVCVMNTPGQNSNAVAELALGMMVYAVR.N	[76-119]
	FALSE	High	[R].AGAGYDNVDLAAATAHNVCVMNTPGQNSNAVAELALGMMVYAVR.[N]	1xCarbamidomethyl [C19]; 1xDeamidated [Q/N]; 1xOxidation [M]	1.38385e-06	0.000167116	1	1	2	A7M1P7	A7M1P7 [76-119]		0	4524.11	High	High	6.125e-05	3.928e-08	2.76	R.AGAGYDNVDLAAATAHNVCVMNTPGQNSNAVAELALGMMVYAVR.N	[76-119]
	FALSE	High	[R].AGAGYDNVDLAAATAHNVCVMNTPGQNSNAVAELALGMMVYAVR.[N]	1xCarbamidomethyl [C19]; 1xOxidation [M]	3.3711e-07	0.000167116	1	1	4	A7M1P7	A7M1P7 [76-119]		0	4523.12	High	High	6.125e-05	6.923e-09	6	R.AGAGYDNVDLAAATAHNVCVMNTPGQNSNAVAELALGMMVYAVR.N	[76-119]
	FALSE	High	[R].AGAGYDNVDLAAATAHNVCVMNTPGQNSNAVAELALGMMVYAVR.[N]	1xCarbamidomethyl [C19]; 2xDeamidated [Q/N]	3.40745e-08	0.000167116	1	1	7	A7M1P7	A7M1P7 [76-119]		0	4509.09	High	High	6.125e-05	4.118e-10	3.45	R.AGAGYDNVDLAAATAHNVCVMNTPGQNSNAVAELALGMMVYAVR.N	[76-119]
	FALSE	High	[R].AGAGYDNVDLAAATAHNVCVMNTPGQNSNAVAELALGMMVYAVR.[N]	1xCarbamidomethyl [C19]; 1xDeamidated [N/Q]	2.7505e-07	0.000167116	1	1	12	A7M1P7	A7M1P7 [76-119]		0	4508.11	High	High	6.125e-05	5.366e-09	6.75	R.AGAGYDNVDLAAATAHNVCVMNTPGQNSNAVAELALGMMVYAVR.N	[76-119]
	FALSE	High	[R].AGAGYDNVDLAAATAHNVCVMNTPGQNSNAVAELALGMMVYAVR.[N]	1xCarbamidomethyl [C19]	8.64496e-10	0.000167116	1	1	8	A7M1P7	A7M1P7 [76-119]		0	4507.13	High	High	6.125e-05	4.478e-12	6.56	R.AGAGYDNVDLAAATAHNVCVMNTPGQNSNAVAELALGMMVYAVR.N	[76-119]
	FALSE	High	[K].DANAIIIR.[S]	1xDeamidated [N3]	0.0122816	0.000350922	1	1	7	A7M1P7	A7M1P7 [48-55]		0	886.499	High	High	0.0001127	0.002856	2.44	K.DANAIIIR.S	[48-55]
	FALSE	High	[K].DANAIIIR.[S]		0.0265448	0.000725636	1	1	5	A7M1P7	A7M1P7 [48-55]		0	885.515	High	High	0.0002192	0.007444	2.93	K.DANAIIIR.S	[48-55]
	FALSE	High	[K].AQLLDAVKDANAIIIR.[S]	1xDeamidated [N11]	3.04882e-06	0.000167116	1	1	1	A7M1P7	A7M1P7 [40-55]		1	1724.99	High	High	6.125e-05	1.041e-07	3.73	K.AQLLDAVKDANAIIIR.S	[40-55]
	FALSE	High	[K].AQLLDAVKDANAIIIR.[S]		2.03926e-07	0.000167116	1	1	4	A7M1P7	A7M1P7 [40-55]		1	1724.01	High	High	6.125e-05	3.72e-09	4.3	K.AQLLDAVKDANAIIIR.S	[40-55]
	FALSE	High	[K].AQLLDAVK.[D]		0.0179193	0.000350922	1	1	2	A7M1P7	A7M1P7 [40-47]		0	857.509	High	High	0.0001127	0.004571	2.35	K.AQLLDAVK.D	[40-47]
	FALSE	High	[K].KLGIHAYGNVGR.[N]		0.00100476	0.000167116	1	1	3	A7M1P7	A7M1P7 [134-145]		1	1284.72	High	High	6.125e-05	0.0001298	4.14	K.KLGIHAYGNVGR.N	[134-145]
	FALSE	High	[R].KEVINEAELIKLMEER.[A]		1.13049e-05	0.000167116	1	1	2	A7M1P7	A7M1P7 [225-240]		2	1944.05	High	High	6.125e-05	5.222e-07	3.51	R.KEVINEAELIKLMEER.A	[225-240]
	FALSE	High	[R].KEVINEAELIK.[L]	1xDeamidated [N5]	0.00764163	0.000167116	1	1	2	A7M1P7	A7M1P7 [225-235]		1	1286.72	High	High	6.125e-05	0.001582	2.54	R.KEVINEAELIK.L	[225-235]
	FALSE	High	[R].KEVINEAELIK.[L]		2.11381e-07	0.000167116	1	1	11	A7M1P7	A7M1P7 [225-235]		1	1285.74	High	High	6.125e-05	3.888e-09	4.99	R.KEVINEAELIK.L	[225-235]
	FALSE	High	[R].KEIEAAGYEFALLEK.[Y]		1.92275e-11	0.000167116	1	1	61	A7M1P7	A7M1P7 [21-35]		1	1710.89	High	High	6.125e-05	4.154e-14	6.46	R.KEIEAAGYEFALLEK.Y	[21-35]
	FALSE	High	[K].KMGAQTAEANINAGIAAAQQIVGFLKDGCEK.[F]	1xCarbamidomethyl [C29]	1.00525e-08	0.000167116	1	1	2	A7M1P7	A7M1P7 [271-301]		2	3204.61	High	High	6.125e-05	9.163e-11	8.72	K.KMGAQTAEANINAGIAAAQQIVGFLKDGCEK.F	[271-301]
	FALSE	High	[K].KMGAQTAEANINAGIAAAQQIVGFLK.[D]	1xDeamidated [N12]; 1xOxidation [M2]	1.73933e-05	0.000167116	1	1	1	A7M1P7	A7M1P7 [271-296]		1	2632.38	High	High	6.125e-05	8.824e-07	7.98	K.KMGAQTAEANINAGIAAAQQIVGFLK.D	[271-296]
	FALSE	High	[K].KMGAQTAEANINAGIAAAQQIVGFLK.[D]	1xOxidation [M2]	0.000226575	0.000167116	1	1	1	A7M1P7	A7M1P7 [271-296]		1	2631.39	High	High	6.125e-05	2.081e-05	3.72	K.KMGAQTAEANINAGIAAAQQIVGFLK.D	[271-296]
	FALSE	High	[K].KMGAQTAEANINAGIAAAQQIVGFLK.[D]	1xDeamidated [N12]	0.00287601	0.000167116	1	1	1	A7M1P7	A7M1P7 [271-296]		1	2616.38	High	High	6.125e-05	0.0004766	2.62	K.KMGAQTAEANINAGIAAAQQIVGFLK.D	[271-296]
	FALSE	High	[K].KMGAQTAEANINAGIAAAQQIVGFLK.[D]		2.12335e-13	0.000167116	1	1	7	A7M1P7	A7M1P7 [271-296]		1	2615.4	High	High	6.125e-05	1.631e-16	7.95	K.KMGAQTAEANINAGIAAAQQIVGFLK.D	[271-296]
	FALSE	High	[K].EVIEKDGVK.[A]		0.00567552	0.000167116	1	1	3	A7M1P7	A7M1P7 [168-176]		1	1016.56	High	High	6.125e-05	0.001099	2.39	K.EVIEKDGVK.A	[168-176]
	FALSE	High	[K].EVINEAELIK.[L]		0.00173102	0.000167116	1	1	10	A7M1P7	A7M1P7 [226-235]		0	1157.64	High	High	6.125e-05	0.0002538	2.35	K.EVINEAELIK.L	[226-235]
	FALSE	High	[K].EVINEAELIKLMEER.[A]		6.79784e-06	0.000167116	1	1	1	A7M1P7	A7M1P7 [226-240]		1	1815.95	High	High	6.125e-05	2.795e-07	4.93	K.EVINEAELIKLMEER.A	[226-240]
	FALSE	High	[K].EVINEAELIK.[L]	1xDeamidated [N4]	0.00768718	0.000167116	1	1	2	A7M1P7	A7M1P7 [226-235]		0	1158.63	High	High	6.125e-05	0.001594	2.19	K.EVINEAELIK.L	[226-235]
	FALSE	High	[K].GAMLVNTARK.[E]	1xOxidation [M3]	0.171552	0.0060423	1	1	1	A7M1P7	A7M1P7 [216-225]		1	1076.59	High	High	0.002203	0.07907	1	K.GAMLVNTARK.E	[216-225]
	FALSE	High	[K].GAMLVNTARK.[E]		0.0510186	0.000870829	1	1	1	A7M1P7	A7M1P7 [216-225]		1	1060.59	High	High	0.0002613	0.01677	1.83	K.GAMLVNTARK.E	[216-225]
	FALSE	High	[K].GAMLVNTAR.[K]	1xOxidation [M3]	0.00698968	0.000167116	1	1	16	A7M1P7	A7M1P7 [216-224]		0	948.493	High	High	6.125e-05	0.001422	2.3	K.GAMLVNTAR.K	[216-224]
	FALSE	High	[K].GAMLVNTAR.[K]	1xDeamidated [N6]	0.10089	0.0018912	1	1	1	A7M1P7	A7M1P7 [216-224]		0	933.482	High	High	0.0007571	0.03996	1.89	K.GAMLVNTAR.K	[216-224]
	FALSE	High	[K].GAMLVNTAR.[K]		0.00469049	0.000167116	1	1	4	A7M1P7	A7M1P7 [216-224]		0	932.498	High	High	6.125e-05	0.0008664	2.11	K.GAMLVNTAR.K	[216-224]
	FALSE	High	[K].GFGMEVYAYDAFCPK.[E]	1xCarbamidomethyl [C13]	6.47204e-07	0.000167116	1	1	3	A7M1P7	A7M1P7 [153-167]		0	1754.76	High	High	6.125e-05	1.543e-08	4.3	K.GFGMEVYAYDAFCPK.E	[153-167]
	FALSE	High	[K].GFGMEVYAYDAFCPK.[E]	1xCarbamidomethyl [C13]; 1xOxidation [M4]	0.000526685	0.000167116	1	1	1	A7M1P7	A7M1P7 [153-167]		0	1770.75	High	High	6.125e-05	5.878e-05	1.85	K.GFGMEVYAYDAFCPK.E	[153-167]
High	A7LYH6	Succinate CoA transferase OS=Bacteroides ovatus (strain ATCC 8483 / DSM 1896 / JCM 5824 / BCRC 10623 / CCUG 4943 / NCTC 11153) OX=411476 GN=BACOVA_02893 PE=3 SV=1	0	775.619	93	50	456	50	499	54	6.6	50	456
	Checked	Confidence	Annotated Sequence	Modifications	Qvality PEP	Qvality q-value	# Protein Groups	# Proteins	# PSMs	Master Protein Accessions	Positions in Master Proteins	Modifications in Master Proteins	# Missed Cleavages	Theo. MH+ [Da]	Found in Sample: [S1] F1: Sample, BoDSus	Confidence (by Search Engine): A2 Sequest HT (BoDSus)	Percolator q-Value (by Search Engine): A2 Sequest HT (BoDSus)	Percolator PEP (by Search Engine): A2 Sequest HT (BoDSus)	XCorr (by Search Engine): A2 Sequest HT (BoDSus)	Sequence in Protein	Positions in Proteins
	FALSE	High	[R].NAYISIFTCPSVAK.[E]	1xCarbamidomethyl [C9]	7.04634e-06	0.000167116	1	1	1	A7LYH6	A7LYH6 [385-398]		0	1570.79	High	High	6.125e-05	2.91e-07	3.79	R.NAYISIFTCPSVAK.E	[385-398]
	FALSE	High	[K].MMNGIGGSGDFTR.[N]	1xDeamidated [N3]; 2xOxidation [M1; M2]	8.19324e-05	0.000167116	1	1	4	A7LYH6	A7LYH6 [372-384]		0	1375.56	High	High	6.125e-05	5.95e-06	2.85	K.MMNGIGGSGDFTR.N	[372-384]
	FALSE	High	[K].MMNGIGGSGDFTR.[N]	2xOxidation [M1; M2]	0.000701838	0.000167116	1	1	1	A7LYH6	A7LYH6 [372-384]		0	1374.58	High	High	6.125e-05	8.382e-05	2.94	K.MMNGIGGSGDFTR.N	[372-384]
	FALSE	High	[K].MMNGIGGSGDFTR.[N]	1xDeamidated [N3]; 1xOxidation [M]	7.08863e-06	0.000167116	1	1	33	A7LYH6	A7LYH6 [372-384]		0	1359.57	High	High	6.125e-05	2.932e-07	3.56	K.MMNGIGGSGDFTR.N	[372-384]
	FALSE	High	[K].MMNGIGGSGDFTR.[N]	1xOxidation [M]	6.87968e-06	0.000167116	1	1	18	A7LYH6	A7LYH6 [372-384]		0	1358.58	High	High	6.125e-05	2.823e-07	3.59	K.MMNGIGGSGDFTR.N	[372-384]
	FALSE	High	[K].MMNGIGGSGDFTR.[N]	1xDeamidated [N3]	3.37529e-06	0.000167116	1	1	13	A7LYH6	A7LYH6 [372-384]		0	1343.57	High	High	6.125e-05	1.175e-07	3.12	K.MMNGIGGSGDFTR.N	[372-384]
	FALSE	High	[K].MMNGIGGSGDFTR.[N]		7.61637e-06	0.000167116	1	1	3	A7LYH6	A7LYH6 [372-384]		0	1342.59	High	High	6.125e-05	3.203e-07	3.6	K.MMNGIGGSGDFTR.N	[372-384]
	FALSE	High	[K].NTNWAEYAK.[-]		0.00382985	0.000167116	1	1	3	A7LYH6	A7LYH6 [491-499]		0	1096.51	High	High	6.125e-05	0.000679	2.57	K.NTNWAEYAK.-	[491-499]
	FALSE	High	[K].IGQNVADFLAADMKR.[G]	1xOxidation [M13]	1.07364e-08	0.000167116	1	1	2	A7LYH6	A7LYH6 [231-245]		1	1664.84	High	High	6.125e-05	9.955e-11	5.12	K.IGQNVADFLAADMKR.G	[231-245]
	FALSE	High	[K].IGQNVADFLAADMKR.[G]		1.93911e-09	0.000167116	1	1	6	A7LYH6	A7LYH6 [231-245]		1	1648.85	High	High	6.125e-05	1.215e-11	5.2	K.IGQNVADFLAADMKR.G	[231-245]
	FALSE	High	[K].IGQNVADFLAADMK.[R]	1xOxidation [M13]	3.99585e-05	0.000167116	1	1	3	A7LYH6	A7LYH6 [231-244]		0	1508.74	High	High	6.125e-05	2.462e-06	3.11	K.IGQNVADFLAADMK.R	[231-244]
	FALSE	High	[K].IGQNVADFLAADMK.[R]		6.14032e-06	0.000167116	1	1	6	A7LYH6	A7LYH6 [231-244]		0	1492.75	High	High	6.125e-05	2.449e-07	3.72	K.IGQNVADFLAADMK.R	[231-244]
	FALSE	High	[R].IGLPYVQVDPK.[K]		0.000514233	0.000167116	1	1	5	A7LYH6	A7LYH6 [194-204]		0	1228.69	High	High	6.125e-05	5.694e-05	2.43	R.IGLPYVQVDPK.K	[194-204]
	FALSE	High	[R].LGIISINTAIEVDLYGNVNSTHIGGTK.[M]	1xDeamidated [N]	0.01091	0.000350922	1	1	6	A7LYH6	A7LYH6 [345-371]		0	2800.47	High	High	0.0001127	0.002458	2.05	R.LGIISINTAIEVDLYGNVNSTHIGGTK.M	[345-371]
	FALSE	High	[R].LGIISINTAIEVDLYGNVNSTHIGGTK.[M]		1.23053e-09	0.000167116	1	1	20	A7LYH6	A7LYH6 [345-371]		0	2799.49	High	High	6.125e-05	6.91e-12	5.62	R.LGIISINTAIEVDLYGNVNSTHIGGTK.M	[345-371]
	FALSE	High	[R].IGLPYVQVDPKK.[I]		0.00018158	0.000167116	1	1	3	A7LYH6	A7LYH6 [194-205]		1	1356.79	High	High	6.125e-05	1.585e-05	3.52	R.IGLPYVQVDPKK.I	[194-205]
	FALSE	High	[K].IIGVVETNWPDEAR.[S]		3.3711e-07	0.000167116	1	1	6	A7LYH6	A7LYH6 [206-219]		0	1598.82	High	High	6.125e-05	6.917e-09	3.66	K.IIGVVETNWPDEAR.S	[206-219]
	FALSE	High	[R].IKFGSACSLTVTNDCLEGIYNDMDFFR.[D]	2xCarbamidomethyl [C7; C15]	0.000526685	0.000167116	1	1	1	A7LYH6	A7LYH6 [299-325]		1	3173.44	High	High	6.125e-05	5.881e-05	3.56	R.IKFGSACSLTVTNDCLEGIYNDMDFFR.D	[299-325]
	FALSE	High	[K].LVLRPSEISNSPEIVR.[R]		3.02687e-07	0.000167116	1	1	4	A7LYH6	A7LYH6 [328-343]		0	1809.02	High	High	6.125e-05	6.037e-09	6.04	K.LVLRPSEISNSPEIVR.R	[328-343]
	FALSE	High	[K].LVLRPSEISNSPEIVR.[R]	1xDeamidated [N10]	6.41075e-05	0.000167116	1	1	2	A7LYH6	A7LYH6 [328-343]		0	1810.01	High	High	6.125e-05	4.407e-06	4.27	K.LVLRPSEISNSPEIVR.R	[328-343]
	FALSE	High	[K].LVLRPSEISNSPEIVRR.[L]		6.06728e-06	0.000167116	1	1	2	A7LYH6	A7LYH6 [328-344]		1	1965.12	High	High	6.125e-05	2.429e-07	4.91	K.LVLRPSEISNSPEIVRR.L	[328-344]
	FALSE	High	[K].IYLTAAGGIAPTICR.[L]	1xCarbamidomethyl [C14]	2.92375e-06	0.000167116	1	1	3	A7LYH6	A7LYH6 [136-150]		0	1576.85	High	High	6.125e-05	9.863e-08	4.52	K.IYLTAAGGIAPTICR.L	[136-150]
	FALSE	High	[K].ISAIVPMVSHHDHTEHDVNIVITEQGVADLR.[G]	1xDeamidated [N19]; 1xOxidation [M7]	0.000149045	0.000167116	1	1	2	A7LYH6	A7LYH6 [402-432]		0	3449.71	High	High	6.125e-05	1.244e-05	4.56	K.ISAIVPMVSHHDHTEHDVNIVITEQGVADLR.G	[402-432]
	FALSE	High	[K].ISAIVPMVSHHDHTEHDVNIVITEQGVADLR.[G]	1xOxidation [M7]	8.64656e-05	0.000167116	1	1	4	A7LYH6	A7LYH6 [402-432]		0	3448.73	High	High	6.125e-05	6.349e-06	3.97	K.ISAIVPMVSHHDHTEHDVNIVITEQGVADLR.G	[402-432]
	FALSE	High	[K].ISAIVPMVSHHDHTEHDVNIVITEQGVADLR.[G]	2xDeamidated [N19; Q25]	0.0116445	0.000350922	1	1	2	A7LYH6	A7LYH6 [402-432]		0	3434.7	High	High	0.0001127	0.002665	2.72	K.ISAIVPMVSHHDHTEHDVNIVITEQGVADLR.G	[402-432]
	FALSE	High	[K].ISAIVPMVSHHDHTEHDVNIVITEQGVADLR.[G]	1xDeamidated [N19]	2.46099e-05	0.000167116	1	1	12	A7LYH6	A7LYH6 [402-432]		0	3433.72	High	High	6.125e-05	1.359e-06	7.25	K.ISAIVPMVSHHDHTEHDVNIVITEQGVADLR.G	[402-432]
	FALSE	High	[K].ISAIVPMVSHHDHTEHDVNIVITEQGVADLR.[G]		9.61836e-06	0.000167116	1	1	41	A7LYH6	A7LYH6 [402-432]		0	3432.73	High	High	6.125e-05	4.279e-07	4.72	K.ISAIVPMVSHHDHTEHDVNIVITEQGVADLR.G	[402-432]
	FALSE	High	[R].ISAAEAASLIK.[H]		2.94492e-05	0.000167116	1	1	4	A7LYH6	A7LYH6 [6-16]		0	1073.62	High	High	6.125e-05	1.695e-06	3.23	R.ISAAEAASLIK.H	[6-16]
	FALSE	High	[K].VNVAIIEACEVTPDGK.[I]	1xCarbamidomethyl [C9]	1.92754e-09	0.000167116	1	1	16	A7LYH6	A7LYH6 [120-135]		0	1714.87	High	High	6.125e-05	1.2e-11	4.65	K.VNVAIIEACEVTPDGK.I	[120-135]
	FALSE	High	[R].YRAPYTTNSDFRK.[A]		0.00646955	0.000167116	1	1	2	A7LYH6	A7LYH6 [79-91]		2	1618.8	High	High	6.125e-05	0.001291	4.7	R.YRAPYTTNSDFRK.A	[79-91]
	FALSE	High	[R].YRAPYTTNSDFR.[K]		0.00233361	0.000167116	1	1	2	A7LYH6	A7LYH6 [79-90]		1	1490.7	High	High	6.125e-05	0.000368	2.94	R.YRAPYTTNSDFR.K	[79-90]
	FALSE	High	[R].REIPIYKPSDR.[I]		0.009132	0.000167116	1	1	1	A7LYH6	A7LYH6 [183-193]		1	1373.75	High	High	6.125e-05	0.001984	3.26	R.REIPIYKPSDR.I	[183-193]
	FALSE	High	[R].RLGIISINTAIEVDLYGNVNSTHIGGTK.[M]		0.000318652	0.000167116	1	1	4	A7LYH6	A7LYH6 [344-371]		1	2955.59	High	High	6.125e-05	3.178e-05	4.6	R.RLGIISINTAIEVDLYGNVNSTHIGGTK.M	[344-371]
	FALSE	High	[R].RLGIISINTAIEVDLYGNVNSTHIGGTK.[M]	1xDeamidated [N18]	0.000641615	0.000167116	1	1	1	A7LYH6	A7LYH6 [344-371]		1	2956.57	High	High	6.125e-05	7.499e-05	4.28	R.RLGIISINTAIEVDLYGNVNSTHIGGTK.M	[344-371]
	FALSE	High	[K].SCMGLHDVYEPLDPPYRR.[E]	1xCarbamidomethyl [C2]; 1xOxidation [M3]	0.00016699	0.000167116	1	1	7	A7LYH6	A7LYH6 [166-183]		1	2221.02	High	High	6.125e-05	1.431e-05	3.49	K.SCMGLHDVYEPLDPPYRR.E	[166-183]
	FALSE	High	[K].SCMGLHDVYEPLDPPYRR.[E]	1xCarbamidomethyl [C2]	1.34472e-05	0.000167116	1	1	8	A7LYH6	A7LYH6 [166-183]		1	2205.02	High	High	6.125e-05	6.435e-07	5.58	K.SCMGLHDVYEPLDPPYRR.E	[166-183]
	FALSE	High	[K].SCMGLHDVYEPLDPPYR.[R]	1xCarbamidomethyl [C2]; 1xOxidation [M3]	5.35732e-05	0.000167116	1	1	7	A7LYH6	A7LYH6 [166-182]		0	2064.92	High	High	6.125e-05	3.538e-06	4.74	K.SCMGLHDVYEPLDPPYR.R	[166-182]
	FALSE	High	[R].SFAAADPLTDKIGQNVADFLAADMKR.[G]	1xOxidation [M24]	3.74131e-05	0.000167116	1	1	1	A7LYH6	A7LYH6 [220-245]		2	2781.39	High	High	6.125e-05	2.27e-06	7.62	R.SFAAADPLTDKIGQNVADFLAADMKR.G	[220-245]
	FALSE	High	[R].SFAAADPLTDKIGQNVADFLAADMK.[R]		2.73409e-07	0.000167116	1	1	3	A7LYH6	A7LYH6 [220-244]		1	2609.29	High	High	6.125e-05	5.341e-09	7.09	R.SFAAADPLTDKIGQNVADFLAADMK.R	[220-244]
	FALSE	High	[R].SFAAADPLTDK.[I]		0.0003882	0.000167116	1	1	7	A7LYH6	A7LYH6 [220-230]		0	1135.56	High	High	6.125e-05	4.044e-05	2.44	R.SFAAADPLTDK.I	[220-230]
	FALSE	High	[R].SFAAADPLTDKIGQNVADFLAADMKR.[G]		7.87521e-08	0.000167116	1	1	4	A7LYH6	A7LYH6 [220-245]		2	2765.39	High	High	6.125e-05	1.156e-09	6.77	R.SFAAADPLTDKIGQNVADFLAADMKR.G	[220-245]
	FALSE	High	[K].SCMGLHDVYEPLDPPYR.[R]	1xCarbamidomethyl [C2]	2.06381e-07	0.000167116	1	1	12	A7LYH6	A7LYH6 [166-182]		0	2048.92	High	High	6.125e-05	3.792e-09	4.59	K.SCMGLHDVYEPLDPPYR.R	[166-182]
	FALSE	High	[K].TIPPFEMYTEVIQNSVIGLIR.[E]	1xDeamidated [Q13]; 1xOxidation [M7]	0.00980585	0.000350922	1	1	2	A7LYH6	A7LYH6 [275-295]		0	2437.27	High	High	0.0001127	0.002158	1.97	K.TIPPFEMYTEVIQNSVIGLIR.E	[275-295]
	FALSE	High	[K].TIPPFEMYTEVIQNSVIGLIR.[E]		3.37944e-05	0.000167116	1	1	4	A7LYH6	A7LYH6 [275-295]		0	2420.29	High	High	6.125e-05	1.998e-06	4.2	K.TIPPFEMYTEVIQNSVIGLIR.E	[275-295]
	FALSE	High	[R].DKTIPPFEMYTEVIQNSVIGLIR.[E]		1.70203e-08	0.000167116	1	1	2	A7LYH6	A7LYH6 [273-295]		1	2663.41	High	High	6.125e-05	1.755e-10	7.05	R.DKTIPPFEMYTEVIQNSVIGLIR.E	[273-295]
	FALSE	High	[R].DKLVLRPSEISNSPEIVRR.[L]		0.131863	0.00375481	1	1	1	A7LYH6	A7LYH6 [326-344]		2	2208.25	High	High	0.001392	0.05623	3.33	R.DKLVLRPSEISNSPEIVRR.L	[326-344]
	FALSE	High	[R].DKLVLRPSEISNSPEIVR.[R]		1.82236e-06	0.000167116	1	1	4	A7LYH6	A7LYH6 [326-343]		1	2052.14	High	High	6.125e-05	5.52e-08	4.77	R.DKLVLRPSEISNSPEIVR.R	[326-343]
	FALSE	High	[R].DKTIPPFEMYTEVIQNSVIGLIR.[E]	1xDeamidated [Q15]	0.000137068	0.000167116	1	1	1	A7LYH6	A7LYH6 [273-295]		1	2664.4	High	High	6.125e-05	1.121e-05	3.88	R.DKTIPPFEMYTEVIQNSVIGLIR.E	[273-295]
	FALSE	High	[R].DKTIPPFEMYTEVIQNSVIGLIR.[E]	1xOxidation [M9]	0.000122339	0.000167116	1	1	2	A7LYH6	A7LYH6 [273-295]		1	2679.41	High	High	6.125e-05	9.79e-06	3.15	R.DKTIPPFEMYTEVIQNSVIGLIR.E	[273-295]
	FALSE	High	[K].ELLWDYLK.[L]		0.107088	0.00241163	1	1	1	A7LYH6	A7LYH6 [454-461]		0	1079.58	High	High	0.0008574	0.04288	2.02	K.ELLWDYLK.L	[454-461]
	FALSE	High	[R].EIPIYKPSDR.[I]		0.00292798	0.000167116	1	1	10	A7LYH6	A7LYH6 [184-193]		0	1217.65	High	High	6.125e-05	0.0004861	2.19	R.EIPIYKPSDR.I	[184-193]
	FALSE	High	[R].AQAIIENCAHPDYKELLWDYLK.[L]	1xCarbamidomethyl [C8]	1.69609e-06	0.000167116	1	1	5	A7LYH6	A7LYH6 [440-461]		1	2690.33	High	High	6.125e-05	5.052e-08	5.51	R.AQAIIENCAHPDYKELLWDYLK.L	[440-461]
	FALSE	High	[R].AQAIIENCAHPDYK.[E]	1xCarbamidomethyl [C8]; 1xDeamidated [N7]	3.39972e-05	0.000167116	1	1	3	A7LYH6	A7LYH6 [440-453]		0	1630.75	High	High	6.125e-05	2.016e-06	2.69	R.AQAIIENCAHPDYK.E	[440-453]
	FALSE	High	[R].AQAIIENCAHPDYK.[E]	1xCarbamidomethyl [C8]	3.93859e-07	0.000167116	1	1	8	A7LYH6	A7LYH6 [440-453]		0	1629.77	High	High	6.125e-05	8.346e-09	4.02	R.AQAIIENCAHPDYK.E	[440-453]
	FALSE	High	[R].APYTTNSDFR.[K]		0.00231971	0.000167116	1	1	2	A7LYH6	A7LYH6 [81-90]		0	1171.54	High	High	6.125e-05	0.0003647	1.82	R.APYTTNSDFR.K	[81-90]
	FALSE	High	[R].AQTPHAIQAALGMHAELAK.[S]	1xOxidation [M13]	8.44207e-05	0.000167116	1	1	1	A7LYH6	A7LYH6 [467-485]		0	1974.02	High	High	6.125e-05	6.198e-06	5.19	R.AQTPHAIQAALGMHAELAK.S	[467-485]
	FALSE	High	[R].AQTPHAIQAALGMHAELAK.[S]	1xDeamidated [Q2]	0.215235	0.00897669	1	1	1	A7LYH6	A7LYH6 [467-485]		0	1959.01	High	High	0.00324	0.1058	1.56	R.AQTPHAIQAALGMHAELAK.S	[467-485]
	FALSE	High	[R].AQTPHAIQAALGMHAELAK.[S]		5.34292e-12	0.000167116	1	1	5	A7LYH6	A7LYH6 [467-485]		0	1958.03	High	High	6.125e-05	8.594e-15	7.67	R.AQTPHAIQAALGMHAELAK.S	[467-485]
	FALSE	High	[K].AVTAELAK.[I]		0.0342929	0.000870829	1	1	5	A7LYH6	A7LYH6 [34-41]		0	802.467	High	High	0.0002613	0.01022	1.69	K.AVTAELAK.I	[34-41]
	FALSE	High	[K].AVNNGEIAYNDIHLSQMAQEVR.[Y]	2xDeamidated [N4; N10]; 1xOxidation [M17]	0.000981017	0.000167116	1	1	1	A7LYH6	A7LYH6 [92-113]		0	2490.16	High	High	6.125e-05	0.000126	2.53	K.AVNNGEIAYNDIHLSQMAQEVR.Y	[92-113]
	FALSE	High	[K].AVNNGEIAYNDIHLSQMAQEVR.[Y]	2xDeamidated [N/Q]	3.33851e-10	0.000167116	1	1	12	A7LYH6	A7LYH6 [92-113]		0	2474.16	High	High	6.125e-05	1.39e-12	6.51	K.AVNNGEIAYNDIHLSQMAQEVR.Y	[92-113]
	FALSE	High	[K].AVNNGEIAYNDIHLSQMAQEVR.[Y]	1xDeamidated [N/Q]	1.94832e-10	0.000167116	1	1	20	A7LYH6	A7LYH6 [92-113]		0	2473.18	High	High	6.125e-05	7.188e-13	7.05	K.AVNNGEIAYNDIHLSQMAQEVR.Y	[92-113]
	FALSE	High	[K].AVNNGEIAYNDIHLSQMAQEVR.[Y]		4.86113e-11	0.000167116	1	1	4	A7LYH6	A7LYH6 [92-113]		0	2472.19	High	High	6.125e-05	1.305e-13	6.72	K.AVNNGEIAYNDIHLSQMAQEVR.Y	[92-113]
	FALSE	High	[K].AVNNGEIAYNDIHLSQMAQEVR.[Y]	1xOxidation [M17]	4.44934e-10	0.000167116	1	1	3	A7LYH6	A7LYH6 [92-113]		0	2488.19	High	High	6.125e-05	1.987e-12	6.24	K.AVNNGEIAYNDIHLSQMAQEVR.Y	[92-113]
	FALSE	High	[R].KAVNNGEIAYNDIHLSQMAQEVR.[Y]	1xDeamidated [N11]; 1xOxidation [M18]	0.000120884	0.000167116	1	1	1	A7LYH6	A7LYH6 [91-113]		1	2617.27	High	High	6.125e-05	9.639e-06	4.05	R.KAVNNGEIAYNDIHLSQMAQEVR.Y	[91-113]
	FALSE	High	[R].KAVNNGEIAYNDIHLSQMAQEVR.[Y]	1xOxidation [M18]	0.000365657	0.000167116	1	1	3	A7LYH6	A7LYH6 [91-113]		1	2616.28	High	High	6.125e-05	3.766e-05	4.7	R.KAVNNGEIAYNDIHLSQMAQEVR.Y	[91-113]
	FALSE	High	[R].KAVNNGEIAYNDIHLSQMAQEVR.[Y]	2xDeamidated [N5; N]	4.79249e-08	0.000167116	1	1	3	A7LYH6	A7LYH6 [91-113]		1	2602.26	High	High	6.125e-05	6.294e-10	4.53	R.KAVNNGEIAYNDIHLSQMAQEVR.Y	[91-113]
	FALSE	High	[R].KAVNNGEIAYNDIHLSQMAQEVR.[Y]	1xDeamidated [N]	2.65021e-08	0.000167116	1	1	7	A7LYH6	A7LYH6 [91-113]		1	2601.27	High	High	6.125e-05	3.035e-10	6.46	R.KAVNNGEIAYNDIHLSQMAQEVR.Y	[91-113]
	FALSE	High	[R].KAVNNGEIAYNDIHLSQMAQEVR.[Y]		2.19057e-12	0.000167116	1	1	4	A7LYH6	A7LYH6 [91-113]		1	2600.29	High	High	6.125e-05	2.878e-15	7.1	R.KAVNNGEIAYNDIHLSQMAQEVR.Y	[91-113]
	FALSE	High	[K].HGYNIGLSGFTPAGTAK.[A]		1.01735e-08	0.000167116	1	1	3	A7LYH6	A7LYH6 [17-33]		0	1690.85	High	High	6.125e-05	9.343e-11	4.48	K.HGYNIGLSGFTPAGTAK.A	[17-33]
	FALSE	High	[K].KIIGVVETNWPDEAR.[S]		4.27212e-09	0.000167116	1	1	7	A7LYH6	A7LYH6 [205-219]		1	1726.91	High	High	6.125e-05	3.197e-11	5.08	K.KIIGVVETNWPDEAR.S	[205-219]
	FALSE	High	[R].LADQIIVELNSAHSK.[S]	2xDeamidated [Q4; N10]	0.00307118	0.000167116	1	1	1	A7LYH6	A7LYH6 [151-165]		0	1639.85	High	High	6.125e-05	0.0005172	2.32	R.LADQIIVELNSAHSK.S	[151-165]
	FALSE	High	[R].LADQIIVELNSAHSK.[S]	1xDeamidated [N10]	2.11905e-05	0.000167116	1	1	7	A7LYH6	A7LYH6 [151-165]		0	1638.87	High	High	6.125e-05	1.126e-06	4.22	R.LADQIIVELNSAHSK.S	[151-165]
	FALSE	High	[R].LADQIIVELNSAHSK.[S]		3.29951e-05	0.000167116	1	1	11	A7LYH6	A7LYH6 [151-165]		0	1637.89	High	High	6.125e-05	1.952e-06	3.85	R.LADQIIVELNSAHSK.S	[151-165]
	FALSE	High	[K].IAEAEHAK.[G]		0.0157405	0.000350922	1	1	3	A7LYH6	A7LYH6 [42-49]		0	868.452	High	High	0.0001127	0.003877	1.85	K.IAEAEHAK.G	[42-49]
	FALSE	High	[K].IAEAEHAKGNPFQVGIFTGASTGESCDGVLSR.[A]	1xCarbamidomethyl [C26]	3.79497e-08	0.000167116	1	1	2	A7LYH6	A7LYH6 [42-73]		1	3305.59	High	High	6.125e-05	4.699e-10	7.38	K.IAEAEHAKGNPFQVGIFTGASTGESCDGVLSR.A	[42-73]
	FALSE	High	[K].FGSACSLTVTNDCLEGIYNDMDFFRDK.[L]	2xCarbamidomethyl [C5; C13]; 1xDeamidated [N19]	4.15652e-07	0.000167116	1	1	1	A7LYH6	A7LYH6 [301-327]		1	3176.36	High	High	6.125e-05	8.956e-09	6.82	K.FGSACSLTVTNDCLEGIYNDMDFFRDK.L	[301-327]
	FALSE	High	[K].FGSACSLTVTNDCLEGIYNDMDFFR.[D]	2xCarbamidomethyl [C5; C13]; 1xDeamidated [N19]	6.41075e-05	0.000167116	1	1	1	A7LYH6	A7LYH6 [301-325]		0	2933.24	High	High	6.125e-05	4.413e-06	4.57	K.FGSACSLTVTNDCLEGIYNDMDFFR.D	[301-325]
	FALSE	High	[K].FGSACSLTVTNDCLEGIYNDMDFFR.[D]	2xCarbamidomethyl [C5; C13]	5.92977e-10	0.000167116	1	1	2	A7LYH6	A7LYH6 [301-325]		0	2932.26	High	High	6.125e-05	2.83e-12	5.7	K.FGSACSLTVTNDCLEGIYNDMDFFR.D	[301-325]
	FALSE	High	[K].ERAQAIIENCAHPDYKELLWDYLK.[L]	1xCarbamidomethyl [C10]	5.35732e-05	0.000167116	1	1	1	A7LYH6	A7LYH6 [438-461]		2	2975.47	High	High	6.125e-05	3.526e-06	5.41	K.ERAQAIIENCAHPDYKELLWDYLK.L	[438-461]
	FALSE	High	[K].ERAQAIIENCAHPDYK.[E]	1xCarbamidomethyl [C10]	2.47521e-10	0.000167116	1	1	3	A7LYH6	A7LYH6 [438-453]		1	1914.91	High	High	6.125e-05	9.611e-13	5.56	K.ERAQAIIENCAHPDYK.E	[438-453]
	FALSE	High	[R].GIIPSTFLPLQSGVGNIANAVLGALGRDK.[T]	1xDeamidated [N16]	7.9043e-05	0.000167116	1	1	1	A7LYH6	A7LYH6 [246-274]		1	2879.6	High	High	6.125e-05	5.682e-06	3.08	R.GIIPSTFLPLQSGVGNIANAVLGALGRDK.T	[246-274]
	FALSE	High	[R].GIIPSTFLPLQSGVGNIANAVLGALGR.[D]		5.95933e-06	0.000167116	1	1	1	A7LYH6	A7LYH6 [246-272]		0	2635.49	High	High	6.125e-05	2.37e-07	3.47	R.GIIPSTFLPLQSGVGNIANAVLGALGR.D	[246-272]
	FALSE	High	[K].GNPFQVGIFTGASTGESCDGVLSR.[A]	1xCarbamidomethyl [C18]	1.67344e-12	0.000167116	1	1	12	A7LYH6	A7LYH6 [50-73]		0	2456.15	High	High	6.125e-05	2.06e-15	6.69	K.GNPFQVGIFTGASTGESCDGVLSR.A	[50-73]
High	A7M1P6	Phosphoserine aminotransferase OS=Bacteroides ovatus (strain ATCC 8483 / DSM 1896 / JCM 5824 / BCRC 10623 / CCUG 4943 / NCTC 11153) OX=411476 GN=serC PE=3 SV=1	0	427.103	84	26	425	26	355	39.5	6.34	26	425
	Checked	Confidence	Annotated Sequence	Modifications	Qvality PEP	Qvality q-value	# Protein Groups	# Proteins	# PSMs	Master Protein Accessions	Positions in Master Proteins	Modifications in Master Proteins	# Missed Cleavages	Theo. MH+ [Da]	Found in Sample: [S1] F1: Sample, BoDSus	Confidence (by Search Engine): A2 Sequest HT (BoDSus)	Percolator q-Value (by Search Engine): A2 Sequest HT (BoDSus)	Percolator PEP (by Search Engine): A2 Sequest HT (BoDSus)	XCorr (by Search Engine): A2 Sequest HT (BoDSus)	Sequence in Protein	Positions in Proteins
	FALSE	High	[K].MFVGTAAKEDR.[S]		0.00010285	0.000167116	1	1	4	A7M1P6	A7M1P6 [277-287]		1	1224.6	High	High	6.125e-05	7.866e-06	2.43	K.MFVGTAAKEDR.S	[277-287]
	FALSE	High	[K].MFVGTAAK.[E]	1xOxidation [M1]	0.0289724	0.000725636	1	1	2	A7M1P6	A7M1P6 [277-284]		0	840.428	High	High	0.0002192	0.008282	1.17	K.MFVGTAAK.E	[277-284]
	FALSE	High	[K].MFVGTAAK.[E]		0.0403209	0.000870829	1	1	2	A7M1P6	A7M1P6 [277-284]		0	824.433	High	High	0.0002613	0.01248	2.01	K.MFVGTAAK.E	[277-284]
	FALSE	High	[R].MNICFVMAPEYKDFEADFLK.[F]	1xCarbamidomethyl [C4]; 1xDeamidated [N2]	4.53089e-05	0.000167116	1	1	1	A7M1P6	A7M1P6 [290-309]		1	2469.12	High	High	6.125e-05	2.876e-06	5.98	R.MNICFVMAPEYKDFEADFLK.F	[290-309]
	FALSE	High	[K].NLAPAGVTFVIVKNDALGK.[V]	1xDeamidated [N14]	0.00135483	0.000167116	1	1	1	A7M1P6	A7M1P6 [191-209]		1	1928.09	High	High	6.125e-05	0.0001885	2.87	K.NLAPAGVTFVIVKNDALGK.V	[191-209]
	FALSE	High	[K].NLAPAGVTFVIVKNDALGK.[V]		6.19883e-08	0.000167116	1	1	3	A7M1P6	A7M1P6 [191-209]		1	1927.1	High	High	6.125e-05	8.583e-10	4.98	K.NLAPAGVTFVIVKNDALGK.V	[191-209]
	FALSE	High	[K].NLAPAGVTFVIVK.[N]		0.000121609	0.000167116	1	1	4	A7M1P6	A7M1P6 [191-203]		0	1328.79	High	High	6.125e-05	9.66e-06	3.12	K.NLAPAGVTFVIVK.N	[191-203]
	FALSE	High	[K].YICIYGGAQK.[N]	1xCarbamidomethyl [C3]	0.00624265	0.000167116	1	1	2	A7M1P6	A7M1P6 [181-190]		0	1172.58	High	High	6.125e-05	0.001233	2.06	K.YICIYGGAQK.N	[181-190]
	FALSE	High	[R].YIPTMLNYQTHVDSGSMFNTPPVVPIYAALQTLR.[W]	1xDeamidated [N19]; 1xOxidation [M5]	0.000147272	0.000167116	1	1	1	A7M1P6	A7M1P6 [213-246]		0	3854.91	High	High	6.125e-05	1.222e-05	2.28	R.YIPTMLNYQTHVDSGSMFNTPPVVPIYAALQTLR.W	[213-246]
	FALSE	High	[R].YIPTMLNYQTHVDSGSMFNTPPVVPIYAALQTLR.[W]		7.40079e-05	0.000167116	1	1	2	A7M1P6	A7M1P6 [213-246]		0	3837.93	High	High	6.125e-05	5.268e-06	3.92	R.YIPTMLNYQTHVDSGSMFNTPPVVPIYAALQTLR.W	[213-246]
	FALSE	High	[R].YIPTMLNYQTHVDSGSMFNTPPVVPIYAALQTLRWIKAQGGVK.[E]	1xDeamidated [Q31]	0.0378398	0.000870829	1	1	1	A7M1P6	A7M1P6 [213-255]		2	4806.48	High	High	0.0002613	0.01157	2.45	R.YIPTMLNYQTHVDSGSMFNTPPVVPIYAALQTLRWIKAQGGVK.E	[213-255]
	FALSE	High	[K].DYTIPTDADYFHITTNNTIYGTELK.[K]	1xDeamidated [N]	3.57898e-07	0.000167116	1	1	4	A7M1P6	A7M1P6 [130-154]		0	2907.36	High	High	6.125e-05	7.419e-09	4.83	K.DYTIPTDADYFHITTNNTIYGTELK.K	[130-154]
	FALSE	High	[K].DYTIPTDADYFHITTNNTIYGTELK.[K]		3.61308e-09	0.000167116	1	1	9	A7M1P6	A7M1P6 [130-154]		0	2906.37	High	High	6.125e-05	2.603e-11	6.07	K.DYTIPTDADYFHITTNNTIYGTELK.K	[130-154]
	FALSE	High	[K].DYTIPTDADYFHITTNNTIYGTELKK.[D]	1xDeamidated [N]	1.72253e-08	0.000167116	1	1	22	A7M1P6	A7M1P6 [130-155]		1	3035.45	High	High	6.125e-05	1.777e-10	5.04	K.DYTIPTDADYFHITTNNTIYGTELKK.D	[130-155]
	FALSE	High	[K].DYTIPTDADYFHITTNNTIYGTELKK.[D]		5.29909e-09	0.000167116	1	1	19	A7M1P6	A7M1P6 [130-155]		1	3034.47	High	High	6.125e-05	4.166e-11	4.97	K.DYTIPTDADYFHITTNNTIYGTELKK.D	[130-155]
	FALSE	High	[K].DLDSPVPMVADMSSDIFSRPIDVSK.[Y]	2xOxidation [M8; M12]	7.23334e-09	0.000167116	1	1	11	A7M1P6	A7M1P6 [156-180]		0	2753.3	High	High	6.125e-05	6.148e-11	5.22	K.DLDSPVPMVADMSSDIFSRPIDVSK.Y	[156-180]
	FALSE	High	[K].DLDSPVPMVADMSSDIFSRPIDVSK.[Y]	1xOxidation [M]	2.31753e-10	0.000167116	1	1	21	A7M1P6	A7M1P6 [156-180]		0	2737.31	High	High	6.125e-05	8.855e-13	6.32	K.DLDSPVPMVADMSSDIFSRPIDVSK.Y	[156-180]
	FALSE	High	[K].DLDSPVPMVADMSSDIFSRPIDVSK.[Y]		4.44381e-11	0.000167116	1	1	14	A7M1P6	A7M1P6 [156-180]		0	2721.31	High	High	6.125e-05	1.163e-13	8.26	K.DLDSPVPMVADMSSDIFSRPIDVSK.Y	[156-180]
	FALSE	High	[K].ELLNIPEGYSVLFLGGGASMEFCMVPYNFLEK.[K]	1xCarbamidomethyl [C23]; 2xOxidation [M20; M24]	0.000472922	0.000167116	1	1	1	A7M1P6	A7M1P6 [58-89]		0	3656.74	High	High	6.125e-05	5.156e-05	2.96	K.ELLNIPEGYSVLFLGGGASMEFCMVPYNFLEK.K	[58-89]
	FALSE	High	[K].ELLNIPEGYSVLFLGGGASMEFCMVPYNFLEK.[K]	1xCarbamidomethyl [C23]; 1xDeamidated [N]; 1xOxidation [M24]	0.00199793	0.000167116	1	1	2	A7M1P6	A7M1P6 [58-89]		0	3641.73	High	High	6.125e-05	0.0003046	3.39	K.ELLNIPEGYSVLFLGGGASMEFCMVPYNFLEK.K	[58-89]
	FALSE	High	[K].ELLNIPEGYSVLFLGGGASMEFCMVPYNFLEK.[K]	1xCarbamidomethyl [C23]; 1xOxidation [M]	6.95388e-07	0.000167116	1	1	2	A7M1P6	A7M1P6 [58-89]		0	3640.74	High	High	6.125e-05	1.686e-08	4.89	K.ELLNIPEGYSVLFLGGGASMEFCMVPYNFLEK.K	[58-89]
	FALSE	High	[K].ELLNIPEGYSVLFLGGGASMEFCMVPYNFLEK.[K]	1xCarbamidomethyl [C23]; 1xDeamidated [N]	0.000379021	0.000167116	1	1	5	A7M1P6	A7M1P6 [58-89]		0	3625.73	High	High	6.125e-05	3.927e-05	2.6	K.ELLNIPEGYSVLFLGGGASMEFCMVPYNFLEK.K	[58-89]
	FALSE	High	[K].ELLNIPEGYSVLFLGGGASMEFCMVPYNFLEK.[K]	1xCarbamidomethyl [C23]	0.00512902	0.000167116	1	1	3	A7M1P6	A7M1P6 [58-89]		0	3624.75	High	High	6.125e-05	0.0009735	2.34	K.ELLNIPEGYSVLFLGGGASMEFCMVPYNFLEK.K	[58-89]
	FALSE	High	[R].AKDFQPVVDEAEALFK.[E]		2.16501e-07	0.000167116	1	1	10	A7M1P6	A7M1P6 [42-57]		1	1806.93	High	High	6.125e-05	4.005e-09	6.28	R.AKDFQPVVDEAEALFK.E	[42-57]
	FALSE	High	[R].AIEKADMLYAEIDRNK.[M]		0.00289323	0.000167116	1	1	1	A7M1P6	A7M1P6 [261-276]		2	1879.96	High	High	6.125e-05	0.0004793	3.44	R.AIEKADMLYAEIDRNK.M	[261-276]
	FALSE	High	[K].ADMLYAEIDRNK.[M]		0.000298356	0.000167116	1	1	1	A7M1P6	A7M1P6 [265-276]		1	1438.7	High	High	6.125e-05	2.931e-05	3.42	K.ADMLYAEIDRNK.M	[265-276]
	FALSE	High	[K].ADMLYAEIDR.[N]	1xOxidation [M3]	0.0073739	0.000167116	1	1	4	A7M1P6	A7M1P6 [265-274]		0	1212.56	High	High	6.125e-05	0.001518	2.49	K.ADMLYAEIDR.N	[265-274]
	FALSE	High	[K].ADMLYAEIDR.[N]		0.00018267	0.000167116	1	1	3	A7M1P6	A7M1P6 [265-274]		0	1196.56	High	High	6.125e-05	1.597e-05	2.78	K.ADMLYAEIDR.N	[265-274]
	FALSE	High	[K].DFEADFLK.[F]		0.00703137	0.000167116	1	1	14	A7M1P6	A7M1P6 [302-309]		0	984.467	High	High	6.125e-05	0.001432	2.13	K.DFEADFLK.F	[302-309]
	FALSE	High	[K].DFQPVVDEAEALFK.[E]		5.62002e-05	0.000167116	1	1	9	A7M1P6	A7M1P6 [44-57]		0	1607.8	High	High	6.125e-05	3.75e-06	3.11	K.DFQPVVDEAEALFK.E	[44-57]
	FALSE	High	[R].ASCYNALPK.[E]	1xCarbamidomethyl [C3]; 1xDeamidated [N5]	0.00418822	0.000167116	1	1	2	A7M1P6	A7M1P6 [330-338]		0	1024.48	High	High	6.125e-05	0.0007564	2.32	R.ASCYNALPK.E	[330-338]
	FALSE	High	[R].ASCYNALPK.[E]	1xCarbamidomethyl [C3]	0.0033388	0.000167116	1	1	2	A7M1P6	A7M1P6 [330-338]		0	1023.49	High	High	6.125e-05	0.0005708	3.03	R.ASCYNALPK.E	[330-338]
	FALSE	High	[K].KDLDSPVPMVADMSSDIFSRPIDVSK.[Y]	2xOxidation [M9; M13]	8.28192e-06	0.000167116	1	1	4	A7M1P6	A7M1P6 [155-180]		1	2881.4	High	High	6.125e-05	3.565e-07	4.38	K.KDLDSPVPMVADMSSDIFSRPIDVSK.Y	[155-180]
	FALSE	High	[K].KDLDSPVPMVADMSSDIFSRPIDVSK.[Y]	1xOxidation [M]	1.24535e-09	0.000167116	1	1	17	A7M1P6	A7M1P6 [155-180]		1	2865.4	High	High	6.125e-05	7.034e-12	8.19	K.KDLDSPVPMVADMSSDIFSRPIDVSK.Y	[155-180]
	FALSE	High	[K].KDLDSPVPMVADMSSDIFSRPIDVSK.[Y]		3.07332e-14	0.000167116	1	1	6	A7M1P6	A7M1P6 [155-180]		1	2849.41	High	High	6.125e-05	1.506e-17	9.31	K.KDLDSPVPMVADMSSDIFSRPIDVSK.Y	[155-180]
	FALSE	High	[K].KAAYLNTGVWAK.[K]		0.000342369	0.000167116	1	1	2	A7M1P6	A7M1P6 [90-101]		1	1321.73	High	High	6.125e-05	3.46e-05	2.42	K.KAAYLNTGVWAK.K	[90-101]
	FALSE	High	[K].HNFNAGPSILPR.[E]	1xDeamidated [N]	0.00358662	0.000167116	1	1	4	A7M1P6	A7M1P6 [4-15]		0	1323.68	High	High	6.125e-05	0.0006259	3.65	K.HNFNAGPSILPR.E	[4-15]
	FALSE	High	[K].HNFNAGPSILPR.[E]		3.68769e-07	0.000167116	1	1	8	A7M1P6	A7M1P6 [4-15]		0	1322.7	High	High	6.125e-05	7.739e-09	3.97	K.HNFNAGPSILPR.E	[4-15]
	FALSE	High	[R].EVIEDTAK.[A]		0.0312501	0.000725636	1	1	5	A7M1P6	A7M1P6 [16-23]		0	904.462	High	High	0.0002192	0.009079	2.13	R.EVIEDTAK.A	[16-23]
	FALSE	High	[K].ESVQALIDCMQEFEKLH.[-]	1xCarbamidomethyl [C9]; 1xOxidation [M10]	0.000212143	0.000167116	1	1	1	A7M1P6	A7M1P6 [339-355]		1	2092.97	High	High	6.125e-05	1.926e-05	3.77	K.ESVQALIDCMQEFEKLH.-	[339-355]
	FALSE	High	[K].ESVQALIDCMQEFEKLH.[-]	1xCarbamidomethyl [C9]; 1xDeamidated [Q11]	0.000164019	0.000167116	1	1	1	A7M1P6	A7M1P6 [339-355]		1	2077.96	High	High	6.125e-05	1.401e-05	5.61	K.ESVQALIDCMQEFEKLH.-	[339-355]
	FALSE	High	[K].ESVQALIDCMQEFEKLH.[-]	1xCarbamidomethyl [C9]	9.94525e-08	0.000167116	1	1	1	A7M1P6	A7M1P6 [339-355]		1	2076.97	High	High	6.125e-05	1.536e-09	6.88	K.ESVQALIDCMQEFEKLH.-	[339-355]
	FALSE	High	[K].ESVQALIDCMQEFEK.[L]	1xCarbamidomethyl [C9]; 1xOxidation [M10]	2.23354e-06	0.000167116	1	1	8	A7M1P6	A7M1P6 [339-353]		0	1842.82	High	High	6.125e-05	7.07e-08	4.37	K.ESVQALIDCMQEFEK.L	[339-353]
	FALSE	High	[K].ESVQALIDCMQEFEK.[L]	1xCarbamidomethyl [C9]; 1xDeamidated [Q11]	0.00250698	0.000167116	1	1	1	A7M1P6	A7M1P6 [339-353]		0	1827.81	High	High	6.125e-05	0.0004025	3.64	K.ESVQALIDCMQEFEK.L	[339-353]
	FALSE	High	[K].ESVQALIDCMQEFEK.[L]	1xCarbamidomethyl [C9]	8.68803e-06	0.000167116	1	1	9	A7M1P6	A7M1P6 [339-353]		0	1826.83	High	High	6.125e-05	3.767e-07	5.02	K.ESVQALIDCMQEFEK.L	[339-353]
	FALSE	High	[K].GFGEVVEVASSAEATYTYIPK.[D]		6.28762e-11	0.000167116	1	1	176	A7M1P6	A7M1P6 [109-129]		0	2218.09	High	High	6.125e-05	1.786e-13	5.12	K.GFGEVVEVASSAEATYTYIPK.D	[109-129]
High	A7M5L3	Chaperone protein DnaK OS=Bacteroides ovatus (strain ATCC 8483 / DSM 1896 / JCM 5824 / BCRC 10623 / CCUG 4943 / NCTC 11153) OX=411476 GN=dnaK PE=2 SV=1	0	843.824	73	52	412	52	637	68.1	5.06	52	412	Met-loss [N-Term]
	Checked	Confidence	Annotated Sequence	Modifications	Qvality PEP	Qvality q-value	# Protein Groups	# Proteins	# PSMs	Master Protein Accessions	Positions in Master Proteins	Modifications in Master Proteins	# Missed Cleavages	Theo. MH+ [Da]	Found in Sample: [S1] F1: Sample, BoDSus	Confidence (by Search Engine): A2 Sequest HT (BoDSus)	Percolator q-Value (by Search Engine): A2 Sequest HT (BoDSus)	Percolator PEP (by Search Engine): A2 Sequest HT (BoDSus)	XCorr (by Search Engine): A2 Sequest HT (BoDSus)	Sequence in Protein	Positions in Proteins
	FALSE	High	[-].MGKIIGIDLGTTNSCVAVFEGNEPVVIANSEGKR.[T]	1xCarbamidomethyl [C15]; 1xDeamidated [N13]; 1xMet-loss [N-Term]	0.0605066	0.000870829	1	1	1	A7M5L3	A7M5L3 [1-34]	A7M5L3 1xMet-loss [N-Term]	2	3445.76	High	High	0.0002613	0.0209	1.59	-.MGKIIGIDLGTTNSCVAVFEGNEPVVIANSEGKR.T	[1-34]
	FALSE	High	[-].MGKIIGIDLGTTNSCVAVFEGNEPVVIANSEGKR.[T]	1xCarbamidomethyl [C15]; 1xMet-loss [N-Term]	4.23181e-07	0.000167116	1	1	3	A7M5L3	A7M5L3 [1-34]	A7M5L3 1xMet-loss [N-Term]	2	3444.78	High	High	6.125e-05	9.156e-09	7.22	-.MGKIIGIDLGTTNSCVAVFEGNEPVVIANSEGKR.T	[1-34]
	FALSE	High	[K].NDEGADLTQDPMALQR.[L]	1xOxidation [M12]	6.70864e-07	0.000167116	1	1	13	A7M5L3	A7M5L3 [240-255]		0	1789.8	High	High	6.125e-05	1.609e-08	4.18	K.NDEGADLTQDPMALQR.L	[240-255]
	FALSE	High	[K].NDEGADLTQDPMALQR.[L]	1xDeamidated [N/Q]	2.41423e-06	0.000167116	1	1	4	A7M5L3	A7M5L3 [240-255]		0	1774.79	High	High	6.125e-05	7.785e-08	4.5	K.NDEGADLTQDPMALQR.L	[240-255]
	FALSE	High	[K].NDEGADLTQDPMALQR.[L]		3.23281e-07	0.000167116	1	1	8	A7M5L3	A7M5L3 [240-255]		0	1773.81	High	High	6.125e-05	6.551e-09	4.32	K.NDEGADLTQDPMALQR.L	[240-255]
	FALSE	High	[K].MKAEAEANAEADKK.[E]	1xOxidation [M1]	6.16952e-07	0.000167116	1	1	9	A7M5L3	A7M5L3 [509-522]		2	1521.72	High	High	6.125e-05	1.454e-08	3.92	K.MKAEAEANAEADKK.E	[509-522]
	FALSE	High	[K].MKAEAEANAEADKK.[E]	1xDeamidated [N8]	0.000427193	0.000167116	1	1	1	A7M5L3	A7M5L3 [509-522]		2	1506.71	High	High	6.125e-05	4.541e-05	2.58	K.MKAEAEANAEADKK.E	[509-522]
	FALSE	High	[K].MKAEAEANAEADKK.[E]		1.16194e-07	0.000167116	1	1	8	A7M5L3	A7M5L3 [509-522]		2	1505.73	High	High	6.125e-05	1.872e-09	4.44	K.MKAEAEANAEADKK.E	[509-522]
	FALSE	High	[K].LNQADSVIFSTENQLKELGDK.[L]		1.06483e-05	0.000167116	1	1	1	A7M5L3	A7M5L3 [530-550]		1	2349.19	High	High	6.125e-05	4.857e-07	4.65	K.LNQADSVIFSTENQLKELGDK.L	[530-550]
	FALSE	High	[K].LNQADSVIFSTENQLK.[E]		7.56154e-07	0.000167116	1	1	5	A7M5L3	A7M5L3 [530-545]		0	1806.92	High	High	6.125e-05	1.862e-08	4.87	K.LNQADSVIFSTENQLK.E	[530-545]
	FALSE	High	[K].IIGIDLGTTNSCVAVFEGNEPVVIANSEGKR.[T]	1xCarbamidomethyl [C12]; 1xDeamidated [N]	5.51204e-11	0.000167116	1	1	7	A7M5L3	A7M5L3 [4-34]		1	3260.65	High	High	6.125e-05	1.517e-13	7.62	K.IIGIDLGTTNSCVAVFEGNEPVVIANSEGKR.T	[4-34]
	FALSE	High	[K].IIGIDLGTTNSCVAVFEGNEPVVIANSEGKR.[T]	1xCarbamidomethyl [C12]	8.86333e-14	0.000167116	1	1	7	A7M5L3	A7M5L3 [4-34]		1	3259.66	High	High	6.125e-05	5.564e-17	9.08	K.IIGIDLGTTNSCVAVFEGNEPVVIANSEGKR.T	[4-34]
	FALSE	High	[K].IIGIDLGTTNSCVAVFEGNEPVVIANSEGK.[R]	1xCarbamidomethyl [C12]	8.40057e-09	0.000167116	1	1	10	A7M5L3	A7M5L3 [4-33]		0	3103.56	High	High	6.125e-05	7.346e-11	8.36	K.IIGIDLGTTNSCVAVFEGNEPVVIANSEGK.R	[4-33]
	FALSE	High	[K].LIDANTTIPARK.[S]		9.80427e-05	0.000167116	1	1	4	A7M5L3	A7M5L3 [405-416]		1	1312.76	High	High	6.125e-05	7.44e-06	3.29	K.LIDANTTIPARK.S	[405-416]
	FALSE	High	[K].LIDANTTIPAR.[K]	1xDeamidated [N5]	0.000142079	0.000167116	1	1	8	A7M5L3	A7M5L3 [405-415]		0	1185.65	High	High	6.125e-05	1.177e-05	3.24	K.LIDANTTIPAR.K	[405-415]
	FALSE	High	[K].LIDANTTIPAR.[K]		4.3711e-05	0.000167116	1	1	11	A7M5L3	A7M5L3 [405-415]		0	1184.66	High	High	6.125e-05	2.746e-06	3.3	K.LIDANTTIPAR.K	[405-415]
	FALSE	High	[R].IVNEPTAAALAYGLDK.[A]		1.52101e-07	0.000167116	1	1	7	A7M5L3	A7M5L3 [166-181]		0	1645.88	High	High	6.125e-05	2.593e-09	4.31	R.IVNEPTAAALAYGLDK.A	[166-181]
	FALSE	High	[R].LYTPQEISAMILQK.[M]	1xOxidation [M10]	0.000445462	0.000167116	1	1	4	A7M5L3	A7M5L3 [107-120]		0	1650.88	High	High	6.125e-05	4.784e-05	2.5	R.LYTPQEISAMILQK.M	[107-120]
	FALSE	High	[R].LYTPQEISAMILQK.[M]		8.59498e-05	0.000167116	1	1	4	A7M5L3	A7M5L3 [107-120]		0	1634.88	High	High	6.125e-05	6.312e-06	2.93	R.LYTPQEISAMILQK.M	[107-120]
	FALSE	High	[K].LVEDFFGKAPSK.[G]		0.000141231	0.000167116	1	1	6	A7M5L3	A7M5L3 [346-357]		1	1337.71	High	High	6.125e-05	1.168e-05	3.84	K.LVEDFFGKAPSK.G	[346-357]
	FALSE	High	[K].LVEDFFGK.[A]		0.0125015	0.000350922	1	1	5	A7M5L3	A7M5L3 [346-353]		0	954.493	High	High	0.0001127	0.002912	1.7	K.LVEDFFGK.A	[346-353]
	FALSE	High	[K].VVKGDNNTPR.[V]		0.00360808	0.000167116	1	1	3	A7M5L3	A7M5L3 [91-100]		1	1099.59	High	High	6.125e-05	0.0006278	1.93	K.VVKGDNNTPR.V	[91-100]
	FALSE	High	[K].VVKGDNNTPR.[V]	1xDeamidated [N6]	0.00291055	0.000167116	1	1	1	A7M5L3	A7M5L3 [91-100]		1	1100.57	High	High	6.125e-05	0.0004828	1.63	K.VVKGDNNTPR.V	[91-100]
	FALSE	High	[K].SIGQFNLTGIAPARR.[G]		2.96259e-05	0.000167116	1	1	2	A7M5L3	A7M5L3 [447-461]		1	1600.89	High	High	6.125e-05	1.701e-06	3.8	K.SIGQFNLTGIAPARR.G	[447-461]
	FALSE	High	[K].SIGQFNLTGIAPAR.[R]	1xDeamidated [N6]	0.000539439	0.000167116	1	1	3	A7M5L3	A7M5L3 [447-460]		0	1445.77	High	High	6.125e-05	6.038e-05	2.2	K.SIGQFNLTGIAPAR.R	[447-460]
	FALSE	High	[K].SIGQFNLTGIAPAR.[R]		2.97301e-07	0.000167116	1	1	7	A7M5L3	A7M5L3 [447-460]		0	1444.79	High	High	6.125e-05	5.926e-09	3.16	K.SIGQFNLTGIAPAR.R	[447-460]
	FALSE	High	[K].RQAITNPTR.[T]		0.0176056	0.000350922	1	1	2	A7M5L3	A7M5L3 [56-64]		1	1056.59	High	High	0.0001127	0.004448	2.79	K.RQAITNPTR.T	[56-64]
	FALSE	High	[K].RIVNEPTAAALAYGLDK.[A]		1.26505e-06	0.000167116	1	1	1	A7M5L3	A7M5L3 [165-181]		1	1801.98	High	High	6.125e-05	3.518e-08	4.96	K.RIVNEPTAAALAYGLDK.A	[165-181]
	FALSE	High	[K].SETFSTAADNQTEVTIHVLQGERPMAAQNK.[S]	1xOxidation [M25]	1.31917e-06	0.000167116	1	1	3	A7M5L3	A7M5L3 [417-446]		0	3289.58	High	High	6.125e-05	3.702e-08	3.25	K.SETFSTAADNQTEVTIHVLQGERPMAAQNK.S	[417-446]
	FALSE	High	[K].SETFSTAADNQTEVTIHVLQGERPMAAQNK.[S]	1xDeamidated [Q11]	7.26912e-05	0.000167116	1	1	1	A7M5L3	A7M5L3 [417-446]		0	3274.56	High	High	6.125e-05	5.155e-06	3.6	K.SETFSTAADNQTEVTIHVLQGERPMAAQNK.S	[417-446]
	FALSE	High	[K].SETFSTAADNQTEVTIHVLQGERPMAAQNK.[S]		9.6042e-12	0.000167116	1	1	6	A7M5L3	A7M5L3 [417-446]		0	3273.58	High	High	6.125e-05	1.774e-14	7.82	K.SETFSTAADNQTEVTIHVLQGERPMAAQNK.S	[417-446]
	FALSE	High	[R].TIFSIKR.[F]		0.0708413	0.00121748	1	1	2	A7M5L3	A7M5L3 [65-71]		1	864.53	High	High	0.0004122	0.02548	1.75	R.TIFSIKR.F	[65-71]
	FALSE	High	[R].TTPSVVAFVDGGERK.[V]		3.12268e-06	0.000167116	1	1	6	A7M5L3	A7M5L3 [35-49]		1	1562.82	High	High	6.125e-05	1.07e-07	3.83	R.TTPSVVAFVDGGERK.V	[35-49]
	FALSE	High	[R].TTPSVVAFVDGGER.[K]		1.88003e-05	0.000167116	1	1	15	A7M5L3	A7M5L3 [35-48]		0	1434.72	High	High	6.125e-05	9.762e-07	3.01	R.TTPSVVAFVDGGER.K	[35-48]
	FALSE	High	[K].TAEDYLGQEVTEAVITVPAYFSDSQR.[Q]		1.79803e-12	0.000167116	1	1	10	A7M5L3	A7M5L3 [124-149]		0	2889.38	High	High	6.125e-05	2.252e-15	7.06	K.TAEDYLGQEVTEAVITVPAYFSDSQR.Q	[124-149]
	FALSE	High	[K].TAEDYLGQEVTEAVITVPAYFSDSQR.[Q]	1xDeamidated [Q25]	5.75498e-10	0.000167116	1	1	2	A7M5L3	A7M5L3 [124-149]		0	2890.36	High	High	6.125e-05	2.73e-12	6.53	K.TAEDYLGQEVTEAVITVPAYFSDSQR.Q	[124-149]
	FALSE	High	[K].EAGQIAGLEVKR.[I]		0.000385885	0.000167116	1	1	4	A7M5L3	A7M5L3 [154-165]		1	1270.71	High	High	6.125e-05	4.018e-05	3.85	K.EAGQIAGLEVKR.I	[154-165]
	FALSE	High	[K].EAGQIAGLEVK.[R]		0.000187095	0.000167116	1	1	4	A7M5L3	A7M5L3 [154-164]		0	1114.61	High	High	6.125e-05	1.642e-05	2.96	K.EAGQIAGLEVK.R	[154-164]
	FALSE	High	[K].ELGDKLPADKK.[A]		0.000649336	0.000167116	1	1	2	A7M5L3	A7M5L3 [546-556]		2	1213.68	High	High	6.125e-05	7.621e-05	3.34	K.ELGDKLPADKK.A	[546-556]
	FALSE	High	[K].ELGDKLPADK.[K]		0.00198603	0.000167116	1	1	1	A7M5L3	A7M5L3 [546-555]		1	1085.58	High	High	6.125e-05	0.0003025	2.94	K.ELGDKLPADK.K	[546-555]
	FALSE	High	[R].EKIDKLNQADSVIFSTENQLK.[E]		5.10069e-06	0.000167116	1	1	3	A7M5L3	A7M5L3 [525-545]		2	2420.27	High	High	6.125e-05	1.964e-07	5.62	R.EKIDKLNQADSVIFSTENQLK.E	[525-545]
	FALSE	High	[R].AKFESLAHELIQACLEPCK.[K]	2xCarbamidomethyl [C14; C18]	0.00056588	0.000167116	1	1	2	A7M5L3	A7M5L3 [297-315]		1	2244.12	High	High	6.125e-05	6.403e-05	3.7	R.AKFESLAHELIQACLEPCK.K	[297-315]
	FALSE	High	[R].AKFESLAHELIQACLEPCKK.[A]	2xCarbamidomethyl [C14; C18]	1.61279e-08	0.000167116	1	1	5	A7M5L3	A7M5L3 [297-316]		2	2372.21	High	High	6.125e-05	1.637e-10	7.47	R.AKFESLAHELIQACLEPCKK.A	[297-316]
	FALSE	High	[K].AKIELSSSTSTEINLPYIMPVGGVPK.[H]	1xDeamidated [N14]; 1xOxidation [M19]	0.107088	0.00241163	1	1	1	A7M5L3	A7M5L3 [263-288]		1	2748.44	High	High	0.0009064	0.04309	1.85	K.AKIELSSSTSTEINLPYIMPVGGVPK.H	[263-288]
	FALSE	High	[K].AKIELSSSTSTEINLPYIMPVGGVPK.[H]	1xOxidation [M19]	0.0929569	0.00155311	1	1	2	A7M5L3	A7M5L3 [263-288]		1	2747.45	High	High	0.00061	0.03586	2.29	K.AKIELSSSTSTEINLPYIMPVGGVPK.H	[263-288]
	FALSE	High	[K].AKIELSSSTSTEINLPYIMPVGGVPK.[H]	1xDeamidated [N14]	0.0321717	0.000725636	1	1	4	A7M5L3	A7M5L3 [263-288]		1	2732.44	High	High	0.0002192	0.009438	0.95	K.AKIELSSSTSTEINLPYIMPVGGVPK.H	[263-288]
	FALSE	High	[K].AKIELSSSTSTEINLPYIMPVGGVPK.[H]		2.73409e-07	0.000167116	1	1	14	A7M5L3	A7M5L3 [263-288]		1	2731.46	High	High	6.125e-05	5.351e-09	5.86	K.AKIELSSSTSTEINLPYIMPVGGVPK.H	[263-288]
	FALSE	High	[K].AEAEANAEADKKER.[E]		4.13686e-06	0.000167116	1	1	2	A7M5L3	A7M5L3 [511-524]		2	1531.73	High	High	6.125e-05	1.51e-07	3.52	K.AEAEANAEADKKER.E	[511-524]
	FALSE	High	[K].AEAEANAEADKK.[E]		0.000390529	0.000167116	1	1	3	A7M5L3	A7M5L3 [511-522]		1	1246.59	High	High	6.125e-05	4.077e-05	2.91	K.AEAEANAEADKK.E	[511-522]
	FALSE	High	[K].AEAEANAEADK.[K]		0.00428931	0.000167116	1	1	1	A7M5L3	A7M5L3 [511-521]		0	1118.5	High	High	6.125e-05	0.0007803	1.38	K.AEAEANAEADK.K	[511-521]
	FALSE	High	[K].APIEAALQK.[L]		0.00118787	0.000167116	1	1	2	A7M5L3	A7M5L3 [557-565]		0	940.546	High	High	6.125e-05	0.0001596	2.79	K.APIEAALQK.L	[557-565]
	FALSE	High	[K].AMSDAGLNNADIDEVILVGGSSR.[I]	1xOxidation [M2]	3.19758e-11	0.000167116	1	1	15	A7M5L3	A7M5L3 [317-339]		0	2320.11	High	High	6.125e-05	7.78e-14	6.7	K.AMSDAGLNNADIDEVILVGGSSR.I	[317-339]
	FALSE	High	[K].AMSDAGLNNADIDEVILVGGSSR.[I]	2xDeamidated [N8; N9]	1.3528e-05	0.000167116	1	1	1	A7M5L3	A7M5L3 [317-339]		0	2306.08	High	High	6.125e-05	6.478e-07	5	K.AMSDAGLNNADIDEVILVGGSSR.I	[317-339]
	FALSE	High	[K].AMSDAGLNNADIDEVILVGGSSR.[I]	1xDeamidated [N]	1.241e-07	0.000167116	1	1	5	A7M5L3	A7M5L3 [317-339]		0	2305.1	High	High	6.125e-05	2.021e-09	4.49	K.AMSDAGLNNADIDEVILVGGSSR.I	[317-339]
	FALSE	High	[K].AMSDAGLNNADIDEVILVGGSSR.[I]		1.79579e-13	0.000167116	1	1	13	A7M5L3	A7M5L3 [317-339]		0	2304.11	High	High	6.125e-05	1.326e-16	5.8	K.AMSDAGLNNADIDEVILVGGSSR.I	[317-339]
	FALSE	High	[K].KAPIEAALQK.[L]		0.000383583	0.000167116	1	1	1	A7M5L3	A7M5L3 [556-565]		1	1068.64	High	High	6.125e-05	3.977e-05	2.38	K.KAPIEAALQK.L	[556-565]
	FALSE	High	[K].KAMSDAGLNNADIDEVILVGGSSR.[I]	1xDeamidated [N9]; 1xOxidation [M3]	0.0268567	0.000725636	1	1	1	A7M5L3	A7M5L3 [316-339]		1	2449.19	High	High	0.0002192	0.007531	1.59	K.KAMSDAGLNNADIDEVILVGGSSR.I	[316-339]
	FALSE	High	[K].KAMSDAGLNNADIDEVILVGGSSR.[I]	1xOxidation [M3]	8.70767e-09	0.000167116	1	1	4	A7M5L3	A7M5L3 [316-339]		1	2448.2	High	High	6.125e-05	7.697e-11	6.27	K.KAMSDAGLNNADIDEVILVGGSSR.I	[316-339]
	FALSE	High	[K].KAMSDAGLNNADIDEVILVGGSSR.[I]	1xDeamidated [N10]	6.08854e-08	0.000167116	1	1	2	A7M5L3	A7M5L3 [316-339]		1	2433.19	High	High	6.125e-05	8.435e-10	4.73	K.KAMSDAGLNNADIDEVILVGGSSR.I	[316-339]
	FALSE	High	[K].KAMSDAGLNNADIDEVILVGGSSR.[I]		2.19875e-09	0.000167116	1	1	5	A7M5L3	A7M5L3 [316-339]		1	2432.21	High	High	6.125e-05	1.416e-11	6.54	K.KAMSDAGLNNADIDEVILVGGSSR.I	[316-339]
	FALSE	High	[R].GVPQIEVTFDIDANGILK.[V]	2xDeamidated [Q4; N14]	0.0540123	0.000870829	1	1	1	A7M5L3	A7M5L3 [462-479]		0	1931	High	High	0.0002613	0.01801	1.43	R.GVPQIEVTFDIDANGILK.V	[462-479]
	FALSE	High	[K].GVNPDEVVAIGAAVQGAVLTDEIK.[G]	1xDeamidated [Q15]	4.55251e-06	0.000167116	1	1	1	A7M5L3	A7M5L3 [358-381]		0	2366.24	High	High	6.125e-05	1.706e-07	3.78	K.GVNPDEVVAIGAAVQGAVLTDEIK.G	[358-381]
	FALSE	High	[K].GVNPDEVVAIGAAVQGAVLTDEIK.[G]		2.99388e-11	0.000167116	1	1	37	A7M5L3	A7M5L3 [358-381]		0	2365.26	High	High	6.125e-05	7.148e-14	6.68	K.GVNPDEVVAIGAAVQGAVLTDEIK.G	[358-381]
	FALSE	High	[K].GVVLLDVTPLSMGIETLGGVMTK.[L]	1xOxidation [M]	2.56311e-06	0.000167116	1	1	3	A7M5L3	A7M5L3 [382-404]		0	2346.27	High	High	6.125e-05	8.399e-08	5.11	K.GVVLLDVTPLSMGIETLGGVMTK.L	[382-404]
	FALSE	High	[K].GVVLLDVTPLSMGIETLGGVMTK.[L]		9.09146e-08	0.000167116	1	1	4	A7M5L3	A7M5L3 [382-404]		0	2330.27	High	High	6.125e-05	1.383e-09	6.3	K.GVVLLDVTPLSMGIETLGGVMTK.L	[382-404]
	FALSE	High	[K].HGDNVQDADFEEVK.[-]		4.16072e-11	0.000167116	1	1	10	A7M5L3	A7M5L3 [624-637]		0	1602.7	High	High	6.125e-05	1.073e-13	5.28	K.HGDNVQDADFEEVK.-	[624-637]
	FALSE	High	[R].IEASSGLSKEEIEK.[M]		8.36084e-08	0.000167116	1	1	11	A7M5L3	A7M5L3 [495-508]		1	1519.78	High	High	6.125e-05	1.245e-09	4.21	R.IEASSGLSKEEIEK.M	[495-508]
	FALSE	High	[R].IEASSGLSK.[E]		0.00356528	0.000167116	1	1	2	A7M5L3	A7M5L3 [495-503]		0	891.478	High	High	6.125e-05	0.0006199	2.57	R.IEASSGLSK.E	[495-503]
	FALSE	High	[K].IDKLNQADSVIFSTENQLK.[E]		0.000529845	0.000167116	1	1	3	A7M5L3	A7M5L3 [527-545]		1	2163.13	High	High	6.125e-05	5.944e-05	4.99	K.IDKLNQADSVIFSTENQLK.E	[527-545]
	FALSE	High	[K].IELSSSTSTEINLPYIMPVGGVPK.[H]	1xOxidation [M17]	0.000397601	0.000167116	1	1	1	A7M5L3	A7M5L3 [265-288]		0	2548.32	High	High	6.125e-05	4.175e-05	3.5	K.IELSSSTSTEINLPYIMPVGGVPK.H	[265-288]
	FALSE	High	[K].IELSSSTSTEINLPYIMPVGGVPK.[H]		1.92275e-11	0.000167116	1	1	5	A7M5L3	A7M5L3 [265-288]		0	2532.33	High	High	6.125e-05	4.169e-14	6.14	K.IELSSSTSTEINLPYIMPVGGVPK.H	[265-288]
	FALSE	High	[K].KTAEDYLGQEVTEAVITVPAYFSDSQR.[Q]		6.64378e-10	0.000167116	1	1	6	A7M5L3	A7M5L3 [123-149]		1	3017.47	High	High	6.125e-05	3.237e-12	7.39	K.KTAEDYLGQEVTEAVITVPAYFSDSQR.Q	[123-149]
	FALSE	High	[R].KSETFSTAADNQTEVTIHVLQGERPMAAQNK.[S]	2xDeamidated [N11; N30]; 1xOxidation [M26]	2.06638e-06	0.000167116	1	1	1	A7M5L3	A7M5L3 [416-446]		1	3419.64	High	High	6.125e-05	6.425e-08	3.45	R.KSETFSTAADNQTEVTIHVLQGERPMAAQNK.S	[416-446]
	FALSE	High	[R].KSETFSTAADNQTEVTIHVLQGERPMAAQNK.[S]	1xDeamidated [Q/N]; 1xOxidation [M26]	0.000342369	0.000167116	1	1	3	A7M5L3	A7M5L3 [416-446]		1	3418.65	High	High	6.125e-05	3.459e-05	2.93	R.KSETFSTAADNQTEVTIHVLQGERPMAAQNK.S	[416-446]
	FALSE	High	[R].KSETFSTAADNQTEVTIHVLQGERPMAAQNK.[S]	1xOxidation [M26]	4.93805e-08	0.000167116	1	1	7	A7M5L3	A7M5L3 [416-446]		1	3417.67	High	High	6.125e-05	6.523e-10	8.92	R.KSETFSTAADNQTEVTIHVLQGERPMAAQNK.S	[416-446]
	FALSE	High	[R].KSETFSTAADNQTEVTIHVLQGERPMAAQNK.[S]	1xDeamidated [Q/N]	2.20697e-06	0.000167116	1	1	7	A7M5L3	A7M5L3 [416-446]		1	3402.66	High	High	6.125e-05	6.957e-08	5.93	R.KSETFSTAADNQTEVTIHVLQGERPMAAQNK.S	[416-446]
	FALSE	High	[R].KSETFSTAADNQTEVTIHVLQGERPMAAQNK.[S]		1.12489e-09	0.000167116	1	1	12	A7M5L3	A7M5L3 [416-446]		1	3401.68	High	High	6.125e-05	6.202e-12	9.58	R.KSETFSTAADNQTEVTIHVLQGERPMAAQNK.S	[416-446]
	FALSE	High	[R].KVGDPAKR.[Q]		0.0783302	0.00121748	1	1	2	A7M5L3	A7M5L3 [49-56]		2	870.516	High	High	0.0004122	0.0288	2.58	R.KVGDPAKR.Q	[49-56]
	FALSE	High	[K].FESLAHELIQACLEPCK.[K]	2xCarbamidomethyl [C12; C16]	3.87807e-05	0.000167116	1	1	1	A7M5L3	A7M5L3 [299-315]		0	2044.98	High	High	6.125e-05	2.377e-06	3.25	K.FESLAHELIQACLEPCK.K	[299-315]
	FALSE	High	[K].FESLAHELIQACLEPCKK.[A]	2xCarbamidomethyl [C12; C16]; 1xDeamidated [Q10]	0.0300029	0.000725636	1	1	1	A7M5L3	A7M5L3 [299-316]		1	2174.06	High	High	0.0002192	0.008678	3.14	K.FESLAHELIQACLEPCKK.A	[299-316]
	FALSE	High	[K].FESLAHELIQACLEPCKK.[A]	2xCarbamidomethyl [C12; C16]	1.35417e-09	0.000167116	1	1	3	A7M5L3	A7M5L3 [299-316]		1	2173.08	High	High	6.125e-05	7.779e-12	6.5	K.FESLAHELIQACLEPCKK.A	[299-316]
	FALSE	High	[R].FMGETWDQVQK.[E]	1xOxidation [M2]	0.000810163	0.000167116	1	1	2	A7M5L3	A7M5L3 [72-82]		0	1384.62	High	High	6.125e-05	9.986e-05	2.74	R.FMGETWDQVQK.E	[72-82]
	FALSE	High	[R].FMGETWDQVQK.[E]		0.000271121	0.000167116	1	1	2	A7M5L3	A7M5L3 [72-82]		0	1368.63	High	High	6.125e-05	2.601e-05	2.42	R.FMGETWDQVQK.E	[72-82]
High	A7M0M4	Nucleotidyltransferase OS=Bacteroides ovatus (strain ATCC 8483 / DSM 1896 / JCM 5824 / BCRC 10623 / CCUG 4943 / NCTC 11153) OX=411476 GN=BACOVA_03654 PE=4 SV=1	0	362.924	97	33	381	33	303	33.8	4.87	33	381
	Checked	Confidence	Annotated Sequence	Modifications	Qvality PEP	Qvality q-value	# Protein Groups	# Proteins	# PSMs	Master Protein Accessions	Positions in Master Proteins	Modifications in Master Proteins	# Missed Cleavages	Theo. MH+ [Da]	Found in Sample: [S1] F1: Sample, BoDSus	Confidence (by Search Engine): A2 Sequest HT (BoDSus)	Percolator q-Value (by Search Engine): A2 Sequest HT (BoDSus)	Percolator PEP (by Search Engine): A2 Sequest HT (BoDSus)	XCorr (by Search Engine): A2 Sequest HT (BoDSus)	Sequence in Protein	Positions in Proteins
	FALSE	High	[-].MKPTLFLLAAGMGSRYGGLK.[Q]		0.000336279	0.000167116	1	1	2	A7M0M4	A7M0M4 [1-20]		1	2111.15	High	High	6.125e-05	3.377e-05	3.06	-.MKPTLFLLAAGMGSRYGGLK.Q	[1-20]
	FALSE	High	[-].MKPTLFLLAAGMGSR.[Y]	1xOxidation [M1]	0.00152686	0.000167116	1	1	1	A7M0M4	A7M0M4 [1-15]		0	1608.86	High	High	6.125e-05	0.0002186	2.54	-.MKPTLFLLAAGMGSR.Y	[1-15]
	FALSE	High	[-].MKPTLFLLAAGMGSR.[Y]		4.75306e-05	0.000167116	1	1	3	A7M0M4	A7M0M4 [1-15]		0	1592.87	High	High	6.125e-05	3.046e-06	4.39	-.MKPTLFLLAAGMGSR.Y	[1-15]
	FALSE	High	[K].NVYSMVGFR.[V]		0.00277482	0.000167116	1	1	2	A7M0M4	A7M0M4 [145-153]		0	1072.52	High	High	6.125e-05	0.0004552	2.55	K.NVYSMVGFR.V	[145-153]
	FALSE	High	[R].QSVVDKIQALVDAGEYPAKLF.[-]		1.5524e-05	0.000167116	1	1	1	A7M0M4	A7M0M4 [283-303]		2	2291.23	High	High	6.125e-05	7.68e-07	5.58	R.QSVVDKIQALVDAGEYPAKLF.-	[283-303]
	FALSE	High	[R].QSVVDKIQALVDAGEYPAK.[L]		1.90224e-10	0.000167116	1	1	9	A7M0M4	A7M0M4 [283-301]		1	2031.08	High	High	6.125e-05	6.953e-13	5.17	R.QSVVDKIQALVDAGEYPAK.L	[283-301]
	FALSE	High	[K].QLDGLGPNGETIMDYSIYDAINAGFGK.[L]	1xDeamidated [N8]; 1xOxidation [M13]	4.62923e-07	0.000167116	1	1	4	A7M0M4	A7M0M4 [21-47]		0	2876.33	High	High	6.125e-05	1.023e-08	5.45	K.QLDGLGPNGETIMDYSIYDAINAGFGK.L	[21-47]
	FALSE	High	[K].QLDGLGPNGETIMDYSIYDAINAGFGK.[L]	1xOxidation [M13]	1.63221e-08	0.000167116	1	1	4	A7M0M4	A7M0M4 [21-47]		0	2875.35	High	High	6.125e-05	1.672e-10	5.24	K.QLDGLGPNGETIMDYSIYDAINAGFGK.L	[21-47]
	FALSE	High	[K].QLDGLGPNGETIMDYSIYDAINAGFGK.[L]	2xDeamidated [N8; N22]	6.48794e-05	0.000167116	1	1	1	A7M0M4	A7M0M4 [21-47]		0	2861.32	High	High	6.125e-05	4.462e-06	2.82	K.QLDGLGPNGETIMDYSIYDAINAGFGK.L	[21-47]
	FALSE	High	[K].QLDGLGPNGETIMDYSIYDAINAGFGK.[L]	1xDeamidated [N8]	3.50658e-09	0.000167116	1	1	5	A7M0M4	A7M0M4 [21-47]		0	2860.33	High	High	6.125e-05	2.512e-11	5.79	K.QLDGLGPNGETIMDYSIYDAINAGFGK.L	[21-47]
	FALSE	High	[K].QLDGLGPNGETIMDYSIYDAINAGFGK.[L]		1.45499e-09	0.000167116	1	1	9	A7M0M4	A7M0M4 [21-47]		0	2859.35	High	High	6.125e-05	8.54e-12	6.26	K.QLDGLGPNGETIMDYSIYDAINAGFGK.L	[21-47]
	FALSE	High	[K].NMENLKSEFFIPLMVDKLINDGTATVEVLDTTSK.[W]		0.00013463	0.000167116	1	1	1	A7M0M4	A7M0M4 [239-272]		2	3812.93	High	High	6.125e-05	1.096e-05	7.69	K.NMENLKSEFFIPLMVDKLINDGTATVEVLDTTSK.W	[239-272]
	FALSE	High	[K].NMENLKSEFFIPLMVDK.[L]	1xOxidation [M14]	0.00282496	0.000167116	1	1	2	A7M0M4	A7M0M4 [239-255]		1	2071.02	High	High	6.125e-05	0.0004641	3.44	K.NMENLKSEFFIPLMVDK.L	[239-255]
	FALSE	High	[K].NMENLKSEFFIPLMVDK.[L]		2.59074e-07	0.000167116	1	1	3	A7M0M4	A7M0M4 [239-255]		1	2055.03	High	High	6.125e-05	5.019e-09	5.64	K.NMENLKSEFFIPLMVDK.L	[239-255]
	FALSE	High	[K].NMENLK.[S]	1xDeamidated [N1]	0.208081	0.00897669	1	1	1	A7M0M4	A7M0M4 [239-244]		0	749.35	High	High	0.003195	0.1015	1.81	K.NMENLK.S	[239-244]
	FALSE	High	[K].IISKYEGHIPCELVFQSIDDLPEGFTCPADR.[T]	2xCarbamidomethyl [C11; C27]; 1xDeamidated [Q16]	0.000689358	0.000167116	1	1	1	A7M0M4	A7M0M4 [64-94]		1	3607.71	High	High	6.125e-05	8.211e-05	4.48	K.IISKYEGHIPCELVFQSIDDLPEGFTCPADR.T	[64-94]
	FALSE	High	[K].LINDGTATVEVLDTTSKWFGVTYPEDR.[Q]		2.98343e-09	0.000167116	1	1	1	A7M0M4	A7M0M4 [256-282]		1	3027.49	High	High	6.125e-05	2.056e-11	7.03	K.LINDGTATVEVLDTTSKWFGVTYPEDR.Q	[256-282]
	FALSE	High	[K].LINDGTATVEVLDTTSK.[W]	1xDeamidated [N3]	3.68769e-07	0.000167116	1	1	9	A7M0M4	A7M0M4 [256-272]		0	1777.91	High	High	6.125e-05	7.698e-09	3.96	K.LINDGTATVEVLDTTSK.W	[256-272]
	FALSE	High	[K].LINDGTATVEVLDTTSK.[W]		9.75616e-09	0.000167116	1	1	85	A7M0M4	A7M0M4 [256-272]		0	1776.92	High	High	6.125e-05	8.868e-11	4.28	K.LINDGTATVEVLDTTSK.W	[256-272]
	FALSE	High	[K].IISKYEGHIPCELVFQSIDDLPEGFTCPADR.[T]	2xCarbamidomethyl [C11; C27]	6.31897e-07	0.000167116	1	1	2	A7M0M4	A7M0M4 [64-94]		1	3606.72	High	High	6.125e-05	1.498e-08	7.53	K.IISKYEGHIPCELVFQSIDDLPEGFTCPADR.T	[64-94]
	FALSE	High	[K].IQALVDAGEYPAK.[L]	1xDeamidated [Q2]	0.0134209	0.000350922	1	1	2	A7M0M4	A7M0M4 [289-301]		0	1375.71	High	High	0.0001127	0.003195	2.45	K.IQALVDAGEYPAK.L	[289-301]
	FALSE	High	[K].IQALVDAGEYPAK.[L]		1.61881e-05	0.000167116	1	1	7	A7M0M4	A7M0M4 [289-301]		0	1374.73	High	High	6.125e-05	8.125e-07	3.3	K.IQALVDAGEYPAK.L	[289-301]
	FALSE	High	[K].IQRLDGEVK.[Y]		0.214202	0.00897669	1	1	2	A7M0M4	A7M0M4 [186-194]		1	1057.6	High	High	0.00324	0.1057	1.82	K.IQRLDGEVK.Y	[186-194]
	FALSE	High	[R].VGNTLSESGTVSR.[G]	1xDeamidated [N3]	2.32909e-06	0.000167116	1	1	4	A7M0M4	A7M0M4 [154-166]		0	1307.64	High	High	6.125e-05	7.444e-08	3.93	R.VGNTLSESGTVSR.G	[154-166]
	FALSE	High	[R].VGNTLSESGTVSR.[G]		1.18446e-06	0.000167116	1	1	129	A7M0M4	A7M0M4 [154-166]		0	1306.66	High	High	6.125e-05	3.242e-08	3.56	R.VGNTLSESGTVSR.G	[154-166]
	FALSE	High	[K].YIGDDGEWTATPDTTPVSMNFWGFTPDYFAYSQEFFK.[T]	1xDeamidated [Q33]; 1xOxidation [M19]	0.000458987	0.000167116	1	1	2	A7M0M4	A7M0M4 [195-231]		0	4347.87	High	High	6.125e-05	4.947e-05	3.1	K.YIGDDGEWTATPDTTPVSMNFWGFTPDYFAYSQEFFK.T	[195-231]
	FALSE	High	[K].YIGDDGEWTATPDTTPVSMNFWGFTPDYFAYSQEFFK.[T]		7.29487e-07	0.000167116	1	1	1	A7M0M4	A7M0M4 [195-231]		0	4330.89	High	High	6.125e-05	1.794e-08	3.29	K.YIGDDGEWTATPDTTPVSMNFWGFTPDYFAYSQEFFK.T	[195-231]
	FALSE	High	[R].YGGLKQLDGLGPNGETIMDYSIYDAINAGFGK.[L]		0.000189347	0.000167116	1	1	1	A7M0M4	A7M0M4 [16-47]		1	3377.64	High	High	6.125e-05	1.674e-05	4.57	R.YGGLKQLDGLGPNGETIMDYSIYDAINAGFGK.L	[16-47]
	FALSE	High	[K].WFGVTYPEDR.[Q]		0.000330298	0.000167116	1	1	5	A7M0M4	A7M0M4 [273-282]		0	1269.59	High	High	6.125e-05	3.321e-05	3.08	K.WFGVTYPEDR.Q	[273-282]
	FALSE	High	[K].YEGHIPCELVFQSIDDLPEGFTCPADR.[T]	2xCarbamidomethyl [C7; C23]; 1xDeamidated [Q12]	0.000150839	0.000167116	1	1	1	A7M0M4	A7M0M4 [68-94]		0	3166.41	High	High	6.125e-05	1.266e-05	3.6	K.YEGHIPCELVFQSIDDLPEGFTCPADR.T	[68-94]
	FALSE	High	[K].YEGHIPCELVFQSIDDLPEGFTCPADR.[T]	2xCarbamidomethyl [C7; C23]	1.14384e-10	0.000167116	1	1	8	A7M0M4	A7M0M4 [68-94]		0	3165.43	High	High	6.125e-05	3.723e-13	7.9	K.YEGHIPCELVFQSIDDLPEGFTCPADR.T	[68-94]
	FALSE	High	[K].SEFFIPLMVDKLINDGTATVEVLDTTSK.[W]		2.74709e-08	0.000167116	1	1	2	A7M0M4	A7M0M4 [245-272]		1	3083.59	High	High	6.125e-05	3.158e-10	5.5	K.SEFFIPLMVDKLINDGTATVEVLDTTSK.W	[245-272]
	FALSE	High	[K].SEFFIPLMVDK.[L]	1xOxidation [M8]	0.000542675	0.000167116	1	1	10	A7M0M4	A7M0M4 [245-255]		0	1341.68	High	High	6.125e-05	6.096e-05	2.85	K.SEFFIPLMVDK.L	[245-255]
	FALSE	High	[K].SEFFIPLMVDK.[L]		0.000907647	0.000167116	1	1	3	A7M0M4	A7M0M4 [245-255]		0	1325.68	High	High	6.125e-05	0.0001146	2.94	K.SEFFIPLMVDK.L	[245-255]
	FALSE	High	[K].SEFFIPLMVDKLINDGTATVEVLDTTSK.[W]	1xOxidation [M8]	0.000354882	0.000167116	1	1	1	A7M0M4	A7M0M4 [245-272]		1	3099.58	High	High	6.125e-05	3.619e-05	3.43	K.SEFFIPLMVDKLINDGTATVEVLDTTSK.W	[245-272]
	FALSE	High	[R].TKPWGTNHAVMMGADVIKEPFAVINCDDFYGR.[D]	1xCarbamidomethyl [C26]; 2xDeamidated [N7; N25]; 1xOxidation [M12]	0.0154644	0.000350922	1	1	1	A7M0M4	A7M0M4 [95-126]		1	3657.68	High	High	0.0001127	0.003784	2.06	R.TKPWGTNHAVMMGADVIKEPFAVINCDDFYGR.D	[95-126]
	FALSE	High	[R].TKPWGTNHAVMMGADVIKEPFAVINCDDFYGR.[D]	1xCarbamidomethyl [C26]; 1xOxidation [M11]	0.000101627	0.000167116	1	1	4	A7M0M4	A7M0M4 [95-126]		1	3655.71	High	High	6.125e-05	7.742e-06	3.35	R.TKPWGTNHAVMMGADVIKEPFAVINCDDFYGR.D	[95-126]
	FALSE	High	[R].TKPWGTNHAVMMGADVIKEPFAVINCDDFYGR.[D]	1xCarbamidomethyl [C26]	3.92881e-09	0.000167116	1	1	2	A7M0M4	A7M0M4 [95-126]		1	3639.72	High	High	6.125e-05	2.891e-11	7.77	R.TKPWGTNHAVMMGADVIKEPFAVINCDDFYGR.D	[95-126]
	FALSE	High	[K].TFLSDPK.[N]		0.0643855	0.00104688	1	1	7	A7M0M4	A7M0M4 [232-238]		0	807.425	High	High	0.0002613	0.02252	2.02	K.TFLSDPK.N	[232-238]
	FALSE	High	[R].DSFQVMGK.[F]	1xOxidation [M6]	0.0598254	0.000870829	1	1	7	A7M0M4	A7M0M4 [127-134]		0	927.424	High	High	0.0002613	0.02054	1.25	R.DSFQVMGK.F	[127-134]
	FALSE	High	[R].DSFQVMGK.[F]		0.0195722	0.000350922	1	1	6	A7M0M4	A7M0M4 [127-134]		0	911.429	High	High	0.0001127	0.005102	2.53	R.DSFQVMGK.F	[127-134]
	FALSE	High	[K].EPFAVINCDDFYGR.[D]	1xCarbamidomethyl [C8]	1.74543e-07	0.000167116	1	1	3	A7M0M4	A7M0M4 [113-126]		0	1702.75	High	High	6.125e-05	3.07e-09	3.63	K.EPFAVINCDDFYGR.D	[113-126]
	FALSE	High	[K].DFEQDFRDK.[I]		0.0465551	0.000870829	1	1	1	A7M0M4	A7M0M4 [55-63]		1	1199.53	High	High	0.0002613	0.01503	2.51	K.DFEQDFRDK.I	[55-63]
	FALSE	High	[K].DFEQDFR.[D]		0.0774633	0.00121748	1	1	6	A7M0M4	A7M0M4 [55-61]		0	956.411	High	High	0.0004122	0.02841	1.79	K.DFEQDFR.D	[55-61]
	FALSE	High	[R].KDFEQDFRDK.[I]		8.49273e-05	0.000167116	1	1	2	A7M0M4	A7M0M4 [54-63]		2	1327.63	High	High	6.125e-05	6.205e-06	3.65	R.KDFEQDFRDK.I	[54-63]
	FALSE	High	[R].KDFEQDFR.[D]		0.0170947	0.000350922	1	1	1	A7M0M4	A7M0M4 [54-61]		1	1084.51	High	High	0.0001127	0.0043	1.69	R.KDFEQDFR.D	[54-61]
	FALSE	High	[K].FLSALPENSK.[N]	1xDeamidated [N8]	0.000918567	0.000167116	1	1	2	A7M0M4	A7M0M4 [135-144]		0	1106.57	High	High	6.125e-05	0.0001166	2.43	K.FLSALPENSK.N	[135-144]
	FALSE	High	[K].FLSALPENSK.[N]		0.000579582	0.000167116	1	1	5	A7M0M4	A7M0M4 [135-144]		0	1105.59	High	High	6.125e-05	6.596e-05	2.42	K.FLSALPENSK.N	[135-144]
	FALSE	High	[K].FLSALPENSKNVYSMVGFR.[V]		6.51089e-07	0.000167116	1	1	1	A7M0M4	A7M0M4 [135-153]		1	2159.1	High	High	6.125e-05	1.55e-08	5.02	K.FLSALPENSKNVYSMVGFR.V	[135-153]
	FALSE	High	[K].GLLTSVVER.[T]		0.00376193	0.000167116	1	1	5	A7M0M4	A7M0M4 [175-183]		0	973.568	High	High	6.125e-05	0.0006619	2.73	K.GLLTSVVER.T	[175-183]
	FALSE	High	[R].GICSTDAK.[G]	1xCarbamidomethyl [C3]	0.229016	0.00976902	1	1	4	A7M0M4	A7M0M4 [167-174]		0	851.393	High	High	0.00347	0.1154	1.77	R.GICSTDAK.G	[167-174]
High	A7LVN7	2,3-bisphosphoglycerate-independent phosphoglycerate mutase OS=Bacteroides ovatus (strain ATCC 8483 / DSM 1896 / JCM 5824 / BCRC 10623 / CCUG 4943 / NCTC 11153) OX=411476 GN=gpmI PE=3 SV=1	0	833.802	79	41	368	41	504	55.5	5.31	41	368
	Checked	Confidence	Annotated Sequence	Modifications	Qvality PEP	Qvality q-value	# Protein Groups	# Proteins	# PSMs	Master Protein Accessions	Positions in Master Proteins	Modifications in Master Proteins	# Missed Cleavages	Theo. MH+ [Da]	Found in Sample: [S1] F1: Sample, BoDSus	Confidence (by Search Engine): A2 Sequest HT (BoDSus)	Percolator q-Value (by Search Engine): A2 Sequest HT (BoDSus)	Percolator PEP (by Search Engine): A2 Sequest HT (BoDSus)	XCorr (by Search Engine): A2 Sequest HT (BoDSus)	Sequence in Protein	Positions in Proteins
	FALSE	High	[K].NPEVVSAFSYAK.[E]		8.64656e-05	0.000167116	1	1	4	A7LVN7	A7LVN7 [93-104]		0	1311.66	High	High	6.125e-05	6.348e-06	3.64	K.NPEVVSAFSYAK.E	[93-104]
	FALSE	High	[R].ILVPSPK.[V]		0.0374048	0.000870829	1	1	9	A7LVN7	A7LVN7 [351-357]		0	753.487	High	High	0.0002613	0.01142	1.6	R.ILVPSPK.V	[351-357]
	FALSE	High	[K].LVAAINENKYDFIVVNFANGDMVGHTGIYEAIEK.[A]	1xOxidation [M22]	3.33514e-06	0.000167116	1	1	1	A7LVN7	A7LVN7 [376-409]		1	3770.87	High	High	6.125e-05	1.158e-07	7.2	K.LVAAINENKYDFIVVNFANGDMVGHTGIYEAIEK.A	[376-409]
	FALSE	High	[K].LVAAINENKYDFIVVNFANGDMVGHTGIYEAIEK.[A]	2xDeamidated [N16; N]	3.73672e-06	0.000167116	1	1	3	A7LVN7	A7LVN7 [376-409]		1	3756.85	High	High	6.125e-05	1.333e-07	8.4	K.LVAAINENKYDFIVVNFANGDMVGHTGIYEAIEK.A	[376-409]
	FALSE	High	[K].LVAAINENKYDFIVVNFANGDMVGHTGIYEAIEK.[A]	1xDeamidated [N]	4.55146e-11	0.000167116	1	1	14	A7LVN7	A7LVN7 [376-409]		1	3755.86	High	High	6.125e-05	1.201e-13	8.22	K.LVAAINENKYDFIVVNFANGDMVGHTGIYEAIEK.A	[376-409]
	FALSE	High	[K].LVAAINENKYDFIVVNFANGDMVGHTGIYEAIEK.[A]		5.27935e-12	0.000167116	1	1	3	A7LVN7	A7LVN7 [376-409]		1	3754.88	High	High	6.125e-05	8.443e-15	8.3	K.LVAAINENKYDFIVVNFANGDMVGHTGIYEAIEK.A	[376-409]
	FALSE	High	[K].LVAAINENK.[Y]		0.0018597	0.000167116	1	1	3	A7LVN7	A7LVN7 [376-384]		0	971.552	High	High	6.125e-05	0.0002778	2.39	K.LVAAINENK.Y	[376-384]
	FALSE	High	[K].LVAAINENKYDFIVVNFANGDMVGHTGIYEAIEK.[A]	1xDeamidated [N19]; 1xOxidation [M22]	6.56605e-05	0.000167116	1	1	1	A7LVN7	A7LVN7 [376-409]		1	3771.86	High	High	6.125e-05	4.536e-06	6.01	K.LVAAINENKYDFIVVNFANGDMVGHTGIYEAIEK.A	[376-409]
	FALSE	High	[K].VATYDLKPEMSAFEVKDK.[L]		9.07053e-05	0.000167116	1	1	3	A7LVN7	A7LVN7 [358-375]		1	2071.04	High	High	6.125e-05	6.728e-06	2.06	K.VATYDLKPEMSAFEVKDK.L	[358-375]
	FALSE	High	[K].VATYDLKPEMSAFEVK.[D]	1xOxidation [M10]	9.16876e-06	0.000167116	1	1	8	A7LVN7	A7LVN7 [358-373]		0	1843.91	High	High	6.125e-05	4.014e-07	3.89	K.VATYDLKPEMSAFEVK.D	[358-373]
	FALSE	High	[K].VATYDLKPEMSAFEVK.[D]		2.67878e-09	0.000167116	1	1	8	A7LVN7	A7LVN7 [358-373]		0	1827.92	High	High	6.125e-05	1.804e-11	5.72	K.VATYDLKPEMSAFEVK.D	[358-373]
	FALSE	High	[R].VKEAYDLLVNGVGK.[K]		0.00694824	0.000167116	1	1	3	A7LVN7	A7LVN7 [196-209]		1	1504.84	High	High	6.125e-05	0.001415	3.45	R.VKEAYDLLVNGVGK.K	[196-209]
	FALSE	High	[R].VKEAYDLLVNGVGK.[K]	1xDeamidated [N10]	0.00213362	0.000167116	1	1	8	A7LVN7	A7LVN7 [196-209]		1	1505.82	High	High	6.125e-05	0.0003303	3.59	R.VKEAYDLLVNGVGK.K	[196-209]
	FALSE	High	[R].VKEAYDLLVNGVGKK.[A]		1.35112e-06	0.000167116	1	1	4	A7LVN7	A7LVN7 [196-210]		2	1632.93	High	High	6.125e-05	3.813e-08	4.75	R.VKEAYDLLVNGVGKK.A	[196-210]
	FALSE	High	[R].VKEAYDLLVNGVGKK.[A]	1xDeamidated [N10]	3.15635e-07	0.000167116	1	1	12	A7LVN7	A7LVN7 [196-210]		2	1633.92	High	High	6.125e-05	6.359e-09	5.2	R.VKEAYDLLVNGVGKK.A	[196-210]
	FALSE	High	[R].YYAMDRDK.[R]		0.0167952	0.000350922	1	1	1	A7LVN7	A7LVN7 [184-191]		1	1061.47	High	High	0.0001127	0.004211	1.34	R.YYAMDRDK.R	[184-191]
	FALSE	High	[R].YYAMDR.[D]	1xOxidation [M4]	0.159777	0.00555242	1	1	1	A7LVN7	A7LVN7 [184-189]		0	834.345	High	High	0.001965	0.07193	0.88	R.YYAMDR.D	[184-189]
	FALSE	High	[R].VVYQDLVKINR.[A]		3.26026e-05	0.000167116	1	1	3	A7LVN7	A7LVN7 [73-83]		1	1346.78	High	High	6.125e-05	1.918e-06	3.63	R.VVYQDLVKINR.A	[73-83]
	FALSE	High	[K].YDFIVVNFANGDMVGHTGIYEAIEK.[A]	1xDeamidated [N10]	9.78045e-07	0.000167116	1	1	2	A7LVN7	A7LVN7 [385-409]		0	2803.33	High	High	6.125e-05	2.559e-08	6.67	K.YDFIVVNFANGDMVGHTGIYEAIEK.A	[385-409]
	FALSE	High	[K].YDFIVVNFANGDMVGHTGIYEAIEK.[A]		1.7411e-09	0.000167116	1	1	1	A7LVN7	A7LVN7 [385-409]		0	2802.34	High	High	6.125e-05	1.061e-11	7.33	K.YDFIVVNFANGDMVGHTGIYEAIEK.A	[385-409]
	FALSE	High	[K].SVHFMGLTSNGGVHSSLVHLFK.[L]	1xDeamidated [N10]	9.5724e-05	0.000167116	1	1	2	A7LVN7	A7LVN7 [109-130]		0	2355.19	High	High	6.125e-05	7.215e-06	3.46	K.SVHFMGLTSNGGVHSSLVHLFK.L	[109-130]
	FALSE	High	[K].EAYDLLVNGVGKK.[A]	1xDeamidated [N8]	2.75732e-05	0.000167116	1	1	9	A7LVN7	A7LVN7 [198-210]		1	1406.75	High	High	6.125e-05	1.555e-06	2.95	K.EAYDLLVNGVGKK.A	[198-210]
	FALSE	High	[K].EAYDLLVNGVGKK.[A]		0.000434929	0.000167116	1	1	2	A7LVN7	A7LVN7 [198-210]		1	1405.77	High	High	6.125e-05	4.641e-05	3.26	K.EAYDLLVNGVGKK.A	[198-210]
	FALSE	High	[K].EAYDLLVNGVGK.[K]	1xDeamidated [N8]	0.000221217	0.000167116	1	1	12	A7LVN7	A7LVN7 [198-209]		0	1278.66	High	High	6.125e-05	2.028e-05	2.68	K.EAYDLLVNGVGK.K	[198-209]
	FALSE	High	[K].EAYDLLVNGVGK.[K]		0.000442805	0.000167116	1	1	3	A7LVN7	A7LVN7 [198-209]		0	1277.67	High	High	6.125e-05	4.745e-05	2.82	K.EAYDLLVNGVGK.K	[198-209]
	FALSE	High	[K].DKLVAAINENKYDFIVVNFANGDMVGHTGIYEAIEK.[A]	2xDeamidated [N18; N21]; 1xOxidation [M24]	0.000791013	0.000167116	1	1	1	A7LVN7	A7LVN7 [374-409]		2	4015.96	High	High	6.125e-05	9.72e-05	4.78	K.DKLVAAINENKYDFIVVNFANGDMVGHTGIYEAIEK.A	[374-409]
	FALSE	High	[K].DKLVAAINENKYDFIVVNFANGDMVGHTGIYEAIEK.[A]	1xDeamidated [N18]; 1xOxidation [M24]	0.0160215	0.000350922	1	1	1	A7LVN7	A7LVN7 [374-409]		2	4014.98	High	High	0.0001127	0.003975	3.36	K.DKLVAAINENKYDFIVVNFANGDMVGHTGIYEAIEK.A	[374-409]
	FALSE	High	[K].DKLVAAINENKYDFIVVNFANGDMVGHTGIYEAIEK.[A]	1xOxidation [M24]	0.0108456	0.000350922	1	1	1	A7LVN7	A7LVN7 [374-409]		2	4014	High	High	0.0001127	0.002444	5.45	K.DKLVAAINENKYDFIVVNFANGDMVGHTGIYEAIEK.A	[374-409]
	FALSE	High	[K].DKLVAAINENKYDFIVVNFANGDMVGHTGIYEAIEK.[A]	2xDeamidated [N18; N21]	2.67604e-05	0.000167116	1	1	1	A7LVN7	A7LVN7 [374-409]		2	3999.97	High	High	6.125e-05	1.505e-06	6.24	K.DKLVAAINENKYDFIVVNFANGDMVGHTGIYEAIEK.A	[374-409]
	FALSE	High	[K].DKLVAAINENKYDFIVVNFANGDMVGHTGIYEAIEK.[A]	1xDeamidated [N18]	0.00531565	0.000167116	1	1	1	A7LVN7	A7LVN7 [374-409]		2	3998.98	High	High	6.125e-05	0.001012	7	K.DKLVAAINENKYDFIVVNFANGDMVGHTGIYEAIEK.A	[374-409]
	FALSE	High	[K].DKLVAAINENKYDFIVVNFANGDMVGHTGIYEAIEK.[A]		1.39357e-10	0.000167116	1	1	2	A7LVN7	A7LVN7 [374-409]		2	3998	High	High	6.125e-05	4.755e-13	8.84	K.DKLVAAINENKYDFIVVNFANGDMVGHTGIYEAIEK.A	[374-409]
	FALSE	High	[K].DKLVAAINENK.[Y]	1xDeamidated [N8]	0.065853	0.00104688	1	1	1	A7LVN7	A7LVN7 [374-384]		1	1215.66	High	High	0.0003128	0.02325	2.04	K.DKLVAAINENK.Y	[374-384]
	FALSE	High	[K].DKLVAAINENK.[Y]		0.000107893	0.000167116	1	1	3	A7LVN7	A7LVN7 [374-384]		1	1214.67	High	High	6.125e-05	8.364e-06	3.32	K.DKLVAAINENK.Y	[374-384]
	FALSE	High	[K].ENVSNTLGEYLASK.[G]		2.30138e-06	0.000167116	1	1	6	A7LVN7	A7LVN7 [304-317]		0	1524.75	High	High	6.125e-05	7.327e-08	4.08	K.ENVSNTLGEYLASK.G	[304-317]
	FALSE	High	[K].ELTVVLTQQDMPEAGMHTIPGLQYYCMTPYDASFK.[G]	1xCarbamidomethyl [C26]; 1xOxidation [M]	2.60953e-06	0.000167116	1	1	3	A7LVN7	A7LVN7 [261-295]		0	4050.86	High	High	6.125e-05	8.591e-08	6.48	K.ELTVVLTQQDMPEAGMHTIPGLQYYCMTPYDASFK.G	[261-295]
	FALSE	High	[K].ELTVVLTQQDMPEAGMHTIPGLQYYCMTPYDASFK.[G]	1xCarbamidomethyl [C26]; 2xDeamidated [Q9; Q]	0.00341945	0.000167116	1	1	2	A7LVN7	A7LVN7 [261-295]		0	4036.84	High	High	6.125e-05	0.0005899	5.43	K.ELTVVLTQQDMPEAGMHTIPGLQYYCMTPYDASFK.G	[261-295]
	FALSE	High	[K].ELTVVLTQQDMPEAGMHTIPGLQYYCMTPYDASFK.[G]	1xCarbamidomethyl [C26]	2.02206e-09	0.000167116	1	1	4	A7LVN7	A7LVN7 [261-295]		0	4034.87	High	High	6.125e-05	1.272e-11	7.82	K.ELTVVLTQQDMPEAGMHTIPGLQYYCMTPYDASFK.G	[261-295]
	FALSE	High	[K].ELTVVLTQQDMPEAGMHTIPGLQYYCMTPYDASFK.[G]	1xCarbamidomethyl [C26]; 2xDeamidated [Q9; Q]; 1xOxidation [M]	2.78708e-06	0.000167116	1	1	3	A7LVN7	A7LVN7 [261-295]		0	4052.83	High	High	6.125e-05	9.295e-08	6.54	K.ELTVVLTQQDMPEAGMHTIPGLQYYCMTPYDASFK.G	[261-295]
	FALSE	High	[K].ELTVVLTQQDMPEAGMHTIPGLQYYCMTPYDASFK.[G]	1xCarbamidomethyl [C26]; 2xOxidation [M16; M]	1.41738e-06	0.000167116	1	1	2	A7LVN7	A7LVN7 [261-295]		0	4066.86	High	High	6.125e-05	4.042e-08	4.22	K.ELTVVLTQQDMPEAGMHTIPGLQYYCMTPYDASFK.G	[261-295]
	FALSE	High	[K].ELTVVLTQQDMPEAGMHTIPGLQYYCMTPYDASFK.[G]	1xCarbamidomethyl [C26]; 1xDeamidated [Q]; 2xOxidation [M16; M]	1.72895e-05	0.000167116	1	1	2	A7LVN7	A7LVN7 [261-295]		0	4067.84	High	High	6.125e-05	8.812e-07	4.98	K.ELTVVLTQQDMPEAGMHTIPGLQYYCMTPYDASFK.G	[261-295]
	FALSE	High	[K].EGDVVIFFNYR.[N]		3.14528e-05	0.000167116	1	1	12	A7LVN7	A7LVN7 [245-255]		0	1358.67	High	High	6.125e-05	1.839e-06	3.64	K.EGDVVIFFNYR.N	[245-255]
	FALSE	High	[R].AKELTVVLTQQDMPEAGMHTIPGLQYYCMTPYDASFK.[G]	1xCarbamidomethyl [C28]; 2xDeamidated [Q11; Q]; 2xOxidation [M18; M]	0.000579582	0.000167116	1	1	2	A7LVN7	A7LVN7 [259-295]		1	4267.96	High	High	6.125e-05	6.608e-05	2.89	R.AKELTVVLTQQDMPEAGMHTIPGLQYYCMTPYDASFK.G	[259-295]
	FALSE	High	[R].AKELTVVLTQQDMPEAGMHTIPGLQYYCMTPYDASFK.[G]	1xCarbamidomethyl [C28]; 2xOxidation [M18; M]	3.39555e-06	0.000167116	1	1	2	A7LVN7	A7LVN7 [259-295]		1	4265.99	High	High	6.125e-05	1.184e-07	5.79	R.AKELTVVLTQQDMPEAGMHTIPGLQYYCMTPYDASFK.G	[259-295]
	FALSE	High	[R].AKELTVVLTQQDMPEAGMHTIPGLQYYCMTPYDASFK.[G]	1xCarbamidomethyl [C28]; 1xDeamidated [Q25]; 1xOxidation [M18]	6.10987e-10	0.000167116	1	1	1	A7LVN7	A7LVN7 [259-295]		1	4250.98	High	High	6.125e-05	2.93e-12	5.92	R.AKELTVVLTQQDMPEAGMHTIPGLQYYCMTPYDASFK.G	[259-295]
	FALSE	High	[R].AKELTVVLTQQDMPEAGMHTIPGLQYYCMTPYDASFK.[G]	1xCarbamidomethyl [C28]; 1xOxidation [M18]	1.91842e-08	0.000167116	1	1	4	A7LVN7	A7LVN7 [259-295]		1	4250	High	High	6.125e-05	2.029e-10	5.72	R.AKELTVVLTQQDMPEAGMHTIPGLQYYCMTPYDASFK.G	[259-295]
	FALSE	High	[R].AKELTVVLTQQDMPEAGMHTIPGLQYYCMTPYDASFK.[G]	1xCarbamidomethyl [C28]; 1xDeamidated [Q]	1.2771e-08	0.000167116	1	1	2	A7LVN7	A7LVN7 [259-295]		1	4234.98	High	High	6.125e-05	1.236e-10	8.36	R.AKELTVVLTQQDMPEAGMHTIPGLQYYCMTPYDASFK.G	[259-295]
	FALSE	High	[R].AKELTVVLTQQDMPEAGMHTIPGLQYYCMTPYDASFK.[G]	1xCarbamidomethyl [C28]	5.87382e-08	0.000167116	1	1	3	A7LVN7	A7LVN7 [259-295]		1	4234	High	High	6.125e-05	8.035e-10	7.09	R.AKELTVVLTQQDMPEAGMHTIPGLQYYCMTPYDASFK.G	[259-295]
	FALSE	High	[K].ALLMILDGWGLGDQKK.[D]		1.7476e-06	0.000167116	1	1	1	A7LVN7	A7LVN7 [5-20]		1	1757.96	High	High	6.125e-05	5.248e-08	4.99	K.ALLMILDGWGLGDQKK.D	[5-20]
	FALSE	High	[K].ALLMILDGWGLGDQK.[K]	1xOxidation [M4]	0.00010661	0.000167116	1	1	2	A7LVN7	A7LVN7 [5-19]		0	1645.86	High	High	6.125e-05	8.218e-06	2.83	K.ALLMILDGWGLGDQK.K	[5-19]
	FALSE	High	[K].ALLMILDGWGLGDQK.[K]		5.70777e-07	0.000167116	1	1	2	A7LVN7	A7LVN7 [5-19]		0	1629.87	High	High	6.125e-05	1.318e-08	4.22	K.ALLMILDGWGLGDQK.K	[5-19]
	FALSE	High	[R].ACADNSILKNPEVVSAFSYAK.[E]	1xCarbamidomethyl [C2]; 1xDeamidated [N5]	1.66178e-08	0.000167116	1	1	4	A7LVN7	A7LVN7 [84-104]		1	2285.11	High	High	6.125e-05	1.699e-10	5.9	R.ACADNSILKNPEVVSAFSYAK.E	[84-104]
	FALSE	High	[R].ACADNSILKNPEVVSAFSYAK.[E]	1xCarbamidomethyl [C2]	3.63476e-09	0.000167116	1	1	6	A7LVN7	A7LVN7 [84-104]		1	2284.13	High	High	6.125e-05	2.637e-11	5.47	R.ACADNSILKNPEVVSAFSYAK.E	[84-104]
	FALSE	High	[R].ACADNSILK.[N]	1xCarbamidomethyl [C2]; 1xDeamidated [N5]	0.00620561	0.000167116	1	1	3	A7LVN7	A7LVN7 [84-92]		0	992.472	High	High	6.125e-05	0.001227	2.38	R.ACADNSILK.N	[84-92]
	FALSE	High	[R].ACADNSILK.[N]	1xCarbamidomethyl [C2]	0.00408951	0.000167116	1	1	8	A7LVN7	A7LVN7 [84-92]		0	991.488	High	High	6.125e-05	0.0007331	2.18	R.ACADNSILK.N	[84-92]
	FALSE	High	[K].AQDYEAIIIADHGNADHALNEDGTPNTAHSLNPVPCVYVTENK.[A]	1xCarbamidomethyl [C36]; 3xDeamidated [N20; N26; N]	0.00354408	0.000167116	1	1	6	A7LVN7	A7LVN7 [427-469]		0	4677.13	High	High	6.125e-05	0.0006172	3.9	K.AQDYEAIIIADHGNADHALNEDGTPNTAHSLNPVPCVYVTENK.A	[427-469]
	FALSE	High	[K].AQDYEAIIIADHGNADHALNEDGTPNTAHSLNPVPCVYVTENK.[A]	1xCarbamidomethyl [C36]; 2xDeamidated [N/Q]	1.34777e-08	0.000167116	1	1	8	A7LVN7	A7LVN7 [427-469]		0	4676.15	High	High	6.125e-05	1.316e-10	5.9	K.AQDYEAIIIADHGNADHALNEDGTPNTAHSLNPVPCVYVTENK.A	[427-469]
	FALSE	High	[K].AQDYEAIIIADHGNADHALNEDGTPNTAHSLNPVPCVYVTENK.[A]	1xCarbamidomethyl [C36]; 1xDeamidated [N/Q]	2.47271e-06	0.000167116	1	1	26	A7LVN7	A7LVN7 [427-469]		0	4675.16	High	High	6.125e-05	8.04e-08	5.98	K.AQDYEAIIIADHGNADHALNEDGTPNTAHSLNPVPCVYVTENK.A	[427-469]
	FALSE	High	[K].AQDYEAIIIADHGNADHALNEDGTPNTAHSLNPVPCVYVTENK.[A]	1xCarbamidomethyl [C36]	9.39087e-06	0.000167116	1	1	10	A7LVN7	A7LVN7 [427-469]		0	4674.18	High	High	6.125e-05	4.148e-07	9.1	K.AQDYEAIIIADHGNADHALNEDGTPNTAHSLNPVPCVYVTENK.A	[427-469]
	FALSE	High	[K].AVIAVDACVK.[D]	1xCarbamidomethyl [C8]	0.00262965	0.000167116	1	1	5	A7LVN7	A7LVN7 [410-419]		0	1045.57	High	High	6.125e-05	0.0004266	2.59	K.AVIAVDACVK.D	[410-419]
	FALSE	High	[K].AVIAVDACVKDVIEAAK.[A]	1xCarbamidomethyl [C8]	9.50393e-06	0.000167116	1	1	4	A7LVN7	A7LVN7 [410-426]		1	1771.96	High	High	6.125e-05	4.201e-07	3.89	K.AVIAVDACVKDVIEAAK.A	[410-426]
	FALSE	High	[K].ATDMVQAMQESYDEGVTDEFIKPIVNANCDGTIK.[E]	1xCarbamidomethyl [C29]	1.62411e-12	0.000167116	1	1	6	A7LVN7	A7LVN7 [211-244]		0	3789.73	High	High	6.125e-05	1.992e-15	8.45	K.ATDMVQAMQESYDEGVTDEFIKPIVNANCDGTIK.E	[211-244]
	FALSE	High	[K].ATDMVQAMQESYDEGVTDEFIKPIVNANCDGTIK.[E]	1xCarbamidomethyl [C29]; 1xDeamidated [N]	9.61615e-11	0.000167116	1	1	4	A7LVN7	A7LVN7 [211-244]		0	3790.71	High	High	6.125e-05	3.005e-13	7.08	K.ATDMVQAMQESYDEGVTDEFIKPIVNANCDGTIK.E	[211-244]
	FALSE	High	[K].ATDMVQAMQESYDEGVTDEFIKPIVNANCDGTIK.[E]	1xCarbamidomethyl [C29]; 2xDeamidated [N26; N28]	6.59746e-06	0.000167116	1	1	2	A7LVN7	A7LVN7 [211-244]		0	3791.7	High	High	6.125e-05	2.68e-07	7.31	K.ATDMVQAMQESYDEGVTDEFIKPIVNANCDGTIK.E	[211-244]
	FALSE	High	[K].ATDMVQAMQESYDEGVTDEFIKPIVNANCDGTIK.[E]	1xCarbamidomethyl [C29]; 1xOxidation [M]	6.43993e-11	0.000167116	1	1	9	A7LVN7	A7LVN7 [211-244]		0	3805.72	High	High	6.125e-05	1.844e-13	9.17	K.ATDMVQAMQESYDEGVTDEFIKPIVNANCDGTIK.E	[211-244]
	FALSE	High	[K].ATDMVQAMQESYDEGVTDEFIKPIVNANCDGTIK.[E]	1xCarbamidomethyl [C29]; 3xDeamidated [Q6; N26; N28]	1.98161e-06	0.000167116	1	1	1	A7LVN7	A7LVN7 [211-244]		0	3792.68	High	High	6.125e-05	6.104e-08	5.8	K.ATDMVQAMQESYDEGVTDEFIKPIVNANCDGTIK.E	[211-244]
	FALSE	High	[K].ATDMVQAMQESYDEGVTDEFIKPIVNANCDGTIK.[E]	1xCarbamidomethyl [C29]; 2xOxidation [M4; M8]	8.9833e-08	0.000167116	1	1	3	A7LVN7	A7LVN7 [211-244]		0	3821.72	High	High	6.125e-05	1.357e-09	5.39	K.ATDMVQAMQESYDEGVTDEFIKPIVNANCDGTIK.E	[211-244]
	FALSE	High	[K].ATDMVQAMQESYDEGVTDEFIKPIVNANCDGTIK.[E]	1xCarbamidomethyl [C29]; 2xDeamidated [Q6; N28]; 1xOxidation [M4]	0.00759635	0.000167116	1	1	1	A7LVN7	A7LVN7 [211-244]		0	3807.69	High	High	6.125e-05	0.001579	1.82	K.ATDMVQAMQESYDEGVTDEFIKPIVNANCDGTIK.E	[211-244]
	FALSE	High	[K].ATDMVQAMQESYDEGVTDEFIKPIVNANCDGTIK.[E]	1xCarbamidomethyl [C29]; 1xDeamidated [N]; 1xOxidation [M4]	0.000129882	0.000167116	1	1	2	A7LVN7	A7LVN7 [211-244]		0	3806.71	High	High	6.125e-05	1.048e-05	4.27	K.ATDMVQAMQESYDEGVTDEFIKPIVNANCDGTIK.E	[211-244]
	FALSE	High	[K].KATDMVQAMQESYDEGVTDEFIKPIVNANCDGTIK.[E]	1xCarbamidomethyl [C30]	4.00993e-07	0.000167116	1	1	1	A7LVN7	A7LVN7 [210-244]		1	3917.82	High	High	6.125e-05	8.59e-09	10.27	K.KATDMVQAMQESYDEGVTDEFIKPIVNANCDGTIK.E	[210-244]
	FALSE	High	[K].KALLMILDGWGLGDQK.[K]		0.000456249	0.000167116	1	1	1	A7LVN7	A7LVN7 [4-19]		1	1757.96	High	High	6.125e-05	4.928e-05	4.26	K.KALLMILDGWGLGDQK.K	[4-19]
	FALSE	High	[K].KATDMVQAMQESYDEGVTDEFIKPIVNANCDGTIK.[E]	1xCarbamidomethyl [C30]; 1xDeamidated [N29]	2.21746e-07	0.000167116	1	1	1	A7LVN7	A7LVN7 [210-244]		1	3918.81	High	High	6.125e-05	4.13e-09	8.78	K.KATDMVQAMQESYDEGVTDEFIKPIVNANCDGTIK.E	[210-244]
	FALSE	High	[K].KATDMVQAMQESYDEGVTDEFIKPIVNANCDGTIK.[E]	1xCarbamidomethyl [C30]; 2xDeamidated [Q7; N29]	4.43932e-07	0.000167116	1	1	1	A7LVN7	A7LVN7 [210-244]		1	3919.79	High	High	6.125e-05	9.722e-09	7.38	K.KATDMVQAMQESYDEGVTDEFIKPIVNANCDGTIK.E	[210-244]
	FALSE	High	[K].KATDMVQAMQESYDEGVTDEFIKPIVNANCDGTIK.[E]	1xCarbamidomethyl [C30]; 1xOxidation [M]	3.41939e-10	0.000167116	1	1	6	A7LVN7	A7LVN7 [210-244]		1	3933.82	High	High	6.125e-05	1.439e-12	5.97	K.KATDMVQAMQESYDEGVTDEFIKPIVNANCDGTIK.E	[210-244]
	FALSE	High	[K].KATDMVQAMQESYDEGVTDEFIKPIVNANCDGTIK.[E]	1xCarbamidomethyl [C30]; 1xDeamidated [N/Q]; 1xOxidation [M5]	0.00724356	0.000167116	1	1	2	A7LVN7	A7LVN7 [210-244]		1	3934.8	High	High	6.125e-05	0.00149	2.48	K.KATDMVQAMQESYDEGVTDEFIKPIVNANCDGTIK.E	[210-244]
	FALSE	High	[K].KATDMVQAMQESYDEGVTDEFIKPIVNANCDGTIK.[E]	1xCarbamidomethyl [C30]; 1xDeamidated [Q10]; 2xOxidation [M5; M9]	0.000233455	0.000167116	1	1	1	A7LVN7	A7LVN7 [210-244]		1	3950.8	High	High	6.125e-05	2.158e-05	2.58	K.KATDMVQAMQESYDEGVTDEFIKPIVNANCDGTIK.E	[210-244]
	FALSE	High	[K].KATDMVQAMQESYDEGVTDEFIKPIVNANCDGTIK.[E]	1xCarbamidomethyl [C30]; 2xDeamidated [Q7; N29]; 1xOxidation [M9]	5.94454e-08	0.000167116	1	1	1	A7LVN7	A7LVN7 [210-244]		1	3935.79	High	High	6.125e-05	8.195e-10	7.24	K.KATDMVQAMQESYDEGVTDEFIKPIVNANCDGTIK.E	[210-244]
	FALSE	High	[K].GVHILFDKENVSNTLGEYLASKGLSQLHIAETEK.[Y]		4.54686e-07	0.000167116	1	1	1	A7LVN7	A7LVN7 [296-329]		2	3740.95	High	High	6.125e-05	9.989e-09	4.94	K.GVHILFDKENVSNTLGEYLASKGLSQLHIAETEK.Y	[296-329]
	FALSE	High	[K].GVHILFDKENVSNTLGEYLASK.[G]	1xDeamidated [N]	2.06381e-07	0.000167116	1	1	7	A7LVN7	A7LVN7 [296-317]		1	2435.25	High	High	6.125e-05	3.771e-09	4.35	K.GVHILFDKENVSNTLGEYLASK.G	[296-317]
	FALSE	High	[K].GVHILFDKENVSNTLGEYLASK.[G]		2.62132e-12	0.000167116	1	1	13	A7LVN7	A7LVN7 [296-317]		1	2434.26	High	High	6.125e-05	3.574e-15	7.9	K.GVHILFDKENVSNTLGEYLASK.G	[296-317]
	FALSE	High	[K].GVHILFDK.[E]		0.0396291	0.000870829	1	1	2	A7LVN7	A7LVN7 [296-303]		0	928.525	High	High	0.0002613	0.01222	2.6	K.GVHILFDK.E	[296-303]
	FALSE	High	[R].LADVAPTILKIMGLAAPAEMDGNVLIK.[-]		6.71697e-06	0.000167116	1	1	1	A7LVN7	A7LVN7 [478-504]		1	2764.54	High	High	6.125e-05	2.743e-07	3.64	R.LADVAPTILKIMGLAAPAEMDGNVLIK.-	[478-504]
	FALSE	High	[R].LADVAPTILK.[I]		8.75066e-05	0.000167116	1	1	12	A7LVN7	A7LVN7 [478-487]		0	1040.64	High	High	6.125e-05	6.481e-06	3.19	R.LADVAPTILK.I	[478-487]
	FALSE	High	[R].ETPFDKEDR.[I]		0.0240331	0.000350922	1	1	1	A7LVN7	A7LVN7 [342-350]		1	1136.52	High	High	0.0001127	0.006553	2.57	R.ETPFDKEDR.I	[342-350]
	FALSE	High	[K].EYNIDNTFIHCFMDGRDTDPK.[S]	1xCarbamidomethyl [C11]	0.00104771	0.000167116	1	1	1	A7LVN7	A7LVN7 [137-157]		1	2588.12	High	High	6.125e-05	0.0001375	3.07	K.EYNIDNTFIHCFMDGRDTDPK.S	[137-157]
	FALSE	High	[K].EYNIDNTFIHCFMDGR.[D]	1xCarbamidomethyl [C11]; 1xDeamidated [N6]; 1xOxidation [M13]	0.123756	0.00359972	1	1	2	A7LVN7	A7LVN7 [137-152]		0	2048.85	High	High	0.001249	0.05168	1.01	K.EYNIDNTFIHCFMDGR.D	[137-152]
	FALSE	High	[K].EYNIDNTFIHCFMDGR.[D]	1xCarbamidomethyl [C11]; 1xOxidation [M13]	7.43623e-06	0.000167116	1	1	6	A7LVN7	A7LVN7 [137-152]		0	2047.86	High	High	6.125e-05	3.105e-07	3.68	K.EYNIDNTFIHCFMDGR.D	[137-152]
	FALSE	High	[K].EYNIDNTFIHCFMDGR.[D]	1xCarbamidomethyl [C11]; 1xDeamidated [N6]	1.24845e-07	0.000167116	1	1	2	A7LVN7	A7LVN7 [137-152]		0	2032.85	High	High	6.125e-05	2.039e-09	4.8	K.EYNIDNTFIHCFMDGR.D	[137-152]
	FALSE	High	[K].EYNIDNTFIHCFMDGR.[D]	1xCarbamidomethyl [C11]	2.99086e-07	0.000167116	1	1	3	A7LVN7	A7LVN7 [137-152]		0	2031.87	High	High	6.125e-05	5.953e-09	4.28	K.EYNIDNTFIHCFMDGR.D	[137-152]
	FALSE	High	[K].GLSQLHIAETEK.[Y]		1.84658e-05	0.000167116	1	1	3	A7LVN7	A7LVN7 [318-329]		0	1325.71	High	High	6.125e-05	9.548e-07	4.4	K.GLSQLHIAETEK.Y	[318-329]
	FALSE	High	[K].GFIEELSAHCEK.[S]	1xCarbamidomethyl [C10]	8.19324e-05	0.000167116	1	1	8	A7LVN7	A7LVN7 [161-172]		0	1419.66	High	High	6.125e-05	5.953e-06	3.79	K.GFIEELSAHCEK.S	[161-172]
High	A7LW10	Phosphoenolpyruvate carboxykinase (ATP) OS=Bacteroides ovatus (strain ATCC 8483 / DSM 1896 / JCM 5824 / BCRC 10623 / CCUG 4943 / NCTC 11153) OX=411476 GN=pckA PE=3 SV=1	0	656.819	82	50	367	50	535	59	5.86	50	367	Met-loss [N-Term]
	Checked	Confidence	Annotated Sequence	Modifications	Qvality PEP	Qvality q-value	# Protein Groups	# Proteins	# PSMs	Master Protein Accessions	Positions in Master Proteins	Modifications in Master Proteins	# Missed Cleavages	Theo. MH+ [Da]	Found in Sample: [S1] F1: Sample, BoDSus	Confidence (by Search Engine): A2 Sequest HT (BoDSus)	Percolator q-Value (by Search Engine): A2 Sequest HT (BoDSus)	Percolator PEP (by Search Engine): A2 Sequest HT (BoDSus)	XCorr (by Search Engine): A2 Sequest HT (BoDSus)	Sequence in Protein	Positions in Proteins
	FALSE	High	[-].MANLDLSK.[Y]	1xMet-loss [N-Term]	0.103667	0.0018912	1	1	5	A7LW10	A7LW10 [1-8]	A7LW10 1xMet-loss [N-Term]	0	760.42	High	High	0.0007571	0.0414	2.04	-.MANLDLSK.Y	[1-8]
	FALSE	High	[-].MANLDLSKYGITGVTEILHNPSYDVLFAEETKPSLEGFEK.[G]	1xMet-loss [N-Term]	2.57209e-08	0.000167116	1	1	2	A7LW10	A7LW10 [1-40]	A7LW10 1xMet-loss [N-Term]	1	4325.19	High	High	6.125e-05	2.907e-10	6.07	-.MANLDLSKYGITGVTEILHNPSYDVLFAEETKPSLEGFEK.G	[1-40]
	FALSE	High	[K].NDNKPCTEEAWADLK.[A]	1xCarbamidomethyl [C6]	5.05138e-09	0.000167116	1	1	5	A7LW10	A7LW10 [85-99]		0	1790.8	High	High	6.125e-05	3.949e-11	4.58	K.NDNKPCTEEAWADLK.A	[85-99]
	FALSE	High	[K].NEASADSVWWTSEDYKNDNKPCTEEAWADLK.[A]	1xCarbamidomethyl [C22]; 3xDeamidated [N1; N17; N19]	0.214202	0.00897669	1	1	1	A7LW10	A7LW10 [69-99]		1	3662.54	High	High	0.00324	0.1056	0.95	K.NEASADSVWWTSEDYKNDNKPCTEEAWADLK.A	[69-99]
	FALSE	High	[K].NEASADSVWWTSEDYKNDNKPCTEEAWADLK.[A]	1xCarbamidomethyl [C22]; 2xDeamidated [N17; N19]	0.0026454	0.000167116	1	1	4	A7LW10	A7LW10 [69-99]		1	3661.55	High	High	6.125e-05	0.0004275	1.75	K.NEASADSVWWTSEDYKNDNKPCTEEAWADLK.A	[69-99]
	FALSE	High	[K].NEASADSVWWTSEDYKNDNKPCTEEAWADLK.[A]	1xCarbamidomethyl [C22]; 1xDeamidated [N]	1.15788e-05	0.000167116	1	1	11	A7LW10	A7LW10 [69-99]		1	3660.57	High	High	6.125e-05	5.362e-07	9.82	K.NEASADSVWWTSEDYKNDNKPCTEEAWADLK.A	[69-99]
	FALSE	High	[K].NEASADSVWWTSEDYKNDNKPCTEEAWADLK.[A]	1xCarbamidomethyl [C22]	9.24464e-09	0.000167116	1	1	13	A7LW10	A7LW10 [69-99]		1	3659.59	High	High	6.125e-05	8.307e-11	7	K.NEASADSVWWTSEDYKNDNKPCTEEAWADLK.A	[69-99]
	FALSE	High	[K].NEASADSVWWTSEDYK.[N]		2.78362e-07	0.000167116	1	1	2	A7LW10	A7LW10 [69-84]		0	1887.8	High	High	6.125e-05	5.459e-09	5.05	K.NEASADSVWWTSEDYK.N	[69-84]
	FALSE	High	[K].ILDPRDTYECACQWEEK.[A]	2xCarbamidomethyl [C10; C12]; 1xDeamidated [Q13]	0.00305291	0.000167116	1	1	1	A7LW10	A7LW10 [488-504]		1	2213.95	High	High	6.125e-05	0.0005116	2.64	K.ILDPRDTYECACQWEEK.A	[488-504]
	FALSE	High	[K].ILDPRDTYECACQWEEK.[A]	2xCarbamidomethyl [C10; C12]	0.000132235	0.000167116	1	1	1	A7LW10	A7LW10 [488-504]		1	2212.96	High	High	6.125e-05	1.075e-05	3.07	K.ILDPRDTYECACQWEEK.A	[488-504]
	FALSE	High	[K].LIGDDEHGWDNEGVFNYEGGCYAK.[V]	1xCarbamidomethyl [C21]; 1xDeamidated [N11]	5.7907e-05	0.000167116	1	1	2	A7LW10	A7LW10 [260-283]		0	2746.14	High	High	6.125e-05	3.881e-06	4.26	K.LIGDDEHGWDNEGVFNYEGGCYAK.V	[260-283]
	FALSE	High	[K].LIGDDEHGWDNEGVFNYEGGCYAK.[V]	1xCarbamidomethyl [C21]	8.91861e-09	0.000167116	1	1	17	A7LW10	A7LW10 [260-283]		0	2745.15	High	High	6.125e-05	7.93e-11	7.9	K.LIGDDEHGWDNEGVFNYEGGCYAK.V	[260-283]
	FALSE	High	[K].MEMTGAK.[A]		0.0677315	0.00104688	1	1	2	A7LW10	A7LW10 [424-430]		0	767.343	High	High	0.0003635	0.02407	1.83	K.MEMTGAK.A	[424-430]
	FALSE	High	[-].MANLDLSKYGITGVTEILHNPSYDVLFAEETKPSLEGFEK.[G]	2xDeamidated [N3; N20]	0.167268	0.00571508	1	1	1	A7LW10	A7LW10 [1-40]		1	4458.19	High	High	0.00201	0.07654	2.13	-.MANLDLSKYGITGVTEILHNPSYDVLFAEETKPSLEGFEK.G	[1-40]
	FALSE	High	[-].MANLDLSK.[Y]	1xOxidation [M1]	0.0256304	0.000546323	1	1	2	A7LW10	A7LW10 [1-8]		0	907.455	High	High	0.0001681	0.007127	1.8	-.MANLDLSK.Y	[1-8]
	FALSE	High	[-].MANLDLSK.[Y]		0.0594875	0.000870829	1	1	1	A7LW10	A7LW10 [1-8]		0	891.46	High	High	0.0002613	0.02035	2.41	-.MANLDLSK.Y	[1-8]
	FALSE	High	[R].ISIKDTR.[G]		0.097115	0.00172652	1	1	2	A7LW10	A7LW10 [445-451]		1	832.489	High	High	0.00071	0.03794	1.99	R.ISIKDTR.G	[445-451]
	FALSE	High	[K].VIPFFDFVVPTELPGVDPK.[I]		0.000204663	0.000167116	1	1	4	A7LW10	A7LW10 [469-487]		0	2116.14	High	High	6.125e-05	1.833e-05	3.04	K.VIPFFDFVVPTELPGVDPK.I	[469-487]
	FALSE	High	[K].VINLDKESEPDIYNAIKR.[D]	2xDeamidated [N3; N14]	0.0137419	0.000350922	1	1	1	A7LW10	A7LW10 [284-301]		2	2119.09	High	High	0.0001127	0.003269	2.34	K.VINLDKESEPDIYNAIKR.D	[284-301]
	FALSE	High	[K].VINLDKESEPDIYNAIKR.[D]	1xDeamidated [N14]	1.04459e-06	0.000167116	1	1	4	A7LW10	A7LW10 [284-301]		2	2118.11	High	High	6.125e-05	2.771e-08	4.61	K.VINLDKESEPDIYNAIKR.D	[284-301]
	FALSE	High	[K].VINLDKESEPDIYNAIKR.[D]		1.70203e-08	0.000167116	1	1	5	A7LW10	A7LW10 [284-301]		2	2117.12	High	High	6.125e-05	1.756e-10	7.03	K.VINLDKESEPDIYNAIKR.D	[284-301]
	FALSE	High	[K].VINLDKESEPDIYNAIK.[R]	1xDeamidated [N]	1.25e-06	0.000167116	1	1	5	A7LW10	A7LW10 [284-300]		1	1962.01	High	High	6.125e-05	3.478e-08	4.33	K.VINLDKESEPDIYNAIK.R	[284-300]
	FALSE	High	[K].VINLDKESEPDIYNAIK.[R]		3.91023e-08	0.000167116	1	1	9	A7LW10	A7LW10 [284-300]		1	1961.02	High	High	6.125e-05	4.877e-10	5.55	K.VINLDKESEPDIYNAIK.R	[284-300]
	FALSE	High	[R].VSYPIYHIENIVKPVSKGPHAK.[Q]		0.0192301	0.000350922	1	1	1	A7LW10	A7LW10 [329-350]		1	2476.37	High	High	0.0001127	0.004962	2.56	R.VSYPIYHIENIVKPVSKGPHAK.Q	[329-350]
	FALSE	High	[R].VSYPIYHIENIVKPVSK.[G]		6.79784e-06	0.000167116	1	1	10	A7LW10	A7LW10 [329-345]		0	1986.11	High	High	6.125e-05	2.782e-07	4.95	R.VSYPIYHIENIVKPVSK.G	[329-345]
	FALSE	High	[K].VDNYKELGLNSETATVFNLK.[T]		1.59163e-09	0.000167116	1	1	4	A7LW10	A7LW10 [171-190]		1	2255.16	High	High	6.125e-05	9.532e-12	5.04	K.VDNYKELGLNSETATVFNLK.T	[171-190]
	FALSE	High	[K].YGITGVTEILHNPSYDVLFAEETKPSLEGFEK.[G]		3.86671e-17	0.000167116	1	1	7	A7LW10	A7LW10 [9-40]		0	3583.78	High	High	6.125e-05	4.06e-21	10.41	K.YGITGVTEILHNPSYDVLFAEETKPSLEGFEK.G	[9-40]
	FALSE	High	[K].YAEELVKK.[M]		0.0323591	0.000725636	1	1	1	A7LW10	A7LW10 [416-423]		1	979.546	High	High	0.0002192	0.009517	2.15	K.YAEELVKK.M	[416-423]
	FALSE	High	[K].RKLIGDDEHGWDNEGVFNYEGGCYAK.[V]	1xCarbamidomethyl [C23]	0.00226495	0.000167116	1	1	1	A7LW10	A7LW10 [258-283]		2	3029.35	High	High	6.125e-05	0.000354	2.97	K.RKLIGDDEHGWDNEGVFNYEGGCYAK.V	[258-283]
	FALSE	High	[K].RDALLENVTVDANGKIDFTDK.[S]	1xDeamidated [N13]	0.00017942	0.000167116	1	1	1	A7LW10	A7LW10 [301-321]		2	2335.18	High	High	6.125e-05	1.563e-05	3.17	K.RDALLENVTVDANGKIDFTDK.S	[301-321]
	FALSE	High	[K].QVIFLSADAFGVLPPVSILNPAQAQYYFLSGFTAK.[L]	1xDeamidated [N/Q]	0.0125757	0.000350922	1	1	2	A7LW10	A7LW10 [351-385]		0	3773.98	High	High	0.0001127	0.002935	1.97	K.QVIFLSADAFGVLPPVSILNPAQAQYYFLSGFTAK.L	[351-385]
	FALSE	High	[K].RDALLENVTVDANGK.[I]	1xDeamidated [N]	2.56311e-06	0.000167116	1	1	9	A7LW10	A7LW10 [301-315]		1	1615.83	High	High	6.125e-05	8.387e-08	4.55	K.RDALLENVTVDANGK.I	[301-315]
	FALSE	High	[K].RDALLENVTVDANGK.[I]		0.00506827	0.000167116	1	1	1	A7LW10	A7LW10 [301-315]		1	1614.84	High	High	6.125e-05	0.000956	3.72	K.RDALLENVTVDANGK.I	[301-315]
	FALSE	High	[K].RDALLENVTVDANGKIDFTDK.[S]	2xDeamidated [N7; N13]	0.000344424	0.000167116	1	1	1	A7LW10	A7LW10 [301-321]		2	2336.16	High	High	6.125e-05	3.494e-05	3.56	K.RDALLENVTVDANGKIDFTDK.S	[301-321]
	FALSE	High	[K].TTLSTDPKR.[K]		0.0540123	0.000870829	1	1	2	A7LW10	A7LW10 [250-258]		1	1018.55	High	High	0.0002613	0.01804	1.88	K.TTLSTDPKR.K	[250-258]
	FALSE	High	[K].TTLSTDPK.[R]		0.0153735	0.000350922	1	1	4	A7LW10	A7LW10 [250-257]		0	862.452	High	High	0.0001127	0.003757	2.06	K.TTLSTDPK.R	[250-257]
	FALSE	High	[K].SVTENTR.[V]		0.106511	0.00224081	1	1	3	A7LW10	A7LW10 [322-328]		0	806.4	High	High	0.0008574	0.04262	1.41	K.SVTENTR.V	[322-328]
	FALSE	High	[K].TKEQVILNTWYGGEMK.[K]		4.57984e-06	0.000167116	1	1	4	A7LW10	A7LW10 [191-206]		1	1896.95	High	High	6.125e-05	1.712e-07	3.26	K.TKEQVILNTWYGGEMK.K	[191-206]
	FALSE	High	[K].TKEQVILNTWYGGEMKK.[G]		8.28192e-06	0.000167116	1	1	4	A7LW10	A7LW10 [191-207]		2	2025.05	High	High	6.125e-05	3.562e-07	5.16	K.TKEQVILNTWYGGEMKK.G	[191-207]
	FALSE	High	[R].DTYECACQWEEK.[A]	2xCarbamidomethyl [C5; C7]	0.000197446	0.000167116	1	1	6	A7LW10	A7LW10 [493-504]		0	1618.61	High	High	6.125e-05	1.764e-05	3.39	R.DTYECACQWEEK.A	[493-504]
	FALSE	High	[K].ELGLNSETATVFNLK.[T]	1xDeamidated [N5]	4.80442e-06	0.000167116	1	1	2	A7LW10	A7LW10 [176-190]		0	1636.84	High	High	6.125e-05	1.823e-07	3.94	K.ELGLNSETATVFNLK.T	[176-190]
	FALSE	High	[K].ELGLNSETATVFNLK.[T]		2.20969e-05	0.000167116	1	1	12	A7LW10	A7LW10 [176-190]		0	1635.86	High	High	6.125e-05	1.189e-06	4.3	K.ELGLNSETATVFNLK.T	[176-190]
	FALSE	High	[K].AKVDNYKELGLNSETATVFNLK.[T]		7.04634e-06	0.000167116	1	1	5	A7LW10	A7LW10 [169-190]		2	2454.29	High	High	6.125e-05	2.916e-07	5.49	K.AKVDNYKELGLNSETATVFNLK.T	[169-190]
	FALSE	High	[K].AKVDNYK.[E]		0.100343	0.0018912	1	1	1	A7LW10	A7LW10 [169-175]		1	837.446	High	High	0.0007571	0.03957	2.01	K.AKVDNYK.E	[169-175]
	FALSE	High	[K].ALVAAGPKL.[-]		0.00741787	0.000167116	1	1	3	A7LW10	A7LW10 [527-535]		1	839.535	High	High	6.125e-05	0.001535	2.54	K.ALVAAGPKL.-	[527-535]
	FALSE	High	[K].AYLVNTGWNGSGK.[R]	1xDeamidated [N9]	6.25155e-06	0.000167116	1	1	6	A7LW10	A7LW10 [431-443]		0	1367.66	High	High	6.125e-05	2.522e-07	3.12	K.AYLVNTGWNGSGK.R	[431-443]
	FALSE	High	[K].AYLVNTGWNGSGK.[R]		1.41913e-05	0.000167116	1	1	2	A7LW10	A7LW10 [431-443]		0	1366.67	High	High	6.125e-05	6.901e-07	2.91	K.AYLVNTGWNGSGK.R	[431-443]
	FALSE	High	[K].AYLVNTGWNGSGK.[R]	2xDeamidated [N5; N9]	0.00350204	0.000167116	1	1	1	A7LW10	A7LW10 [431-443]		0	1368.64	High	High	6.125e-05	0.000606	2.11	K.AYLVNTGWNGSGK.R	[431-443]
	FALSE	High	[K].AYLVNTGWNGSGKR.[I]		4.03901e-06	0.000167116	1	1	5	A7LW10	A7LW10 [431-444]		1	1522.78	High	High	6.125e-05	1.464e-07	3.94	K.AYLVNTGWNGSGKR.I	[431-444]
	FALSE	High	[K].AYLVNTGWNGSGKR.[I]	1xDeamidated [N9]	1.81149e-06	0.000167116	1	1	5	A7LW10	A7LW10 [431-444]		1	1523.76	High	High	6.125e-05	5.477e-08	3.83	K.AYLVNTGWNGSGKR.I	[431-444]
	FALSE	High	[R].DALLENVTVDANGKIDFTDK.[S]	1xDeamidated [N12]	1.08143e-07	0.000167116	1	1	6	A7LW10	A7LW10 [302-321]		1	2179.08	High	High	6.125e-05	1.71e-09	4.91	R.DALLENVTVDANGKIDFTDK.S	[302-321]
	FALSE	High	[R].DALLENVTVDANGKIDFTDK.[S]		2.95895e-06	0.000167116	1	1	7	A7LW10	A7LW10 [302-321]		1	2178.09	High	High	6.125e-05	1.001e-07	5.07	R.DALLENVTVDANGKIDFTDK.S	[302-321]
	FALSE	High	[R].DALLENVTVDANGK.[I]	1xDeamidated [N12]	1.74543e-07	0.000167116	1	1	20	A7LW10	A7LW10 [302-315]		0	1459.73	High	High	6.125e-05	3.07e-09	3.9	R.DALLENVTVDANGK.I	[302-315]
	FALSE	High	[R].DALLENVTVDANGK.[I]		7.47159e-07	0.000167116	1	1	17	A7LW10	A7LW10 [302-315]		0	1458.74	High	High	6.125e-05	1.836e-08	3.33	R.DALLENVTVDANGK.I	[302-315]
	FALSE	High	[K].EQVILNTWYGGEMK.[K]		2.82411e-05	0.000167116	1	1	4	A7LW10	A7LW10 [193-206]		0	1667.81	High	High	6.125e-05	1.61e-06	4.01	K.EQVILNTWYGGEMK.K	[193-206]
	FALSE	High	[K].EQVILNTWYGGEMKK.[G]	1xDeamidated [N6]	0.00178352	0.000167116	1	1	1	A7LW10	A7LW10 [193-207]		1	1796.89	High	High	6.125e-05	0.0002632	4.02	K.EQVILNTWYGGEMKK.G	[193-207]
	FALSE	High	[R].KLIGDDEHGWDNEGVFNYEGGCYAK.[V]	1xCarbamidomethyl [C22]	6.58774e-12	0.000167116	1	1	6	A7LW10	A7LW10 [259-283]		1	2873.25	High	High	6.125e-05	1.11e-14	9.26	R.KLIGDDEHGWDNEGVFNYEGGCYAK.V	[259-283]
	FALSE	High	[R].LFVVDTFCGANEATR.[M]	1xCarbamidomethyl [C8]	4.55251e-06	0.000167116	1	1	4	A7LW10	A7LW10 [111-125]		0	1699.81	High	High	6.125e-05	1.698e-07	3.84	R.LFVVDTFCGANEATR.M	[111-125]
	FALSE	High	[R].KLIGDDEHGWDNEGVFNYEGGCYAK.[V]	1xCarbamidomethyl [C22]; 1xDeamidated [N17]	0.0965862	0.00172652	1	1	1	A7LW10	A7LW10 [259-283]		1	2874.23	High	High	0.00071	0.03766	2.12	R.KLIGDDEHGWDNEGVFNYEGGCYAK.V	[259-283]
	FALSE	High	[K].KMEMTGAK.[A]		0.00598791	0.000167116	1	1	2	A7LW10	A7LW10 [423-430]		1	895.438	High	High	6.125e-05	0.001175	2.62	K.KMEMTGAK.A	[423-430]
	FALSE	High	[K].KMEMTGAK.[A]	1xOxidation [M2]	0.00764163	0.000167116	1	1	2	A7LW10	A7LW10 [423-430]		1	911.433	High	High	6.125e-05	0.001586	2.42	K.KMEMTGAK.A	[423-430]
	FALSE	High	[K].EQVILNTWYGGEMKK.[G]		0.000286119	0.000167116	1	1	1	A7LW10	A7LW10 [193-207]		1	1795.9	High	High	6.125e-05	2.77e-05	4.06	K.EQVILNTWYGGEMKK.G	[193-207]
	FALSE	High	[K].FTGNEAGK.[A]	1xDeamidated [N4]	0.0225333	0.000350922	1	1	2	A7LW10	A7LW10 [519-526]		0	824.378	High	High	0.0001127	0.00605	1.89	K.FTGNEAGK.A	[519-526]
	FALSE	High	[K].FTGNEAGKALVAAGPKL.[-]		0.000622711	0.000167116	1	1	1	A7LW10	A7LW10 [519-535]		2	1643.91	High	High	6.125e-05	7.229e-05	4.07	K.FTGNEAGKALVAAGPKL.-	[519-535]
	FALSE	High	[K].ESEPDIYNAIKR.[D]		0.0020099	0.000167116	1	1	4	A7LW10	A7LW10 [290-301]		1	1434.72	High	High	6.125e-05	0.000305	2.15	K.ESEPDIYNAIKR.D	[290-301]
	FALSE	High	[K].ESEPDIYNAIK.[R]		0.00287601	0.000167116	1	1	3	A7LW10	A7LW10 [290-300]		0	1278.62	High	High	6.125e-05	0.000474	2.55	K.ESEPDIYNAIK.R	[290-300]
	FALSE	High	[K].EQVILNTWYGGEMKK.[G]	1xOxidation [M13]	0.0141539	0.000350922	1	1	1	A7LW10	A7LW10 [193-207]		1	1811.9	High	High	0.0001127	0.003397	2.12	K.EQVILNTWYGGEMKK.G	[193-207]
	FALSE	High	[R].GIASMHCSANTDMEGTSSAIFFGLSGTGK.[T]	1xCarbamidomethyl [C7]; 2xOxidation [M5; M13]	3.4613e-05	0.000167116	1	1	1	A7LW10	A7LW10 [221-249]		0	2966.3	High	High	6.125e-05	2.057e-06	3.33	R.GIASMHCSANTDMEGTSSAIFFGLSGTGK.T	[221-249]
	FALSE	High	[R].GIIDAILDGSIDKAPTKVIPFFDFVVPTELPGVDPK.[I]		0.00929603	0.000167116	1	1	1	A7LW10	A7LW10 [452-487]		2	3824.08	High	High	6.125e-05	0.002022	3.77	R.GIIDAILDGSIDKAPTKVIPFFDFVVPTELPGVDPK.I	[452-487]
	FALSE	High	[R].GIIDAILDGSIDKAPTK.[V]		3.75448e-07	0.000167116	1	1	11	A7LW10	A7LW10 [452-468]		1	1726.96	High	High	6.125e-05	7.873e-09	3.91	R.GIIDAILDGSIDKAPTK.V	[452-468]
	FALSE	High	[R].GIIDAILDGSIDK.[A]		2.41721e-05	0.000167116	1	1	5	A7LW10	A7LW10 [452-464]		0	1329.73	High	High	6.125e-05	1.329e-06	3.3	R.GIIDAILDGSIDK.A	[452-464]
	FALSE	High	[R].GIASMHCSANTDMEGTSSAIFFGLSGTGK.[T]	1xCarbamidomethyl [C7]; 1xDeamidated [N10]; 1xOxidation [M5]	0.0131072	0.000350922	1	1	3	A7LW10	A7LW10 [221-249]		0	2951.29	High	High	0.0001127	0.003088	0.88	R.GIASMHCSANTDMEGTSSAIFFGLSGTGK.T	[221-249]
	FALSE	High	[K].GQVTELGAVNVMTGIYTGR.[S]		2.56251e-11	0.000167116	1	1	14	A7LW10	A7LW10 [41-59]		0	1966.01	High	High	6.125e-05	5.914e-14	5.48	K.GQVTELGAVNVMTGIYTGR.S	[41-59]
	FALSE	High	[K].GQVTELGAVNVMTGIYTGR.[S]	1xDeamidated [N10]	3.96223e-07	0.000167116	1	1	1	A7LW10	A7LW10 [41-59]		0	1966.99	High	High	6.125e-05	8.411e-09	4.56	K.GQVTELGAVNVMTGIYTGR.S	[41-59]
	FALSE	High	[K].GQVTELGAVNVMTGIYTGR.[S]	1xOxidation [M12]	0.000414605	0.000167116	1	1	1	A7LW10	A7LW10 [41-59]		0	1982	High	High	6.125e-05	4.39e-05	2.55	K.GQVTELGAVNVMTGIYTGR.S	[41-59]
	FALSE	High	[R].GITEPTPTFSACFGAAFLSLHPTK.[Y]	1xCarbamidomethyl [C12]	1.19993e-10	0.000167116	1	1	2	A7LW10	A7LW10 [392-415]		0	2550.27	High	High	6.125e-05	3.966e-13	6.94	R.GITEPTPTFSACFGAAFLSLHPTK.Y	[392-415]
	FALSE	High	[R].GIASMHCSANTDMEGTSSAIFFGLSGTGK.[T]	1xCarbamidomethyl [C7]; 1xOxidation [M]	1.27235e-11	0.000167116	1	1	14	A7LW10	A7LW10 [221-249]		0	2950.3	High	High	6.125e-05	2.509e-14	4.95	R.GIASMHCSANTDMEGTSSAIFFGLSGTGK.T	[221-249]
	FALSE	High	[R].GIASMHCSANTDMEGTSSAIFFGLSGTGK.[T]	1xCarbamidomethyl [C7]; 1xDeamidated [N10]	8.91861e-09	0.000167116	1	1	3	A7LW10	A7LW10 [221-249]		0	2935.29	High	High	6.125e-05	7.941e-11	5.52	R.GIASMHCSANTDMEGTSSAIFFGLSGTGK.T	[221-249]
	FALSE	High	[R].GIASMHCSANTDMEGTSSAIFFGLSGTGK.[T]	1xCarbamidomethyl [C7]	3.46055e-10	0.000167116	1	1	26	A7LW10	A7LW10 [221-249]		0	2934.31	High	High	6.125e-05	1.454e-12	5.45	R.GIASMHCSANTDMEGTSSAIFFGLSGTGK.T	[221-249]
High	A7LQZ1	Ferritin OS=Bacteroides ovatus (strain ATCC 8483 / DSM 1896 / JCM 5824 / BCRC 10623 / CCUG 4943 / NCTC 11153) OX=411476 GN=ftnA PE=3 SV=1	0	386.205	85	25	367	25	175	19.9	5.83	25	367
	Checked	Confidence	Annotated Sequence	Modifications	Qvality PEP	Qvality q-value	# Protein Groups	# Proteins	# PSMs	Master Protein Accessions	Positions in Master Proteins	Modifications in Master Proteins	# Missed Cleavages	Theo. MH+ [Da]	Found in Sample: [S1] F1: Sample, BoDSus	Confidence (by Search Engine): A2 Sequest HT (BoDSus)	Percolator q-Value (by Search Engine): A2 Sequest HT (BoDSus)	Percolator PEP (by Search Engine): A2 Sequest HT (BoDSus)	XCorr (by Search Engine): A2 Sequest HT (BoDSus)	Sequence in Protein	Positions in Proteins
	FALSE	High	[K].QSQEEMGHAYAMADYIIKR.[G]	1xDeamidated [Q1]; 1xOxidation [M12]	0.00287601	0.000167116	1	1	1	A7LQZ1	A7LQZ1 [62-80]		1	2258.02	High	High	6.125e-05	0.0004768	2.16	K.QSQEEMGHAYAMADYIIKR.G	[62-80]
	FALSE	High	[K].QSQEEMGHAYAMADYIIKR.[G]		1.27106e-07	0.000167116	1	1	5	A7LQZ1	A7LQZ1 [62-80]		1	2241.04	High	High	6.125e-05	2.078e-09	6.35	K.QSQEEMGHAYAMADYIIKR.G	[62-80]
	FALSE	High	[K].QSQEEMGHAYAMADYIIK.[R]	2xOxidation [M6; M12]	0.168117	0.00571508	1	1	1	A7LQZ1	A7LQZ1 [62-79]		0	2116.93	High	High	0.002058	0.07671	1.31	K.QSQEEMGHAYAMADYIIK.R	[62-79]
	FALSE	High	[K].QSQEEMGHAYAMADYIIK.[R]	1xDeamidated [Q1]; 1xOxidation [M12]	0.203083	0.00883187	1	1	1	A7LQZ1	A7LQZ1 [62-79]		0	2101.92	High	High	0.003149	0.09845	2.29	K.QSQEEMGHAYAMADYIIK.R	[62-79]
	FALSE	High	[K].QSQEEMGHAYAMADYIIK.[R]	1xOxidation [M]	4.79845e-07	0.000167116	1	1	17	A7LQZ1	A7LQZ1 [62-79]		0	2100.94	High	High	6.125e-05	1.07e-08	3.2	K.QSQEEMGHAYAMADYIIK.R	[62-79]
	FALSE	High	[K].QSQEEMGHAYAMADYIIK.[R]	1xDeamidated [Q1]	0.0516044	0.000870829	1	1	2	A7LQZ1	A7LQZ1 [62-79]		0	2085.93	High	High	0.0002613	0.01708	2.44	K.QSQEEMGHAYAMADYIIK.R	[62-79]
	FALSE	High	[K].QSQEEMGHAYAMADYIIK.[R]		1.51723e-09	0.000167116	1	1	23	A7LQZ1	A7LQZ1 [62-79]		0	2084.94	High	High	6.125e-05	8.97e-12	5.37	K.QSQEEMGHAYAMADYIIK.R	[62-79]
	FALSE	High	[K].QSQEEMGHAYAMADYIIKR.[G]	1xOxidation [M12]	1.31292e-05	0.000167116	1	1	1	A7LQZ1	A7LQZ1 [62-80]		1	2257.04	High	High	6.125e-05	6.243e-07	4.01	K.QSQEEMGHAYAMADYIIKR.G	[62-80]
	FALSE	High	[K].LQNAINEQITAEMWSANLYLAMSFYFEKEGFSGFAHWMKK.[Q]		0.000422113	0.000167116	1	1	1	A7LQZ1	A7LQZ1 [22-61]		2	4731.25	High	High	6.125e-05	4.48e-05	6.65	K.LQNAINEQITAEMWSANLYLAMSFYFEKEGFSGFAHWMKK.Q	[22-61]
	FALSE	High	[K].LQNAINEQITAEMWSANLYLAMSFYFEKEGFSGFAHWMK.[K]		2.16501e-07	0.000167116	1	1	1	A7LQZ1	A7LQZ1 [22-60]		1	4603.16	High	High	6.125e-05	4.008e-09	6.65	K.LQNAINEQITAEMWSANLYLAMSFYFEKEGFSGFAHWMK.K	[22-60]
	FALSE	High	[K].LQNAINEQITAEMWSANLYLAMSFYFEK.[E]		0.000409674	0.000167116	1	1	2	A7LQZ1	A7LQZ1 [22-49]		0	3325.59	High	High	6.125e-05	4.326e-05	3.44	K.LQNAINEQITAEMWSANLYLAMSFYFEK.E	[22-49]
	FALSE	High	[K].LVDVAAAEKDKATQDFLWGFVR.[E]		2.83404e-07	0.000167116	1	1	5	A7LQZ1	A7LQZ1 [120-141]		2	2479.3	High	High	6.125e-05	5.599e-09	5.94	K.LVDVAAAEKDKATQDFLWGFVR.E	[120-141]
	FALSE	High	[K].LVDVAAAEKDK.[A]		7.99946e-05	0.000167116	1	1	9	A7LQZ1	A7LQZ1 [120-130]		1	1158.64	High	High	6.125e-05	5.801e-06	3.57	K.LVDVAAAEKDK.A	[120-130]
	FALSE	High	[K].LVDVAAAEK.[D]		0.00483235	0.000167116	1	1	3	A7LQZ1	A7LQZ1 [120-128]		0	915.515	High	High	6.125e-05	0.0009006	2.39	K.LVDVAAAEK.D	[120-128]
	FALSE	High	[K].VDKIDVVPNGWGTPLEVFEHVYK.[H]		2.015e-07	0.000167116	1	1	4	A7LQZ1	A7LQZ1 [86-108]		1	2641.37	High	High	6.125e-05	3.663e-09	7.61	K.VDKIDVVPNGWGTPLEVFEHVYK.H	[86-108]
	FALSE	High	[K].VDKIDVVPNGWGTPLEVFEHVYK.[H]	1xDeamidated [N9]	1.95803e-06	0.000167116	1	1	9	A7LQZ1	A7LQZ1 [86-108]		1	2642.35	High	High	6.125e-05	6.008e-08	7.28	K.VDKIDVVPNGWGTPLEVFEHVYK.H	[86-108]
	FALSE	High	[K].VDKIDVVPNGWGTPLEVFEHVYKHECHVSQLVDK.[L]	1xCarbamidomethyl [C26]; 2xDeamidated [N9; Q30]	0.000189347	0.000167116	1	1	1	A7LQZ1	A7LQZ1 [86-119]		2	3975.96	High	High	6.125e-05	1.671e-05	4.94	K.VDKIDVVPNGWGTPLEVFEHVYKHECHVSQLVDK.L	[86-119]
	FALSE	High	[K].VDKIDVVPNGWGTPLEVFEHVYKHECHVSQLVDK.[L]	1xCarbamidomethyl [C26]; 1xDeamidated [Q/N]	2.34835e-09	0.000167116	1	1	5	A7LQZ1	A7LQZ1 [86-119]		2	3974.97	High	High	6.125e-05	1.531e-11	7.98	K.VDKIDVVPNGWGTPLEVFEHVYKHECHVSQLVDK.L	[86-119]
	FALSE	High	[K].VDKIDVVPNGWGTPLEVFEHVYKHECHVSQLVDK.[L]	1xCarbamidomethyl [C26]	3.32272e-09	0.000167116	1	1	2	A7LQZ1	A7LQZ1 [86-119]		2	3973.99	High	High	6.125e-05	2.354e-11	8.08	K.VDKIDVVPNGWGTPLEVFEHVYKHECHVSQLVDK.L	[86-119]
	FALSE	High	[K].DKATQDFLWGFVR.[E]		0.000359153	0.000167116	1	1	2	A7LQZ1	A7LQZ1 [129-141]		1	1582.8	High	High	6.125e-05	3.682e-05	3.51	K.DKATQDFLWGFVR.E	[129-141]
	FALSE	High	[R].EQVEEEATAQGIVDKIK.[K]		1.67591e-06	0.000167116	1	1	1	A7LQZ1	A7LQZ1 [142-158]		1	1886.97	High	High	6.125e-05	4.961e-08	4.72	R.EQVEEEATAQGIVDKIK.K	[142-158]
	FALSE	High	[R].EQVEEEATAQGIVDK.[I]	1xDeamidated [Q]	0.000429756	0.000167116	1	1	4	A7LQZ1	A7LQZ1 [142-156]		0	1646.78	High	High	6.125e-05	4.591e-05	2.93	R.EQVEEEATAQGIVDK.I	[142-156]
	FALSE	High	[R].EQVEEEATAQGIVDK.[I]		2.7505e-07	0.000167116	1	1	187	A7LQZ1	A7LQZ1 [142-156]		0	1645.79	High	High	6.125e-05	5.384e-09	3.97	R.EQVEEEATAQGIVDK.I	[142-156]
	FALSE	High	[K].EGFSGFAHWMK.[K]	1xOxidation [M10]	0.000185979	0.000167116	1	1	5	A7LQZ1	A7LQZ1 [50-60]		0	1312.58	High	High	6.125e-05	1.632e-05	3.04	K.EGFSGFAHWMK.K	[50-60]
	FALSE	High	[K].EGFSGFAHWMK.[K]		0.000305582	0.000167116	1	1	5	A7LQZ1	A7LQZ1 [50-60]		0	1296.58	High	High	6.125e-05	3.013e-05	3.71	K.EGFSGFAHWMK.K	[50-60]
	FALSE	High	[R].EQVEEEATAQGIVDKIKK.[A]		0.000197446	0.000167116	1	1	1	A7LQZ1	A7LQZ1 [142-159]		2	2015.07	High	High	6.125e-05	1.756e-05	4.12	R.EQVEEEATAQGIVDKIKK.A	[142-159]
	FALSE	High	[K].AGDTGIFFVDSQLGQR.[-]		4.93805e-08	0.000167116	1	1	15	A7LQZ1	A7LQZ1 [160-175]		0	1710.84	High	High	6.125e-05	6.497e-10	4.74	K.AGDTGIFFVDSQLGQR.-	[160-175]
	FALSE	High	[K].ATQDFLWGFVR.[E]		0.000100418	0.000167116	1	1	4	A7LQZ1	A7LQZ1 [131-141]		0	1339.68	High	High	6.125e-05	7.642e-06	3.02	K.ATQDFLWGFVR.E	[131-141]
	FALSE	High	[K].KAGDTGIFFVDSQLGQR.[-]		2.18292e-10	0.000167116	1	1	8	A7LQZ1	A7LQZ1 [159-175]		1	1838.94	High	High	6.125e-05	8.232e-13	6.17	K.KAGDTGIFFVDSQLGQR.-	[159-175]
	FALSE	High	[K].HECHVSQLVDKLVDVAAAEKDK.[A]	1xCarbamidomethyl [C3]; 1xDeamidated [Q7]	2.02e-05	0.000167116	1	1	1	A7LQZ1	A7LQZ1 [109-130]		2	2492.24	High	High	6.125e-05	1.06e-06	5.94	K.HECHVSQLVDKLVDVAAAEKDK.A	[109-130]
	FALSE	High	[K].HECHVSQLVDKLVDVAAAEKDK.[A]	1xCarbamidomethyl [C3]	6.19113e-09	0.000167116	1	1	1	A7LQZ1	A7LQZ1 [109-130]		2	2491.26	High	High	6.125e-05	5.07e-11	7.91	K.HECHVSQLVDKLVDVAAAEKDK.A	[109-130]
	FALSE	High	[K].HECHVSQLVDKLVDVAAAEK.[D]	1xCarbamidomethyl [C3]	2.7273e-09	0.000167116	1	1	3	A7LQZ1	A7LQZ1 [109-128]		1	2248.14	High	High	6.125e-05	1.84e-11	5.25	K.HECHVSQLVDKLVDVAAAEK.D	[109-128]
	FALSE	High	[K].HECHVSQLVDK.[L]	1xCarbamidomethyl [C3]	7.0043e-06	0.000167116	1	1	11	A7LQZ1	A7LQZ1 [109-119]		0	1351.64	High	High	6.125e-05	2.896e-07	4.02	K.HECHVSQLVDK.L	[109-119]
	FALSE	High	[K].IDVVPNGWGTPLEVFEHVYK.[H]		3.51968e-06	0.000167116	1	1	2	A7LQZ1	A7LQZ1 [89-108]		0	2299.18	High	High	6.125e-05	1.242e-07	5.11	K.IDVVPNGWGTPLEVFEHVYK.H	[89-108]
	FALSE	High	[K].IDVVPNGWGTPLEVFEHVYK.[H]	1xDeamidated [N6]	3.84544e-07	0.000167116	1	1	3	A7LQZ1	A7LQZ1 [89-108]		0	2300.16	High	High	6.125e-05	8.153e-09	5.85	K.IDVVPNGWGTPLEVFEHVYK.H	[89-108]
	FALSE	High	[K].IDVVPNGWGTPLEVFEHVYKHECHVSQLVDK.[L]	1xCarbamidomethyl [C23]	0.0198037	0.000350922	1	1	1	A7LQZ1	A7LQZ1 [89-119]		1	3631.8	High	High	0.0001127	0.00515	6.73	K.IDVVPNGWGTPLEVFEHVYKHECHVSQLVDK.L	[89-119]
	FALSE	High	[K].IDVVPNGWGTPLEVFEHVYKHECHVSQLVDK.[L]	1xCarbamidomethyl [C23]; 1xDeamidated [Q27]	0.00486123	0.000167116	1	1	1	A7LQZ1	A7LQZ1 [89-119]		1	3632.78	High	High	6.125e-05	0.0009055	6.91	K.IDVVPNGWGTPLEVFEHVYKHECHVSQLVDK.L	[89-119]
	FALSE	High	[K].KQSQEEMGHAYAMADYIIKR.[G]	1xOxidation [M7]	0.00282496	0.000167116	1	1	1	A7LQZ1	A7LQZ1 [61-80]		2	2385.13	High	High	6.125e-05	0.0004643	3.08	K.KQSQEEMGHAYAMADYIIKR.G	[61-80]
	FALSE	High	[K].KQSQEEMGHAYAMADYIIKR.[G]		2.65021e-08	0.000167116	1	1	5	A7LQZ1	A7LQZ1 [61-80]		2	2369.14	High	High	6.125e-05	3.025e-10	6.46	K.KQSQEEMGHAYAMADYIIKR.G	[61-80]
	FALSE	High	[K].KQSQEEMGHAYAMADYIIK.[R]	1xOxidation [M]	8.09577e-05	0.000167116	1	1	7	A7LQZ1	A7LQZ1 [61-79]		1	2229.03	High	High	6.125e-05	5.883e-06	4.12	K.KQSQEEMGHAYAMADYIIK.R	[61-79]
	FALSE	High	[K].KQSQEEMGHAYAMADYIIK.[R]	1xDeamidated [Q4]	0.00157318	0.000167116	1	1	1	A7LQZ1	A7LQZ1 [61-79]		1	2214.02	High	High	6.125e-05	0.0002266	4.78	K.KQSQEEMGHAYAMADYIIK.R	[61-79]
	FALSE	High	[K].KQSQEEMGHAYAMADYIIK.[R]		4.75798e-09	0.000167116	1	1	5	A7LQZ1	A7LQZ1 [61-79]		1	2213.04	High	High	6.125e-05	3.649e-11	6.3	K.KQSQEEMGHAYAMADYIIK.R	[61-79]
High	A7LUZ9	Pyrophosphate--fructose 6-phosphate 1-phosphotransferase OS=Bacteroides ovatus (strain ATCC 8483 / DSM 1896 / JCM 5824 / BCRC 10623 / CCUG 4943 / NCTC 11153) OX=411476 GN=pfp PE=3 SV=1	0	474.764	66	32	341	32	548	59.5	6.14	32	341
	Checked	Confidence	Annotated Sequence	Modifications	Qvality PEP	Qvality q-value	# Protein Groups	# Proteins	# PSMs	Master Protein Accessions	Positions in Master Proteins	Modifications in Master Proteins	# Missed Cleavages	Theo. MH+ [Da]	Found in Sample: [S1] F1: Sample, BoDSus	Confidence (by Search Engine): A2 Sequest HT (BoDSus)	Percolator q-Value (by Search Engine): A2 Sequest HT (BoDSus)	Percolator PEP (by Search Engine): A2 Sequest HT (BoDSus)	XCorr (by Search Engine): A2 Sequest HT (BoDSus)	Sequence in Protein	Positions in Proteins
	FALSE	High	[K].NDMIETSFGFDTACK.[T]	1xCarbamidomethyl [C14]; 1xDeamidated [N1]; 1xOxidation [M3]	0.000422113	0.000167116	1	1	1	A7LUZ9	A7LUZ9 [207-221]		0	1752.71	High	High	6.125e-05	4.491e-05	2.87	K.NDMIETSFGFDTACK.T	[207-221]
	FALSE	High	[K].NDMIETSFGFDTACK.[T]	1xCarbamidomethyl [C14]; 1xOxidation [M3]	3.19832e-06	0.000167116	1	1	5	A7LUZ9	A7LUZ9 [207-221]		0	1751.73	High	High	6.125e-05	1.099e-07	2.65	K.NDMIETSFGFDTACK.T	[207-221]
	FALSE	High	[K].NDMIETSFGFDTACK.[T]	1xCarbamidomethyl [C14]	1.9556e-07	0.000167116	1	1	14	A7LUZ9	A7LUZ9 [207-221]		0	1735.73	High	High	6.125e-05	3.528e-09	4.06	K.NDMIETSFGFDTACK.T	[207-221]
	FALSE	High	[R].QLTLDRDPHGNVQVSLIETEK.[L]	1xDeamidated [N/Q]	0.00219831	0.000167116	1	1	2	A7LUZ9	A7LUZ9 [369-389]		1	2393.23	High	High	6.125e-05	0.000342	3.82	R.QLTLDRDPHGNVQVSLIETEK.L	[369-389]
	FALSE	High	[R].QLTLDRDPHGNVQVSLIETEK.[L]		2.95528e-07	0.000167116	1	1	17	A7LUZ9	A7LUZ9 [369-389]		1	2392.25	High	High	6.125e-05	5.899e-09	7.71	R.QLTLDRDPHGNVQVSLIETEK.L	[369-389]
	FALSE	High	[R].NTTAPAAEWIAGGVPITMMMNMER.[R]		1.76027e-05	0.000167116	1	1	1	A7LUZ9	A7LUZ9 [460-483]		0	2592.21	High	High	6.125e-05	8.97e-07	3.73	R.NTTAPAAEWIAGGVPITMMMNMER.R	[460-483]
	FALSE	High	[R].NTGGFDIIGSGR.[T]	1xDeamidated [N1]	2.56627e-05	0.000167116	1	1	3	A7LUZ9	A7LUZ9 [131-142]		0	1194.57	High	High	6.125e-05	1.43e-06	3.2	R.NTGGFDIIGSGR.T	[131-142]
	FALSE	High	[R].NTGGFDIIGSGR.[T]		4.55808e-05	0.000167116	1	1	6	A7LUZ9	A7LUZ9 [131-142]		0	1193.59	High	High	6.125e-05	2.897e-06	3.35	R.NTGGFDIIGSGR.T	[131-142]
	FALSE	High	[K].LLSEMVATK.[L]	1xOxidation [M5]	0.00373955	0.000167116	1	1	6	A7LUZ9	A7LUZ9 [390-398]		0	1007.54	High	High	6.125e-05	0.0006564	1.98	K.LLSEMVATK.L	[390-398]
	FALSE	High	[K].LLSEMVATK.[L]		0.0105915	0.000350922	1	1	3	A7LUZ9	A7LUZ9 [390-398]		0	991.549	High	High	0.0001127	0.002378	2.03	K.LLSEMVATK.L	[390-398]
	FALSE	High	[R].LIAELNDFLAANAEEFGQIKK.[S]	1xDeamidated [Q/N]	5.56585e-08	0.000167116	1	1	5	A7LUZ9	A7LUZ9 [320-340]		1	2335.22	High	High	6.125e-05	7.527e-10	6.9	R.LIAELNDFLAANAEEFGQIKK.S	[320-340]
	FALSE	High	[R].LIAELNDFLAANAEEFGQIKK.[S]		4.17108e-09	0.000167116	1	1	6	A7LUZ9	A7LUZ9 [320-340]		1	2334.23	High	High	6.125e-05	3.123e-11	6.76	R.LIAELNDFLAANAEEFGQIKK.S	[320-340]
	FALSE	High	[R].LIAELNDFLAANAEEFGQIK.[K]	1xDeamidated [N]	4.51412e-08	0.000167116	1	1	6	A7LUZ9	A7LUZ9 [320-339]		0	2207.12	High	High	6.125e-05	5.815e-10	4.92	R.LIAELNDFLAANAEEFGQIK.K	[320-339]
	FALSE	High	[R].LIAELNDFLAANAEEFGQIK.[K]		3.11105e-09	0.000167116	1	1	32	A7LUZ9	A7LUZ9 [320-339]		0	2206.14	High	High	6.125e-05	2.163e-11	6.24	R.LIAELNDFLAANAEEFGQIK.K	[320-339]
	FALSE	High	[K].LYGFILGPGGLVDHNYMELTADIIDEYR.[N]	1xOxidation [M17]	2.74367e-09	0.000167116	1	1	4	A7LUZ9	A7LUZ9 [103-130]		0	3200.56	High	High	6.125e-05	1.862e-11	8.31	K.LYGFILGPGGLVDHNYMELTADIIDEYR.N	[103-130]
	FALSE	High	[K].LYGFILGPGGLVDHNYMELTADIIDEYR.[N]	1xDeamidated [N15]	0.0013071	0.000167116	1	1	1	A7LUZ9	A7LUZ9 [103-130]		0	3185.55	High	High	6.125e-05	0.0001795	5.13	K.LYGFILGPGGLVDHNYMELTADIIDEYR.N	[103-130]
	FALSE	High	[K].LYGFILGPGGLVDHNYMELTADIIDEYR.[N]		4.52993e-10	0.000167116	1	1	3	A7LUZ9	A7LUZ9 [103-130]		0	3184.57	High	High	6.125e-05	2.027e-12	7.74	K.LYGFILGPGGLVDHNYMELTADIIDEYR.N	[103-130]
	FALSE	High	[K].LSPENSAIYASLPEGVAR.[Q]		2.48755e-06	0.000167116	1	1	1	A7LUZ9	A7LUZ9 [351-368]		0	1873.97	High	High	6.125e-05	8.097e-08	2.96	K.LSPENSAIYASLPEGVAR.Q	[351-368]
	FALSE	High	[K].YGVQVIGCPK.[T]	1xCarbamidomethyl [C8]	0.00113918	0.000167116	1	1	2	A7LUZ9	A7LUZ9 [190-199]		0	1120.58	High	High	6.125e-05	0.0001515	2.94	K.YGVQVIGCPK.T	[190-199]
	FALSE	High	[R].WAIETDYVYPGPIQYFGPTEVCDQATK.[T]	1xCarbamidomethyl [C22]	5.2556e-06	0.000167116	1	1	5	A7LUZ9	A7LUZ9 [514-540]		0	3148.46	High	High	6.125e-05	2.036e-07	5.87	R.WAIETDYVYPGPIQYFGPTEVCDQATK.T	[514-540]
	FALSE	High	[R].RHGEMKPVIQK.[A]		0.00225146	0.000167116	1	1	5	A7LUZ9	A7LUZ9 [484-494]		1	1322.74	High	High	6.125e-05	0.000351	3.49	R.RHGEMKPVIQK.A	[484-494]
	FALSE	High	[K].RLIAELNDFLAANAEEFGQIKK.[S]		9.4238e-08	0.000167116	1	1	2	A7LUZ9	A7LUZ9 [319-340]		2	2490.34	High	High	6.125e-05	1.442e-09	7.13	K.RLIAELNDFLAANAEEFGQIKK.S	[319-340]
	FALSE	High	[K].RLIAELNDFLAANAEEFGQIK.[K]		1.49765e-05	0.000167116	1	1	1	A7LUZ9	A7LUZ9 [319-339]		1	2362.24	High	High	6.125e-05	7.383e-07	6.13	K.RLIAELNDFLAANAEEFGQIK.K	[319-339]
	FALSE	High	[R].SASHIALECALQVQPNVCIISEEVEAK.[D]	2xCarbamidomethyl [C9; C18]; 1xDeamidated [Q/N]	1.91604e-09	0.000167116	1	1	9	A7LUZ9	A7LUZ9 [250-276]		0	2996.47	High	High	6.125e-05	1.191e-11	7.22	R.SASHIALECALQVQPNVCIISEEVEAK.D	[250-276]
	FALSE	High	[R].SASHIALECALQVQPNVCIISEEVEAK.[D]	2xCarbamidomethyl [C9; C18]	2.91287e-09	0.000167116	1	1	21	A7LUZ9	A7LUZ9 [250-276]		0	2995.49	High	High	6.125e-05	2.007e-11	6.2	R.SASHIALECALQVQPNVCIISEEVEAK.D	[250-276]
	FALSE	High	[K].TYAEVIGNIQR.[D]		5.74916e-06	0.000167116	1	1	18	A7LUZ9	A7LUZ9 [222-232]		0	1263.67	High	High	6.125e-05	2.265e-07	3.65	K.TYAEVIGNIQR.D	[222-232]
	FALSE	High	[K].TIDGDLKNDMIETSFGFDTACK.[T]	1xCarbamidomethyl [C21]; 1xDeamidated [N8]; 1xOxidation [M10]	0.000124555	0.000167116	1	1	6	A7LUZ9	A7LUZ9 [200-221]		1	2495.1	High	High	6.125e-05	9.946e-06	3.35	K.TIDGDLKNDMIETSFGFDTACK.T	[200-221]
	FALSE	High	[K].TIDGDLKNDMIETSFGFDTACK.[T]	1xCarbamidomethyl [C21]; 1xOxidation [M10]	2.46657e-08	0.000167116	1	1	14	A7LUZ9	A7LUZ9 [200-221]		1	2494.11	High	High	6.125e-05	2.769e-10	5.59	K.TIDGDLKNDMIETSFGFDTACK.T	[200-221]
	FALSE	High	[K].TIDGDLKNDMIETSFGFDTACK.[T]	1xCarbamidomethyl [C21]; 1xDeamidated [N8]	2.59396e-06	0.000167116	1	1	6	A7LUZ9	A7LUZ9 [200-221]		1	2479.1	High	High	6.125e-05	8.51e-08	4.94	K.TIDGDLKNDMIETSFGFDTACK.T	[200-221]
	FALSE	High	[K].TIDGDLKNDMIETSFGFDTACK.[T]	1xCarbamidomethyl [C21]	1.45499e-09	0.000167116	1	1	22	A7LUZ9	A7LUZ9 [200-221]		1	2478.12	High	High	6.125e-05	8.5e-12	4.76	K.TIDGDLKNDMIETSFGFDTACK.T	[200-221]
	FALSE	High	[K].TIDGDLK.[N]		0.0950154	0.00172652	1	1	3	A7LUZ9	A7LUZ9 [200-206]		0	761.404	High	High	0.00071	0.03688	1.5	K.TIDGDLK.N	[200-206]
	FALSE	High	[R].TKLEAESQFEK.[G]		3.6968e-05	0.000167116	1	1	6	A7LUZ9	A7LUZ9 [143-153]		1	1309.66	High	High	6.125e-05	2.244e-06	3.68	R.TKLEAESQFEK.G	[143-153]
	FALSE	High	[K].DMSLDDVVTSIAK.[V]	1xOxidation [M2]	1.73933e-05	0.000167116	1	1	21	A7LUZ9	A7LUZ9 [277-289]		0	1409.68	High	High	6.125e-05	8.845e-07	2.85	K.DMSLDDVVTSIAK.V	[277-289]
	FALSE	High	[K].DMSLDDVVTSIAK.[V]		0.000167992	0.000167116	1	1	5	A7LUZ9	A7LUZ9 [277-289]		0	1393.69	High	High	6.125e-05	1.444e-05	3.44	K.DMSLDDVVTSIAK.V	[277-289]
	FALSE	High	[R].DPHGNVQVSLIETEK.[L]		0.000458987	0.000167116	1	1	1	A7LUZ9	A7LUZ9 [375-389]		0	1665.84	High	High	6.125e-05	4.963e-05	3.77	R.DPHGNVQVSLIETEK.L	[375-389]
	FALSE	High	[K].EEGKYVGK.[F]		0.0665985	0.00104688	1	1	2	A7LUZ9	A7LUZ9 [404-411]		1	909.468	High	High	0.0003635	0.02353	2.44	K.EEGKYVGK.F	[404-411]
	FALSE	High	[K].ALVIIGGDDSNTNACVLAEYYAAKK.[Y]	1xCarbamidomethyl [C15]	3.77702e-07	0.000167116	1	1	2	A7LUZ9	A7LUZ9 [165-189]		1	2656.33	High	High	6.125e-05	7.983e-09	4.72	K.ALVIIGGDDSNTNACVLAEYYAAKK.Y	[165-189]
	FALSE	High	[K].ALVIIGGDDSNTNACVLAEYYAAK.[K]	1xCarbamidomethyl [C15]; 1xDeamidated [N11]	0.00117375	0.000167116	1	1	1	A7LUZ9	A7LUZ9 [165-188]		0	2529.22	High	High	6.125e-05	0.000158	3.59	K.ALVIIGGDDSNTNACVLAEYYAAK.K	[165-188]
	FALSE	High	[K].ALVIIGGDDSNTNACVLAEYYAAK.[K]	1xCarbamidomethyl [C15]	3.54438e-10	0.000167116	1	1	14	A7LUZ9	A7LUZ9 [165-188]		0	2528.23	High	High	6.125e-05	1.496e-12	5.16	K.ALVIIGGDDSNTNACVLAEYYAAK.K	[165-188]
	FALSE	High	[R].AAQGHNFGTVLIPEGLVEFIPAMK.[R]	1xOxidation [M23]	7.75433e-06	0.000167116	1	1	2	A7LUZ9	A7LUZ9 [295-318]		0	2555.33	High	High	6.125e-05	3.271e-07	4.28	R.AAQGHNFGTVLIPEGLVEFIPAMK.R	[295-318]
	FALSE	High	[R].AAQGHNFGTVLIPEGLVEFIPAMK.[R]	1xDeamidated [N6]	0.00046174	0.000167116	1	1	2	A7LUZ9	A7LUZ9 [295-318]		0	2540.32	High	High	6.125e-05	4.987e-05	4.22	R.AAQGHNFGTVLIPEGLVEFIPAMK.R	[295-318]
	FALSE	High	[R].AAQGHNFGTVLIPEGLVEFIPAMK.[R]		1.62247e-08	0.000167116	1	1	5	A7LUZ9	A7LUZ9 [295-318]		0	2539.34	High	High	6.125e-05	1.649e-10	6.44	R.AAQGHNFGTVLIPEGLVEFIPAMK.R	[295-318]
	FALSE	High	[K].AVAGAATQSVADQEAIK.[A]		3.40321e-09	0.000167116	1	1	28	A7LUZ9	A7LUZ9 [28-44]		0	1629.84	High	High	6.125e-05	2.432e-11	5.52	K.AVAGAATQSVADQEAIK.A	[28-44]
	FALSE	High	[R].HGEMKPVIQK.[A]		0.00037676	0.000167116	1	1	5	A7LUZ9	A7LUZ9 [485-494]		0	1166.64	High	High	6.125e-05	3.885e-05	2.73	R.HGEMKPVIQK.A	[485-494]
	FALSE	High	[R].HGEMKPVIQK.[A]	1xOxidation [M4]	2.75732e-05	0.000167116	1	1	5	A7LUZ9	A7LUZ9 [485-494]		0	1182.63	High	High	6.125e-05	1.56e-06	2.74	R.HGEMKPVIQK.A	[485-494]
	FALSE	High	[K].LEAESQFEK.[G]		0.00161124	0.000167116	1	1	3	A7LUZ9	A7LUZ9 [145-153]		0	1080.52	High	High	6.125e-05	0.0002332	2.2	K.LEAESQFEK.G	[145-153]
	FALSE	High	[R].KLSPENSAIYASLPEGVAR.[Q]		2.67604e-05	0.000167116	1	1	1	A7LUZ9	A7LUZ9 [350-368]		1	2002.06	High	High	6.125e-05	1.504e-06	3.93	R.KLSPENSAIYASLPEGVAR.Q	[350-368]
	FALSE	High	[K].KLNPENK.[L]		0.0288041	0.000725636	1	1	4	A7LUZ9	A7LUZ9 [96-102]		1	842.473	High	High	0.0002192	0.008232	2.86	K.KLNPENK.L	[96-102]
	FALSE	High	[R].ERWAIETDYVYPGPIQYFGPTEVCDQATK.[T]	1xCarbamidomethyl [C24]	6.83706e-11	0.000167116	1	1	3	A7LUZ9	A7LUZ9 [512-540]		1	3433.6	High	High	6.125e-05	1.975e-13	7.01	R.ERWAIETDYVYPGPIQYFGPTEVCDQATK.T	[512-540]
	FALSE	High	[K].FAAQHHFFGYEGR.[C]		0.000481486	0.000167116	1	1	1	A7LUZ9	A7LUZ9 [412-424]		0	1566.72	High	High	6.125e-05	5.249e-05	2.88	K.FAAQHHFFGYEGR.C	[412-424]
High	A7LZV4	Glycosyl hydrolase family 3 N-terminal domain protein OS=Bacteroides ovatus (strain ATCC 8483 / DSM 1896 / JCM 5824 / BCRC 10623 / CCUG 4943 / NCTC 11153) OX=411476 GN=BACOVA_03380 PE=3 SV=1	0	648.311	67	57	320	56	779	85.9	5.59	57	320
	Checked	Confidence	Annotated Sequence	Modifications	Qvality PEP	Qvality q-value	# Protein Groups	# Proteins	# PSMs	Master Protein Accessions	Positions in Master Proteins	Modifications in Master Proteins	# Missed Cleavages	Theo. MH+ [Da]	Found in Sample: [S1] F1: Sample, BoDSus	Confidence (by Search Engine): A2 Sequest HT (BoDSus)	Percolator q-Value (by Search Engine): A2 Sequest HT (BoDSus)	Percolator PEP (by Search Engine): A2 Sequest HT (BoDSus)	XCorr (by Search Engine): A2 Sequest HT (BoDSus)	Sequence in Protein	Positions in Proteins
	FALSE	High	[R].NDEIMACVK.[H]	1xCarbamidomethyl [C7]; 1xOxidation [M5]	0.0473625	0.000870829	1	1	1	A7LZV4	A7LZV4 [209-217]		0	1095.48	High	High	0.0002613	0.0153	1.54	R.NDEIMACVK.H	[209-217]
	FALSE	High	[R].NDEIMACVK.[H]	1xCarbamidomethyl [C7]	0.00103526	0.000167116	1	1	3	A7LZV4	A7LZV4 [209-217]		0	1079.49	High	High	6.125e-05	0.0001356	2.73	R.NDEIMACVK.H	[209-217]
	FALSE	High	[K].MTLEEKIGQLNLPVTGEITTGQAK.[S]		3.13752e-07	0.000167116	1	1	1	A7LZV4	A7LZV4 [50-73]		1	2571.37	High	High	6.125e-05	6.322e-09	5.03	K.MTLEEKIGQLNLPVTGEITTGQAK.S	[50-73]
	FALSE	High	[KR].MTLEEK.[IV]	1xOxidation [M1]	0.114235	0.00291507	2	2	2	A7LZV4; A7LT07	A7LZV4 [50-55]; A7LT07 [45-50]		0	766.365	High	High	0.001101	0.04681	1.23	K.MTLEEK.I	[50-55]
	FALSE	High	[K].NDSPDGNPNGNPLLPFNPK.[G]	2xDeamidated [N7; N9]	0.00457999	0.000167116	1	1	1	A7LZV4	A7LZV4 [405-423]		0	2008.92	High	High	6.125e-05	0.000847	2.61	K.NDSPDGNPNGNPLLPFNPK.G	[405-423]
	FALSE	High	[K].NDSPDGNPNGNPLLPFNPK.[G]	1xDeamidated [N]	6.22829e-09	0.000167116	1	1	13	A7LZV4	A7LZV4 [405-423]		0	2007.94	High	High	6.125e-05	5.078e-11	5.44	K.NDSPDGNPNGNPLLPFNPK.G	[405-423]
	FALSE	High	[K].NDSPDGNPNGNPLLPFNPK.[G]		2.46964e-07	0.000167116	1	1	6	A7LZV4	A7LZV4 [405-423]		0	2006.96	High	High	6.125e-05	4.712e-09	5.75	K.NDSPDGNPNGNPLLPFNPK.G	[405-423]
	FALSE	High	[K].QAVEDSR.[L]		0.0407885	0.000870829	1	1	2	A7LZV4	A7LZV4 [104-110]		0	804.385	High	High	0.0002613	0.01269	2.22	K.QAVEDSR.L	[104-110]
	FALSE	High	[K].NVGQIPLYYAHK.[N]		0.000849864	0.000167116	1	1	2	A7LZV4	A7LZV4 [615-626]		0	1402.75	High	High	6.125e-05	0.0001062	3.34	K.NVGQIPLYYAHK.N	[615-626]
	FALSE	High	[K].NMERNDEIMACVK.[H]	1xCarbamidomethyl [C11]	1.92557e-05	0.000167116	1	1	4	A7LZV4	A7LZV4 [205-217]		1	1609.71	High	High	6.125e-05	1.002e-06	3.77	K.NMERNDEIMACVK.H	[205-217]
	FALSE	High	[K].NMERNDEIMACVK.[H]	1xCarbamidomethyl [C11]; 1xOxidation [M]	0.0344923	0.000870829	1	1	2	A7LZV4	A7LZV4 [205-217]		1	1625.71	High	High	0.0002613	0.01032	1.46	K.NMERNDEIMACVK.H	[205-217]
	FALSE	High	[K].NTGRPLKDGK.[W]		0.00279143	0.000167116	1	1	3	A7LZV4	A7LZV4 [627-636]		1	1085.61	High	High	6.125e-05	0.0004569	2.63	K.NTGRPLKDGK.W	[627-636]
	FALSE	High	[K].NTGRPLK.[D]		0.152567	0.00524376	1	1	1	A7LZV4	A7LZV4 [627-633]		0	785.463	High	High	0.001871	0.06789	2.08	K.NTGRPLK.D	[627-633]
	FALSE	High	[R].MFNDYMLPYEAAVEAGVGSVMASFNEVDGIPATANK.[W]	2xOxidation [M1; M6]	0.00129156	0.000167116	1	1	1	A7LZV4	A7LZV4 [241-276]		0	3840.74	High	High	6.125e-05	0.0001778	1.95	R.MFNDYMLPYEAAVEAGVGSVMASFNEVDGIPATANK.W	[241-276]
	FALSE	High	[K].IGQLNLPVTGEITTGQAK.[S]		6.7003e-08	0.000167116	1	1	6	A7LZV4	A7LZV4 [56-73]		0	1840.02	High	High	6.125e-05	9.447e-10	4.84	K.IGQLNLPVTGEITTGQAK.S	[56-73]
	FALSE	High	[K].LGLFDNPYK.[Y]		0.00159209	0.000167116	1	1	3	A7LZV4	A7LZV4 [364-372]		0	1066.56	High	High	6.125e-05	0.0002297	2.03	K.LGLFDNPYK.Y	[364-372]
	FALSE	High	[R].LGIPLLFGMDVIHGYETMFPIPLGLSCTWDMTAIEESAR.[I]	1xCarbamidomethyl [C27]	3.48208e-05	0.000167116	1	1	1	A7LZV4	A7LZV4 [111-149]		0	4381.14	High	High	6.125e-05	2.074e-06	3.9	R.LGIPLLFGMDVIHGYETMFPIPLGLSCTWDMTAIEESAR.I	[111-149]
	FALSE	High	[K].IKKGEVGGLFNLK.[G]		0.000562505	0.000167116	1	1	2	A7LZV4	A7LZV4 [81-93]		2	1402.84	High	High	6.125e-05	6.385e-05	4.79	K.IKKGEVGGLFNLK.G	[81-93]
	FALSE	High	[R].MFNDYMLPYEAAVEAGVGSVMASFNEVDGIPATANK.[W]	2xDeamidated [N3; N25]; 1xOxidation [M1]	0.0139053	0.000350922	1	1	1	A7LZV4	A7LZV4 [241-276]		0	3826.72	High	High	0.0001127	0.003334	1.38	R.MFNDYMLPYEAAVEAGVGSVMASFNEVDGIPATANK.W	[241-276]
	FALSE	High	[R].MFNDYMLPYEAAVEAGVGSVMASFNEVDGIPATANK.[W]	1xDeamidated [N]; 1xOxidation [M]	2.33196e-05	0.000167116	1	1	3	A7LZV4	A7LZV4 [241-276]		0	3825.73	High	High	6.125e-05	1.265e-06	4.05	R.MFNDYMLPYEAAVEAGVGSVMASFNEVDGIPATANK.W	[241-276]
	FALSE	High	[R].MFNDYMLPYEAAVEAGVGSVMASFNEVDGIPATANK.[W]	1xOxidation [M]	1.3756e-06	0.000167116	1	1	3	A7LZV4	A7LZV4 [241-276]		0	3824.75	High	High	6.125e-05	3.896e-08	4.74	R.MFNDYMLPYEAAVEAGVGSVMASFNEVDGIPATANK.W	[241-276]
	FALSE	High	[R].MFNDYMLPYEAAVEAGVGSVMASFNEVDGIPATANK.[W]	2xDeamidated [N3; N25]	0.0498659	0.000870829	1	1	1	A7LZV4	A7LZV4 [241-276]		0	3810.72	High	High	0.0002613	0.01631	0.8	R.MFNDYMLPYEAAVEAGVGSVMASFNEVDGIPATANK.W	[241-276]
	FALSE	High	[R].MFNDYMLPYEAAVEAGVGSVMASFNEVDGIPATANK.[W]		6.69197e-09	0.000167116	1	1	3	A7LZV4	A7LZV4 [241-276]		0	3808.75	High	High	6.125e-05	5.561e-11	6.43	R.MFNDYMLPYEAAVEAGVGSVMASFNEVDGIPATANK.W	[241-276]
	FALSE	High	[K].IREVQKQAVEDSR.[L]		0.20607	0.00883187	1	1	1	A7LZV4	A7LZV4 [98-110]		2	1557.83	High	High	0.003149	0.0999	1.58	K.IREVQKQAVEDSR.L	[98-110]
	FALSE	High	[K].LTMTFPK.[N]	1xOxidation [M3]	0.0704454	0.00121748	1	1	6	A7LZV4	A7LZV4 [608-614]		0	853.449	High	High	0.0003635	0.02532	1.9	K.LTMTFPK.N	[608-614]
	FALSE	High	[K].LTMTFPK.[N]		0.0316156	0.000725636	1	1	5	A7LZV4	A7LZV4 [608-614]		0	837.454	High	High	0.0002192	0.009255	1.89	K.LTMTFPK.N	[608-614]
	FALSE	High	[K].VSMETLNTACRR.[I]	1xCarbamidomethyl [C10]; 1xOxidation [M3]	0.118595	0.00291507	1	1	2	A7LZV4	A7LZV4 [345-356]		1	1453.69	High	High	0.001101	0.04894	1.22	K.VSMETLNTACRR.I	[345-356]
	FALSE	High	[K].VSMETLNTACRR.[I]	1xCarbamidomethyl [C10]	0.0193435	0.000350922	1	1	2	A7LZV4	A7LZV4 [345-356]		1	1437.69	High	High	0.0001127	0.004996	2.48	K.VSMETLNTACRR.I	[345-356]
	FALSE	High	[K].VSMETLNTACR.[R]	1xCarbamidomethyl [C10]; 1xOxidation [M3]	0.00172071	0.000167116	1	1	1	A7LZV4	A7LZV4 [345-355]		0	1297.59	High	High	6.125e-05	0.0002534	1.75	K.VSMETLNTACR.R	[345-355]
	FALSE	High	[R].VSEGSGEDPFLGAMIAEAMVR.[G]	2xOxidation [M14; M19]	0.0138234	0.000350922	1	1	2	A7LZV4	A7LZV4 [179-199]		0	2198.01	High	High	0.0001127	0.003314	3.04	R.VSEGSGEDPFLGAMIAEAMVR.G	[179-199]
	FALSE	High	[R].VSEGSGEDPFLGAMIAEAMVR.[G]	1xOxidation [M]	4.74137e-07	0.000167116	1	1	4	A7LZV4	A7LZV4 [179-199]		0	2182.02	High	High	6.125e-05	1.052e-08	5.19	R.VSEGSGEDPFLGAMIAEAMVR.G	[179-199]
	FALSE	High	[R].VSEGSGEDPFLGAMIAEAMVR.[G]		9.79034e-11	0.000167116	1	1	5	A7LZV4	A7LZV4 [179-199]		0	2166.02	High	High	6.125e-05	3.085e-13	5.7	R.VSEGSGEDPFLGAMIAEAMVR.G	[179-199]
	FALSE	High	[K].YKLGLFDNPYK.[Y]		0.00560833	0.000167116	1	1	3	A7LZV4	A7LZV4 [362-372]		1	1357.72	High	High	6.125e-05	0.00108	2.88	K.YKLGLFDNPYK.Y	[362-372]
	FALSE	High	[K].WLMTDILR.[G]		0.0151037	0.000350922	1	1	3	A7LZV4	A7LZV4 [277-284]		0	1047.57	High	High	0.0001127	0.003685	2.1	K.WLMTDILR.G	[277-284]
	FALSE	High	[K].SPQDMDRFIDVLMNK.[M]		5.7907e-05	0.000167116	1	1	1	A7LZV4	A7LZV4 [35-49]		1	1808.87	High	High	6.125e-05	3.884e-06	5.07	K.SPQDMDRFIDVLMNK.M	[35-49]
	FALSE	High	[K].SPQDMDR.[F]		0.0342929	0.000870829	1	1	1	A7LZV4	A7LZV4 [35-41]		0	848.357	High	High	0.0002613	0.01022	2.04	K.SPQDMDR.F	[35-41]
	FALSE	High	[R].SNMPGTWSVAAVLDRCPSLVEGLKEMTAGK.[A]	1xCarbamidomethyl [C16]; 1xOxidation [M3]	0.000834753	0.000167116	1	1	1	A7LZV4	A7LZV4 [437-466]		2	3220.58	High	High	6.125e-05	0.0001036	5.74	R.SNMPGTWSVAAVLDRCPSLVEGLKEMTAGK.A	[437-466]
	FALSE	High	[R].SNMPGTWSVAAVLDRCPSLVEGLKEMTAGK.[A]	1xCarbamidomethyl [C16]	1.98161e-06	0.000167116	1	1	1	A7LZV4	A7LZV4 [437-466]		2	3204.59	High	High	6.125e-05	6.093e-08	7.77	R.SNMPGTWSVAAVLDRCPSLVEGLKEMTAGK.A	[437-466]
	FALSE	High	[R].SNMPGTWSVAAVLDR.[C]	1xOxidation [M3]	5.5797e-06	0.000167116	1	1	1	A7LZV4	A7LZV4 [437-451]		0	1619.78	High	High	6.125e-05	2.179e-07	3.25	R.SNMPGTWSVAAVLDR.C	[437-451]
	FALSE	High	[R].SNMPGTWSVAAVLDR.[C]		1.66591e-06	0.000167116	1	1	4	A7LZV4	A7LZV4 [437-451]		0	1603.79	High	High	6.125e-05	4.954e-08	3.38	R.SNMPGTWSVAAVLDR.C	[437-451]
	FALSE	High	[R].SLNRDNRTDQQLLDEALNVAR.[R]		0.000118733	0.000167116	1	1	2	A7LZV4	A7LZV4 [493-513]		2	2441.25	High	High	6.125e-05	9.394e-06	5.28	R.SLNRDNRTDQQLLDEALNVAR.R	[493-513]
	FALSE	High	[R].RIAAESFVLLKNDSPDGNPNGNPLLPFNPK.[G]		1.60879e-10	0.000167116	1	1	2	A7LZV4	A7LZV4 [394-423]		2	3234.69	High	High	6.125e-05	5.681e-13	7.49	R.RIAAESFVLLKNDSPDGNPNGNPLLPFNPK.G	[394-423]
	FALSE	High	[R].RIAAESFVLLK.[N]		0.0052527	0.000167116	1	1	5	A7LZV4	A7LZV4 [394-404]		1	1246.75	High	High	6.125e-05	0.001002	4.24	R.RIAAESFVLLK.N	[394-404]
	FALSE	High	[R].RSDIIIAALGESSEMSGESSSR.[T]	1xOxidation [M15]	7.35521e-10	0.000167116	1	1	3	A7LZV4	A7LZV4 [514-535]		1	2298.09	High	High	6.125e-05	3.675e-12	6.57	R.RSDIIIAALGESSEMSGESSSR.T	[514-535]
	FALSE	High	[R].RSDIIIAALGESSEMSGESSSR.[T]		3.7988e-12	0.000167116	1	1	22	A7LZV4	A7LZV4 [514-535]		1	2282.09	High	High	6.125e-05	5.647e-15	6.58	R.RSDIIIAALGESSEMSGESSSR.T	[514-535]
	FALSE	High	[R].SDIIIAALGESSEMSGESSSR.[T]		9.69796e-09	0.000167116	1	1	1	A7LZV4	A7LZV4 [515-535]		0	2125.99	High	High	6.125e-05	8.807e-11	4.1	R.SDIIIAALGESSEMSGESSSR.T	[515-535]
	FALSE	High	[R].TDQQLLDEALNVAR.[R]		2.34307e-06	0.000167116	1	1	13	A7LZV4	A7LZV4 [500-513]		0	1585.82	High	High	6.125e-05	7.541e-08	4.29	R.TDQQLLDEALNVAR.R	[500-513]
	FALSE	High	[R].TDLNIPDVQQNLLKELLK.[T]		1.51381e-06	0.000167116	1	1	1	A7LZV4	A7LZV4 [536-553]		1	2094.18	High	High	6.125e-05	4.383e-08	5.78	R.TDLNIPDVQQNLLKELLK.T	[536-553]
	FALSE	High	[R].TDLNIPDVQQNLLK.[E]		0.000392873	0.000167116	1	1	8	A7LZV4	A7LZV4 [536-549]		0	1610.87	High	High	6.125e-05	4.088e-05	3.7	R.TDLNIPDVQQNLLK.E	[536-549]
	FALSE	High	[R].DVVGSSTRPVK.[E]		0.00106667	0.000167116	1	1	6	A7LZV4	A7LZV4 [707-717]		0	1144.63	High	High	6.125e-05	0.0001401	3.04	R.DVVGSSTRPVK.E	[707-717]
	FALSE	High	[R].DYNTVDMSR.[Q]	1xDeamidated [N3]; 1xOxidation [M7]	0.0510186	0.000870829	1	1	1	A7LZV4	A7LZV4 [230-238]		0	1117.45	High	High	0.0002613	0.01684	1.54	R.DYNTVDMSR.Q	[230-238]
	FALSE	High	[R].DYNTVDMSR.[Q]	1xOxidation [M7]	0.00658606	0.000167116	1	1	3	A7LZV4	A7LZV4 [230-238]		0	1116.46	High	High	6.125e-05	0.001325	1.8	R.DYNTVDMSR.Q	[230-238]
	FALSE	High	[R].DYNTVDMSR.[Q]		0.020394	0.000350922	1	1	3	A7LZV4	A7LZV4 [230-238]		0	1100.47	High	High	0.0001127	0.00537	1.94	R.DYNTVDMSR.Q	[230-238]
	FALSE	High	[R].DNRTDQQLLDEALNVAR.[R]		4.59018e-09	0.000167116	1	1	7	A7LZV4	A7LZV4 [497-513]		1	1970.99	High	High	6.125e-05	3.501e-11	6.18	R.DNRTDQQLLDEALNVAR.R	[497-513]
	FALSE	High	[R].AINAGVDMDMVSEGFVGTLKK.[S]	1xOxidation [M10]	1.36399e-08	0.000167116	1	1	2	A7LZV4	A7LZV4 [318-338]		1	2198.08	High	High	6.125e-05	1.335e-10	5.17	R.AINAGVDMDMVSEGFVGTLKK.S	[318-338]
	FALSE	High	[R].AINAGVDMDMVSEGFVGTLKK.[S]	1xDeamidated [N3]	0.000100418	0.000167116	1	1	1	A7LZV4	A7LZV4 [318-338]		1	2183.07	High	High	6.125e-05	7.661e-06	3.54	R.AINAGVDMDMVSEGFVGTLKK.S	[318-338]
	FALSE	High	[R].AINAGVDMDMVSEGFVGTLKK.[S]		6.464e-08	0.000167116	1	1	18	A7LZV4	A7LZV4 [318-338]		1	2182.09	High	High	6.125e-05	9.042e-10	5.03	R.AINAGVDMDMVSEGFVGTLKK.S	[318-338]
	FALSE	High	[R].AINAGVDMDMVSEGFVGTLK.[K]	1xDeamidated [N3]; 1xOxidation [M10]	3.12652e-05	0.000167116	1	1	1	A7LZV4	A7LZV4 [318-337]		0	2070.97	High	High	6.125e-05	1.814e-06	3.09	R.AINAGVDMDMVSEGFVGTLK.K	[318-337]
	FALSE	High	[R].AINAGVDMDMVSEGFVGTLK.[K]	1xOxidation [M8]	1.10376e-05	0.000167116	1	1	4	A7LZV4	A7LZV4 [318-337]		0	2069.99	High	High	6.125e-05	5.063e-07	2.68	R.AINAGVDMDMVSEGFVGTLK.K	[318-337]
	FALSE	High	[R].AINAGVDMDMVSEGFVGTLK.[K]		1.32842e-10	0.000167116	1	1	7	A7LZV4	A7LZV4 [318-337]		0	2053.99	High	High	6.125e-05	4.47e-13	5.57	R.AINAGVDMDMVSEGFVGTLK.K	[318-337]
	FALSE	High	[R].CPSLVEGLKEMTAGK.[A]	1xCarbamidomethyl [C1]	1.26348e-07	0.000167116	1	1	2	A7LZV4	A7LZV4 [452-466]		1	1619.81	High	High	6.125e-05	2.07e-09	5.57	R.CPSLVEGLKEMTAGK.A	[452-466]
	FALSE	High	[R].CPSLVEGLK.[E]	1xCarbamidomethyl [C1]	0.00159209	0.000167116	1	1	4	A7LZV4	A7LZV4 [452-460]		0	1002.53	High	High	6.125e-05	0.0002295	2.72	R.CPSLVEGLK.E	[452-460]
	FALSE	High	[K].ANIMYAK.[G]	1xOxidation [M4]	0.098717	0.0018912	1	1	1	A7LZV4	A7LZV4 [467-473]		0	826.413	High	High	0.0007571	0.03885	2.39	K.ANIMYAK.G	[467-473]
	FALSE	High	[K].ANIMYAK.[G]		0.079206	0.00138263	1	1	2	A7LZV4	A7LZV4 [467-473]		0	810.418	High	High	0.000461	0.02938	2.22	K.ANIMYAK.G	[467-473]
	FALSE	High	[K].KGEVGGLFNLK.[G]		0.000236266	0.000167116	1	1	5	A7LZV4	A7LZV4 [83-93]		1	1161.66	High	High	6.125e-05	2.191e-05	4	K.KGEVGGLFNLK.G	[83-93]
	FALSE	High	[K].HFALYGAGEAGRDYNTVDMSR.[Q]		1.47617e-07	0.000167116	1	1	4	A7LZV4	A7LZV4 [218-238]		1	2330.06	High	High	6.125e-05	2.501e-09	4.98	K.HFALYGAGEAGRDYNTVDMSR.Q	[218-238]
	FALSE	High	[K].HFALYGAGEAGR.[D]		4.28808e-06	0.000167116	1	1	12	A7LZV4	A7LZV4 [218-229]		0	1248.61	High	High	6.125e-05	1.576e-07	3.68	K.HFALYGAGEAGR.D	[218-229]
	FALSE	High	[K].IFLEPGEMK.[I]		0.00236165	0.000167116	1	1	6	A7LZV4	A7LZV4 [725-733]		0	1063.55	High	High	6.125e-05	0.0003721	1.87	K.IFLEPGEMK.I	[725-733]
	FALSE	High	[K].IFLEPGEMK.[I]	1xOxidation [M8]	0.0188938	0.000350922	1	1	2	A7LZV4	A7LZV4 [725-733]		0	1079.54	High	High	0.0001127	0.004885	1.42	K.IFLEPGEMK.I	[725-733]
	FALSE	High	[K].KSVQEGK.[V]		0.0243161	0.000350922	1	1	1	A7LZV4	A7LZV4 [338-344]		1	775.431	High	High	0.0001127	0.006652	2.44	K.KSVQEGK.V	[338-344]
	FALSE	High	[R].IAAESFVLLK.[N]		0.000103467	0.000167116	1	1	4	A7LZV4	A7LZV4 [395-404]		0	1090.65	High	High	6.125e-05	7.926e-06	2.61	R.IAAESFVLLK.N	[395-404]
	FALSE	High	[R].IAAESFVLLKNDSPDGNPNGNPLLPFNPK.[G]		5.43421e-08	0.000167116	1	1	3	A7LZV4	A7LZV4 [395-423]		1	3078.59	High	High	6.125e-05	7.328e-10	6.18	R.IAAESFVLLKNDSPDGNPNGNPLLPFNPK.G	[395-423]
	FALSE	High	[R].IAAESFVLLKNDSPDGNPNGNPLLPFNPK.[G]	1xDeamidated [N19]	4.53089e-05	0.000167116	1	1	1	A7LZV4	A7LZV4 [395-423]		1	3079.57	High	High	6.125e-05	2.874e-06	5.58	R.IAAESFVLLKNDSPDGNPNGNPLLPFNPK.G	[395-423]
	FALSE	High	[K].IAPEMLR.[Y]		0.0688824	0.00104688	1	1	2	A7LZV4	A7LZV4 [739-745]		0	829.46	High	High	0.0003635	0.02452	1.81	K.IAPEMLR.Y	[739-745]
	FALSE	High	[R].IAAVEASADGISWTFSPMVDISRDPR.[W]		3.60047e-07	0.000167116	1	1	3	A7LZV4	A7LZV4 [150-175]		1	2791.37	High	High	6.125e-05	7.499e-09	4.93	R.IAAVEASADGISWTFSPMVDISRDPR.W	[150-175]
	FALSE	High	[R].IAAVEASADGISWTFSPMVDISR.[D]		2.33434e-09	0.000167116	1	1	6	A7LZV4	A7LZV4 [150-172]		0	2423.19	High	High	6.125e-05	1.521e-11	5.17	R.IAAVEASADGISWTFSPMVDISR.D	[150-172]
	FALSE	High	[R].FIDVLMNK.[M]	1xOxidation [M6]	0.00434076	0.000167116	1	1	6	A7LZV4	A7LZV4 [42-49]		0	995.523	High	High	6.125e-05	0.0007874	1.8	R.FIDVLMNK.M	[42-49]
	FALSE	High	[R].FIDVLMNK.[M]		0.0222706	0.000350922	1	1	4	A7LZV4	A7LZV4 [42-49]		0	979.528	High	High	0.0001127	0.005958	2.04	R.FIDVLMNK.M	[42-49]
	FALSE	High	[R].EVQKQAVEDSR.[L]		0.229016	0.00976902	1	1	1	A7LZV4	A7LZV4 [100-110]		1	1288.65	High	High	0.00347	0.1151	0.92	R.EVQKQAVEDSR.L	[100-110]
	FALSE	High	[R].GQWGFNGFVVTDYTGISEMIDHGIGDLQTVSAR.[A]		1.11818e-09	0.000167116	1	1	3	A7LZV4	A7LZV4 [285-317]		0	3570.7	High	High	6.125e-05	6.149e-12	6.95	R.GQWGFNGFVVTDYTGISEMIDHGIGDLQTVSAR.A	[285-317]
	FALSE	High	[R].GQWGFNGFVVTDYTGISEMIDHGIGDLQTVSAR.[A]	1xDeamidated [N6]	6.30327e-09	0.000167116	1	1	3	A7LZV4	A7LZV4 [285-317]		0	3571.68	High	High	6.125e-05	5.186e-11	7.73	R.GQWGFNGFVVTDYTGISEMIDHGIGDLQTVSAR.A	[285-317]
	FALSE	High	[K].GSNLISDASYEER.[A]		8.38164e-06	0.000167116	1	1	6	A7LZV4	A7LZV4 [474-486]		0	1440.66	High	High	6.125e-05	3.6e-07	3.6	K.GSNLISDASYEER.A	[474-486]
	FALSE	High	[R].GQWGFNGFVVTDYTGISEMIDHGIGDLQTVSAR.[A]	2xDeamidated [Q2; N6]; 1xOxidation [M19]	0.000697653	0.000167116	1	1	2	A7LZV4	A7LZV4 [285-317]		0	3588.66	High	High	6.125e-05	8.334e-05	5.4	R.GQWGFNGFVVTDYTGISEMIDHGIGDLQTVSAR.A	[285-317]
	FALSE	High	[R].GQWGFNGFVVTDYTGISEMIDHGIGDLQTVSAR.[A]	1xDeamidated [N/Q]; 1xOxidation [M19]	1.28187e-05	0.000167116	1	1	2	A7LZV4	A7LZV4 [285-317]		0	3587.67	High	High	6.125e-05	6.062e-07	4.21	R.GQWGFNGFVVTDYTGISEMIDHGIGDLQTVSAR.A	[285-317]
	FALSE	High	[R].GQWGFNGFVVTDYTGISEMIDHGIGDLQTVSAR.[A]	1xOxidation [M19]	2.10855e-09	0.000167116	1	1	2	A7LZV4	A7LZV4 [285-317]		0	3586.69	High	High	6.125e-05	1.346e-11	6.53	R.GQWGFNGFVVTDYTGISEMIDHGIGDLQTVSAR.A	[285-317]
	FALSE	High	[R].GQWGFNGFVVTDYTGISEMIDHGIGDLQTVSAR.[A]	2xDeamidated [Q2; N6]	7.93233e-07	0.000167116	1	1	2	A7LZV4	A7LZV4 [285-317]		0	3572.66	High	High	6.125e-05	1.98e-08	4.44	R.GQWGFNGFVVTDYTGISEMIDHGIGDLQTVSAR.A	[285-317]
	FALSE	High	[K].GNIAVIGPLANSR.[S]	1xDeamidated [N11]	0.000693493	0.000167116	1	1	4	A7LZV4	A7LZV4 [424-436]		0	1282.71	High	High	6.125e-05	8.271e-05	3.35	K.GNIAVIGPLANSR.S	[424-436]
	FALSE	High	[K].GNIAVIGPLANSR.[S]		1.62853e-05	0.000167116	1	1	7	A7LZV4	A7LZV4 [424-436]		0	1281.73	High	High	6.125e-05	8.148e-07	3.31	K.GNIAVIGPLANSR.S	[424-436]
	FALSE	High	[K].GEVGGLFNLK.[G]		0.00250698	0.000167116	1	1	2	A7LZV4	A7LZV4 [84-93]		0	1033.57	High	High	6.125e-05	0.0004016	2.57	K.GEVGGLFNLK.G	[84-93]
High	A7LV57	Transketolase, thiamine diphosphate binding domain protein OS=Bacteroides ovatus (strain ATCC 8483 / DSM 1896 / JCM 5824 / BCRC 10623 / CCUG 4943 / NCTC 11153) OX=411476 GN=BACOVA_01706 PE=3 SV=1	0	775.203	75	41	307	41	669	72.2	5.44	41	307
	Checked	Confidence	Annotated Sequence	Modifications	Qvality PEP	Qvality q-value	# Protein Groups	# Proteins	# PSMs	Master Protein Accessions	Positions in Master Proteins	Modifications in Master Proteins	# Missed Cleavages	Theo. MH+ [Da]	Found in Sample: [S1] F1: Sample, BoDSus	Confidence (by Search Engine): A2 Sequest HT (BoDSus)	Percolator q-Value (by Search Engine): A2 Sequest HT (BoDSus)	Percolator PEP (by Search Engine): A2 Sequest HT (BoDSus)	XCorr (by Search Engine): A2 Sequest HT (BoDSus)	Sequence in Protein	Positions in Proteins
	FALSE	High	[-].MNDNKLMNR.[A]		0.00132282	0.000167116	1	1	1	A7LV57	A7LV57 [1-9]		1	1135.53	High	High	6.125e-05	0.0001825	2.11	-.MNDNKLMNR.A	[1-9]
	FALSE	High	[R].QNIANLPTGTDYEQAAK.[G]		1.44126e-07	0.000167116	1	1	9	A7LV57	A7LV57 [529-545]		0	1833.9	High	High	6.125e-05	2.43e-09	4.56	R.QNIANLPTGTDYEQAAK.G	[529-545]
	FALSE	High	[K].NLGGDPTNPFVIFPEVAELYAK.[R]	2xDeamidated [N1; N8]	0.0387245	0.000870829	1	1	1	A7LV57	A7LV57 [278-299]		0	2393.19	High	High	0.0002613	0.01192	2.23	K.NLGGDPTNPFVIFPEVAELYAK.R	[278-299]
	FALSE	High	[K].NLGGDPTNPFVIFPEVAELYAK.[R]	1xDeamidated [N]	0.000440164	0.000167116	1	1	2	A7LV57	A7LV57 [278-299]		0	2392.21	High	High	6.125e-05	4.728e-05	4.23	K.NLGGDPTNPFVIFPEVAELYAK.R	[278-299]
	FALSE	High	[K].NLGGDPTNPFVIFPEVAELYAK.[R]		1.27106e-07	0.000167116	1	1	6	A7LV57	A7LV57 [278-299]		0	2391.22	High	High	6.125e-05	2.077e-09	6.57	K.NLGGDPTNPFVIFPEVAELYAK.R	[278-299]
	FALSE	High	[R].NQPKEYQEAILPADAK.[I]		0.0119943	0.000350922	1	1	2	A7LV57	A7LV57 [598-613]		1	1814.93	High	High	0.0001127	0.002774	2.29	R.NQPKEYQEAILPADAK.I	[598-613]
	FALSE	High	[K].LGFTAENVYNQVK.[A]		1.04459e-06	0.000167116	1	1	3	A7LV57	A7LV57 [654-666]		0	1482.76	High	High	6.125e-05	2.789e-08	3.64	K.LGFTAENVYNQVK.A	[654-666]
	FALSE	High	[R].ILAASMVEK.[A]	1xOxidation [M6]	0.011238	0.000350922	1	1	1	A7LV57	A7LV57 [16-24]		0	977.534	High	High	0.0001127	0.002555	1.63	R.ILAASMVEK.A	[16-24]
	FALSE	High	[R].ILAASMVEK.[A]		0.00624265	0.000167116	1	1	2	A7LV57	A7LV57 [16-24]		0	961.539	High	High	6.125e-05	0.001234	2.16	R.ILAASMVEK.A	[16-24]
	FALSE	High	[R].IVSAPSEGLFR.[N]		0.00103526	0.000167116	1	1	2	A7LV57	A7LV57 [587-597]		0	1175.64	High	High	6.125e-05	0.0001347	2.69	R.IVSAPSEGLFR.N	[587-597]
	FALSE	High	[R].MAALMEQPVK.[F]		0.000786296	0.000167116	1	1	2	A7LV57	A7LV57 [446-455]		0	1117.57	High	High	6.125e-05	9.61e-05	2.67	R.MAALMEQPVK.F	[446-455]
	FALSE	High	[R].MAALMEQPVK.[F]	1xOxidation [M5]	0.0201558	0.000350922	1	1	1	A7LV57	A7LV57 [446-455]		0	1133.57	High	High	0.0001127	0.005284	2.13	R.MAALMEQPVK.F	[446-455]
	FALSE	High	[K].VDWAAIEQK.[A]		0.00291055	0.000167116	1	1	4	A7LV57	A7LV57 [340-348]		0	1059.55	High	High	6.125e-05	0.0004812	2.64	K.VDWAAIEQK.A	[340-348]
	FALSE	High	[R].VGEDGPTHEPVEQEAQIR.[L]	1xDeamidated [Q13]	1.36091e-05	0.000167116	1	1	1	A7LV57	A7LV57 [465-482]		0	1991.93	High	High	6.125e-05	6.537e-07	3.46	R.VGEDGPTHEPVEQEAQIR.L	[465-482]
	FALSE	High	[R].VGEDGPTHEPVEQEAQIR.[L]		9.6401e-09	0.000167116	1	1	20	A7LV57	A7LV57 [465-482]		0	1990.95	High	High	6.125e-05	8.693e-11	6.09	R.VGEDGPTHEPVEQEAQIR.L	[465-482]
	FALSE	High	[K].VWGLESFGFSAPYTVLDEK.[L]		6.14654e-10	0.000167116	1	1	1	A7LV57	A7LV57 [635-653]		0	2145.05	High	High	6.125e-05	2.955e-12	4.8	K.VWGLESFGFSAPYTVLDEK.L	[635-653]
	FALSE	High	[K].YEAWGWNVLSINGNDPDEIR.[A]	1xDeamidated [N12]	2.94794e-09	0.000167116	1	1	6	A7LV57	A7LV57 [203-222]		0	2349.08	High	High	6.125e-05	2.027e-11	5.56	K.YEAWGWNVLSINGNDPDEIR.A	[203-222]
	FALSE	High	[K].YEAWGWNVLSINGNDPDEIR.[A]		3.59152e-09	0.000167116	1	1	4	A7LV57	A7LV57 [203-222]		0	2348.09	High	High	6.125e-05	2.586e-11	5.52	K.YEAWGWNVLSINGNDPDEIR.A	[203-222]
	FALSE	High	[R].QWGSPTPGHPEVDIMR.[G]		1.5524e-05	0.000167116	1	1	5	A7LV57	A7LV57 [94-109]		0	1806.86	High	High	6.125e-05	7.701e-07	3.19	R.QWGSPTPGHPEVDIMR.G	[94-109]
	FALSE	High	[K].TDGFLKK.[T]		0.13396	0.00409411	1	1	1	A7LV57	A7LV57 [384-390]		1	808.456	High	High	0.001491	0.05746	2.22	K.TDGFLKK.T	[384-390]
	FALSE	High	[K].DVTVEDTAMKYEAWGWNVLSINGNDPDEIR.[A]	1xDeamidated [N17]; 1xOxidation [M9]	7.0972e-05	0.000167116	1	1	1	A7LV57	A7LV57 [193-222]		1	3454.57	High	High	6.125e-05	4.999e-06	4.96	K.DVTVEDTAMKYEAWGWNVLSINGNDPDEIR.A	[193-222]
	FALSE	High	[K].DVTVEDTAMKYEAWGWNVLSINGNDPDEIR.[A]	2xDeamidated [N17; N22]	4.21695e-05	0.000167116	1	1	4	A7LV57	A7LV57 [193-222]		1	3439.56	High	High	6.125e-05	2.628e-06	3.29	K.DVTVEDTAMKYEAWGWNVLSINGNDPDEIR.A	[193-222]
	FALSE	High	[K].DVTVEDTAMKYEAWGWNVLSINGNDPDEIR.[A]	1xDeamidated [N17]	0.00108598	0.000167116	1	1	1	A7LV57	A7LV57 [193-222]		1	3438.58	High	High	6.125e-05	0.0001428	3.44	K.DVTVEDTAMKYEAWGWNVLSINGNDPDEIR.A	[193-222]
	FALSE	High	[K].DVTVEDTAMKYEAWGWNVLSINGNDPDEIR.[A]		2.00049e-08	0.000167116	1	1	2	A7LV57	A7LV57 [193-222]		1	3437.6	High	High	6.125e-05	2.143e-10	4.7	K.DVTVEDTAMKYEAWGWNVLSINGNDPDEIR.A	[193-222]
	FALSE	High	[K].DVTVEDTAMK.[Y]	1xOxidation [M9]	0.00166011	0.000167116	1	1	15	A7LV57	A7LV57 [193-202]		0	1124.51	High	High	6.125e-05	0.0002412	1.52	K.DVTVEDTAMK.Y	[193-202]
	FALSE	High	[K].DVTVEDTAMK.[Y]		0.00301668	0.000167116	1	1	6	A7LV57	A7LV57 [193-202]		0	1108.52	High	High	6.125e-05	0.000505	2.28	K.DVTVEDTAMK.Y	[193-202]
	FALSE	High	[K].EAQAEKERPTLIIGK.[T]		0.000487281	0.000167116	1	1	1	A7LV57	A7LV57 [227-241]		1	1682.94	High	High	6.125e-05	5.327e-05	3.27	K.EAQAEKERPTLIIGK.T	[227-241]
	FALSE	High	[K].EFRQWGSPTPGHPEVDIMR.[G]		0.230102	0.00976902	1	1	1	A7LV57	A7LV57 [91-109]		1	2239.07	High	High	0.00347	0.1157	2.7	K.EFRQWGSPTPGHPEVDIMR.G	[91-109]
	FALSE	High	[R].AASATVLGALATQVENMIVASADLSNSDKTDGFLKK.[T]	1xDeamidated [Q13]; 1xOxidation [M17]	1.0296e-08	0.000167116	1	1	1	A7LV57	A7LV57 [355-390]		2	3653.86	High	High	6.125e-05	9.439e-11	8.11	R.AASATVLGALATQVENMIVASADLSNSDKTDGFLKK.T	[355-390]
	FALSE	High	[R].AASATVLGALATQVENMIVASADLSNSDKTDGFLKK.[T]	1xOxidation [M17]	2.13926e-07	0.000167116	1	1	4	A7LV57	A7LV57 [355-390]		2	3652.87	High	High	6.125e-05	3.951e-09	8.89	R.AASATVLGALATQVENMIVASADLSNSDKTDGFLKK.T	[355-390]
	FALSE	High	[R].AASATVLGALATQVENMIVASADLSNSDKTDGFLKK.[T]	2xDeamidated [N16; N26]	2.77387e-05	0.000167116	1	1	1	A7LV57	A7LV57 [355-390]		2	3638.85	High	High	6.125e-05	1.576e-06	5.87	R.AASATVLGALATQVENMIVASADLSNSDKTDGFLKK.T	[355-390]
	FALSE	High	[R].AASATVLGALATQVENMIVASADLSNSDKTDGFLKK.[T]	1xDeamidated [N26]	5.90907e-08	0.000167116	1	1	1	A7LV57	A7LV57 [355-390]		2	3637.86	High	High	6.125e-05	8.138e-10	9.64	R.AASATVLGALATQVENMIVASADLSNSDKTDGFLKK.T	[355-390]
	FALSE	High	[R].AASATVLGALATQVENMIVASADLSNSDKTDGFLKK.[T]		1.38697e-09	0.000167116	1	1	7	A7LV57	A7LV57 [355-390]		2	3636.88	High	High	6.125e-05	8.01e-12	7.89	R.AASATVLGALATQVENMIVASADLSNSDKTDGFLKK.T	[355-390]
	FALSE	High	[R].AASATVLGALATQVENMIVASADLSNSDKTDGFLK.[K]	1xDeamidated [N/Q]; 1xOxidation [M17]	0.00203406	0.000167116	1	1	2	A7LV57	A7LV57 [355-389]		1	3525.76	High	High	6.125e-05	0.0003107	4.74	R.AASATVLGALATQVENMIVASADLSNSDKTDGFLK.K	[355-389]
	FALSE	High	[R].AASATVLGALATQVENMIVASADLSNSDKTDGFLK.[K]	1xOxidation [M17]	4.15652e-07	0.000167116	1	1	2	A7LV57	A7LV57 [355-389]		1	3524.78	High	High	6.125e-05	8.961e-09	6.6	R.AASATVLGALATQVENMIVASADLSNSDKTDGFLK.K	[355-389]
	FALSE	High	[R].AASATVLGALATQVENMIVASADLSNSDKTDGFLK.[K]	1xDeamidated [N/Q]	1.94635e-06	0.000167116	1	1	5	A7LV57	A7LV57 [355-389]		1	3509.77	High	High	6.125e-05	5.966e-08	5.52	R.AASATVLGALATQVENMIVASADLSNSDKTDGFLK.K	[355-389]
	FALSE	High	[R].AASATVLGALATQVENMIVASADLSNSDKTDGFLK.[K]		3.24413e-09	0.000167116	1	1	3	A7LV57	A7LV57 [355-389]		1	3508.78	High	High	6.125e-05	2.284e-11	10.04	R.AASATVLGALATQVENMIVASADLSNSDKTDGFLK.K	[355-389]
	FALSE	High	[R].AASATVLGALATQVENMIVASADLSNSDK.[T]	1xDeamidated [Q13]	7.75433e-06	0.000167116	1	1	1	A7LV57	A7LV57 [355-383]		0	2848.42	High	High	6.125e-05	3.269e-07	4.01	R.AASATVLGALATQVENMIVASADLSNSDK.T	[355-383]
	FALSE	High	[R].AASATVLGALATQVENMIVASADLSNSDK.[T]		3.04503e-07	0.000167116	1	1	5	A7LV57	A7LV57 [355-383]		0	2847.44	High	High	6.125e-05	6.099e-09	4.6	R.AASATVLGALATQVENMIVASADLSNSDK.T	[355-383]
	FALSE	High	[R].AAIKEAQAEK.[E]		0.0230678	0.000350922	1	1	1	A7LV57	A7LV57 [223-232]		1	1058.58	High	High	0.0001127	0.006235	1.39	R.AAIKEAQAEK.E	[223-232]
	FALSE	High	[K].ADGSSYEANCATHGAPLGGDAYVNTIK.[N]	1xCarbamidomethyl [C10]; 1xDeamidated [N9]	2.40279e-05	0.000167116	1	1	2	A7LV57	A7LV57 [251-277]		0	2740.22	High	High	6.125e-05	1.32e-06	4.8	K.ADGSSYEANCATHGAPLGGDAYVNTIK.N	[251-277]
	FALSE	High	[K].ADGSSYEANCATHGAPLGGDAYVNTIK.[N]	1xCarbamidomethyl [C10]	2.78016e-08	0.000167116	1	1	5	A7LV57	A7LV57 [251-277]		0	2739.23	High	High	6.125e-05	3.201e-10	7.71	K.ADGSSYEANCATHGAPLGGDAYVNTIK.N	[251-277]
	FALSE	High	[K].ANSGHPGGAMGGADFVNVLFSEFLVYDPENPRWEGR.[D]	1xOxidation [M10]	4.89144e-06	0.000167116	1	1	1	A7LV57	A7LV57 [25-60]		1	3908.81	High	High	6.125e-05	1.855e-07	7.27	K.ANSGHPGGAMGGADFVNVLFSEFLVYDPENPRWEGR.D	[25-60]
	FALSE	High	[K].ANSGHPGGAMGGADFVNVLFSEFLVYDPENPRWEGR.[D]	2xDeamidated [N17; N30]	0.00239003	0.000167116	1	1	1	A7LV57	A7LV57 [25-60]		1	3894.78	High	High	6.125e-05	0.0003787	2.4	K.ANSGHPGGAMGGADFVNVLFSEFLVYDPENPRWEGR.D	[25-60]
	FALSE	High	[K].ANSGHPGGAMGGADFVNVLFSEFLVYDPENPRWEGR.[D]		2.87463e-10	0.000167116	1	1	3	A7LV57	A7LV57 [25-60]		1	3892.81	High	High	6.125e-05	1.158e-12	6.23	K.ANSGHPGGAMGGADFVNVLFSEFLVYDPENPRWEGR.D	[25-60]
	FALSE	High	[K].ANSGHPGGAMGGADFVNVLFSEFLVYDPENPR.[W]	1xOxidation [M10]	3.20953e-08	0.000167116	1	1	2	A7LV57	A7LV57 [25-56]		0	3380.56	High	High	6.125e-05	3.832e-10	7.46	K.ANSGHPGGAMGGADFVNVLFSEFLVYDPENPR.W	[25-56]
	FALSE	High	[K].ANSGHPGGAMGGADFVNVLFSEFLVYDPENPR.[W]	1xDeamidated [N2]	5.36289e-09	0.000167116	1	1	2	A7LV57	A7LV57 [25-56]		0	3365.55	High	High	6.125e-05	4.244e-11	4.4	K.ANSGHPGGAMGGADFVNVLFSEFLVYDPENPR.W	[25-56]
	FALSE	High	[K].ANSGHPGGAMGGADFVNVLFSEFLVYDPENPR.[W]		8.63421e-11	0.000167116	1	1	6	A7LV57	A7LV57 [25-56]		0	3364.57	High	High	6.125e-05	2.628e-13	8.19	K.ANSGHPGGAMGGADFVNVLFSEFLVYDPENPR.W	[25-56]
	FALSE	High	[K].ANPELAAK.[L]		0.177699	0.00670778	1	1	2	A7LV57	A7LV57 [321-328]		0	813.446	High	High	0.002395	0.08268	1.89	K.ANPELAAK.L	[321-328]
	FALSE	High	[K].ARFDEVMNQTIYAYISDGGIQEEISQGSGR.[I]		1.12743e-12	0.000167116	1	1	6	A7LV57	A7LV57 [137-166]		1	3334.56	High	High	6.125e-05	1.27e-15	8.82	K.ARFDEVMNQTIYAYISDGGIQEEISQGSGR.I	[137-166]
	FALSE	High	[K].ARFDEVMNQTIYAYISDGGIQEEISQGSGR.[I]	1xDeamidated [Q]	0.0117136	0.000350922	1	1	4	A7LV57	A7LV57 [137-166]		1	3335.55	High	High	0.0001127	0.002686	1.91	K.ARFDEVMNQTIYAYISDGGIQEEISQGSGR.I	[137-166]
	FALSE	High	[K].ARFDEVMNQTIYAYISDGGIQEEISQGSGR.[I]	1xDeamidated [Q21]; 1xOxidation [M7]	0.000109847	0.000167116	1	1	1	A7LV57	A7LV57 [137-166]		1	3351.54	High	High	6.125e-05	8.567e-06	3.83	K.ARFDEVMNQTIYAYISDGGIQEEISQGSGR.I	[137-166]
	FALSE	High	[K].ARFDEVMNQTIYAYISDGGIQEEISQGSGR.[I]	1xOxidation [M7]	1.19426e-09	0.000167116	1	1	2	A7LV57	A7LV57 [137-166]		1	3350.56	High	High	6.125e-05	6.676e-12	7.42	K.ARFDEVMNQTIYAYISDGGIQEEISQGSGR.I	[137-166]
	FALSE	High	[K].ARFDEVMNQTIYAYISDGGIQEEISQGSGR.[I]	2xDeamidated [N8; Q9]	2.74367e-09	0.000167116	1	1	1	A7LV57	A7LV57 [137-166]		1	3336.53	High	High	6.125e-05	1.865e-11	6.3	K.ARFDEVMNQTIYAYISDGGIQEEISQGSGR.I	[137-166]
	FALSE	High	[R].KADGSSYEANCATHGAPLGGDAYVNTIK.[N]	1xCarbamidomethyl [C11]; 2xDeamidated [N10; N25]	0.0104048	0.000350922	1	1	1	A7LV57	A7LV57 [250-277]		1	2869.29	High	High	0.0001127	0.002321	1.71	R.KADGSSYEANCATHGAPLGGDAYVNTIK.N	[250-277]
	FALSE	High	[R].KADGSSYEANCATHGAPLGGDAYVNTIK.[N]	1xCarbamidomethyl [C11]; 1xDeamidated [N]	5.30568e-08	0.000167116	1	1	9	A7LV57	A7LV57 [250-277]		1	2868.31	High	High	6.125e-05	7.124e-10	4.8	R.KADGSSYEANCATHGAPLGGDAYVNTIK.N	[250-277]
	FALSE	High	[R].KADGSSYEANCATHGAPLGGDAYVNTIK.[N]	1xCarbamidomethyl [C11]	4.28176e-12	0.000167116	1	1	8	A7LV57	A7LV57 [250-277]		1	2867.33	High	High	6.125e-05	6.528e-15	8.38	R.KADGSSYEANCATHGAPLGGDAYVNTIK.N	[250-277]
	FALSE	High	[K].LELFFSGK.[A]		0.00466262	0.000167116	1	1	3	A7LV57	A7LV57 [329-336]		0	940.514	High	High	6.125e-05	0.0008617	1.82	K.LELFFSGK.A	[329-336]
	FALSE	High	[K].LAMENMSTPTGLIFSR.[Q]	2xOxidation [M3; M6]	0.00686608	0.000167116	1	1	1	A7LV57	A7LV57 [513-528]		0	1799.87	High	High	6.125e-05	0.001389	1.69	K.LAMENMSTPTGLIFSR.Q	[513-528]
	FALSE	High	[K].LAMENMSTPTGLIFSR.[Q]	1xOxidation [M]	8.97213e-09	0.000167116	1	1	4	A7LV57	A7LV57 [513-528]		0	1783.87	High	High	6.125e-05	7.96e-11	3.67	K.LAMENMSTPTGLIFSR.Q	[513-528]
	FALSE	High	[K].LAMENMSTPTGLIFSR.[Q]		1.36399e-08	0.000167116	1	1	4	A7LV57	A7LV57 [513-528]		0	1767.88	High	High	6.125e-05	1.339e-10	4.3	K.LAMENMSTPTGLIFSR.Q	[513-528]
	FALSE	High	[R].IAGALGLDNLIMFYDSNDIQLSTETK.[D]	2xDeamidated [N9; N17]	0.000604364	0.000167116	1	1	1	A7LV57	A7LV57 [167-192]		0	2844.39	High	High	6.125e-05	6.977e-05	3.46	R.IAGALGLDNLIMFYDSNDIQLSTETK.D	[167-192]
	FALSE	High	[R].IAGALGLDNLIMFYDSNDIQLSTETK.[D]	1xDeamidated [N17]	0.000193933	0.000167116	1	1	2	A7LV57	A7LV57 [167-192]		0	2843.4	High	High	6.125e-05	1.716e-05	4.42	R.IAGALGLDNLIMFYDSNDIQLSTETK.D	[167-192]
	FALSE	High	[R].IAGALGLDNLIMFYDSNDIQLSTETK.[D]		9.34431e-10	0.000167116	1	1	18	A7LV57	A7LV57 [167-192]		0	2842.42	High	High	6.125e-05	4.94e-12	6.43	R.IAGALGLDNLIMFYDSNDIQLSTETK.D	[167-192]
	FALSE	High	[K].FTLDELKEFR.[Q]		0.000237683	0.000167116	1	1	8	A7LV57	A7LV57 [84-93]		1	1297.68	High	High	6.125e-05	2.202e-05	3.75	K.FTLDELKEFR.Q	[84-93]
	FALSE	High	[K].FTLDELK.[E]		0.164739	0.00555242	1	1	3	A7LV57	A7LV57 [84-90]		0	865.467	High	High	0.00201	0.07508	1.81	K.FTLDELK.E	[84-90]
	FALSE	High	[K].FIWTHDAFR.[V]		0.000478614	0.000167116	1	1	2	A7LV57	A7LV57 [456-464]		0	1192.59	High	High	6.125e-05	5.226e-05	2.53	K.FIWTHDAFR.V	[456-464]
	FALSE	High	[R].FDEVMNQTIYAYISDGGIQEEISQGSGR.[I]	1xOxidation [M5]	4.73548e-08	0.000167116	1	1	2	A7LV57	A7LV57 [139-166]		0	3123.42	High	High	6.125e-05	6.177e-10	4.67	R.FDEVMNQTIYAYISDGGIQEEISQGSGR.I	[139-166]
	FALSE	High	[K].ERPTLIIGK.[T]		0.0148386	0.000350922	1	1	3	A7LV57	A7LV57 [233-241]		0	1026.63	High	High	0.0001127	0.003617	2.95	K.ERPTLIIGK.T	[233-241]
	FALSE	High	[K].EYQEAILPADAK.[I]		0.000222544	0.000167116	1	1	8	A7LV57	A7LV57 [602-613]		0	1347.68	High	High	6.125e-05	2.037e-05	3.18	K.EYQEAILPADAK.I	[602-613]
	FALSE	High	[R].FDEVMNQTIYAYISDGGIQEEISQGSGR.[I]	1xDeamidated [Q/N]	2.24695e-06	0.000167116	1	1	3	A7LV57	A7LV57 [139-166]		0	3108.41	High	High	6.125e-05	7.143e-08	4.11	R.FDEVMNQTIYAYISDGGIQEEISQGSGR.I	[139-166]
	FALSE	High	[R].FDEVMNQTIYAYISDGGIQEEISQGSGR.[I]		8.51229e-08	0.000167116	1	1	5	A7LV57	A7LV57 [139-166]		0	3107.43	High	High	6.125e-05	1.274e-09	6	R.FDEVMNQTIYAYISDGGIQEEISQGSGR.I	[139-166]
	FALSE	High	[R].GIENTSGPLGQGHTFAVGAAIAAK.[F]		2.7899e-10	0.000167116	1	1	8	A7LV57	A7LV57 [110-133]		0	2267.18	High	High	6.125e-05	1.117e-12	5.73	R.GIENTSGPLGQGHTFAVGAAIAAK.F	[110-133]
	FALSE	High	[K].GAYIVAGSDENPDVILVASGSEVATLVAGTELLRK.[D]	1xDeamidated [N11]	0.000175177	0.000167116	1	1	1	A7LV57	A7LV57 [546-580]		1	3515.85	High	High	6.125e-05	1.517e-05	4.88	K.GAYIVAGSDENPDVILVASGSEVATLVAGTELLRK.D	[546-580]
	FALSE	High	[K].GAYIVAGSDENPDVILVASGSEVATLVAGTELLRK.[D]		2.41667e-10	0.000167116	1	1	6	A7LV57	A7LV57 [546-580]		1	3514.86	High	High	6.125e-05	9.329e-13	7.26	K.GAYIVAGSDENPDVILVASGSEVATLVAGTELLRK.D	[546-580]
	FALSE	High	[K].GAYIVAGSDENPDVILVASGSEVATLVAGTELLR.[K]	1xDeamidated [N11]	3.21752e-06	0.000167116	1	1	1	A7LV57	A7LV57 [546-579]		0	3387.75	High	High	6.125e-05	1.113e-07	4.23	K.GAYIVAGSDENPDVILVASGSEVATLVAGTELLR.K	[546-579]
	FALSE	High	[K].GAYIVAGSDENPDVILVASGSEVATLVAGTELLR.[K]		3.37871e-10	0.000167116	1	1	13	A7LV57	A7LV57 [546-579]		0	3386.77	High	High	6.125e-05	1.416e-12	6.78	K.GAYIVAGSDENPDVILVASGSEVATLVAGTELLR.K	[546-579]
	FALSE	High	[K].GHNSMLVLRPADAEETTIAWK.[L]	1xOxidation [M5]	1.2957e-06	0.000167116	1	1	6	A7LV57	A7LV57 [492-512]		0	2355.18	High	High	6.125e-05	3.637e-08	5.44	K.GHNSMLVLRPADAEETTIAWK.L	[492-512]
	FALSE	High	[K].GHNSMLVLRPADAEETTIAWK.[L]	1xDeamidated [N3]	3.50298e-05	0.000167116	1	1	2	A7LV57	A7LV57 [492-512]		0	2340.17	High	High	6.125e-05	2.09e-06	3.89	K.GHNSMLVLRPADAEETTIAWK.L	[492-512]
	FALSE	High	[K].GHNSMLVLRPADAEETTIAWK.[L]		1.06857e-07	0.000167116	1	1	9	A7LV57	A7LV57 [492-512]		0	2339.18	High	High	6.125e-05	1.68e-09	6.18	K.GHNSMLVLRPADAEETTIAWK.L	[492-512]
High	A7LX44	DUF4301 domain-containing protein OS=Bacteroides ovatus (strain ATCC 8483 / DSM 1896 / JCM 5824 / BCRC 10623 / CCUG 4943 / NCTC 11153) OX=411476 GN=BACOVA_02405 PE=4 SV=1	0	649.821	92	59	285	59	505	56.7	5.55	59	285
	Checked	Confidence	Annotated Sequence	Modifications	Qvality PEP	Qvality q-value	# Protein Groups	# Proteins	# PSMs	Master Protein Accessions	Positions in Master Proteins	Modifications in Master Proteins	# Missed Cleavages	Theo. MH+ [Da]	Found in Sample: [S1] F1: Sample, BoDSus	Confidence (by Search Engine): A2 Sequest HT (BoDSus)	Percolator q-Value (by Search Engine): A2 Sequest HT (BoDSus)	Percolator PEP (by Search Engine): A2 Sequest HT (BoDSus)	XCorr (by Search Engine): A2 Sequest HT (BoDSus)	Sequence in Protein	Positions in Proteins
	FALSE	High	[K].NFAFYDDLNVACQR.[I]	1xCarbamidomethyl [C12]; 1xDeamidated [N9]	0.0014043	0.000167116	1	1	2	A7LX44	A7LX44 [113-126]		0	1733.76	High	High	6.125e-05	0.0001966	2.8	K.NFAFYDDLNVACQR.I	[113-126]
	FALSE	High	[K].NFAFYDDLNVACQR.[I]	1xCarbamidomethyl [C12]	2.8546e-06	0.000167116	1	1	10	A7LX44	A7LX44 [113-126]		0	1732.77	High	High	6.125e-05	9.591e-08	3.61	K.NFAFYDDLNVACQR.I	[113-126]
	FALSE	High	[-].MITTQDK.[E]		0.101993	0.0018912	1	1	3	A7LX44	A7LX44 [1-7]		0	836.418	High	High	0.0007571	0.04034	2.36	-.MITTQDK.E	[1-7]
	FALSE	High	[-].MITTQDKELLAK.[K]	1xOxidation [M1]	0.000641615	0.000167116	1	1	4	A7LX44	A7LX44 [1-12]		1	1406.76	High	High	6.125e-05	7.482e-05	2.3	-.MITTQDKELLAK.K	[1-12]
	FALSE	High	[-].MITTQDKELLAKK.[G]		0.00331894	0.000167116	1	1	2	A7LX44	A7LX44 [1-13]		2	1518.86	High	High	6.125e-05	0.0005671	2.24	-.MITTQDKELLAKK.G	[1-13]
	FALSE	High	[-].MITTQDKELLAK.[K]		0.000562505	0.000167116	1	1	4	A7LX44	A7LX44 [1-12]		1	1390.76	High	High	6.125e-05	6.392e-05	3.61	-.MITTQDKELLAK.K	[1-12]
	FALSE	High	[K].NVGEPGGGPFLAYNSDGTISLQILESSQIDMDDPEKKEMFEK.[G]	1xDeamidated [Q28]	0.01104	0.000350922	1	1	1	A7LX44	A7LX44 [377-418]		2	4587.14	High	High	0.0001127	0.002501	2.55	K.NVGEPGGGPFLAYNSDGTISLQILESSQIDMDDPEKKEMFEK.G	[377-418]
	FALSE	High	[K].NLFEFLSADYDRPTTKFEQTFFDGIK.[N]		0.000350661	0.000167116	1	1	1	A7LX44	A7LX44 [87-112]		1	3129.52	High	High	6.125e-05	3.567e-05	5.55	K.NLFEFLSADYDRPTTKFEQTFFDGIK.N	[87-112]
	FALSE	High	[K].NLFEFLSADYDRPTTK.[F]		4.88537e-07	0.000167116	1	1	11	A7LX44	A7LX44 [87-102]		0	1916.94	High	High	6.125e-05	1.089e-08	5	K.NLFEFLSADYDRPTTK.F	[87-102]
	FALSE	High	[K].NIDNVVPDRLK.[A]		0.00176233	0.000167116	1	1	3	A7LX44	A7LX44 [283-293]		1	1282.71	High	High	6.125e-05	0.000261	3.27	K.NIDNVVPDRLK.A	[283-293]
	FALSE	High	[K].NIDNVVPDR.[L]		0.0023758	0.000167116	1	1	6	A7LX44	A7LX44 [283-291]		0	1041.53	High	High	6.125e-05	0.0003745	2.38	K.NIDNVVPDR.L	[283-291]
	FALSE	High	[K].NVGEPGGGPFLAYNSDGTISLQILESSQIDMDDPEKKEMFEK.[G]		6.43343e-07	0.000167116	1	1	1	A7LX44	A7LX44 [377-418]		2	4586.16	High	High	6.125e-05	1.529e-08	7.01	K.NVGEPGGGPFLAYNSDGTISLQILESSQIDMDDPEKKEMFEK.G	[377-418]
	FALSE	High	[K].NVGEPGGGPFLAYNSDGTISLQILESSQIDMDDPEKK.[E]	1xOxidation [M31]	0.00089151	0.000167116	1	1	2	A7LX44	A7LX44 [377-413]		1	3937.86	High	High	6.125e-05	0.0001127	2.43	K.NVGEPGGGPFLAYNSDGTISLQILESSQIDMDDPEKK.E	[377-413]
	FALSE	High	[K].NVGEPGGGPFLAYNSDGTISLQILESSQIDMDDPEKK.[E]	2xDeamidated [Q22; N/Q]	1.78146e-05	0.000167116	1	1	2	A7LX44	A7LX44 [377-413]		1	3923.84	High	High	6.125e-05	9.101e-07	5.22	K.NVGEPGGGPFLAYNSDGTISLQILESSQIDMDDPEKK.E	[377-413]
	FALSE	High	[K].NVGEPGGGPFLAYNSDGTISLQILESSQIDMDDPEKK.[E]	1xDeamidated [N/Q]	2.16501e-07	0.000167116	1	1	11	A7LX44	A7LX44 [377-413]		1	3922.85	High	High	6.125e-05	4.011e-09	7.47	K.NVGEPGGGPFLAYNSDGTISLQILESSQIDMDDPEKK.E	[377-413]
	FALSE	High	[K].NVGEPGGGPFLAYNSDGTISLQILESSQIDMDDPEKK.[E]		8.19169e-10	0.000167116	1	1	12	A7LX44	A7LX44 [377-413]		1	3921.87	High	High	6.125e-05	4.194e-12	6.82	K.NVGEPGGGPFLAYNSDGTISLQILESSQIDMDDPEKK.E	[377-413]
	FALSE	High	[R].LKADTVTYKK.[L]		0.000201022	0.000167116	1	1	4	A7LX44	A7LX44 [292-301]		2	1166.68	High	High	6.125e-05	1.801e-05	2.46	R.LKADTVTYKK.L	[292-301]
	FALSE	High	[R].LKADTVTYK.[K]		0.00444551	0.000167116	1	1	3	A7LX44	A7LX44 [292-300]		1	1038.58	High	High	6.125e-05	0.0008111	2.28	R.LKADTVTYK.K	[292-300]
	FALSE	High	[K].LLFRPGGHGALIENLNDLDADIIFIK.[N]		4.6339e-11	0.000167116	1	1	3	A7LX44	A7LX44 [257-282]		0	2864.57	High	High	6.125e-05	1.228e-13	8.76	K.LLFRPGGHGALIENLNDLDADIIFIK.N	[257-282]
	FALSE	High	[K].LIAGVLVTLQEQVFEYLTLLDSGKYTHDQMMEMLQFLQK.[K]	2xDeamidated [Q12; Q29]	0.0778956	0.00121748	1	1	1	A7LX44	A7LX44 [302-340]		1	4575.31	High	High	0.0004122	0.02858	2.79	K.LIAGVLVTLQEQVFEYLTLLDSGKYTHDQMMEMLQFLQK.K	[302-340]
	FALSE	High	[K].LIAGVLVTLQEQVFEYLTLLDSGKYTHDQMMEMLQFLQKK.[L]	1xDeamidated [Q29]	0.00341945	0.000167116	1	1	1	A7LX44	A7LX44 [302-341]		2	4702.42	High	High	6.125e-05	0.0005869	3.37	K.LIAGVLVTLQEQVFEYLTLLDSGKYTHDQMMEMLQFLQKK.L	[302-341]
	FALSE	High	[K].LVAEKVDEFSK.[R]		0.000237683	0.000167116	1	1	4	A7LX44	A7LX44 [212-222]		1	1264.68	High	High	6.125e-05	2.206e-05	3.14	K.LVAEKVDEFSK.R	[212-222]
	FALSE	High	[K].LVAEKVDEFSKR.[Y]		0.000392873	0.000167116	1	1	2	A7LX44	A7LX44 [212-223]		2	1420.78	High	High	6.125e-05	4.108e-05	2.62	K.LVAEKVDEFSKR.Y	[212-223]
	FALSE	High	[K].VNVHFTVSTEHR.[E]		6.92098e-06	0.000167116	1	1	5	A7LX44	A7LX44 [195-206]		0	1425.72	High	High	6.125e-05	2.844e-07	4.07	K.VNVHFTVSTEHR.E	[195-206]
	FALSE	High	[K].VDEFSKR.[Y]		0.0611951	0.000870829	1	1	3	A7LX44	A7LX44 [217-223]		1	880.452	High	High	0.0002613	0.02122	2.17	K.VDEFSKR.Y	[217-223]
	FALSE	High	[R].YGVDYYITFSEQKPSTDTIAADMDNQPFRDNGK.[L]	2xDeamidated [Q12; N31]; 1xOxidation [M23]	0.0444659	0.000870829	1	1	1	A7LX44	A7LX44 [224-256]		1	3804.69	High	High	0.0002613	0.01411	1.86	R.YGVDYYITFSEQKPSTDTIAADMDNQPFRDNGK.L	[224-256]
	FALSE	High	[R].YGVDYYITFSEQKPSTDTIAADMDNQPFRDNGK.[L]	1xDeamidated [N25]; 1xOxidation [M23]	0.00111893	0.000167116	1	1	1	A7LX44	A7LX44 [224-256]		1	3803.7	High	High	6.125e-05	0.0001487	3.32	R.YGVDYYITFSEQKPSTDTIAADMDNQPFRDNGK.L	[224-256]
	FALSE	High	[R].YGVDYYITFSEQKPSTDTIAADMDNQPFRDNGK.[L]	3xDeamidated [Q12; Q26; N31]	0.205071	0.00883187	1	1	1	A7LX44	A7LX44 [224-256]		1	3789.67	High	High	0.003149	0.09946	1.03	R.YGVDYYITFSEQKPSTDTIAADMDNQPFRDNGK.L	[224-256]
	FALSE	High	[R].YGVDYYITFSEQKPSTDTIAADMDNQPFRDNGK.[L]	1xDeamidated [N/Q]	3.12195e-11	0.000167116	1	1	15	A7LX44	A7LX44 [224-256]		1	3787.71	High	High	6.125e-05	7.547e-14	6.14	R.YGVDYYITFSEQKPSTDTIAADMDNQPFRDNGK.L	[224-256]
	FALSE	High	[R].YGVDYYITFSEQKPSTDTIAADMDNQPFRDNGK.[L]		1.16456e-10	0.000167116	1	1	5	A7LX44	A7LX44 [224-256]		1	3786.72	High	High	6.125e-05	3.805e-13	9.35	R.YGVDYYITFSEQKPSTDTIAADMDNQPFRDNGK.L	[224-256]
	FALSE	High	[R].YGVDYYITFSEQKPSTDTIAADMDNQPFR.[D]	1xDeamidated [Q12]; 1xOxidation [M23]	3.87332e-06	0.000167116	1	1	2	A7LX44	A7LX44 [224-252]		0	3389.52	High	High	6.125e-05	1.395e-07	4.62	R.YGVDYYITFSEQKPSTDTIAADMDNQPFR.D	[224-252]
	FALSE	High	[R].YGVDYYITFSEQKPSTDTIAADMDNQPFR.[D]	1xOxidation [M23]	7.63358e-09	0.000167116	1	1	5	A7LX44	A7LX44 [224-252]		0	3388.53	High	High	6.125e-05	6.535e-11	7.63	R.YGVDYYITFSEQKPSTDTIAADMDNQPFR.D	[224-252]
	FALSE	High	[R].YGVDYYITFSEQKPSTDTIAADMDNQPFR.[D]	2xDeamidated [Q12; Q26]	0.0457609	0.000870829	1	1	1	A7LX44	A7LX44 [224-252]		0	3374.5	High	High	0.0002613	0.01471	1.8	R.YGVDYYITFSEQKPSTDTIAADMDNQPFR.D	[224-252]
	FALSE	High	[R].YGVDYYITFSEQKPSTDTIAADMDNQPFR.[D]		1.65765e-10	0.000167116	1	1	9	A7LX44	A7LX44 [224-252]		0	3372.54	High	High	6.125e-05	5.863e-13	8.12	R.YGVDYYITFSEQKPSTDTIAADMDNQPFR.D	[224-252]
	FALSE	High	[K].YTHDQMMEMLQFLQKK.[L]		0.0140705	0.000350922	1	1	1	A7LX44	A7LX44 [326-341]		1	2070.98	High	High	0.0001127	0.003379	2.82	K.YTHDQMMEMLQFLQKK.L	[326-341]
	FALSE	High	[K].YTHDQMMEMLQFLQK.[K]	1xOxidation [M7]	9.5724e-05	0.000167116	1	1	2	A7LX44	A7LX44 [326-340]		0	1958.88	High	High	6.125e-05	7.236e-06	3.18	K.YTHDQMMEMLQFLQK.K	[326-340]
	FALSE	High	[K].YTHDQMMEMLQFLQK.[K]		1.48688e-06	0.000167116	1	1	2	A7LX44	A7LX44 [326-340]		0	1942.89	High	High	6.125e-05	4.297e-08	4.67	K.YTHDQMMEMLQFLQK.K	[326-340]
	FALSE	High	[K].YVDKATGFISYK.[S]		6.48008e-06	0.000167116	1	1	3	A7LX44	A7LX44 [444-455]		1	1391.72	High	High	6.125e-05	2.627e-07	3.84	K.YVDKATGFISYK.S	[444-455]
	FALSE	High	[K].RYGVDYYITFSEQKPSTDTIAADMDNQPFRDNGK.[L]	1xDeamidated [N32]	0.0279765	0.000725636	1	1	1	A7LX44	A7LX44 [223-256]		2	3943.81	High	High	0.0002192	0.007959	4.83	K.RYGVDYYITFSEQKPSTDTIAADMDNQPFRDNGK.L	[223-256]
	FALSE	High	[K].RYGVDYYITFSEQKPSTDTIAADMDNQPFRDNGK.[L]		0.0119235	0.000350922	1	1	1	A7LX44	A7LX44 [223-256]		2	3942.82	High	High	0.0001127	0.002743	4.43	K.RYGVDYYITFSEQKPSTDTIAADMDNQPFRDNGK.L	[223-256]
	FALSE	High	[K].RYGVDYYITFSEQKPSTDTIAADMDNQPFR.[D]	1xOxidation [M24]	0.000819911	0.000167116	1	1	2	A7LX44	A7LX44 [223-252]		1	3544.63	High	High	6.125e-05	0.0001018	4.21	K.RYGVDYYITFSEQKPSTDTIAADMDNQPFR.D	[223-252]
	FALSE	High	[K].RYGVDYYITFSEQKPSTDTIAADMDNQPFR.[D]	1xDeamidated [Q13]	9.96997e-06	0.000167116	1	1	1	A7LX44	A7LX44 [223-252]		1	3529.62	High	High	6.125e-05	4.478e-07	4.15	K.RYGVDYYITFSEQKPSTDTIAADMDNQPFR.D	[223-252]
	FALSE	High	[K].RYGVDYYITFSEQKPSTDTIAADMDNQPFR.[D]		7.26035e-06	0.000167116	1	1	5	A7LX44	A7LX44 [223-252]		1	3528.64	High	High	6.125e-05	3.029e-07	7.1	K.RYGVDYYITFSEQKPSTDTIAADMDNQPFR.D	[223-252]
	FALSE	High	[R].TPMEEHLAEGALYAAGK.[S]		1.19695e-12	0.000167116	1	1	8	A7LX44	A7LX44 [175-191]		0	1787.86	High	High	6.125e-05	1.369e-15	6.77	R.TPMEEHLAEGALYAAGK.S	[175-191]
	FALSE	High	[R].TPMEEHLAEGALYAAGK.[S]	1xOxidation [M3]	1.32214e-09	0.000167116	1	1	12	A7LX44	A7LX44 [175-191]		0	1803.86	High	High	6.125e-05	7.574e-12	4.46	R.TPMEEHLAEGALYAAGK.S	[175-191]
	FALSE	High	[K].TVNDLLR.[E]		0.0934677	0.00155311	1	1	3	A7LX44	A7LX44 [495-501]		0	830.473	High	High	0.00061	0.03626	2.15	K.TVNDLLR.E	[495-501]
	FALSE	High	[K].TVNDLLR.[E]	1xDeamidated [N3]	0.0161163	0.000350922	1	1	2	A7LX44	A7LX44 [495-501]		0	831.457	High	High	0.0001127	0.003997	1.73	K.TVNDLLR.E	[495-501]
	FALSE	High	[K].TVNDLLREQHQ.[-]		0.000458987	0.000167116	1	1	1	A7LX44	A7LX44 [495-505]		1	1352.69	High	High	6.125e-05	4.948e-05	3.9	K.TVNDLLREQHQ.-	[495-505]
	FALSE	High	[K].DLEDSVLAIYLKNKFNRPMR.[V]		0.00118787	0.000167116	1	1	1	A7LX44	A7LX44 [351-370]		2	2422.29	High	High	6.125e-05	0.0001604	3.04	K.DLEDSVLAIYLKNKFNRPMR.V	[351-370]
	FALSE	High	[K].DLEDSVLAIYLK.[N]		0.000252338	0.000167116	1	1	5	A7LX44	A7LX44 [351-362]		0	1378.75	High	High	6.125e-05	2.377e-05	3.65	K.DLEDSVLAIYLK.N	[351-362]
	FALSE	High	[K].DIPGLIEDGNYK.[A]		0.00132282	0.000167116	1	1	3	A7LX44	A7LX44 [131-142]		0	1333.66	High	High	6.125e-05	0.0001826	2.52	K.DIPGLIEDGNYK.A	[131-142]
	FALSE	High	[K].DIPGLIEDGNYK.[A]	1xDeamidated [N10]	0.000511166	0.000167116	1	1	1	A7LX44	A7LX44 [131-142]		0	1334.65	High	High	6.125e-05	5.651e-05	2.21	K.DIPGLIEDGNYK.A	[131-142]
	FALSE	High	[K].DIPGLIEDGNYKAVVSALLETAGLNYGALPK.[G]		0.00431495	0.000167116	1	1	1	A7LX44	A7LX44 [131-161]		1	3201.7	High	High	6.125e-05	0.0007845	3.69	K.DIPGLIEDGNYKAVVSALLETAGLNYGALPK.G	[131-161]
	FALSE	High	[K].EMFEKGTHFNPVDLVCAVR.[D]	1xCarbamidomethyl [C16]	0.000576126	0.000167116	1	1	1	A7LX44	A7LX44 [414-432]		1	2249.08	High	High	6.125e-05	6.581e-05	2.93	K.EMFEKGTHFNPVDLVCAVR.D	[414-432]
	FALSE	High	[K].ALELPGLWNGAMSDWNTVFVEVPLSTFNPVKTVNDLLREQHQ.[-]	2xDeamidated [N28; N34]; 1xOxidation [M12]	0.229016	0.00976902	1	1	1	A7LX44	A7LX44 [464-505]		2	4783.37	High	High	0.00347	0.1153	1.37	K.ALELPGLWNGAMSDWNTVFVEVPLSTFNPVKTVNDLLREQHQ.-	[464-505]
	FALSE	High	[K].ALELPGLWNGAMSDWNTVFVEVPLSTFNPVKTVNDLLREQHQ.[-]	3xDeamidated [N9; N16; N28]	0.0501517	0.000870829	1	1	1	A7LX44	A7LX44 [464-505]		2	4768.36	High	High	0.0002613	0.01647	1.02	K.ALELPGLWNGAMSDWNTVFVEVPLSTFNPVKTVNDLLREQHQ.-	[464-505]
	FALSE	High	[K].ALELPGLWNGAMSDWNTVFVEVPLSTFNPVKTVNDLLREQHQ.[-]	2xDeamidated [N34; Q40]	0.011238	0.000350922	1	1	1	A7LX44	A7LX44 [464-505]		2	4767.38	High	High	0.0001127	0.002563	1.87	K.ALELPGLWNGAMSDWNTVFVEVPLSTFNPVKTVNDLLREQHQ.-	[464-505]
	FALSE	High	[K].ALELPGLWNGAMSDWNTVFVEVPLSTFNPVKTVNDLLREQHQ.[-]	1xDeamidated [N28]	0.0201558	0.000350922	1	1	1	A7LX44	A7LX44 [464-505]		2	4766.39	High	High	0.0001127	0.005269	2.45	K.ALELPGLWNGAMSDWNTVFVEVPLSTFNPVKTVNDLLREQHQ.-	[464-505]
	FALSE	High	[K].ALELPGLWNGAMSDWNTVFVEVPLSTFNPVKTVNDLLREQHQ.[-]		0.000192776	0.000167116	1	1	1	A7LX44	A7LX44 [464-505]		2	4765.41	High	High	6.125e-05	1.712e-05	2.97	K.ALELPGLWNGAMSDWNTVFVEVPLSTFNPVKTVNDLLREQHQ.-	[464-505]
	FALSE	High	[K].ALELPGLWNGAMSDWNTVFVEVPLSTFNPVK.[T]	3xDeamidated [N9; N16; N28]; 1xOxidation [M12]	0.20607	0.00883187	1	1	1	A7LX44	A7LX44 [464-494]		0	3450.68	High	High	0.003149	0.1	0.97	K.ALELPGLWNGAMSDWNTVFVEVPLSTFNPVK.T	[464-494]
	FALSE	High	[K].ALELPGLWNGAMSDWNTVFVEVPLSTFNPVK.[T]	2xDeamidated [N9; N16]; 1xOxidation [M12]	0.0196876	0.000350922	1	1	1	A7LX44	A7LX44 [464-494]		0	3449.7	High	High	0.0001127	0.005118	1.6	K.ALELPGLWNGAMSDWNTVFVEVPLSTFNPVK.T	[464-494]
	FALSE	High	[K].ALELPGLWNGAMSDWNTVFVEVPLSTFNPVK.[T]	1xDeamidated [N]; 1xOxidation [M12]	5.10691e-05	0.000167116	1	1	2	A7LX44	A7LX44 [464-494]		0	3448.71	High	High	6.125e-05	3.341e-06	5.48	K.ALELPGLWNGAMSDWNTVFVEVPLSTFNPVK.T	[464-494]
	FALSE	High	[K].ALELPGLWNGAMSDWNTVFVEVPLSTFNPVK.[T]	1xOxidation [M12]	0.000390529	0.000167116	1	1	1	A7LX44	A7LX44 [464-494]		0	3447.73	High	High	6.125e-05	4.079e-05	3.62	K.ALELPGLWNGAMSDWNTVFVEVPLSTFNPVK.T	[464-494]
	FALSE	High	[K].ALELPGLWNGAMSDWNTVFVEVPLSTFNPVK.[T]	1xDeamidated [N]	3.68769e-07	0.000167116	1	1	2	A7LX44	A7LX44 [464-494]		0	3432.72	High	High	6.125e-05	7.735e-09	4.08	K.ALELPGLWNGAMSDWNTVFVEVPLSTFNPVK.T	[464-494]
	FALSE	High	[K].ALELPGLWNGAMSDWNTVFVEVPLSTFNPVK.[T]		1.92081e-07	0.000167116	1	1	2	A7LX44	A7LX44 [464-494]		0	3431.73	High	High	6.125e-05	3.474e-09	5.49	K.ALELPGLWNGAMSDWNTVFVEVPLSTFNPVK.T	[464-494]
	FALSE	High	[K].ADTVTYKK.[L]		0.0837218	0.00138263	1	1	1	A7LX44	A7LX44 [294-301]		1	925.499	High	High	0.000461	0.03148	2.47	K.ADTVTYKK.L	[294-301]
	FALSE	High	[K].ADTVTYK.[K]		0.107668	0.00241163	1	1	1	A7LX44	A7LX44 [294-300]		0	797.404	High	High	0.0009064	0.04342	1.86	K.ADTVTYK.K	[294-300]
	FALSE	High	[K].AYLAAWDAYTNTDKTVVK.[F]		3.46917e-08	0.000167116	1	1	3	A7LX44	A7LX44 [56-73]		1	2030.02	High	High	6.125e-05	4.229e-10	6.32	K.AYLAAWDAYTNTDKTVVK.F	[56-73]
	FALSE	High	[K].AYLAAWDAYTNTDK.[T]	1xDeamidated [N11]	6.68498e-05	0.000167116	1	1	1	A7LX44	A7LX44 [56-69]		0	1603.73	High	High	6.125e-05	4.651e-06	3.62	K.AYLAAWDAYTNTDK.T	[56-69]
	FALSE	High	[K].AYLAAWDAYTNTDK.[T]		1.22044e-06	0.000167116	1	1	10	A7LX44	A7LX44 [56-69]		0	1602.74	High	High	6.125e-05	3.363e-08	3.79	K.AYLAAWDAYTNTDK.T	[56-69]
	FALSE	High	[K].AVVSALLETAGLNYGALPK.[G]		4.70137e-09	0.000167116	1	1	3	A7LX44	A7LX44 [143-161]		0	1887.06	High	High	6.125e-05	3.613e-11	5.72	K.AVVSALLETAGLNYGALPK.G	[143-161]
	FALSE	High	[K].ATGFISYK.[S]		0.0558878	0.000870829	1	1	1	A7LX44	A7LX44 [448-455]		0	886.467	High	High	0.0002613	0.01883	2.22	K.ATGFISYK.S	[448-455]
	FALSE	High	[K].KGITEEQIVEQLACFQTGFPFLK.[L]	1xCarbamidomethyl [C14]	6.58774e-12	0.000167116	1	1	6	A7LX44	A7LX44 [13-35]		1	2683.38	High	High	6.125e-05	1.114e-14	6.51	K.KGITEEQIVEQLACFQTGFPFLK.L	[13-35]
	FALSE	High	[K].KLFCKNPETK.[D]	1xCarbamidomethyl [C4]	0.000424645	0.000167116	1	1	4	A7LX44	A7LX44 [341-350]		2	1264.67	High	High	6.125e-05	4.523e-05	2.54	K.KLFCKNPETK.D	[341-350]
	FALSE	High	[K].KLIAGVLVTLQEQVFEYLTLLDSGKYTHDQMMEMLQFLQK.[K]		4.28808e-06	0.000167116	1	1	1	A7LX44	A7LX44 [301-340]		2	4701.44	High	High	6.125e-05	1.577e-07	5.52	K.KLIAGVLVTLQEQVFEYLTLLDSGKYTHDQMMEMLQFLQK.K	[301-340]
	FALSE	High	[K].GTHFNPVDLVCAVR.[D]	1xCarbamidomethyl [C11]	0.000279354	0.000167116	1	1	2	A7LX44	A7LX44 [419-432]		0	1584.8	High	High	6.125e-05	2.69e-05	4.32	K.GTHFNPVDLVCAVR.D	[419-432]
	FALSE	High	[K].LDAAASIEK.[G]		0.00193913	0.000167116	1	1	6	A7LX44	A7LX44 [36-44]		0	917.494	High	High	6.125e-05	0.0002933	2.86	K.LDAAASIEK.G	[36-44]
	FALSE	High	[R].IDGKDIPGLIEDGNYKAVVSALLETAGLNYGALPK.[G]		0.0766053	0.00121748	1	1	1	A7LX44	A7LX44 [127-161]		2	3614.93	High	High	0.0004122	0.0281	1.81	R.IDGKDIPGLIEDGNYKAVVSALLETAGLNYGALPK.G	[127-161]
	FALSE	High	[R].IDGKDIPGLIEDGNYK.[A]		1.96979e-06	0.000167116	1	1	4	A7LX44	A7LX44 [127-142]		1	1746.89	High	High	6.125e-05	6.075e-08	4.45	R.IDGKDIPGLIEDGNYK.A	[127-142]
	FALSE	High	[K].LFCKNPETK.[D]	1xCarbamidomethyl [C3]	0.00980585	0.000350922	1	1	1	A7LX44	A7LX44 [342-350]		1	1136.58	High	High	0.0001127	0.002158	2.76	K.LFCKNPETK.D	[342-350]
	FALSE	High	[K].KLVAEKVDEFSK.[R]		0.000137891	0.000167116	1	1	3	A7LX44	A7LX44 [211-222]		2	1392.77	High	High	6.125e-05	1.129e-05	4.49	K.KLVAEKVDEFSK.R	[211-222]
	FALSE	High	[K].FHKYPEGSR.[T]		0.148681	0.00524376	1	1	1	A7LX44	A7LX44 [166-174]		1	1120.55	High	High	0.001826	0.06569	1.36	K.FHKYPEGSR.T	[166-174]
	FALSE	High	[K].FEQTFFDGIK.[N]		0.00471853	0.000167116	1	1	3	A7LX44	A7LX44 [103-112]		0	1231.6	High	High	6.125e-05	0.0008769	2.89	K.FEQTFFDGIK.N	[103-112]
	FALSE	High	[K].FEQTFFDGIKNFAFYDDLNVACQR.[I]	1xCarbamidomethyl [C22]	1.03216e-06	0.000167116	1	1	1	A7LX44	A7LX44 [103-126]		1	2945.36	High	High	6.125e-05	2.738e-08	5.81	K.FEQTFFDGIKNFAFYDDLNVACQR.I	[103-126]
	FALSE	High	[K].FVPASGAASR.[M]		0.00305291	0.000167116	1	1	3	A7LX44	A7LX44 [74-83]		0	962.505	High	High	6.125e-05	0.0005128	1.93	K.FVPASGAASR.M	[74-83]
	FALSE	High	[K].GILAPDAEEQKAYLAAWDAYTNTDKTVVK.[F]	1xDeamidated [Q10]	1.2174e-08	0.000167116	1	1	1	A7LX44	A7LX44 [45-73]		2	3182.59	High	High	6.125e-05	1.162e-10	5.04	K.GILAPDAEEQKAYLAAWDAYTNTDKTVVK.F	[45-73]
	FALSE	High	[K].GILAPDAEEQKAYLAAWDAYTNTDKTVVK.[F]		4.94419e-07	0.000167116	1	1	3	A7LX44	A7LX44 [45-73]		2	3181.61	High	High	6.125e-05	1.105e-08	7.07	K.GILAPDAEEQKAYLAAWDAYTNTDKTVVK.F	[45-73]
	FALSE	High	[K].GILAPDAEEQKAYLAAWDAYTNTDK.[T]		5.12493e-07	0.000167116	1	1	4	A7LX44	A7LX44 [45-69]		1	2754.33	High	High	6.125e-05	1.156e-08	4.54	K.GILAPDAEEQKAYLAAWDAYTNTDK.T	[45-69]
	FALSE	High	[K].GILAPDAEEQK.[A]		0.000693493	0.000167116	1	1	6	A7LX44	A7LX44 [45-55]		0	1170.6	High	High	6.125e-05	8.229e-05	2.14	K.GILAPDAEEQK.A	[45-55]
	FALSE	High	[K].GITEEQIVEQLACFQTGFPFLK.[L]	1xCarbamidomethyl [C13]	2.20423e-07	0.000167116	1	1	4	A7LX44	A7LX44 [14-35]		0	2555.29	High	High	6.125e-05	4.096e-09	5.96	K.GITEEQIVEQLACFQTGFPFLK.L	[14-35]
High	A7LTX3	GGGtGRT protein OS=Bacteroides ovatus (strain ATCC 8483 / DSM 1896 / JCM 5824 / BCRC 10623 / CCUG 4943 / NCTC 11153) OX=411476 GN=BACOVA_01269 PE=4 SV=1	0	500.897	94	37	269	37	336	35.7	7.03	37	269
	Checked	Confidence	Annotated Sequence	Modifications	Qvality PEP	Qvality q-value	# Protein Groups	# Proteins	# PSMs	Master Protein Accessions	Positions in Master Proteins	Modifications in Master Proteins	# Missed Cleavages	Theo. MH+ [Da]	Found in Sample: [S1] F1: Sample, BoDSus	Confidence (by Search Engine): A2 Sequest HT (BoDSus)	Percolator q-Value (by Search Engine): A2 Sequest HT (BoDSus)	Percolator PEP (by Search Engine): A2 Sequest HT (BoDSus)	XCorr (by Search Engine): A2 Sequest HT (BoDSus)	Sequence in Protein	Positions in Proteins
	FALSE	High	[K].NCTNAAEAAEAIGIGLQAFCIPGSVADDRK.[V]	2xCarbamidomethyl [C2; C20]; 1xDeamidated [N1]	9.30012e-09	0.000167116	1	1	1	A7LTX3	A7LTX3 [73-102]		1	3120.47	High	High	6.125e-05	8.347e-11	6.25	K.NCTNAAEAAEAIGIGLQAFCIPGSVADDRK.V	[73-102]
	FALSE	High	[K].NCTNAAEAAEAIGIGLQAFCIPGSVADDRK.[V]	2xCarbamidomethyl [C2; C20]	5.41397e-11	0.000167116	1	1	2	A7LTX3	A7LTX3 [73-102]		1	3119.49	High	High	6.125e-05	1.481e-13	8.43	K.NCTNAAEAAEAIGIGLQAFCIPGSVADDRK.V	[73-102]
	FALSE	High	[K].NCTNAAEAAEAIGIGLQAFCIPGSVADDR.[K]	2xCarbamidomethyl [C2; C20]	8.52089e-12	0.000167116	1	1	2	A7LTX3	A7LTX3 [73-101]		0	2991.39	High	High	6.125e-05	1.521e-14	8.02	K.NCTNAAEAAEAIGIGLQAFCIPGSVADDR.K	[73-101]
	FALSE	High	[R].MHSDAQFAGSSSVPAHVEMMGFLGIGNNPMVGCTVACAVDVAQALGK.[-]	2xCarbamidomethyl [C33; C37]; 1xDeamidated [Q/N]; 1xOxidation [M]	4.37018e-10	0.000167116	1	1	4	A7LTX3	A7LTX3 [290-336]		0	4836.2	High	High	6.125e-05	1.946e-12	7.95	R.MHSDAQFAGSSSVPAHVEMMGFLGIGNNPMVGCTVACAVDVAQALGK.-	[290-336]
	FALSE	High	[R].MHSDAQFAGSSSVPAHVEMMGFLGIGNNPMVGCTVACAVDVAQALGK.[-]	2xCarbamidomethyl [C33; C37]; 3xDeamidated [Q6; N27; N28]	6.06728e-06	0.000167116	1	1	1	A7LTX3	A7LTX3 [290-336]		0	4822.17	High	High	6.125e-05	2.418e-07	6.41	R.MHSDAQFAGSSSVPAHVEMMGFLGIGNNPMVGCTVACAVDVAQALGK.-	[290-336]
	FALSE	High	[R].MHSDAQFAGSSSVPAHVEMMGFLGIGNNPMVGCTVACAVDVAQALGK.[-]	2xCarbamidomethyl [C33; C37]; 2xDeamidated [Q6; N28]	2.00049e-08	0.000167116	1	1	1	A7LTX3	A7LTX3 [290-336]		0	4821.19	High	High	6.125e-05	2.144e-10	7.57	R.MHSDAQFAGSSSVPAHVEMMGFLGIGNNPMVGCTVACAVDVAQALGK.-	[290-336]
	FALSE	High	[R].MHSDAQFAGSSSVPAHVEMMGFLGIGNNPMVGCTVACAVDVAQALGK.[-]	2xCarbamidomethyl [C33; C37]; 1xDeamidated [Q/N]	6.47204e-07	0.000167116	1	1	2	A7LTX3	A7LTX3 [290-336]		0	4820.21	High	High	6.125e-05	1.544e-08	4.19	R.MHSDAQFAGSSSVPAHVEMMGFLGIGNNPMVGCTVACAVDVAQALGK.-	[290-336]
	FALSE	High	[R].MHSDAQFAGSSSVPAHVEMMGFLGIGNNPMVGCTVACAVDVAQALGK.[-]	2xCarbamidomethyl [C33; C37]	1.97178e-10	0.000167116	1	1	1	A7LTX3	A7LTX3 [290-336]		0	4819.22	High	High	6.125e-05	7.297e-13	9.02	R.MHSDAQFAGSSSVPAHVEMMGFLGIGNNPMVGCTVACAVDVAQALGK.-	[290-336]
	FALSE	High	[R].INGFTYVQTQFDYFTGELK.[V]		1.52101e-07	0.000167116	1	1	5	A7LTX3	A7LTX3 [170-188]		0	2271.1	High	High	6.125e-05	2.59e-09	5.43	R.INGFTYVQTQFDYFTGELK.V	[170-188]
	FALSE	High	[R].INGFTYVQTQFDYFTGELK.[V]	1xDeamidated [N/Q]	6.51898e-06	0.000167116	1	1	4	A7LTX3	A7LTX3 [170-188]		0	2272.08	High	High	6.125e-05	2.639e-07	4.32	R.INGFTYVQTQFDYFTGELK.V	[170-188]
	FALSE	High	[R].INGFTYVQTQFDYFTGELKVVREIAYSDGPR.[A]		0.00236165	0.000167116	1	1	1	A7LTX3	A7LTX3 [170-200]		2	3613.8	High	High	6.125e-05	0.0003741	4.81	R.INGFTYVQTQFDYFTGELKVVREIAYSDGPR.A	[170-200]
	FALSE	High	[R].IKGIIEALNANGIKDIEEANAICEAAGLDPYK.[T]	1xCarbamidomethyl [C23]; 1xDeamidated [N]	7.88501e-07	0.000167116	1	1	2	A7LTX3	A7LTX3 [14-45]		2	3414.75	High	High	6.125e-05	1.974e-08	6.76	R.IKGIIEALNANGIKDIEEANAICEAAGLDPYK.T	[14-45]
	FALSE	High	[R].IKGIIEALNANGIK.[D]		0.119229	0.00291507	1	1	1	A7LTX3	A7LTX3 [14-27]		1	1453.87	High	High	0.001101	0.04934	1.16	R.IKGIIEALNANGIK.D	[14-27]
	FALSE	High	[R].VLAGKPYFSVASGGGTGRTLHPDNMAAGPASYGMTDTMGR.[M]	1xDeamidated [N24]	0.00550903	0.000167116	1	1	1	A7LTX3	A7LTX3 [250-289]		1	3999.88	High	High	6.125e-05	0.00106	3.47	R.VLAGKPYFSVASGGGTGRTLHPDNMAAGPASYGMTDTMGR.M	[250-289]
	FALSE	High	[R].VLAGKPYFSVASGGGTGR.[T]		5.63286e-08	0.000167116	1	1	7	A7LTX3	A7LTX3 [250-267]		0	1723.91	High	High	6.125e-05	7.667e-10	4.69	R.VLAGKPYFSVASGGGTGR.T	[250-267]
	FALSE	High	[K].VGIGHGNLAAMLLREETK.[C]		0.000141231	0.000167116	1	1	2	A7LTX3	A7LTX3 [103-120]		1	1909.03	High	High	6.125e-05	1.165e-05	5.5	K.VGIGHGNLAAMLLREETK.C	[103-120]
	FALSE	High	[K].VGIGHGNLAAMLLR.[E]		2.54781e-06	0.000167116	1	1	3	A7LTX3	A7LTX3 [103-116]		0	1421.8	High	High	6.125e-05	8.306e-08	4.61	K.VGIGHGNLAAMLLR.E	[103-116]
	FALSE	High	[K].WAYVVGTAIALKK.[N]		1.23666e-05	0.000167116	1	1	6	A7LTX3	A7LTX3 [60-72]		1	1419.84	High	High	6.125e-05	5.824e-07	4.2	K.WAYVVGTAIALKK.N	[60-72]
	FALSE	High	[K].WAYVVGTAIALK.[K]		6.07464e-05	0.000167116	1	1	3	A7LTX3	A7LTX3 [60-71]		0	1291.74	High	High	6.125e-05	4.123e-06	2.98	K.WAYVVGTAIALK.K	[60-71]
	FALSE	High	[R].TLHPDNMAAGPASYGMTDTMGR.[M]	1xDeamidated [N6]; 2xOxidation [M7; M16]	0.0357126	0.000870829	1	1	2	A7LTX3	A7LTX3 [268-289]		0	2326.97	High	High	0.0002613	0.01072	2.14	R.TLHPDNMAAGPASYGMTDTMGR.M	[268-289]
	FALSE	High	[R].TLHPDNMAAGPASYGMTDTMGR.[M]	2xOxidation [M16; M]	1.50478e-06	0.000167116	1	1	14	A7LTX3	A7LTX3 [268-289]		0	2325.99	High	High	6.125e-05	4.345e-08	3.74	R.TLHPDNMAAGPASYGMTDTMGR.M	[268-289]
	FALSE	High	[R].TLHPDNMAAGPASYGMTDTMGR.[M]	1xDeamidated [N6]; 1xOxidation [M]	0.000918567	0.000167116	1	1	9	A7LTX3	A7LTX3 [268-289]		0	2310.98	High	High	6.125e-05	0.000117	3.88	R.TLHPDNMAAGPASYGMTDTMGR.M	[268-289]
	FALSE	High	[R].TLHPDNMAAGPASYGMTDTMGR.[M]	1xOxidation [M]	5.69359e-09	0.000167116	1	1	55	A7LTX3	A7LTX3 [268-289]		0	2309.99	High	High	6.125e-05	4.568e-11	6.54	R.TLHPDNMAAGPASYGMTDTMGR.M	[268-289]
	FALSE	High	[R].TLHPDNMAAGPASYGMTDTMGR.[M]	1xDeamidated [N6]	1.11428e-07	0.000167116	1	1	2	A7LTX3	A7LTX3 [268-289]		0	2294.98	High	High	6.125e-05	1.769e-09	5.58	R.TLHPDNMAAGPASYGMTDTMGR.M	[268-289]
	FALSE	High	[R].TLHPDNMAAGPASYGMTDTMGR.[M]		5.10585e-10	0.000167116	1	1	13	A7LTX3	A7LTX3 [268-289]		0	2294	High	High	6.125e-05	2.346e-12	6.21	R.TLHPDNMAAGPASYGMTDTMGR.M	[268-289]
	FALSE	High	[K].TCEETQPICFENAK.[W]	2xCarbamidomethyl [C2; C9]; 1xDeamidated [N12]	1.92557e-05	0.000167116	1	1	5	A7LTX3	A7LTX3 [46-59]		0	1727.73	High	High	6.125e-05	1.005e-06	3.45	K.TCEETQPICFENAK.W	[46-59]
	FALSE	High	[K].TCEETQPICFENAK.[W]	2xCarbamidomethyl [C2; C9]	5.38292e-06	0.000167116	1	1	7	A7LTX3	A7LTX3 [46-59]		0	1726.74	High	High	6.125e-05	2.085e-07	4.13	K.TCEETQPICFENAK.W	[46-59]
	FALSE	High	[K].DIEEANAICEAAGLDPYKTCEETQPICFENAK.[W]	3xCarbamidomethyl [C9; C20; C27]; 1xDeamidated [Q24]	3.51968e-06	0.000167116	1	1	1	A7LTX3	A7LTX3 [28-59]		1	3687.61	High	High	6.125e-05	1.244e-07	4.8	K.DIEEANAICEAAGLDPYKTCEETQPICFENAK.W	[28-59]
	FALSE	High	[K].DIEEANAICEAAGLDPYKTCEETQPICFENAK.[W]	3xCarbamidomethyl [C9; C20; C27]	1.16194e-07	0.000167116	1	1	2	A7LTX3	A7LTX3 [28-59]		1	3686.63	High	High	6.125e-05	1.86e-09	8.08	K.DIEEANAICEAAGLDPYKTCEETQPICFENAK.W	[28-59]
	FALSE	High	[K].DIEEANAICEAAGLDPYK.[T]	1xCarbamidomethyl [C9]; 1xDeamidated [N6]	0.000115233	0.000167116	1	1	1	A7LTX3	A7LTX3 [28-45]		0	1979.89	High	High	6.125e-05	9.066e-06	4.86	K.DIEEANAICEAAGLDPYK.T	[28-45]
	FALSE	High	[K].DIEEANAICEAAGLDPYK.[T]	1xCarbamidomethyl [C9]	5.39507e-09	0.000167116	1	1	2	A7LTX3	A7LTX3 [28-45]		0	1978.91	High	High	6.125e-05	4.272e-11	5.29	K.DIEEANAICEAAGLDPYK.T	[28-45]
	FALSE	High	[R].EIAYSDGPR.[A]		0.00299873	0.000167116	1	1	6	A7LTX3	A7LTX3 [192-200]		0	1007.48	High	High	6.125e-05	0.0005001	1.91	R.EIAYSDGPR.A	[192-200]
	FALSE	High	[R].EETKCFAFLAGHESFAAAEGAIK.[I]	1xCarbamidomethyl [C5]	0.000226575	0.000167116	1	1	1	A7LTX3	A7LTX3 [117-139]		1	2484.19	High	High	6.125e-05	2.087e-05	1.83	R.EETKCFAFLAGHESFAAAEGAIK.I	[117-139]
	FALSE	High	[K].EGVDVSITGNSTNPTRFQHPVAGTYKK.[E]		0.00550903	0.000167116	1	1	1	A7LTX3	A7LTX3 [221-247]		2	2903.46	High	High	6.125e-05	0.001061	1.76	K.EGVDVSITGNSTNPTRFQHPVAGTYKK.E	[221-247]
	FALSE	High	[K].EGVDVSITGNSTNPTR.[F]	1xDeamidated [N10]	3.35515e-06	0.000167116	1	1	7	A7LTX3	A7LTX3 [221-236]		0	1647.78	High	High	6.125e-05	1.169e-07	4.15	K.EGVDVSITGNSTNPTR.F	[221-236]
	FALSE	High	[K].EGVDVSITGNSTNPTR.[F]		5.37624e-07	0.000167116	1	1	27	A7LTX3	A7LTX3 [221-236]		0	1646.8	High	High	6.125e-05	1.228e-08	4.49	K.EGVDVSITGNSTNPTR.F	[221-236]
	FALSE	High	[R].EGVAIMWK.[E]	1xOxidation [M6]	0.01091	0.000350922	1	1	2	A7LTX3	A7LTX3 [213-220]		0	949.481	High	High	0.0001127	0.002468	2.63	R.EGVAIMWK.E	[213-220]
	FALSE	High	[R].EGVAIMWK.[E]		0.0120655	0.000350922	1	1	2	A7LTX3	A7LTX3 [213-220]		0	933.486	High	High	0.0001127	0.002794	2.43	R.EGVAIMWK.E	[213-220]
	FALSE	High	[R].CILNGLGK.[D]	1xCarbamidomethyl [C1]; 1xDeamidated [N4]	0.0111056	0.000350922	1	1	7	A7LTX3	A7LTX3 [154-161]		0	875.466	High	High	0.0001127	0.002516	2.22	R.CILNGLGK.D	[154-161]
	FALSE	High	[R].CILNGLGK.[D]	1xCarbamidomethyl [C1]	0.0118531	0.000350922	1	1	2	A7LTX3	A7LTX3 [154-161]		0	874.481	High	High	0.0001127	0.002739	2.09	R.CILNGLGK.D	[154-161]
	FALSE	High	[K].DAAQIISRINGFTYVQTQFDYFTGELKVVR.[E]		3.67024e-06	0.000167116	1	1	1	A7LTX3	A7LTX3 [162-191]		2	3479.8	High	High	6.125e-05	1.303e-07	5.67	K.DAAQIISRINGFTYVQTQFDYFTGELKVVR.E	[162-191]
	FALSE	High	[K].DAAQIISR.[I]		0.072852	0.00121748	1	1	2	A7LTX3	A7LTX3 [162-169]		0	873.479	High	High	0.0004122	0.02627	2.66	K.DAAQIISR.I	[162-169]
	FALSE	High	[K].CYGADDVREGVAIMWK.[E]	1xCarbamidomethyl [C1]	0.000681161	0.000167116	1	1	2	A7LTX3	A7LTX3 [205-220]		1	1869.86	High	High	6.125e-05	8.092e-05	2.85	K.CYGADDVREGVAIMWK.E	[205-220]
	FALSE	High	[K].CYGADDVR.[E]	1xCarbamidomethyl [C1]	0.00258296	0.000167116	1	1	3	A7LTX3	A7LTX3 [205-212]		0	955.394	High	High	6.125e-05	0.0004167	2.41	K.CYGADDVR.E	[205-212]
	FALSE	High	[K].CFAFLAGHESFAAAEGAIK.[I]	1xCarbamidomethyl [C1]	3.08553e-06	0.000167116	1	1	2	A7LTX3	A7LTX3 [121-139]		0	1996.96	High	High	6.125e-05	1.054e-07	4.54	K.CFAFLAGHESFAAAEGAIK.I	[121-139]
	FALSE	High	[R].KVGIGHGNLAAMLLR.[E]		0.000520422	0.000167116	1	1	1	A7LTX3	A7LTX3 [102-116]		1	1549.9	High	High	6.125e-05	5.809e-05	2.67	R.KVGIGHGNLAAMLLR.E	[102-116]
	FALSE	High	[K].KNCTNAAEAAEAIGIGLQAFCIPGSVADDRK.[V]	2xCarbamidomethyl [C3; C21]	2.71441e-08	0.000167116	1	1	2	A7LTX3	A7LTX3 [72-102]		2	3247.58	High	High	6.125e-05	3.113e-10	9	K.KNCTNAAEAAEAIGIGLQAFCIPGSVADDRK.V	[72-102]
	FALSE	High	[R].FQHPVAGTYKK.[E]		0.000175177	0.000167116	1	1	5	A7LTX3	A7LTX3 [237-247]		1	1275.68	High	High	6.125e-05	1.512e-05	2.12	R.FQHPVAGTYKK.E	[237-247]
	FALSE	High	[R].FQHPVAGTYK.[K]		0.00591704	0.000167116	1	1	3	A7LTX3	A7LTX3 [237-246]		0	1147.59	High	High	6.125e-05	0.001158	2.05	R.FQHPVAGTYK.K	[237-246]
	FALSE	High	[R].EVKFESQDRR.[I]		0.15494	0.00524376	1	1	1	A7LTX3	A7LTX3 [4-13]		2	1293.65	High	High	0.001871	0.06902	1.72	R.EVKFESQDRR.I	[4-13]
	FALSE	High	[K].ERVLAGKPYFSVASGGGTGR.[T]		0.000173094	0.000167116	1	1	4	A7LTX3	A7LTX3 [248-267]		1	2009.06	High	High	6.125e-05	1.499e-05	3.09	K.ERVLAGKPYFSVASGGGTGR.T	[248-267]
	FALSE	High	[K].GIIEALNANGIKDIEEANAICEAAGLDPYKTCEETQPICFENAK.[W]	3xCarbamidomethyl [C21; C32; C39]; 3xDeamidated [N9; N18; N42]	1.87305e-08	0.000167116	1	1	1	A7LTX3	A7LTX3 [16-59]		2	4883.26	High	High	6.125e-05	1.98e-10	10.8	K.GIIEALNANGIKDIEEANAICEAAGLDPYKTCEETQPICFENAK.W	[16-59]
	FALSE	High	[K].GIIEALNANGIKDIEEANAICEAAGLDPYKTCEETQPICFENAK.[W]	3xCarbamidomethyl [C21; C32; C39]; 2xDeamidated [N18; N]	9.14602e-08	0.000167116	1	1	4	A7LTX3	A7LTX3 [16-59]		2	4882.27	High	High	6.125e-05	1.386e-09	6.63	K.GIIEALNANGIKDIEEANAICEAAGLDPYKTCEETQPICFENAK.W	[16-59]
	FALSE	High	[K].GIIEALNANGIKDIEEANAICEAAGLDPYKTCEETQPICFENAK.[W]	3xCarbamidomethyl [C21; C32; C39]; 1xDeamidated [N]	2.46351e-09	0.000167116	1	1	6	A7LTX3	A7LTX3 [16-59]		2	4881.29	High	High	6.125e-05	1.631e-11	11.25	K.GIIEALNANGIKDIEEANAICEAAGLDPYKTCEETQPICFENAK.W	[16-59]
	FALSE	High	[K].GIIEALNANGIKDIEEANAICEAAGLDPYK.[T]	1xCarbamidomethyl [C21]; 2xDeamidated [N9; N]	3.75448e-07	0.000167116	1	1	3	A7LTX3	A7LTX3 [16-45]		1	3174.55	High	High	6.125e-05	7.889e-09	6.75	K.GIIEALNANGIKDIEEANAICEAAGLDPYK.T	[16-45]
	FALSE	High	[K].GIIEALNANGIKDIEEANAICEAAGLDPYK.[T]	1xCarbamidomethyl [C21]; 1xDeamidated [N]	1.14527e-09	0.000167116	1	1	6	A7LTX3	A7LTX3 [16-45]		1	3173.57	High	High	6.125e-05	6.366e-12	9.26	K.GIIEALNANGIKDIEEANAICEAAGLDPYK.T	[16-45]
	FALSE	High	[K].GIIEALNANGIKDIEEANAICEAAGLDPYK.[T]	1xCarbamidomethyl [C21]	1.51193e-07	0.000167116	1	1	1	A7LTX3	A7LTX3 [16-45]		1	3172.58	High	High	6.125e-05	2.587e-09	8.33	K.GIIEALNANGIKDIEEANAICEAAGLDPYK.T	[16-45]
	FALSE	High	[K].GIIEALNANGIK.[D]		0.000120162	0.000167116	1	1	2	A7LTX3	A7LTX3 [16-27]		0	1212.69	High	High	6.125e-05	9.518e-06	3.42	K.GIIEALNANGIK.D	[16-27]
	FALSE	High	[K].GIIEALNANGIK.[D]	1xDeamidated [N9]	2.87527e-05	0.000167116	1	1	3	A7LTX3	A7LTX3 [16-27]		0	1213.68	High	High	6.125e-05	1.642e-06	2.61	K.GIIEALNANGIK.D	[16-27]
High	A7LQL0	Alpha-glucan phosphorylase OS=Bacteroides ovatus (strain ATCC 8483 / DSM 1896 / JCM 5824 / BCRC 10623 / CCUG 4943 / NCTC 11153) OX=411476 GN=glgP PE=3 SV=1	0	741.652	86	74	264	74	854	98.4	6.2	74	264
	Checked	Confidence	Annotated Sequence	Modifications	Qvality PEP	Qvality q-value	# Protein Groups	# Proteins	# PSMs	Master Protein Accessions	Positions in Master Proteins	Modifications in Master Proteins	# Missed Cleavages	Theo. MH+ [Da]	Found in Sample: [S1] F1: Sample, BoDSus	Confidence (by Search Engine): A2 Sequest HT (BoDSus)	Percolator q-Value (by Search Engine): A2 Sequest HT (BoDSus)	Percolator PEP (by Search Engine): A2 Sequest HT (BoDSus)	XCorr (by Search Engine): A2 Sequest HT (BoDSus)	Sequence in Protein	Positions in Proteins
	FALSE	High	[R].MSYEKLEALAKDK.[V]		0.0198037	0.000350922	1	1	1	A7LQL0	A7LQL0 [70-82]		2	1525.79	High	High	0.0001127	0.005155	2.51	R.MSYEKLEALAKDK.V	[70-82]
	FALSE	High	[R].MSYEKLEALAK.[D]		3.29951e-05	0.000167116	1	1	3	A7LQL0	A7LQL0 [70-80]		1	1282.67	High	High	6.125e-05	1.951e-06	3.13	R.MSYEKLEALAK.D	[70-80]
	FALSE	High	[K].NGDIESGKEYTITYVIDEK.[G]		1.40717e-07	0.000167116	1	1	5	A7LQL0	A7LQL0 [757-775]		1	2174.05	High	High	6.125e-05	2.355e-09	6.04	K.NGDIESGKEYTITYVIDEK.G	[757-775]
	FALSE	High	[K].NGDIESGKEYTITYVIDEK.[G]	1xDeamidated [N1]	1.41561e-07	0.000167116	1	1	6	A7LQL0	A7LQL0 [757-775]		1	2175.03	High	High	6.125e-05	2.377e-09	5.97	K.NGDIESGKEYTITYVIDEK.G	[757-775]
	FALSE	High	[R].MGISWDDLMDLGR.[N]		1.57109e-05	0.000167116	1	1	2	A7LQL0	A7LQL0 [341-353]		0	1508.69	High	High	6.125e-05	7.823e-07	4.26	R.MGISWDDLMDLGR.N	[341-353]
	FALSE	High	[R].MGISWDDLMDLGR.[N]	1xOxidation [M]	1.76864e-06	0.000167116	1	1	3	A7LQL0	A7LQL0 [341-353]		0	1524.68	High	High	6.125e-05	5.303e-08	3.8	R.MGISWDDLMDLGR.N	[341-353]
	FALSE	High	[R].MNEVYTK.[F]	1xOxidation [M1]	0.0720415	0.00121748	1	1	1	A7LQL0	A7LQL0 [88-94]		0	900.413	High	High	0.0004122	0.02603	2.04	R.MNEVYTK.F	[88-94]
	FALSE	High	[R].QDFCYVR.[W]	1xCarbamidomethyl [C4]	0.0323591	0.000725636	1	1	2	A7LQL0	A7LQL0 [845-851]		0	987.435	High	High	0.0002192	0.009481	2.39	R.QDFCYVR.W	[845-851]
	FALSE	High	[K].QHVYSVEPFSVVKK.[E]		0.0017729	0.000167116	1	1	5	A7LQL0	A7LQL0 [796-809]		1	1646.89	High	High	6.125e-05	0.0002621	3.63	K.QHVYSVEPFSVVKK.E	[796-809]
	FALSE	High	[K].QHVYSVEPFSVVK.[K]		0.000234856	0.000167116	1	1	3	A7LQL0	A7LQL0 [796-808]		0	1518.8	High	High	6.125e-05	2.176e-05	3.83	K.QHVYSVEPFSVVK.K	[796-808]
	FALSE	High	[R].QLDDYYSK.[F]		0.0396291	0.000870829	1	1	2	A7LQL0	A7LQL0 [700-707]		0	1031.47	High	High	0.0002613	0.01224	2.26	R.QLDDYYSK.F	[700-707]
	FALSE	High	[K].NSIAQIAPHYTMKR.[Q]		0.000218585	0.000167116	1	1	1	A7LQL0	A7LQL0 [686-699]		1	1629.85	High	High	6.125e-05	1.999e-05	3.88	K.NSIAQIAPHYTMKR.Q	[686-699]
	FALSE	High	[K].NSIAQIAPHYTMK.[R]	1xOxidation [M12]	0.0133418	0.000350922	1	1	1	A7LQL0	A7LQL0 [686-698]		0	1489.75	High	High	0.0001127	0.003173	3.19	K.NSIAQIAPHYTMK.R	[686-698]
	FALSE	High	[K].NSIAQIAPHYTMK.[R]	1xDeamidated [N1]	0.0015638	0.000167116	1	1	1	A7LQL0	A7LQL0 [686-698]		0	1474.74	High	High	6.125e-05	0.0002243	2.17	K.NSIAQIAPHYTMK.R	[686-698]
	FALSE	High	[K].NSIAQIAPHYTMK.[R]		7.01277e-05	0.000167116	1	1	3	A7LQL0	A7LQL0 [686-698]		0	1473.75	High	High	6.125e-05	4.934e-06	3.51	K.NSIAQIAPHYTMK.R	[686-698]
	FALSE	High	[K].NQGDPSR.[I]		0.0800908	0.00138263	1	1	3	A7LQL0	A7LQL0 [481-487]		0	773.354	High	High	0.000461	0.02979	1.92	K.NQGDPSR.I	[481-487]
	FALSE	High	[R].NNPGDKGER.[F]		0.0108456	0.000350922	1	1	4	A7LQL0	A7LQL0 [354-362]		1	986.465	High	High	0.0001127	0.002443	2.2	R.NNPGDKGER.F	[354-362]
	FALSE	High	[K].NPELPHRQDFCYVR.[W]	1xCarbamidomethyl [C11]	0.00980585	0.000350922	1	1	2	A7LQL0	A7LQL0 [838-851]		1	1830.87	High	High	0.0001127	0.002159	1.96	K.NPELPHRQDFCYVR.W	[838-851]
	FALSE	High	[R].IPEELEK.[L]		0.0481834	0.000870829	1	1	1	A7LQL0	A7LQL0 [22-28]		0	857.461	High	High	0.0002613	0.01562	1.3	R.IPEELEK.L	[22-28]
	FALSE	High	[K].INPNALLIGFGR.[R]		2.2363e-05	0.000167116	1	1	1	A7LQL0	A7LQL0 [495-506]		0	1284.74	High	High	6.125e-05	1.205e-06	3.21	K.INPNALLIGFGR.R	[495-506]
	FALSE	High	[K].IIFLENYDMQLARR.[L]		0.0385015	0.000870829	1	1	1	A7LQL0	A7LQL0 [570-583]		1	1781.94	High	High	0.0002613	0.01183	1.59	K.IIFLENYDMQLARR.L	[570-583]
	FALSE	High	[K].IIFLENYDMQLAR.[R]	1xOxidation [M9]	0.000749563	0.000167116	1	1	1	A7LQL0	A7LQL0 [570-582]		0	1641.83	High	High	6.125e-05	9.066e-05	2.5	K.IIFLENYDMQLAR.R	[570-582]
	FALSE	High	[K].IIFLENYDMQLAR.[R]		3.23683e-06	0.000167116	1	1	3	A7LQL0	A7LQL0 [570-582]		0	1625.84	High	High	6.125e-05	1.122e-07	3.45	K.IIFLENYDMQLAR.R	[570-582]
	FALSE	High	[R].LKQEILLGIGGILTLK.[A]		0.00269321	0.000167116	1	1	1	A7LQL0	A7LQL0 [250-265]		1	1709.09	High	High	6.125e-05	0.0004394	3.38	R.LKQEILLGIGGILTLK.A	[250-265]
	FALSE	High	[K].IWEAIYNVPDEEIWK.[T]		3.65282e-05	0.000167116	1	1	3	A7LQL0	A7LQL0 [443-457]		0	1904.94	High	High	6.125e-05	2.199e-06	4.54	K.IWEAIYNVPDEEIWK.T	[443-457]
	FALSE	High	[R].IVSLMDKINPNALLIGFGRR.[F]		5.9951e-06	0.000167116	1	1	1	A7LQL0	A7LQL0 [488-507]		2	2227.27	High	High	6.125e-05	2.395e-07	4.84	R.IVSLMDKINPNALLIGFGRR.F	[488-507]
	FALSE	High	[R].IVSLMDKINPNALLIGFGR.[R]		4.60161e-07	0.000167116	1	1	1	A7LQL0	A7LQL0 [488-506]		1	2071.17	High	High	6.125e-05	1.012e-08	4.44	R.IVSLMDKINPNALLIGFGR.R	[488-506]
	FALSE	High	[R].IVSLMDK.[I]	1xOxidation [M5]	0.103106	0.0018912	1	1	1	A7LQL0	A7LQL0 [488-494]		0	821.444	High	High	0.0007571	0.04097	1.7	R.IVSLMDK.I	[488-494]
	FALSE	High	[R].LVSGVDIWLNTPTRPLEASGTSGEK.[A]	1xDeamidated [N10]	0.009407	0.000167116	1	1	1	A7LQL0	A7LQL0 [584-608]		0	2628.35	High	High	6.125e-05	0.00205	1.48	R.LVSGVDIWLNTPTRPLEASGTSGEK.A	[584-608]
	FALSE	High	[R].LVSGVDIWLNTPTRPLEASGTSGEK.[A]		6.19113e-09	0.000167116	1	1	7	A7LQL0	A7LQL0 [584-608]		0	2627.37	High	High	6.125e-05	5.054e-11	5.01	R.LVSGVDIWLNTPTRPLEASGTSGEK.A	[584-608]
	FALSE	High	[K].IVNNPDYPVQFLFTGK.[A]	1xDeamidated [Q10]	0.000300147	0.000167116	1	1	2	A7LQL0	A7LQL0 [527-542]		0	1852.95	High	High	6.125e-05	2.938e-05	3.49	K.IVNNPDYPVQFLFTGK.A	[527-542]
	FALSE	High	[K].IVNNPDYPVQFLFTGK.[A]		2.00794e-05	0.000167116	1	1	3	A7LQL0	A7LQL0 [527-542]		0	1851.96	High	High	6.125e-05	1.054e-06	5.15	K.IVNNPDYPVQFLFTGK.A	[527-542]
	FALSE	High	[K].IYSGGLGVLAGDYLK.[E]		8.52288e-07	0.000167116	1	1	3	A7LQL0	A7LQL0 [125-139]		0	1525.83	High	High	6.125e-05	2.165e-08	4.12	K.IYSGGLGVLAGDYLK.E	[125-139]
	FALSE	High	[R].ISLYLLDTDNEMNSEFDRPITHQLYGGDWENR.[L]		8.31096e-08	0.000167116	1	1	3	A7LQL0	A7LQL0 [218-249]		0	3841.78	High	High	6.125e-05	1.238e-09	7.41	R.ISLYLLDTDNEMNSEFDRPITHQLYGGDWENR.L	[218-249]
	FALSE	High	[R].ISLYLLDTDNEMNSEFDRPITHQLYGGDWENR.[L]	1xOxidation [M12]	1.49209e-08	0.000167116	1	1	3	A7LQL0	A7LQL0 [218-249]		0	3857.77	High	High	6.125e-05	1.494e-10	8.03	R.ISLYLLDTDNEMNSEFDRPITHQLYGGDWENR.L	[218-249]
	FALSE	High	[R].ISLYLLDTDNEMNSEFDRPITHQLYGGDWENR.[L]	1xDeamidated [N13]; 1xOxidation [M12]	0.000392873	0.000167116	1	1	1	A7LQL0	A7LQL0 [218-249]		0	3858.76	High	High	6.125e-05	4.096e-05	3.87	R.ISLYLLDTDNEMNSEFDRPITHQLYGGDWENR.L	[218-249]
	FALSE	High	[K].LVDYIR.[K]		0.119867	0.00308675	1	1	2	A7LQL0	A7LQL0 [466-471]		0	778.446	High	High	0.001101	0.04963	1.61	K.LVDYIR.K	[466-471]
	FALSE	High	[R].VMDANGQPLIVDVPYLDYFVHANVWR.[V]	2xDeamidated [Q7; N23]	0.00616878	0.000167116	1	1	1	A7LQL0	A7LQL0 [187-212]		0	3033.48	High	High	6.125e-05	0.00122	2.88	R.VMDANGQPLIVDVPYLDYFVHANVWR.V	[187-212]
	FALSE	High	[R].VMDANGQPLIVDVPYLDYFVHANVWR.[V]	1xDeamidated [N5]	3.04125e-08	0.000167116	1	1	1	A7LQL0	A7LQL0 [187-212]		0	3032.5	High	High	6.125e-05	3.594e-10	6.89	R.VMDANGQPLIVDVPYLDYFVHANVWR.V	[187-212]
	FALSE	High	[R].VMDANGQPLIVDVPYLDYFVHANVWR.[V]		3.26361e-09	0.000167116	1	1	4	A7LQL0	A7LQL0 [187-212]		0	3031.51	High	High	6.125e-05	2.305e-11	7.22	R.VMDANGQPLIVDVPYLDYFVHANVWR.V	[187-212]
	FALSE	High	[R].VMDANGQPLIVDVPYLDYFVHANVWR.[V]	3xDeamidated [N5; Q7; N23]	0.00881249	0.000167116	1	1	1	A7LQL0	A7LQL0 [187-212]		0	3034.47	High	High	6.125e-05	0.001891	3.46	R.VMDANGQPLIVDVPYLDYFVHANVWR.V	[187-212]
	FALSE	High	[R].VMDANGQPLIVDVPYLDYFVHANVWR.[V]	1xOxidation [M2]	3.52762e-09	0.000167116	1	1	1	A7LQL0	A7LQL0 [187-212]		0	3047.51	High	High	6.125e-05	2.539e-11	6.1	R.VMDANGQPLIVDVPYLDYFVHANVWR.V	[187-212]
	FALSE	High	[R].VMDANGQPLIVDVPYLDYFVHANVWR.[V]	1xDeamidated [N23]; 1xOxidation [M2]	1.89796e-07	0.000167116	1	1	1	A7LQL0	A7LQL0 [187-212]		0	3048.49	High	High	6.125e-05	3.404e-09	4.32	R.VMDANGQPLIVDVPYLDYFVHANVWR.V	[187-212]
	FALSE	High	[R].VMDANGQPLIVDVPYLDYFVHANVWR.[V]	2xDeamidated [Q7; N23]; 1xOxidation [M2]	1.72681e-06	0.000167116	1	1	1	A7LQL0	A7LQL0 [187-212]		0	3049.48	High	High	6.125e-05	5.161e-08	4.83	R.VMDANGQPLIVDVPYLDYFVHANVWR.V	[187-212]
	FALSE	High	[K].VSQEMFSSIWK.[G]	1xOxidation [M5]	0.000267896	0.000167116	1	1	2	A7LQL0	A7LQL0 [386-396]		0	1357.65	High	High	6.125e-05	2.557e-05	2.54	K.VSQEMFSSIWK.G	[386-396]
	FALSE	High	[K].VSQEMFSSIWK.[G]		0.000363476	0.000167116	1	1	3	A7LQL0	A7LQL0 [386-396]		0	1341.65	High	High	6.125e-05	3.732e-05	3.44	K.VSQEMFSSIWK.G	[386-396]
	FALSE	High	[R].TYQNQEHQDQLDAATIYSILETEILPLYYAR.[N]	3xDeamidated [Q5; Q8; Q10]	0.00707331	0.000167116	1	1	1	A7LQL0	A7LQL0 [641-671]		0	3702.77	High	High	6.125e-05	0.00144	1.86	R.TYQNQEHQDQLDAATIYSILETEILPLYYAR.N	[641-671]
	FALSE	High	[R].TYQNQEHQDQLDAATIYSILETEILPLYYAR.[N]	2xDeamidated [Q8; Q10]	0.000986901	0.000167116	1	1	1	A7LQL0	A7LQL0 [641-671]		0	3701.79	High	High	6.125e-05	0.0001276	1.69	R.TYQNQEHQDQLDAATIYSILETEILPLYYAR.N	[641-671]
	FALSE	High	[K].VEELKNGDIESGKEYTITYVIDEK.[G]		0.00348121	0.000167116	1	1	1	A7LQL0	A7LQL0 [752-775]		2	2772.38	High	High	6.125e-05	0.0006011	3.28	K.VEELKNGDIESGKEYTITYVIDEK.G	[752-775]
	FALSE	High	[R].YGYFTQTLSMDGQQIANYEAQNFGQLPIER.[V]	1xOxidation [M10]	1.12096e-07	0.000167116	1	1	2	A7LQL0	A7LQL0 [157-186]		0	3498.63	High	High	6.125e-05	1.788e-09	4.87	R.YGYFTQTLSMDGQQIANYEAQNFGQLPIER.V	[157-186]
	FALSE	High	[R].YGYFTQTLSMDGQQIANYEAQNFGQLPIER.[V]	1xDeamidated [N17]	2.88538e-07	0.000167116	1	1	1	A7LQL0	A7LQL0 [157-186]		0	3483.62	High	High	6.125e-05	5.701e-09	7.77	R.YGYFTQTLSMDGQQIANYEAQNFGQLPIER.V	[157-186]
	FALSE	High	[K].YFNENFWFDQSNPK.[I]		3.80441e-06	0.000167116	1	1	5	A7LQL0	A7LQL0 [429-442]		0	1835.8	High	High	6.125e-05	1.369e-07	3.13	K.YFNENFWFDQSNPK.I	[429-442]
	FALSE	High	[K].YMGGYPSR.[M]		0.0205141	0.000350922	1	1	4	A7LQL0	A7LQL0 [333-340]		0	930.414	High	High	0.0001127	0.00539	2.02	K.YMGGYPSR.M	[333-340]
	FALSE	High	[K].WDSIEIVSCDKVEELK.[N]	1xCarbamidomethyl [C9]	1.11289e-08	0.000167116	1	1	8	A7LQL0	A7LQL0 [741-756]		1	1949.95	High	High	6.125e-05	1.043e-10	3.86	K.WDSIEIVSCDKVEELK.N	[741-756]
	FALSE	High	[K].WDSIEIVSCDK.[V]	1xCarbamidomethyl [C9]	7.94218e-06	0.000167116	1	1	2	A7LQL0	A7LQL0 [741-751]		0	1351.62	High	High	6.125e-05	3.367e-07	2.76	K.WDSIEIVSCDK.V	[741-751]
	FALSE	High	[K].WDSIEIVSCDKVEELKNGDIESGK.[E]	1xCarbamidomethyl [C9]; 1xDeamidated [N17]	5.04615e-05	0.000167116	1	1	2	A7LQL0	A7LQL0 [741-764]		2	2751.3	High	High	6.125e-05	3.272e-06	5.7	K.WDSIEIVSCDKVEELKNGDIESGK.E	[741-764]
	FALSE	High	[R].TYQNQEHQDQLDAATIYSILETEILPLYYAR.[N]	1xDeamidated [Q3]	0.0159273	0.000350922	1	1	1	A7LQL0	A7LQL0 [641-671]		0	3700.8	High	High	0.0001127	0.003949	1.31	R.TYQNQEHQDQLDAATIYSILETEILPLYYAR.N	[641-671]
	FALSE	High	[R].TYQNQEHQDQLDAATIYSILETEILPLYYAR.[N]		3.09249e-09	0.000167116	1	1	3	A7LQL0	A7LQL0 [641-671]		0	3699.82	High	High	6.125e-05	2.159e-11	7.35	R.TYQNQEHQDQLDAATIYSILETEILPLYYAR.N	[641-671]
	FALSE	High	[K].SRIPEELEKLSEIAR.[N]		2.70826e-05	0.000167116	1	1	5	A7LQL0	A7LQL0 [20-34]		2	1769.98	High	High	6.125e-05	1.523e-06	4.91	K.SRIPEELEKLSEIAR.N	[20-34]
	FALSE	High	[K].SRIPEELEK.[L]		0.007919	0.000167116	1	1	4	A7LQL0	A7LQL0 [20-28]		1	1100.59	High	High	6.125e-05	0.001657	2.83	K.SRIPEELEK.L	[20-28]
	FALSE	High	[K].RFQTLAANDNAK.[A]	1xDeamidated [N8]	0.0101009	0.000350922	1	1	1	A7LQL0	A7LQL0 [715-726]		1	1349.68	High	High	0.0001127	0.002242	2.45	K.RFQTLAANDNAK.A	[715-726]
	FALSE	High	[K].RFQTLAANDNAK.[A]		7.22575e-05	0.000167116	1	1	3	A7LQL0	A7LQL0 [715-726]		1	1348.7	High	High	6.125e-05	5.098e-06	3.42	K.RFQTLAANDNAK.A	[715-726]
	FALSE	High	[K].RQLDDYYSK.[F]		0.0749156	0.00121748	1	1	2	A7LQL0	A7LQL0 [699-707]		1	1187.57	High	High	0.0004122	0.02735	3.07	K.RQLDDYYSK.F	[699-707]
	FALSE	High	[R].RPEFLGK.[I]		0.0524952	0.000870829	1	1	2	A7LQL0	A7LQL0 [563-569]		0	846.483	High	High	0.0002613	0.01741	2.37	R.RPEFLGK.I	[563-569]
	FALSE	High	[R].RMNEVYTK.[F]		0.154146	0.00524376	1	1	1	A7LQL0	A7LQL0 [87-94]		1	1040.52	High	High	0.001871	0.06867	1.63	R.RMNEVYTK.F	[87-94]
	FALSE	High	[R].RLVSGVDIWLNTPTRPLEASGTSGEK.[A]	1xDeamidated [N11]	0.00187085	0.000167116	1	1	1	A7LQL0	A7LQL0 [583-608]		1	2784.45	High	High	6.125e-05	0.0002799	3.66	R.RLVSGVDIWLNTPTRPLEASGTSGEK.A	[583-608]
	FALSE	High	[R].RLVSGVDIWLNTPTRPLEASGTSGEK.[A]		4.54686e-07	0.000167116	1	1	4	A7LQL0	A7LQL0 [583-608]		1	2783.47	High	High	6.125e-05	1.002e-08	5.99	R.RLVSGVDIWLNTPTRPLEASGTSGEK.A	[583-608]
	FALSE	High	[K].RTYQNQEHQDQLDAATIYSILETEILPLYYAR.[N]		1.2973e-05	0.000167116	1	1	1	A7LQL0	A7LQL0 [640-671]		1	3855.92	High	High	6.125e-05	6.148e-07	7.06	K.RTYQNQEHQDQLDAATIYSILETEILPLYYAR.N	[640-671]
	FALSE	High	[K].DVYHCNEGHAALINVQR.[I]	1xCarbamidomethyl [C5]	8.8125e-09	0.000167116	1	1	4	A7LQL0	A7LQL0 [272-288]		0	1995.95	High	High	6.125e-05	7.812e-11	4.91	K.DVYHCNEGHAALINVQR.I	[272-288]
	FALSE	High	[R].DYMDVKPDEQRPSIAYFSMEYGLSSVLK.[I]		7.48086e-06	0.000167116	1	1	1	A7LQL0	A7LQL0 [97-124]		0	3268.55	High	High	6.125e-05	3.135e-07	5.17	R.DYMDVKPDEQRPSIAYFSMEYGLSSVLK.I	[97-124]
	FALSE	High	[K].EASDSNVDLCAVGFLYR.[Y]	1xCarbamidomethyl [C10]	8.22231e-07	0.000167116	1	1	2	A7LQL0	A7LQL0 [140-156]		0	1915.89	High	High	6.125e-05	2.068e-08	5.89	K.EASDSNVDLCAVGFLYR.Y	[140-156]
	FALSE	High	[R].DLDPELWK.[E]		0.0410243	0.000870829	1	1	4	A7LQL0	A7LQL0 [50-57]		0	1015.51	High	High	0.0002613	0.01278	2.04	R.DLDPELWK.E	[50-57]
	FALSE	High	[K].ECGQNPVLLLER.[M]	1xCarbamidomethyl [C2]	7.95174e-05	0.000167116	1	1	5	A7LQL0	A7LQL0 [58-69]		0	1427.73	High	High	6.125e-05	5.746e-06	3.63	K.ECGQNPVLLLER.M	[58-69]
	FALSE	High	[R].EGAGWALTEK.[R]		0.000907647	0.000167116	1	1	4	A7LQL0	A7LQL0 [630-639]		0	1061.53	High	High	6.125e-05	0.0001145	3.22	R.EGAGWALTEK.R	[630-639]
	FALSE	High	[K].EGDLYTFQVK.[H]		0.00310806	0.000167116	1	1	3	A7LQL0	A7LQL0 [810-819]		0	1199.59	High	High	6.125e-05	0.0005245	2.92	K.EGDLYTFQVK.H	[810-819]
	FALSE	High	[K].EIAAWKEDVVAK.[W]		6.0384e-05	0.000167116	1	1	4	A7LQL0	A7LQL0 [729-740]		1	1358.73	High	High	6.125e-05	4.098e-06	3.44	K.EIAAWKEDVVAK.W	[729-740]
	FALSE	High	[K].AKEIAAWKEDVVAK.[W]		6.40299e-06	0.000167116	1	1	3	A7LQL0	A7LQL0 [727-740]		2	1557.86	High	High	6.125e-05	2.579e-07	4.77	K.AKEIAAWKEDVVAK.W	[727-740]
	FALSE	High	[K].AHPHDGAGQGLIKR.[I]		1.65392e-07	0.000167116	1	1	3	A7LQL0	A7LQL0 [543-556]		1	1456.78	High	High	6.125e-05	2.871e-09	4.6	K.AHPHDGAGQGLIKR.I	[543-556]
	FALSE	High	[K].AHPHDGAGQGLIK.[R]		1.40225e-05	0.000167116	1	1	1	A7LQL0	A7LQL0 [543-555]		0	1300.68	High	High	6.125e-05	6.811e-07	2.74	K.AHPHDGAGQGLIK.R	[543-555]
	FALSE	High	[R].AHLLFTDLDRLSK.[I]		0.000142079	0.000167116	1	1	4	A7LQL0	A7LQL0 [514-526]		1	1528.85	High	High	6.125e-05	1.17e-05	4.16	R.AHLLFTDLDRLSK.I	[514-526]
	FALSE	High	[R].AHLLFTDLDR.[L]		0.0398584	0.000870829	1	1	2	A7LQL0	A7LQL0 [514-523]		0	1200.64	High	High	0.0002613	0.01232	2.55	R.AHLLFTDLDR.L	[514-523]
	FALSE	High	[R].ASSLYTVHTPVPAGHDYFDEGLFGK.[Y]		5.45324e-10	0.000167116	1	1	6	A7LQL0	A7LQL0 [308-332]		0	2708.3	High	High	6.125e-05	2.545e-12	9.49	R.ASSLYTVHTPVPAGHDYFDEGLFGK.Y	[308-332]
	FALSE	High	[K].HSLSNAGSFK.[V]		4.45028e-05	0.000167116	1	1	4	A7LQL0	A7LQL0 [820-829]		0	1047.52	High	High	6.125e-05	2.803e-06	3.4	K.HSLSNAGSFK.V	[820-829]
	FALSE	High	[K].HSLSNAGSFK.[V]	1xDeamidated [N5]	1.73933e-05	0.000167116	1	1	3	A7LQL0	A7LQL0 [820-829]		0	1048.51	High	High	6.125e-05	8.876e-07	3.32	K.HSLSNAGSFK.V	[820-829]
	FALSE	High	[K].KGYSEGWIK.[V]		0.000849864	0.000167116	1	1	1	A7LQL0	A7LQL0 [674-682]		1	1067.55	High	High	6.125e-05	0.0001061	3.01	K.KGYSEGWIK.V	[674-682]
	FALSE	High	[K].KDVYHCNEGHAALINVQR.[I]	1xCarbamidomethyl [C6]	3.80908e-05	0.000167116	1	1	5	A7LQL0	A7LQL0 [271-288]		1	2124.04	High	High	6.125e-05	2.316e-06	3.61	K.KDVYHCNEGHAALINVQR.I	[271-288]
	FALSE	High	[K].KEGDLYTFQVK.[H]		9.96997e-06	0.000167116	1	1	2	A7LQL0	A7LQL0 [809-819]		1	1327.69	High	High	6.125e-05	4.479e-07	3.66	K.KEGDLYTFQVK.H	[809-819]
	FALSE	High	[K].GYSEGWIK.[V]		0.0540123	0.000870829	1	1	3	A7LQL0	A7LQL0 [675-682]		0	939.457	High	High	0.0002613	0.01805	1.37	K.GYSEGWIK.V	[675-682]
	FALSE	High	[K].GYFPEESHVGYVTNGVHFPTWSATEWKELYFK.[Y]		7.62555e-05	0.000167116	1	1	2	A7LQL0	A7LQL0 [397-428]		1	3805.8	High	High	6.125e-05	5.473e-06	6.12	K.GYFPEESHVGYVTNGVHFPTWSATEWKELYFK.Y	[397-428]
	FALSE	High	[K].GYFPEESHVGYVTNGVHFPTWSATEWK.[E]	1xDeamidated [N14]	1.17182e-05	0.000167116	1	1	7	A7LQL0	A7LQL0 [397-423]		0	3126.43	High	High	6.125e-05	5.463e-07	6.02	K.GYFPEESHVGYVTNGVHFPTWSATEWK.E	[397-423]
	FALSE	High	[K].GYFPEESHVGYVTNGVHFPTWSATEWK.[E]		8.87643e-08	0.000167116	1	1	5	A7LQL0	A7LQL0 [397-423]		0	3125.44	High	High	6.125e-05	1.335e-09	4.25	K.GYFPEESHVGYVTNGVHFPTWSATEWK.E	[397-423]
	FALSE	High	[R].ICDYVATGLTFDQAIELVR.[A]	1xCarbamidomethyl [C2]	4.60161e-07	0.000167116	1	1	3	A7LQL0	A7LQL0 [289-307]		0	2184.1	High	High	6.125e-05	1.015e-08	3.71	R.ICDYVATGLTFDQAIELVR.A	[289-307]
	FALSE	High	[K].FRDYMDVKPDEQRPSIAYFSMEYGLSSVLK.[I]		4.13172e-07	0.000167116	1	1	3	A7LQL0	A7LQL0 [95-124]		1	3571.72	High	High	6.125e-05	8.916e-09	6.07	K.FRDYMDVKPDEQRPSIAYFSMEYGLSSVLK.I	[95-124]
	FALSE	High	[R].FQTLAANDNAK.[A]	1xDeamidated [N]	0.00209573	0.000167116	1	1	3	A7LQL0	A7LQL0 [716-726]		0	1193.58	High	High	6.125e-05	0.0003214	2.42	R.FQTLAANDNAK.A	[716-726]
	FALSE	High	[R].FQTLAANDNAK.[A]		0.0011598	0.000167116	1	1	2	A7LQL0	A7LQL0 [716-726]		0	1192.6	High	High	6.125e-05	0.0001553	2.71	R.FQTLAANDNAK.A	[716-726]
	FALSE	High	[K].FRDYMDVKPDEQRPSIAYFSMEYGLSSVLK.[I]	1xOxidation [M21]	0.00992285	0.000350922	1	1	2	A7LQL0	A7LQL0 [95-124]		1	3587.72	High	High	0.0001127	0.002189	4.17	K.FRDYMDVKPDEQRPSIAYFSMEYGLSSVLK.I	[95-124]
	FALSE	High	[K].EYTITYVIDEK.[G]		0.000824829	0.000167116	1	1	1	A7LQL0	A7LQL0 [765-775]		0	1373.68	High	High	6.125e-05	0.0001019	3.01	K.EYTITYVIDEK.G	[765-775]
	FALSE	High	[R].FCMSVFACNTSQEVNGVSWLHGK.[V]	2xCarbamidomethyl [C2; C8]; 1xOxidation [M3]	5.45436e-05	0.000167116	1	1	1	A7LQL0	A7LQL0 [363-385]		0	2674.18	High	High	6.125e-05	3.607e-06	2.76	R.FCMSVFACNTSQEVNGVSWLHGK.V	[363-385]
	FALSE	High	[R].FCMSVFACNTSQEVNGVSWLHGK.[V]	2xCarbamidomethyl [C2; C8]; 1xDeamidated [Q12]	0.0140705	0.000350922	1	1	1	A7LQL0	A7LQL0 [363-385]		0	2659.17	High	High	0.0001127	0.003373	3.34	R.FCMSVFACNTSQEVNGVSWLHGK.V	[363-385]
	FALSE	High	[R].FCMSVFACNTSQEVNGVSWLHGK.[V]	2xCarbamidomethyl [C2; C8]	0.000334273	0.000167116	1	1	2	A7LQL0	A7LQL0 [363-385]		0	2658.19	High	High	6.125e-05	3.364e-05	3.41	R.FCMSVFACNTSQEVNGVSWLHGK.V	[363-385]
	FALSE	High	[K].GLNDAVGLELVTTYTTADGKQHVYSVEPFSVVKK.[E]		3.75448e-07	0.000167116	1	1	1	A7LQL0	A7LQL0 [776-809]		2	3665.91	High	High	6.125e-05	7.87e-09	6.39	K.GLNDAVGLELVTTYTTADGKQHVYSVEPFSVVKK.E	[776-809]
	FALSE	High	[K].GLNDAVGLELVTTYTTADGK.[Q]	1xDeamidated [N3]	0.000354882	0.000167116	1	1	1	A7LQL0	A7LQL0 [776-795]		0	2039.02	High	High	6.125e-05	3.614e-05	3.02	K.GLNDAVGLELVTTYTTADGK.Q	[776-795]
	FALSE	High	[K].GLNDAVGLELVTTYTTADGK.[Q]		7.5786e-10	0.000167116	1	1	9	A7LQL0	A7LQL0 [776-795]		0	2038.03	High	High	6.125e-05	3.821e-12	6.45	K.GLNDAVGLELVTTYTTADGK.Q	[776-795]
High	A7LQP1	Glutamate decarboxylase OS=Bacteroides ovatus (strain ATCC 8483 / DSM 1896 / JCM 5824 / BCRC 10623 / CCUG 4943 / NCTC 11153) OX=411476 GN=BACOVA_00111 PE=3 SV=1	0	531.827	85	38	247	38	480	54.8	6.24	38	247
	Checked	Confidence	Annotated Sequence	Modifications	Qvality PEP	Qvality q-value	# Protein Groups	# Proteins	# PSMs	Master Protein Accessions	Positions in Master Proteins	Modifications in Master Proteins	# Missed Cleavages	Theo. MH+ [Da]	Found in Sample: [S1] F1: Sample, BoDSus	Confidence (by Search Engine): A2 Sequest HT (BoDSus)	Percolator q-Value (by Search Engine): A2 Sequest HT (BoDSus)	Percolator PEP (by Search Engine): A2 Sequest HT (BoDSus)	XCorr (by Search Engine): A2 Sequest HT (BoDSus)	Sequence in Protein	Positions in Proteins
	FALSE	High	[K].MVPFVNYSEDVVNPLFIWYLKPEYAK.[S]		1.03344e-05	0.000167116	1	1	2	A7LQP1	A7LQP1 [358-383]		0	3161.61	High	High	6.125e-05	4.672e-07	5.24	K.MVPFVNYSEDVVNPLFIWYLKPEYAK.S	[358-383]
	FALSE	High	[K].MVPFVNYSEDVVNPLFIWYLKPEYAK.[S]	1xOxidation [M1]	7.42701e-07	0.000167116	1	1	1	A7LQP1	A7LQP1 [358-383]		0	3177.6	High	High	6.125e-05	1.822e-08	4.92	K.MVPFVNYSEDVVNPLFIWYLKPEYAK.S	[358-383]
	FALSE	High	[R].MLQPSPVEKIPDGPTTPEVAYQMVKDETFAQTQPR.[L]	1xDeamidated [Q22]; 2xOxidation [M1; M23]	0.055571	0.000870829	1	1	1	A7LQP1	A7LQP1 [21-55]		2	3961.92	High	High	0.0002613	0.01868	1.72	R.MLQPSPVEKIPDGPTTPEVAYQMVKDETFAQTQPR.L	[21-55]
	FALSE	High	[R].MLQPSPVEKIPDGPTTPEVAYQMVKDETFAQTQPR.[L]	2xOxidation [M1; M23]	0.124414	0.00359972	1	1	1	A7LQP1	A7LQP1 [21-55]		2	3960.94	High	High	0.001298	0.05216	2.46	R.MLQPSPVEKIPDGPTTPEVAYQMVKDETFAQTQPR.L	[21-55]
	FALSE	High	[R].MLQPSPVEKIPDGPTTPEVAYQMVKDETFAQTQPR.[L]	2xDeamidated [Q3; Q22]; 1xOxidation [M1]	0.0527953	0.000870829	1	1	1	A7LQP1	A7LQP1 [21-55]		2	3946.91	High	High	0.0002613	0.01753	2.56	R.MLQPSPVEKIPDGPTTPEVAYQMVKDETFAQTQPR.L	[21-55]
	FALSE	High	[R].MLQPSPVEKIPDGPTTPEVAYQMVKDETFAQTQPR.[L]	1xDeamidated [Q22]; 1xOxidation [M]	0.0677315	0.00104688	1	1	2	A7LQP1	A7LQP1 [21-55]		2	3945.92	High	High	0.0003635	0.02398	1.92	R.MLQPSPVEKIPDGPTTPEVAYQMVKDETFAQTQPR.L	[21-55]
	FALSE	High	[R].MLQPSPVEKIPDGPTTPEVAYQMVKDETFAQTQPR.[L]	1xOxidation [M]	2.80664e-10	0.000167116	1	1	19	A7LQP1	A7LQP1 [21-55]		2	3944.94	High	High	6.125e-05	1.123e-12	7.71	R.MLQPSPVEKIPDGPTTPEVAYQMVKDETFAQTQPR.L	[21-55]
	FALSE	High	[R].MLQPSPVEKIPDGPTTPEVAYQMVKDETFAQTQPR.[L]	2xDeamidated [Q3; Q22]	4.27744e-08	0.000167116	1	1	2	A7LQP1	A7LQP1 [21-55]		2	3930.91	High	High	6.125e-05	5.441e-10	7.57	R.MLQPSPVEKIPDGPTTPEVAYQMVKDETFAQTQPR.L	[21-55]
	FALSE	High	[R].MLQPSPVEKIPDGPTTPEVAYQMVKDETFAQTQPR.[L]	1xDeamidated [Q]	6.48794e-05	0.000167116	1	1	3	A7LQP1	A7LQP1 [21-55]		2	3929.93	High	High	6.125e-05	4.478e-06	4.97	R.MLQPSPVEKIPDGPTTPEVAYQMVKDETFAQTQPR.L	[21-55]
	FALSE	High	[R].MLQPSPVEKIPDGPTTPEVAYQMVKDETFAQTQPR.[L]		1.60879e-10	0.000167116	1	1	9	A7LQP1	A7LQP1 [21-55]		2	3928.95	High	High	6.125e-05	5.675e-13	7.73	R.MLQPSPVEKIPDGPTTPEVAYQMVKDETFAQTQPR.L	[21-55]
	FALSE	High	[R].MLQPSPVEKIPDGPTTPEVAYQMVK.[D]	1xOxidation [M1]	6.7489e-07	0.000167116	1	1	4	A7LQP1	A7LQP1 [21-45]		1	2771.4	High	High	6.125e-05	1.628e-08	4.49	R.MLQPSPVEKIPDGPTTPEVAYQMVK.D	[21-45]
	FALSE	High	[R].MLQPSPVEKIPDGPTTPEVAYQMVK.[D]		8.20189e-09	0.000167116	1	1	5	A7LQP1	A7LQP1 [21-45]		1	2755.4	High	High	6.125e-05	7.164e-11	4.86	R.MLQPSPVEKIPDGPTTPEVAYQMVK.D	[21-45]
	FALSE	High	[R].MLQPSPVEK.[I]	1xOxidation [M1]	0.00466262	0.000167116	1	1	4	A7LQP1	A7LQP1 [21-29]		0	1044.54	High	High	6.125e-05	0.0008599	2	R.MLQPSPVEK.I	[21-29]
	FALSE	High	[R].MLQPSPVEK.[I]		0.0344923	0.000870829	1	1	3	A7LQP1	A7LQP1 [21-29]		0	1028.54	High	High	0.0002613	0.01032	1.59	R.MLQPSPVEK.I	[21-29]
	FALSE	High	[R].QAQGKPFDKPNFVISTGFQVVWEK.[F]		4.45028e-05	0.000167116	1	1	13	A7LQP1	A7LQP1 [143-166]		0	2750.43	High	High	6.125e-05	2.805e-06	4.81	R.QAQGKPFDKPNFVISTGFQVVWEK.F	[143-166]
	FALSE	High	[K].NLPVEVK.[M]	1xDeamidated [N1]	0.218358	0.00913144	1	1	1	A7LQP1	A7LQP1 [461-467]		0	799.456	High	High	0.003286	0.1082	1.78	K.NLPVEVK.M	[461-467]
	FALSE	High	[K].NLPVEVK.[M]		0.0766053	0.00121748	1	1	20	A7LQP1	A7LQP1 [461-467]		0	798.472	High	High	0.0004122	0.02818	1.93	K.NLPVEVK.M	[461-467]
	FALSE	High	[K].IPDGPTTPEVAYQMVKDETFAQTQPR.[L]	1xDeamidated [Q13]	0.0291417	0.000725636	1	1	1	A7LQP1	A7LQP1 [30-55]		1	2920.4	High	High	0.0002192	0.008322	1.86	K.IPDGPTTPEVAYQMVKDETFAQTQPR.L	[30-55]
	FALSE	High	[K].IPDGPTTPEVAYQMVKDETFAQTQPR.[L]		4.42176e-15	0.000167116	1	1	9	A7LQP1	A7LQP1 [30-55]		1	2919.42	High	High	6.125e-05	1.383e-18	8.78	K.IPDGPTTPEVAYQMVKDETFAQTQPR.L	[30-55]
	FALSE	High	[K].IPDGPTTPEVAYQMVK.[D]		4.72959e-09	0.000167116	1	1	8	A7LQP1	A7LQP1 [30-45]		0	1745.88	High	High	6.125e-05	3.644e-11	4.58	K.IPDGPTTPEVAYQMVK.D	[30-45]
	FALSE	High	[K].IPDGPTTPEVAYQMVKDETFAQTQPR.[L]	1xOxidation [M14]	4.28276e-07	0.000167116	1	1	4	A7LQP1	A7LQP1 [30-55]		1	2935.41	High	High	6.125e-05	9.319e-09	4.4	K.IPDGPTTPEVAYQMVKDETFAQTQPR.L	[30-55]
	FALSE	High	[K].IPDGPTTPEVAYQMVKDETFAQTQPR.[L]	1xDeamidated [Q13]; 1xOxidation [M14]	0.0291417	0.000725636	1	1	1	A7LQP1	A7LQP1 [30-55]		1	2936.4	High	High	0.0002192	0.00837	1.86	K.IPDGPTTPEVAYQMVKDETFAQTQPR.L	[30-55]
	FALSE	High	[K].LMNEAININYIDETEYPR.[I]	1xDeamidated [N3]; 1xOxidation [M2]	0.00483235	0.000167116	1	1	2	A7LQP1	A7LQP1 [73-90]		0	2215.02	High	High	6.125e-05	0.0008983	1.92	K.LMNEAININYIDETEYPR.I	[73-90]
	FALSE	High	[K].LMNEAININYIDETEYPR.[I]	1xOxidation [M2]	9.14602e-08	0.000167116	1	1	8	A7LQP1	A7LQP1 [73-90]		0	2214.04	High	High	6.125e-05	1.39e-09	6.24	K.LMNEAININYIDETEYPR.I	[73-90]
	FALSE	High	[K].LMNEAININYIDETEYPR.[I]	1xDeamidated [N]	9.60644e-07	0.000167116	1	1	2	A7LQP1	A7LQP1 [73-90]		0	2199.03	High	High	6.125e-05	2.504e-08	3.67	K.LMNEAININYIDETEYPR.I	[73-90]
	FALSE	High	[K].LMNEAININYIDETEYPR.[I]		7.23334e-09	0.000167116	1	1	15	A7LQP1	A7LQP1 [73-90]		0	2198.04	High	High	6.125e-05	6.142e-11	5.92	K.LMNEAININYIDETEYPR.I	[73-90]
	FALSE	High	[R].LNLATFVTTYMDEYATK.[L]	1xOxidation [M11]	3.85021e-06	0.000167116	1	1	3	A7LQP1	A7LQP1 [56-72]		0	1996.96	High	High	6.125e-05	1.385e-07	4.4	R.LNLATFVTTYMDEYATK.L	[56-72]
	FALSE	High	[R].LNLATFVTTYMDEYATK.[L]		3.35099e-07	0.000167116	1	1	5	A7LQP1	A7LQP1 [56-72]		0	1980.96	High	High	6.125e-05	6.842e-09	4.96	R.LNLATFVTTYMDEYATK.L	[56-72]
	FALSE	High	[R].LGFQGYKEVQYNSLQIAK.[Y]		0.011238	0.000350922	1	1	1	A7LQP1	A7LQP1 [332-349]		1	2086.1	High	High	0.0001127	0.002553	1.52	R.LGFQGYKEVQYNSLQIAK.Y	[332-349]
	FALSE	High	[R].LGFQGYK.[E]		0.0325476	0.000725636	1	1	3	A7LQP1	A7LQP1 [332-338]		0	812.43	High	High	0.0002192	0.00958	1.72	R.LGFQGYK.E	[332-338]
	FALSE	High	[K].MCDENTICIVPIQGVTWTGLNDDVEALDKALDAYNAK.[T]	2xCarbamidomethyl [C2; C8]	2.38845e-05	0.000167116	1	1	1	A7LQP1	A7LQP1 [195-231]		1	4152.96	High	High	6.125e-05	1.311e-06	3.86	K.MCDENTICIVPIQGVTWTGLNDDVEALDKALDAYNAK.T	[195-231]
	FALSE	High	[K].MCDENTICIVPIQGVTWTGLNDDVEALDK.[A]	2xCarbamidomethyl [C2; C8]; 2xDeamidated [N5; N21]	0.0294833	0.000725636	1	1	1	A7LQP1	A7LQP1 [195-223]		0	3308.5	High	High	0.0002192	0.008484	2.77	K.MCDENTICIVPIQGVTWTGLNDDVEALDK.A	[195-223]
	FALSE	High	[K].MFNHGGR.[R]	1xOxidation [M1]	0.0507281	0.000870829	1	1	6	A7LQP1	A7LQP1 [468-474]		0	834.368	High	High	0.0002613	0.01665	1.93	K.MFNHGGR.R	[468-474]
	FALSE	High	[K].MFNHGGR.[R]	1xDeamidated [N3]	0.0823428	0.00138263	1	1	3	A7LQP1	A7LQP1 [468-474]		0	819.357	High	High	0.000461	0.03084	1.33	K.MFNHGGR.R	[468-474]
	FALSE	High	[K].MFNHGGR.[R]		0.175925	0.00637798	1	1	4	A7LQP1	A7LQP1 [468-474]		0	818.373	High	High	0.002299	0.08151	1.85	K.MFNHGGR.R	[468-474]
	FALSE	High	[K].MCDENTICIVPIQGVTWTGLNDDVEALDK.[A]	2xCarbamidomethyl [C2; C8]	1.28028e-06	0.000167116	1	1	1	A7LQP1	A7LQP1 [195-223]		0	3306.53	High	High	6.125e-05	3.581e-08	5.69	K.MCDENTICIVPIQGVTWTGLNDDVEALDK.A	[195-223]
	FALSE	High	[K].LSQHGWMVPAYTLPSKLEDYVVMR.[V]	2xOxidation [M7; M23]	0.204075	0.00883187	1	1	1	A7LQP1	A7LQP1 [396-419]		1	2852.41	High	High	0.003149	0.09867	2.66	K.LSQHGWMVPAYTLPSKLEDYVVMR.V	[396-419]
	FALSE	High	[K].LSQHGWMVPAYTLPSKLEDYVVMR.[V]	1xOxidation [M]	8.57404e-07	0.000167116	1	1	3	A7LQP1	A7LQP1 [396-419]		1	2836.42	High	High	6.125e-05	2.184e-08	4.19	K.LSQHGWMVPAYTLPSKLEDYVVMR.V	[396-419]
	FALSE	High	[K].LSQHGWMVPAYTLPSKLEDYVVMR.[V]		2.09858e-08	0.000167116	1	1	2	A7LQP1	A7LQP1 [396-419]		1	2820.42	High	High	6.125e-05	2.279e-10	6.33	K.LSQHGWMVPAYTLPSKLEDYVVMR.V	[396-419]
	FALSE	High	[K].YIHSEIAK.[M]		0.00810945	0.000167116	1	1	4	A7LQP1	A7LQP1 [350-357]		0	960.515	High	High	6.125e-05	0.001707	2.32	K.YIHSEIAK.M	[350-357]
	FALSE	High	[K].WTLYDLQDK.[L]		0.0129531	0.000350922	1	1	3	A7LQP1	A7LQP1 [387-395]		0	1181.58	High	High	0.0001127	0.003045	2.75	K.WTLYDLQDK.L	[387-395]
	FALSE	High	[K].WTLYDLQDKLSQHGWMVPAYTLPSK.[L]		4.16678e-05	0.000167116	1	1	1	A7LQP1	A7LQP1 [387-411]		1	2977.49	High	High	6.125e-05	2.592e-06	4.52	K.WTLYDLQDKLSQHGWMVPAYTLPSK.L	[387-411]
	FALSE	High	[K].WTLYDLQDKLSQHGWMVPAYTLPSKLEDYVVMR.[V]	1xOxidation [M32]	0.0473625	0.000870829	1	1	1	A7LQP1	A7LQP1 [387-419]		2	3998.98	High	High	0.0002613	0.01528	2.72	K.WTLYDLQDKLSQHGWMVPAYTLPSKLEDYVVMR.V	[387-419]
	FALSE	High	[K].WTLYDLQDKLSQHGWMVPAYTLPSKLEDYVVMR.[V]		7.80087e-06	0.000167116	1	1	2	A7LQP1	A7LQP1 [387-419]		2	3982.99	High	High	6.125e-05	3.299e-07	8.11	K.WTLYDLQDKLSQHGWMVPAYTLPSKLEDYVVMR.V	[387-419]
	FALSE	High	[K].WTLYDLQDKLSQHGWMVPAYTLPSKLEDYVVMR.[V]	2xDeamidated [Q7; Q12]; 1xOxidation [M32]	0.0193435	0.000350922	1	1	1	A7LQP1	A7LQP1 [387-419]		2	4000.95	High	High	0.0001127	0.005003	4.82	K.WTLYDLQDKLSQHGWMVPAYTLPSKLEDYVVMR.V	[387-419]
	FALSE	High	[K].WTLYDLQDKLSQHGWMVPAYTLPSKLEDYVVMR.[V]	1xDeamidated [Q12]; 1xOxidation [M16]	2.63439e-08	0.000167116	1	1	1	A7LQP1	A7LQP1 [387-419]		2	3999.97	High	High	6.125e-05	3.001e-10	5.05	K.WTLYDLQDKLSQHGWMVPAYTLPSKLEDYVVMR.V	[387-419]
	FALSE	High	[K].TTLDPEEALKMCDENTICIVPIQGVTWTGLNDDVEALDK.[A]	2xCarbamidomethyl [C12; C18]; 1xDeamidated [Q23]	2.74709e-08	0.000167116	1	1	1	A7LQP1	A7LQP1 [185-223]		1	4405.08	High	High	6.125e-05	3.161e-10	4.4	K.TTLDPEEALKMCDENTICIVPIQGVTWTGLNDDVEALDK.A	[185-223]
	FALSE	High	[K].TTLDPEEALK.[M]		0.00750658	0.000167116	1	1	3	A7LQP1	A7LQP1 [185-194]		0	1116.58	High	High	6.125e-05	0.001549	2.01	K.TTLDPEEALK.M	[185-194]
	FALSE	High	[K].TDVFGSDR.[M]		0.00519049	0.000167116	1	1	6	A7LQP1	A7LQP1 [13-20]		0	896.411	High	High	6.125e-05	0.0009881	2.58	K.TDVFGSDR.M	[13-20]
	FALSE	High	[K].TGYDIPIHVDAASGGFILPFLYPEKK.[W]		7.96816e-13	0.000167116	1	1	3	A7LQP1	A7LQP1 [232-257]		1	2848.49	High	High	6.125e-05	8.263e-16	7.38	K.TGYDIPIHVDAASGGFILPFLYPEKK.W	[232-257]
	FALSE	High	[K].TGYDIPIHVDAASGGFILPFLYPEK.[K]		9.69796e-09	0.000167116	1	1	2	A7LQP1	A7LQP1 [232-256]		0	2720.4	High	High	6.125e-05	8.761e-11	8	K.TGYDIPIHVDAASGGFILPFLYPEK.K	[232-256]
	FALSE	High	[K].TGALAIGSSEACMLGGVAAWLR.[W]	1xCarbamidomethyl [C12]	5.76214e-09	0.000167116	1	1	2	A7LQP1	A7LQP1 [116-137]		0	2191.1	High	High	6.125e-05	4.644e-11	5.1	K.TGALAIGSSEACMLGGVAAWLR.W	[116-137]
	FALSE	High	[R].DMADMLLGDINNAIAELEKLEYPTPTR.[M]	2xOxidation [M2; M5]	6.62728e-12	0.000167116	1	1	4	A7LQP1	A7LQP1 [429-455]		1	3065.48	High	High	6.125e-05	1.119e-14	7.62	R.DMADMLLGDINNAIAELEKLEYPTPTR.M	[429-455]
	FALSE	High	[R].DMADMLLGDINNAIAELEKLEYPTPTR.[M]	1xOxidation [M]	8.63421e-11	0.000167116	1	1	5	A7LQP1	A7LQP1 [429-455]		1	3049.49	High	High	6.125e-05	2.637e-13	7.58	R.DMADMLLGDINNAIAELEKLEYPTPTR.M	[429-455]
	FALSE	High	[R].DMADMLLGDINNAIAELEKLEYPTPTR.[M]		1.2771e-08	0.000167116	1	1	2	A7LQP1	A7LQP1 [429-455]		1	3033.49	High	High	6.125e-05	1.23e-10	7.57	R.DMADMLLGDINNAIAELEKLEYPTPTR.M	[429-455]
	FALSE	High	[R].DMADMLLGDINNAIAELEK.[L]	2xOxidation [M2; M5]	7.58006e-05	0.000167116	1	1	2	A7LQP1	A7LQP1 [429-447]		0	2107.99	High	High	6.125e-05	5.406e-06	3.99	R.DMADMLLGDINNAIAELEK.L	[429-447]
	FALSE	High	[R].DMADMLLGDINNAIAELEK.[L]	1xOxidation [M]	0.00017942	0.000167116	1	1	3	A7LQP1	A7LQP1 [429-447]		0	2091.99	High	High	6.125e-05	1.565e-05	3.44	R.DMADMLLGDINNAIAELEK.L	[429-447]
	FALSE	High	[R].DMADMLLGDINNAIAELEK.[L]		1.25906e-05	0.000167116	1	1	2	A7LQP1	A7LQP1 [429-447]		0	2076	High	High	6.125e-05	5.941e-07	3.37	R.DMADMLLGDINNAIAELEK.L	[429-447]
	FALSE	High	[R].DMADMLLGDINNAIAELEKLEYPTPTR.[M]	1xDeamidated [N11]; 2xOxidation [M2; M5]	1.79398e-09	0.000167116	1	1	1	A7LQP1	A7LQP1 [429-455]		1	3066.46	High	High	6.125e-05	1.1e-11	5.09	R.DMADMLLGDINNAIAELEKLEYPTPTR.M	[429-455]
	FALSE	High	[K].ALDAYNAK.[T]	1xDeamidated [N6]	0.0129531	0.000350922	1	1	1	A7LQP1	A7LQP1 [224-231]		0	866.425	High	High	0.0001127	0.003052	2.2	K.ALDAYNAK.T	[224-231]
	FALSE	High	[K].ALDAYNAK.[T]		0.0283047	0.000725636	1	1	3	A7LQP1	A7LQP1 [224-231]		0	865.441	High	High	0.0002192	0.008077	2.6	K.ALDAYNAK.T	[224-231]
	FALSE	High	[K].CINIVANLWNSPEKDTWK.[T]	1xCarbamidomethyl [C1]	2.88897e-06	0.000167116	1	1	2	A7LQP1	A7LQP1 [98-115]		1	2188.09	High	High	6.125e-05	9.72e-08	6.45	K.CINIVANLWNSPEKDTWK.T	[98-115]
	FALSE	High	[K].DETFAQTQPR.[L]		0.00272556	0.000167116	1	1	2	A7LQP1	A7LQP1 [46-55]		0	1192.56	High	High	6.125e-05	0.0004438	2.6	K.DETFAQTQPR.L	[46-55]
	FALSE	High	[K].LEYPTPTR.[M]		0.0633051	0.000870829	1	1	1	A7LQP1	A7LQP1 [448-455]		0	976.51	High	High	0.0002613	0.02214	2.05	K.LEYPTPTR.M	[448-455]
	FALSE	High	[K].LEDYVVMR.[V]		0.00876033	0.000167116	1	1	1	A7LQP1	A7LQP1 [412-419]		0	1024.51	High	High	6.125e-05	0.001881	2.43	K.LEDYVVMR.V	[412-419]
	FALSE	High	[R].IAVMNGKCINIVANLWNSPEKDTWK.[T]	1xCarbamidomethyl [C8]; 1xOxidation [M4]	0.00250698	0.000167116	1	1	1	A7LQP1	A7LQP1 [91-115]		2	2917.47	High	High	6.125e-05	0.0004002	4.15	R.IAVMNGKCINIVANLWNSPEKDTWK.T	[91-115]
	FALSE	High	[K].FAQLWQIEMR.[E]		9.01642e-05	0.000167116	1	1	3	A7LQP1	A7LQP1 [167-176]		0	1321.67	High	High	6.125e-05	6.71e-06	2.86	K.FAQLWQIEMR.E	[167-176]
	FALSE	High	[K].FAQLWQIEMR.[E]	1xOxidation [M9]	0.00215927	0.000167116	1	1	1	A7LQP1	A7LQP1 [167-176]		0	1337.67	High	High	6.125e-05	0.0003345	2.49	K.FAQLWQIEMR.E	[167-176]
	FALSE	High	[K].EVQYNSLQIAK.[Y]	1xDeamidated [N5]	0.00678489	0.000167116	1	1	1	A7LQP1	A7LQP1 [339-349]		0	1293.67	High	High	6.125e-05	0.001366	2.11	K.EVQYNSLQIAK.Y	[339-349]
	FALSE	High	[K].EVQYNSLQIAK.[Y]		0.000542675	0.000167116	1	1	3	A7LQP1	A7LQP1 [339-349]		0	1292.68	High	High	6.125e-05	6.092e-05	3.05	K.EVQYNSLQIAK.Y	[339-349]
	FALSE	High	[R].EVPLTLEK.[T]		0.155738	0.00555242	1	1	3	A7LQP1	A7LQP1 [177-184]		0	928.535	High	High	0.001871	0.06957	1.78	R.EVPLTLEK.T	[177-184]
	FALSE	High	[K].GKEYLPEEMSFSVNYLGANITQVGLNFSRPAAQILGQYYQFIR.[L]	1xDeamidated [Q33]	0.000154493	0.000167116	1	1	1	A7LQP1	A7LQP1 [289-331]		1	4913.46	High	High	6.125e-05	1.299e-05	2.95	K.GKEYLPEEMSFSVNYLGANITQVGLNFSRPAAQILGQYYQFIR.L	[289-331]
High	A7M2F5	Phosphoglucomutase/phosphomannomutase, alpha/beta/alpha domain II OS=Bacteroides ovatus (strain ATCC 8483 / DSM 1896 / JCM 5824 / BCRC 10623 / CCUG 4943 / NCTC 11153) OX=411476 GN=BACOVA_04289 PE=3 SV=1	0	546.579	83	44	239	44	581	64.6	5.35	44	239
	Checked	Confidence	Annotated Sequence	Modifications	Qvality PEP	Qvality q-value	# Protein Groups	# Proteins	# PSMs	Master Protein Accessions	Positions in Master Proteins	Modifications in Master Proteins	# Missed Cleavages	Theo. MH+ [Da]	Found in Sample: [S1] F1: Sample, BoDSus	Confidence (by Search Engine): A2 Sequest HT (BoDSus)	Percolator q-Value (by Search Engine): A2 Sequest HT (BoDSus)	Percolator PEP (by Search Engine): A2 Sequest HT (BoDSus)	XCorr (by Search Engine): A2 Sequest HT (BoDSus)	Sequence in Protein	Positions in Proteins
	FALSE	High	[R].NCYASAESAAMEK.[I]	1xCarbamidomethyl [C2]; 1xOxidation [M11]	0.000981017	0.000167116	1	1	2	A7M2F5	A7M2F5 [559-571]		0	1447.58	High	High	6.125e-05	0.0001266	2.23	R.NCYASAESAAMEK.I	[559-571]
	FALSE	High	[R].NCYASAESAAMEK.[I]	1xCarbamidomethyl [C2]	1.21466e-05	0.000167116	1	1	5	A7M2F5	A7M2F5 [559-571]		0	1431.59	High	High	6.125e-05	5.672e-07	3.35	R.NCYASAESAAMEK.I	[559-571]
	FALSE	High	[K].NFKDLPQISVVVGHDCR.[N]	1xCarbamidomethyl [C16]	8.5827e-11	0.000167116	1	1	4	A7M2F5	A7M2F5 [87-103]		1	1984.01	High	High	6.125e-05	2.627e-13	6.19	K.NFKDLPQISVVVGHDCR.N	[87-103]
	FALSE	High	[R].MLENDDKTELIEAFYKDLEFGTGGLR.[G]	1xOxidation [M1]	6.63553e-11	0.000167116	1	1	2	A7M2F5	A7M2F5 [33-58]		2	3020.46	High	High	6.125e-05	1.902e-13	6.88	R.MLENDDKTELIEAFYKDLEFGTGGLR.G	[33-58]
	FALSE	High	[R].MLENDDKTELIEAFYKDLEFGTGGLR.[G]		5.93715e-09	0.000167116	1	1	2	A7M2F5	A7M2F5 [33-58]		2	3004.46	High	High	6.125e-05	4.802e-11	6.14	R.MLENDDKTELIEAFYKDLEFGTGGLR.G	[33-58]
	FALSE	High	[R].MLENDDKTELIEAFYK.[D]	1xOxidation [M1]	3.43643e-06	0.000167116	1	1	11	A7M2F5	A7M2F5 [33-48]		1	1974.94	High	High	6.125e-05	1.202e-07	5.12	R.MLENDDKTELIEAFYK.D	[33-48]
	FALSE	High	[R].MLENDDKTELIEAFYK.[D]	1xDeamidated [N4]	5.29359e-05	0.000167116	1	1	2	A7M2F5	A7M2F5 [33-48]		1	1959.93	High	High	6.125e-05	3.476e-06	4.02	R.MLENDDKTELIEAFYK.D	[33-48]
	FALSE	High	[R].MLENDDKTELIEAFYK.[D]		5.21128e-08	0.000167116	1	1	6	A7M2F5	A7M2F5 [33-48]		1	1958.94	High	High	6.125e-05	6.933e-10	4.23	R.MLENDDKTELIEAFYK.D	[33-48]
	FALSE	High	[R].MNIYTVGAATQGLSNYLKK.[N]		7.60693e-07	0.000167116	1	1	3	A7M2F5	A7M2F5 [68-86]		1	2072.08	High	High	6.125e-05	1.882e-08	5.5	R.MNIYTVGAATQGLSNYLKK.N	[68-86]
	FALSE	High	[R].MNIYTVGAATQGLSNYLK.[K]		0.000159185	0.000167116	1	1	1	A7M2F5	A7M2F5 [68-85]		0	1943.99	High	High	6.125e-05	1.351e-05	4.07	R.MNIYTVGAATQGLSNYLK.K	[68-85]
	FALSE	High	[K].NNIEMLDCYTGFK.[W]	1xCarbamidomethyl [C8]	7.34777e-06	0.000167116	1	1	2	A7M2F5	A7M2F5 [373-385]		0	1604.71	High	High	6.125e-05	3.07e-07	3.7	K.NNIEMLDCYTGFK.W	[373-385]
	FALSE	High	[K].NNIEMLDCYTGFK.[W]	1xCarbamidomethyl [C8]; 1xOxidation [M5]	0.00106031	0.000167116	1	1	1	A7M2F5	A7M2F5 [373-385]		0	1620.7	High	High	6.125e-05	0.0001396	2.4	K.NNIEMLDCYTGFK.W	[373-385]
	FALSE	High	[K].IYLDMVK.[T]		0.0319853	0.000725636	1	1	2	A7M2F5	A7M2F5 [213-219]		0	881.48	High	High	0.0002192	0.009362	1.26	K.IYLDMVK.T	[213-219]
	FALSE	High	[K].QTDDKGNVTAIDMPEPSNVLQYFTEDGSK.[V]		2.88829e-11	0.000167116	1	1	4	A7M2F5	A7M2F5 [505-533]		1	3199.47	High	High	6.125e-05	6.876e-14	6.14	K.QTDDKGNVTAIDMPEPSNVLQYFTEDGSK.V	[505-533]
	FALSE	High	[-].MENQELIK.[Q]	1xOxidation [M1]	0.00491951	0.000167116	1	1	5	A7M2F5	A7M2F5 [1-8]		0	1020.5	High	High	6.125e-05	0.0009211	2.41	-.MENQELIK.Q	[1-8]
	FALSE	High	[-].MENQELIK.[Q]		0.00986417	0.000350922	1	1	4	A7M2F5	A7M2F5 [1-8]		0	1004.51	High	High	0.0001127	0.002177	2.45	-.MENQELIK.Q	[1-8]
	FALSE	High	[K].QTDDKGNVTAIDMPEPSNVLQYFTEDGSK.[V]	1xOxidation [M13]	2.47271e-06	0.000167116	1	1	2	A7M2F5	A7M2F5 [505-533]		1	3215.47	High	High	6.125e-05	8.015e-08	7.25	K.QTDDKGNVTAIDMPEPSNVLQYFTEDGSK.V	[505-533]
	FALSE	High	[K].VSVRPSGTEPK.[I]		0.0182385	0.000350922	1	1	3	A7M2F5	A7M2F5 [534-544]		0	1156.63	High	High	0.0001127	0.004668	2.18	K.VSVRPSGTEPK.I	[534-544]
	FALSE	High	[K].YIGGGEESYGFLAEDFVR.[D]		2.70157e-07	0.000167116	1	1	2	A7M2F5	A7M2F5 [400-417]		0	2008.93	High	High	6.125e-05	5.253e-09	4.76	K.YIGGGEESYGFLAEDFVR.D	[400-417]
	FALSE	High	[K].VYLFDDMRPTPEMSFAIR.[H]		0.0010795	0.000167116	1	1	1	A7M2F5	A7M2F5 [124-141]		0	2188.06	High	High	6.125e-05	0.0001418	3.86	K.VYLFDDMRPTPEMSFAIR.H	[124-141]
	FALSE	High	[K].WLTPAYDAETQAEVK.[R]		3.29546e-06	0.000167116	1	1	5	A7M2F5	A7M2F5 [17-31]		0	1721.84	High	High	6.125e-05	1.147e-07	3.77	K.WLTPAYDAETQAEVK.R	[17-31]
	FALSE	High	[K].WLTPAYDAETQAEVKR.[M]		9.36758e-08	0.000167116	1	1	6	A7M2F5	A7M2F5 [17-32]		1	1877.94	High	High	6.125e-05	1.431e-09	5.17	K.WLTPAYDAETQAEVKR.M	[17-32]
	FALSE	High	[K].SLYQLLLDIYVEYGFSKEFTVNVVKPGK.[S]	1xDeamidated [Q4]	0.00207084	0.000167116	1	1	1	A7M2F5	A7M2F5 [441-468]		1	3250.73	High	High	6.125e-05	0.0003183	4.13	K.SLYQLLLDIYVEYGFSKEFTVNVVKPGK.S	[441-468]
	FALSE	High	[K].RMLENDDKTELIEAFYK.[D]		0.0014043	0.000167116	1	1	3	A7M2F5	A7M2F5 [32-48]		2	2115.04	High	High	6.125e-05	0.0001973	3.6	K.RMLENDDKTELIEAFYK.D	[32-48]
	FALSE	High	[K].QVTEKAEK.[W]		0.0389488	0.000870829	1	1	1	A7M2F5	A7M2F5 [9-16]		1	932.505	High	High	0.0002613	0.01197	2.56	K.QVTEKAEK.W	[9-16]
	FALSE	High	[K].TIVTTELIKK.[I]		0.00274188	0.000167116	1	1	8	A7M2F5	A7M2F5 [359-368]		1	1145.71	High	High	6.125e-05	0.000448	2.45	K.TIVTTELIKK.I	[359-368]
	FALSE	High	[K].TIVTTELIK.[K]		0.00474673	0.000167116	1	1	5	A7M2F5	A7M2F5 [359-367]		0	1017.62	High	High	6.125e-05	0.0008824	2.12	K.TIVTTELIK.K	[359-367]
	FALSE	High	[K].TVSIDPAAIAR.[H]		0.000261561	0.000167116	1	1	5	A7M2F5	A7M2F5 [220-230]		0	1113.63	High	High	6.125e-05	2.485e-05	2.59	K.TVSIDPAAIAR.H	[220-230]
	FALSE	High	[K].DLEFGTGGLR.[G]		0.0027583	0.000167116	1	1	4	A7M2F5	A7M2F5 [49-58]		0	1064.54	High	High	6.125e-05	0.0004508	2.24	K.DLEFGTGGLR.G	[49-58]
	FALSE	High	[R].DKDAVSACCLIAEVAAWAK.[D]	2xCarbamidomethyl [C8; C9]	0.000445462	0.000167116	1	1	1	A7M2F5	A7M2F5 [418-436]		1	2078	High	High	6.125e-05	4.779e-05	5.34	R.DKDAVSACCLIAEVAAWAK.D	[418-436]
	FALSE	High	[K].DGNFPTVVSPNPENAEALSMAVNLAK.[E]	1xDeamidated [N23]; 1xOxidation [M20]	9.61836e-06	0.000167116	1	1	2	A7M2F5	A7M2F5 [271-296]		0	2702.3	High	High	6.125e-05	4.268e-07	7.04	K.DGNFPTVVSPNPENAEALSMAVNLAK.E	[271-296]
	FALSE	High	[K].DGNFPTVVSPNPENAEALSMAVNLAK.[E]	1xOxidation [M20]	1.38385e-06	0.000167116	1	1	1	A7M2F5	A7M2F5 [271-296]		0	2701.31	High	High	6.125e-05	3.938e-08	5.43	K.DGNFPTVVSPNPENAEALSMAVNLAK.E	[271-296]
	FALSE	High	[K].DGNFPTVVSPNPENAEALSMAVNLAK.[E]	1xDeamidated [N11]	3.67474e-05	0.000167116	1	1	1	A7M2F5	A7M2F5 [271-296]		0	2686.3	High	High	6.125e-05	2.217e-06	3.78	K.DGNFPTVVSPNPENAEALSMAVNLAK.E	[271-296]
	FALSE	High	[K].DGNFPTVVSPNPENAEALSMAVNLAK.[E]		5.87976e-12	0.000167116	1	1	4	A7M2F5	A7M2F5 [271-296]		0	2685.32	High	High	6.125e-05	9.69e-15	6.69	K.DGNFPTVVSPNPENAEALSMAVNLAK.E	[271-296]
	FALSE	High	[K].DNGKSLYQLLLDIYVEYGFSKEFTVNVVKPGK.[S]	1xDeamidated [N26]	6.59746e-06	0.000167116	1	1	1	A7M2F5	A7M2F5 [437-468]		2	3664.91	High	High	6.125e-05	2.683e-07	4.46	K.DNGKSLYQLLLDIYVEYGFSKEFTVNVVKPGK.S	[437-468]
	FALSE	High	[K].DNGKSLYQLLLDIYVEYGFSKEFTVNVVKPGK.[S]		1.66384e-07	0.000167116	1	1	1	A7M2F5	A7M2F5 [437-468]		2	3663.93	High	High	6.125e-05	2.908e-09	5.12	K.DNGKSLYQLLLDIYVEYGFSKEFTVNVVKPGK.S	[437-468]
	FALSE	High	[K].DLPQISVVVGHDCR.[N]	1xCarbamidomethyl [C13]	6.20654e-07	0.000167116	1	1	8	A7M2F5	A7M2F5 [90-103]		0	1594.8	High	High	6.125e-05	1.471e-08	3.8	K.DLPQISVVVGHDCR.N	[90-103]
	FALSE	High	[K].EIDADLVMASDPDADRVGIACK.[D]	1xCarbamidomethyl [C21]; 1xOxidation [M8]	2.59074e-07	0.000167116	1	1	2	A7M2F5	A7M2F5 [297-318]		1	2377.1	High	High	6.125e-05	4.997e-09	5.9	K.EIDADLVMASDPDADRVGIACK.D	[297-318]
	FALSE	High	[K].EIDADLVMASDPDADRVGIACK.[D]	1xCarbamidomethyl [C21]	1.06857e-07	0.000167116	1	1	19	A7M2F5	A7M2F5 [297-318]		1	2361.11	High	High	6.125e-05	1.679e-09	5.35	K.EIDADLVMASDPDADRVGIACK.D	[297-318]
	FALSE	High	[K].EIDADLVMASDPDADR.[V]	1xOxidation [M8]	1.85537e-06	0.000167116	1	1	3	A7M2F5	A7M2F5 [297-312]		0	1748.76	High	High	6.125e-05	5.644e-08	3.74	K.EIDADLVMASDPDADR.V	[297-312]
	FALSE	High	[K].EIDADLVMASDPDADR.[V]		5.05767e-08	0.000167116	1	1	14	A7M2F5	A7M2F5 [297-312]		0	1732.77	High	High	6.125e-05	6.689e-10	4.21	K.EIDADLVMASDPDADR.V	[297-312]
	FALSE	High	[K].EFTVNVVKPGK.[S]		0.000196268	0.000167116	1	1	6	A7M2F5	A7M2F5 [458-468]		0	1217.69	High	High	6.125e-05	1.749e-05	3.29	K.EFTVNVVKPGK.S	[458-468]
	FALSE	High	[K].AYWDDGAQVLAPHDKGIIDEVNAIASAADIK.[F]		1.11289e-08	0.000167116	1	1	3	A7M2F5	A7M2F5 [165-195]		1	3266.63	High	High	6.125e-05	1.045e-10	5.72	K.AYWDDGAQVLAPHDKGIIDEVNAIASAADIK.F	[165-195]
	FALSE	High	[K].DDKGEWVLINGNQTCMMYLYYILTQYK.[Q]	1xCarbamidomethyl [C15]; 1xDeamidated [N10]	3.99585e-05	0.000167116	1	1	1	A7M2F5	A7M2F5 [319-345]		1	3360.56	High	High	6.125e-05	2.464e-06	4.38	K.DDKGEWVLINGNQTCMMYLYYILTQYK.Q	[319-345]
	FALSE	High	[K].DDKGEWVLINGNQTCMMYLYYILTQYK.[Q]	1xCarbamidomethyl [C15]	1.45171e-06	0.000167116	1	1	1	A7M2F5	A7M2F5 [319-345]		1	3359.58	High	High	6.125e-05	4.176e-08	4.07	K.DDKGEWVLINGNQTCMMYLYYILTQYK.Q	[319-345]
	FALSE	High	[K].AMMENFR.[A]		0.0654832	0.00104688	1	1	1	A7M2F5	A7M2F5 [476-482]		0	898.391	High	High	0.0003128	0.02298	1.25	K.AMMENFR.A	[476-482]
	FALSE	High	[R].ANPPKELGGSK.[V]		0.0148386	0.000350922	1	1	2	A7M2F5	A7M2F5 [483-493]		1	1097.59	High	High	0.0001127	0.003602	1.27	R.ANPPKELGGSK.V	[483-493]
	FALSE	High	[K].KIADKNNIEMLDCYTGFK.[W]	1xCarbamidomethyl [C13]	0.0023758	0.000167116	1	1	2	A7M2F5	A7M2F5 [368-385]		2	2160.05	High	High	6.125e-05	0.000377	3.5	K.KIADKNNIEMLDCYTGFK.W	[368-385]
	FALSE	High	[R].HLGCQSGIILTASHNPK.[E]	1xCarbamidomethyl [C4]	1.69398e-07	0.000167116	1	1	3	A7M2F5	A7M2F5 [142-158]		0	1832.94	High	High	6.125e-05	2.957e-09	5.79	R.HLGCQSGIILTASHNPK.E	[142-158]
	FALSE	High	[R].LFAETSANIFSANGIK.[V]	1xDeamidated [N13]	7.19913e-08	0.000167116	1	1	13	A7M2F5	A7M2F5 [108-123]		0	1683.86	High	High	6.125e-05	1.032e-09	3.33	R.LFAETSANIFSANGIK.V	[108-123]
	FALSE	High	[R].LFAETSANIFSANGIK.[V]		1.33339e-07	0.000167116	1	1	9	A7M2F5	A7M2F5 [108-123]		0	1682.87	High	High	6.125e-05	2.216e-09	4.18	R.LFAETSANIFSANGIK.V	[108-123]
	FALSE	High	[K].IADKNNIEMLDCYTGFK.[W]	1xCarbamidomethyl [C12]; 1xOxidation [M9]	3.31524e-06	0.000167116	1	1	3	A7M2F5	A7M2F5 [369-385]		1	2047.95	High	High	6.125e-05	1.151e-07	5.76	K.IADKNNIEMLDCYTGFK.W	[369-385]
	FALSE	High	[K].IADKNNIEMLDCYTGFK.[W]	1xCarbamidomethyl [C12]; 1xDeamidated [N5]	8.24241e-05	0.000167116	1	1	2	A7M2F5	A7M2F5 [369-385]		1	2032.94	High	High	6.125e-05	6.005e-06	5.23	K.IADKNNIEMLDCYTGFK.W	[369-385]
	FALSE	High	[K].IADKNNIEMLDCYTGFK.[W]	1xCarbamidomethyl [C12]	9.89821e-07	0.000167116	1	1	4	A7M2F5	A7M2F5 [369-385]		1	2031.95	High	High	6.125e-05	2.596e-08	4.62	K.IADKNNIEMLDCYTGFK.W	[369-385]
	FALSE	High	[K].IADKNNIEMLDCYTGFK.[W]	1xCarbamidomethyl [C12]; 1xDeamidated [N5]; 1xOxidation [M9]	0.00339911	0.000167116	1	1	2	A7M2F5	A7M2F5 [369-385]		1	2048.93	High	High	6.125e-05	0.0005861	2.54	K.IADKNNIEMLDCYTGFK.W	[369-385]
	FALSE	High	[K].FQGNPDLIQIIGEDIDKIYLDMVK.[T]	1xOxidation [M22]	1.73718e-06	0.000167116	1	1	4	A7M2F5	A7M2F5 [196-219]		1	2793.44	High	High	6.125e-05	5.218e-08	6.8	K.FQGNPDLIQIIGEDIDKIYLDMVK.T	[196-219]
	FALSE	High	[K].FQGNPDLIQIIGEDIDKIYLDMVK.[T]		7.14729e-09	0.000167116	1	1	3	A7M2F5	A7M2F5 [196-219]		1	2777.44	High	High	6.125e-05	6.055e-11	7.6	K.FQGNPDLIQIIGEDIDKIYLDMVK.T	[196-219]
	FALSE	High	[K].FQGNPDLIQIIGEDIDK.[I]		2.9027e-07	0.000167116	1	1	2	A7M2F5	A7M2F5 [196-212]		0	1914.98	High	High	6.125e-05	5.762e-09	5.86	K.FQGNPDLIQIIGEDIDK.I	[196-212]
	FALSE	High	[R].GIMGVGSNR.[M]	1xOxidation [M3]	0.061891	0.000870829	1	1	2	A7M2F5	A7M2F5 [59-67]		0	906.446	High	High	0.0002613	0.02141	1.87	R.GIMGVGSNR.M	[59-67]
	FALSE	High	[R].GIMGVGSNR.[M]		0.0142378	0.000350922	1	1	4	A7M2F5	A7M2F5 [59-67]		0	890.451	High	High	0.0001127	0.003434	2.46	R.GIMGVGSNR.M	[59-67]
	FALSE	High	[K].GIIDEVNAIASAADIK.[F]	1xDeamidated [N7]	6.7489e-07	0.000167116	1	1	4	A7M2F5	A7M2F5 [180-195]		0	1600.84	High	High	6.125e-05	1.629e-08	4.38	K.GIIDEVNAIASAADIK.F	[180-195]
	FALSE	High	[K].GIIDEVNAIASAADIK.[F]		2.08866e-07	0.000167116	1	1	5	A7M2F5	A7M2F5 [180-195]		0	1599.86	High	High	6.125e-05	3.834e-09	4.9	K.GIIDEVNAIASAADIK.F	[180-195]
	FALSE	High	[K].GNVTAIDMPEPSNVLQYFTEDGSK.[V]		6.7003e-08	0.000167116	1	1	1	A7M2F5	A7M2F5 [510-533]		0	2612.22	High	High	6.125e-05	9.479e-10	6.45	K.GNVTAIDMPEPSNVLQYFTEDGSK.V	[510-533]
	FALSE	High	[K].FYMEVQGEMGCR.[N]	1xCarbamidomethyl [C11]; 1xOxidation [M9]	0.0495817	0.000870829	1	1	1	A7M2F5	A7M2F5 [547-558]		0	1522.61	High	High	0.0002613	0.01619	1.59	K.FYMEVQGEMGCR.N	[547-558]
	FALSE	High	[K].GGEFCVK.[T]	1xCarbamidomethyl [C5]	0.097115	0.00172652	1	1	2	A7M2F5	A7M2F5 [352-358]		0	796.366	High	High	0.00071	0.03808	1.81	K.GGEFCVK.T	[352-358]
High	A7M116	AICARFT/IMPCHase bienzyme OS=Bacteroides ovatus (strain ATCC 8483 / DSM 1896 / JCM 5824 / BCRC 10623 / CCUG 4943 / NCTC 11153) OX=411476 GN=BACOVA_03797 PE=4 SV=1	0	447.936	93	41	216	41	391	43.8	6.06	41	216
	Checked	Confidence	Annotated Sequence	Modifications	Qvality PEP	Qvality q-value	# Protein Groups	# Proteins	# PSMs	Master Protein Accessions	Positions in Master Proteins	Modifications in Master Proteins	# Missed Cleavages	Theo. MH+ [Da]	Found in Sample: [S1] F1: Sample, BoDSus	Confidence (by Search Engine): A2 Sequest HT (BoDSus)	Percolator q-Value (by Search Engine): A2 Sequest HT (BoDSus)	Percolator PEP (by Search Engine): A2 Sequest HT (BoDSus)	XCorr (by Search Engine): A2 Sequest HT (BoDSus)	Sequence in Protein	Positions in Proteins
	FALSE	High	[R].NELKIDESLLK.[E]	1xDeamidated [N1]	0.00150872	0.000167116	1	1	2	A7M116	A7M116 [190-200]		1	1302.72	High	High	6.125e-05	0.0002148	3.42	R.NELKIDESLLK.E	[190-200]
	FALSE	High	[R].NELKIDESLLK.[E]		3.05257e-05	0.000167116	1	1	6	A7M116	A7M116 [190-200]		1	1301.73	High	High	6.125e-05	1.766e-06	3.4	R.NELKIDESLLK.E	[190-200]
	FALSE	High	[R].MSSYGDFIALSDTCDEETAR.[I]	1xCarbamidomethyl [C14]; 1xOxidation [M1]	3.20953e-08	0.000167116	1	1	10	A7M116	A7M116 [111-130]		0	2283.94	High	High	6.125e-05	3.819e-10	5.8	R.MSSYGDFIALSDTCDEETAR.I	[111-130]
	FALSE	High	[R].MSSYGDFIALSDTCDEETAR.[I]	1xCarbamidomethyl [C14]	8.39013e-10	0.000167116	1	1	20	A7M116	A7M116 [111-130]		0	2267.94	High	High	6.125e-05	4.332e-12	5.99	R.MSSYGDFIALSDTCDEETAR.I	[111-130]
	FALSE	High	[R].IINREVSDGVIAPDYTPEALEILK.[N]		1.59955e-05	0.000167116	1	1	1	A7M116	A7M116 [131-154]		1	2655.42	High	High	6.125e-05	7.959e-07	6.41	R.IINREVSDGVIAPDYTPEALEILK.N	[131-154]
	FALSE	High	[K].IYFVDDMK.[L]	1xOxidation [M7]	0.0380591	0.000870829	1	1	2	A7M116	A7M116 [87-94]		0	1046.49	High	High	0.0002613	0.01165	1.71	K.IYFVDDMK.L	[87-94]
	FALSE	High	[K].IYFVDDMK.[L]		0.0314323	0.000725636	1	1	1	A7M116	A7M116 [87-94]		0	1030.49	High	High	0.0002192	0.009173	2.07	K.IYFVDDMK.L	[87-94]
	FALSE	High	[-].MANELELK.[Y]		0.0101009	0.000350922	1	1	1	A7M116	A7M116 [1-8]		0	947.487	High	High	0.0001127	0.002238	1.76	-.MANELELK.Y	[1-8]
	FALSE	High	[K].LSPLATAYAR.[A]		0.00447209	0.000167116	1	1	2	A7M116	A7M116 [95-104]		0	1062.59	High	High	6.125e-05	0.0008172	1.72	K.LSPLATAYAR.A	[95-104]
	FALSE	High	[K].VMNLPWIEKIR.[R]		0.0340946	0.000725636	1	1	1	A7M116	A7M116 [272-282]		1	1398.79	High	High	0.0002192	0.01016	1.23	K.VMNLPWIEKIR.R	[272-282]
	FALSE	High	[K].VMNLPWIEK.[I]	1xOxidation [M2]	0.00214641	0.000167116	1	1	2	A7M116	A7M116 [272-280]		0	1145.6	High	High	6.125e-05	0.0003319	2.65	K.VMNLPWIEK.I	[272-280]
	FALSE	High	[K].VMNLPWIEK.[I]		0.00196244	0.000167116	1	1	4	A7M116	A7M116 [272-280]		0	1129.61	High	High	6.125e-05	0.0002969	1.75	K.VMNLPWIEK.I	[272-280]
	FALSE	High	[K].YGCNPNQKPAR.[I]	1xCarbamidomethyl [C3]	0.000201022	0.000167116	1	1	4	A7M116	A7M116 [9-19]		0	1304.62	High	High	6.125e-05	1.797e-05	3.14	K.YGCNPNQKPAR.I	[9-19]
	FALSE	High	[K].YTQSNSVCYAK.[D]	1xCarbamidomethyl [C8]; 1xDeamidated [N5]	0.000992819	0.000167116	1	1	1	A7M116	A7M116 [226-236]		0	1321.57	High	High	6.125e-05	0.0001283	2.36	K.YTQSNSVCYAK.D	[226-236]
	FALSE	High	[K].YTQSNSVCYAK.[D]	1xCarbamidomethyl [C8]	0.000126054	0.000167116	1	1	3	A7M116	A7M116 [226-236]		0	1320.59	High	High	6.125e-05	1.011e-05	2.18	K.YTQSNSVCYAK.D	[226-236]
	FALSE	High	[K].YNMAMAFTGIR.[L]		0.00117375	0.000167116	1	1	1	A7M116	A7M116 [377-387]		0	1274.6	High	High	6.125e-05	0.0001579	2.5	K.YNMAMAFTGIR.L	[377-387]
	FALSE	High	[K].SGVSYIAQPGGSVRDDHVIGTCDKYNMAMAFTGIR.[L]	1xCarbamidomethyl [C22]; 1xDeamidated [N26]; 1xOxidation [M27]	0.164739	0.00555242	1	1	1	A7M116	A7M116 [353-387]		2	3790.76	High	High	0.00201	0.07491	1.04	K.SGVSYIAQPGGSVRDDHVIGTCDKYNMAMAFTGIR.L	[353-387]
	FALSE	High	[K].SGVSYIAQPGGSVRDDHVIGTCDKYNMAMAFTGIR.[L]	1xCarbamidomethyl [C22]	1.3208e-05	0.000167116	1	1	3	A7M116	A7M116 [353-387]		2	3773.78	High	High	6.125e-05	6.287e-07	3.43	K.SGVSYIAQPGGSVRDDHVIGTCDKYNMAMAFTGIR.L	[353-387]
	FALSE	High	[K].SGVSYIAQPGGSVRDDHVIGTCDK.[Y]	1xCarbamidomethyl [C22]; 1xDeamidated [Q8]	0.00616878	0.000167116	1	1	1	A7M116	A7M116 [353-376]		1	2519.18	High	High	6.125e-05	0.001223	1.62	K.SGVSYIAQPGGSVRDDHVIGTCDK.Y	[353-376]
	FALSE	High	[K].SGVSYIAQPGGSVRDDHVIGTCDK.[Y]	1xCarbamidomethyl [C22]	1.98406e-05	0.000167116	1	1	4	A7M116	A7M116 [353-376]		1	2518.2	High	High	6.125e-05	1.038e-06	5.33	K.SGVSYIAQPGGSVRDDHVIGTCDK.Y	[353-376]
	FALSE	High	[K].SGVSYIAQPGGSVR.[D]		7.26035e-06	0.000167116	1	1	6	A7M116	A7M116 [353-366]		0	1377.71	High	High	6.125e-05	3.015e-07	3.54	K.SGVSYIAQPGGSVR.D	[353-366]
	FALSE	High	[K].RAWLDTMTGVALGSDAFFPFGDNIER.[A]		9.15526e-12	0.000167116	1	1	1	A7M116	A7M116 [324-349]		1	2886.39	High	High	6.125e-05	1.672e-14	9.26	K.RAWLDTMTGVALGSDAFFPFGDNIER.A	[324-349]
	FALSE	High	[R].RADRDNTIDVYISEDYDDVLADGIWQQFFTEKPEILTR.[E]	2xDeamidated [Q26; Q27]	0.0323591	0.000725636	1	1	1	A7M116	A7M116 [283-320]		2	4549.17	High	High	0.0002192	0.009506	4.04	R.RADRDNTIDVYISEDYDDVLADGIWQQFFTEKPEILTR.E	[283-320]
	FALSE	High	[R].RADRDNTIDVYISEDYDDVLADGIWQQFFTEKPEILTR.[E]	1xDeamidated [Q/N]	1.39324e-15	0.000167116	1	1	3	A7M116	A7M116 [283-320]		2	4548.18	High	High	6.125e-05	3.353e-19	8.27	R.RADRDNTIDVYISEDYDDVLADGIWQQFFTEKPEILTR.E	[283-320]
	FALSE	High	[R].RADRDNTIDVYISEDYDDVLADGIWQQFFTEKPEILTR.[E]		6.99398e-12	0.000167116	1	1	2	A7M116	A7M116 [283-320]		2	4547.2	High	High	6.125e-05	1.196e-14	7.86	R.RADRDNTIDVYISEDYDDVLADGIWQQFFTEKPEILTR.E	[283-320]
	FALSE	High	[K].DVFGVTFEQGRNELKIDESLLK.[E]		0.000464511	0.000167116	1	1	2	A7M116	A7M116 [179-200]		2	2537.32	High	High	6.125e-05	5.043e-05	5.75	K.DVFGVTFEQGRNELKIDESLLK.E	[179-200]
	FALSE	High	[K].DVFGVTFEQGRNELK.[I]		4.24226e-05	0.000167116	1	1	4	A7M116	A7M116 [179-193]		1	1738.88	High	High	6.125e-05	2.65e-06	3.38	K.DVFGVTFEQGRNELK.I	[179-193]
	FALSE	High	[K].DVFGVTFEQGR.[N]		0.000277687	0.000167116	1	1	5	A7M116	A7M116 [179-189]		0	1254.61	High	High	6.125e-05	2.669e-05	3.21	K.DVFGVTFEQGR.N	[179-189]
	FALSE	High	[K].EATGLPAAASFK.[H]		0.00014994	0.000167116	1	1	2	A7M116	A7M116 [56-67]		0	1162.61	High	High	6.125e-05	1.249e-05	3.59	K.EATGLPAAASFK.H	[56-67]
	FALSE	High	[K].DGQAIGIGAGQQSR.[I]	1xDeamidated [Q11]	0.0047751	0.000167116	1	1	1	A7M116	A7M116 [237-250]		0	1358.67	High	High	6.125e-05	0.0008863	1.61	K.DGQAIGIGAGQQSR.I	[237-250]
	FALSE	High	[K].DGQAIGIGAGQQSR.[I]		1.15788e-05	0.000167116	1	1	13	A7M116	A7M116 [237-250]		0	1357.68	High	High	6.125e-05	5.349e-07	3.68	K.DGQAIGIGAGQQSR.I	[237-250]
	FALSE	High	[R].DNTIDVYISEDYDDVLADGIWQQFFTEKPEILTR.[E]	1xDeamidated [Q22]	0.000126054	0.000167116	1	1	3	A7M116	A7M116 [287-320]		0	4049.92	High	High	6.125e-05	1.012e-05	2.94	R.DNTIDVYISEDYDDVLADGIWQQFFTEKPEILTR.E	[287-320]
	FALSE	High	[R].DNTIDVYISEDYDDVLADGIWQQFFTEKPEILTR.[E]		0.000169	0.000167116	1	1	6	A7M116	A7M116 [287-320]		0	4048.93	High	High	6.125e-05	1.456e-05	5.18	R.DNTIDVYISEDYDDVLADGIWQQFFTEKPEILTR.E	[287-320]
	FALSE	High	[R].DLIIALITLK.[Y]		0.000669048	0.000167116	1	1	4	A7M116	A7M116 [216-225]		0	1112.73	High	High	6.125e-05	7.906e-05	2.77	R.DLIIALITLK.Y	[216-225]
	FALSE	High	[K].ELKEATGLPAAASFK.[H]		4.69078e-06	0.000167116	1	1	4	A7M116	A7M116 [53-67]		1	1532.83	High	High	6.125e-05	1.769e-07	4.21	K.ELKEATGLPAAASFK.H	[53-67]
	FALSE	High	[K].EMPTQNKEIPADAKR.[D]		0.00891774	0.000167116	1	1	3	A7M116	A7M116 [201-215]		2	1727.87	High	High	6.125e-05	0.00192	2.9	K.EMPTQNKEIPADAKR.D	[201-215]
	FALSE	High	[K].EGELPIEVLNGRPGYINLLDAFNSWQLVK.[E]	3xDeamidated [N10; N17; N23]	0.00083976	0.000167116	1	1	1	A7M116	A7M116 [24-52]		0	3287.68	High	High	6.125e-05	0.0001044	3.16	K.EGELPIEVLNGRPGYINLLDAFNSWQLVK.E	[24-52]
	FALSE	High	[K].EGELPIEVLNGRPGYINLLDAFNSWQLVK.[E]	2xDeamidated [N17; N]	5.37624e-07	0.000167116	1	1	6	A7M116	A7M116 [24-52]		0	3286.7	High	High	6.125e-05	1.226e-08	3.65	K.EGELPIEVLNGRPGYINLLDAFNSWQLVK.E	[24-52]
	FALSE	High	[K].EGELPIEVLNGRPGYINLLDAFNSWQLVK.[E]	1xDeamidated [N]	4.56847e-08	0.000167116	1	1	7	A7M116	A7M116 [24-52]		0	3285.72	High	High	6.125e-05	5.935e-10	6.05	K.EGELPIEVLNGRPGYINLLDAFNSWQLVK.E	[24-52]
	FALSE	High	[K].EGELPIEVLNGRPGYINLLDAFNSWQLVK.[E]		4.85623e-07	0.000167116	1	1	4	A7M116	A7M116 [24-52]		0	3284.73	High	High	6.125e-05	1.082e-08	5.8	K.EGELPIEVLNGRPGYINLLDAFNSWQLVK.E	[24-52]
	FALSE	High	[K].ADIWYLR.[Q]		0.0160215	0.000350922	1	1	1	A7M116	A7M116 [261-267]		0	936.494	High	High	0.0001127	0.003957	2.35	K.ADIWYLR.Q	[261-267]
	FALSE	High	[R].ADRDNTIDVYISEDYDDVLADGIWQQFFTEKPEILTR.[E]	1xDeamidated [Q26]	1.67799e-05	0.000167116	1	1	1	A7M116	A7M116 [284-320]		1	4392.08	High	High	6.125e-05	8.466e-07	3.03	R.ADRDNTIDVYISEDYDDVLADGIWQQFFTEKPEILTR.E	[284-320]
	FALSE	High	[R].ADRDNTIDVYISEDYDDVLADGIWQQFFTEKPEILTR.[E]		1.16312e-11	0.000167116	1	1	2	A7M116	A7M116 [284-320]		1	4391.1	High	High	6.125e-05	2.243e-14	8.15	R.ADRDNTIDVYISEDYDDVLADGIWQQFFTEKPEILTR.E	[284-320]
	FALSE	High	[R].AWLDTMTGVALGSDAFFPFGDNIER.[A]	1xOxidation [M6]	1.28956e-05	0.000167116	1	1	1	A7M116	A7M116 [325-349]		0	2746.28	High	High	6.125e-05	6.128e-07	4.19	R.AWLDTMTGVALGSDAFFPFGDNIER.A	[325-349]
	FALSE	High	[R].AWLDTMTGVALGSDAFFPFGDNIER.[A]		7.42701e-07	0.000167116	1	1	3	A7M116	A7M116 [325-349]		0	2730.29	High	High	6.125e-05	1.822e-08	6.22	R.AWLDTMTGVALGSDAFFPFGDNIER.A	[325-349]
	FALSE	High	[R].DDHVIGTCDKYNMAMAFTGIR.[L]	1xCarbamidomethyl [C8]	2.99458e-06	0.000167116	1	1	3	A7M116	A7M116 [367-387]		1	2415.09	High	High	6.125e-05	1.013e-07	3.93	R.DDHVIGTCDKYNMAMAFTGIR.L	[367-387]
	FALSE	High	[R].DDHVIGTCDK.[Y]	1xCarbamidomethyl [C8]	0.00250698	0.000167116	1	1	3	A7M116	A7M116 [367-376]		0	1159.5	High	High	6.125e-05	0.0004021	2.21	R.DDHVIGTCDK.Y	[367-376]
	FALSE	High	[K].HVSPAGAAVAVEMSDTLKK.[I]	1xOxidation [M13]	2.44577e-10	0.000167116	1	1	7	A7M116	A7M116 [68-86]		1	1927	High	High	6.125e-05	9.483e-13	6.32	K.HVSPAGAAVAVEMSDTLKK.I	[68-86]
	FALSE	High	[K].HVSPAGAAVAVEMSDTLKK.[I]		5.71354e-11	0.000167116	1	1	15	A7M116	A7M116 [68-86]		1	1911	High	High	6.125e-05	1.584e-13	5.75	K.HVSPAGAAVAVEMSDTLKK.I	[68-86]
	FALSE	High	[K].HVSPAGAAVAVEMSDTLK.[K]	1xOxidation [M13]	4.47699e-05	0.000167116	1	1	2	A7M116	A7M116 [68-85]		0	1798.9	High	High	6.125e-05	2.827e-06	3.52	K.HVSPAGAAVAVEMSDTLK.K	[68-85]
	FALSE	High	[K].HVSPAGAAVAVEMSDTLK.[K]		1.09063e-05	0.000167116	1	1	5	A7M116	A7M116 [68-85]		0	1782.91	High	High	6.125e-05	4.981e-07	5.43	K.HVSPAGAAVAVEMSDTLK.K	[68-85]
	FALSE	High	[R].KGTYNVIK.[I]		0.0113047	0.000350922	1	1	1	A7M116	A7M116 [158-165]		1	922.536	High	High	0.0001127	0.002574	3.19	R.KGTYNVIK.I	[158-165]
	FALSE	High	[K].GTYNVIK.[I]		0.221516	0.00944756	1	1	2	A7M116	A7M116 [159-165]		0	794.441	High	High	0.003376	0.1102	1.74	K.GTYNVIK.I	[159-165]
	FALSE	High	[K].IDPAYRPAPIEHK.[D]		0.00213362	0.000167116	1	1	6	A7M116	A7M116 [166-178]		0	1506.81	High	High	6.125e-05	0.0003295	2.05	K.IDPAYRPAPIEHK.D	[166-178]
	FALSE	High	[K].IDESLLK.[E]		0.0184544	0.000350922	1	1	5	A7M116	A7M116 [194-200]		0	817.467	High	High	0.0001127	0.004734	2.11	K.IDESLLK.E	[194-200]
	FALSE	High	[R].IFIKEGELPIEVLNGRPGYINLLDAFNSWQLVK.[E]		2.77387e-05	0.000167116	1	1	1	A7M116	A7M116 [20-52]		1	3786.06	High	High	6.125e-05	1.577e-06	7.67	R.IFIKEGELPIEVLNGRPGYINLLDAFNSWQLVK.E	[20-52]
	FALSE	High	[K].KIYFVDDMK.[L]		0.00331894	0.000167116	1	1	1	A7M116	A7M116 [86-94]		1	1158.59	High	High	6.125e-05	0.0005688	1.78	K.KIYFVDDMK.L	[86-94]
	FALSE	High	[R].LAGNKADIWYLR.[Q]		0.00670465	0.000167116	1	1	1	A7M116	A7M116 [256-267]		1	1419.77	High	High	6.125e-05	0.001348	3.51	R.LAGNKADIWYLR.Q	[256-267]
	FALSE	High	[R].EVSDGVIAPDYTPEALEILK.[N]		1.8333e-06	0.000167116	1	1	8	A7M116	A7M116 [135-154]		0	2159.11	High	High	6.125e-05	5.559e-08	5.7	R.EVSDGVIAPDYTPEALEILK.N	[135-154]
High	A7LRT4	GDP-L-fucose synthase OS=Bacteroides ovatus (strain ATCC 8483 / DSM 1896 / JCM 5824 / BCRC 10623 / CCUG 4943 / NCTC 11153) OX=411476 GN=fcl PE=3 SV=1	0	430.565	79	31	214	31	356	40.7	6.42	31	214
	Checked	Confidence	Annotated Sequence	Modifications	Qvality PEP	Qvality q-value	# Protein Groups	# Proteins	# PSMs	Master Protein Accessions	Positions in Master Proteins	Modifications in Master Proteins	# Missed Cleavages	Theo. MH+ [Da]	Found in Sample: [S1] F1: Sample, BoDSus	Confidence (by Search Engine): A2 Sequest HT (BoDSus)	Percolator q-Value (by Search Engine): A2 Sequest HT (BoDSus)	Percolator PEP (by Search Engine): A2 Sequest HT (BoDSus)	XCorr (by Search Engine): A2 Sequest HT (BoDSus)	Sequence in Protein	Positions in Proteins
	FALSE	High	[R].NCHINIGTGK.[E]	1xCarbamidomethyl [C2]; 1xDeamidated [N1]	0.000372279	0.000167116	1	1	2	A7LRT4	A7LRT4 [282-291]		0	1114.53	High	High	6.125e-05	3.846e-05	3.05	R.NCHINIGTGK.E	[282-291]
	FALSE	High	[R].NCHINIGTGK.[E]	1xCarbamidomethyl [C2]	9.07053e-05	0.000167116	1	1	3	A7LRT4	A7LRT4 [282-291]		0	1113.55	High	High	6.125e-05	6.735e-06	3.3	R.NCHINIGTGK.E	[282-291]
	FALSE	High	[R].MYEWYLK.[-]		0.0870221	0.00138263	1	1	2	A7LRT4	A7LRT4 [350-356]		0	1032.49	High	High	0.0005615	0.03294	1.67	R.MYEWYLK.-	[350-356]
	FALSE	High	[K].NLQDKGYTNLVGR.[T]		0.0452386	0.000870829	1	1	1	A7LRT4	A7LRT4 [23-35]		1	1477.78	High	High	0.0002613	0.01442	2.09	K.NLQDKGYTNLVGR.T	[23-35]
	FALSE	High	[K].NLQIQQNIIGESFR.[H]		1.75809e-06	0.000167116	1	1	5	A7LRT4	A7LRT4 [84-97]		0	1659.88	High	High	6.125e-05	5.259e-08	4.09	K.NLQIQQNIIGESFR.H	[84-97]
	FALSE	High	[K].LHSLGWHHK.[I]		0.218358	0.00913144	1	1	1	A7LRT4	A7LRT4 [332-340]		0	1114.59	High	High	0.003286	0.1083	0.85	K.LHSLGWHHK.I	[332-340]
	FALSE	High	[R].IVETVGYQGK.[L]	1xDeamidated [Q8]	0.000975169	0.000167116	1	1	2	A7LRT4	A7LRT4 [302-311]		0	1094.57	High	High	6.125e-05	0.0001251	2.26	R.IVETVGYQGK.L	[302-311]
	FALSE	High	[R].IVETVGYQGK.[L]		0.000282716	0.000167116	1	1	9	A7LRT4	A7LRT4 [302-311]		0	1093.59	High	High	6.125e-05	2.739e-05	2.55	R.IVETVGYQGK.L	[302-311]
	FALSE	High	[K].MCESFNLQYGTNYIAVMPTNLYGPNDNFDLER.[S]	1xCarbamidomethyl [C2]; 1xOxidation [M17]	1.40892e-06	0.000167116	1	1	1	A7LRT4	A7LRT4 [147-178]		0	3802.68	High	High	6.125e-05	4.014e-08	5.18	K.MCESFNLQYGTNYIAVMPTNLYGPNDNFDLER.S	[147-178]
	FALSE	High	[K].MCESFNLQYGTNYIAVMPTNLYGPNDNFDLER.[S]	1xCarbamidomethyl [C2]; 1xDeamidated [N]	3.2758e-06	0.000167116	1	1	2	A7LRT4	A7LRT4 [147-178]		0	3787.67	High	High	6.125e-05	1.138e-07	4.14	K.MCESFNLQYGTNYIAVMPTNLYGPNDNFDLER.S	[147-178]
	FALSE	High	[K].MCESFNLQYGTNYIAVMPTNLYGPNDNFDLER.[S]	1xCarbamidomethyl [C2]	3.33851e-10	0.000167116	1	1	6	A7LRT4	A7LRT4 [147-178]		0	3786.69	High	High	6.125e-05	1.388e-12	6.24	K.MCESFNLQYGTNYIAVMPTNLYGPNDNFDLER.S	[147-178]
	FALSE	High	[K].IYVAGHR.[G]		0.0673518	0.00104688	1	1	3	A7LRT4	A7LRT4 [7-13]		0	815.452	High	High	0.0003635	0.02392	1.87	K.IYVAGHR.G	[7-13]
	FALSE	High	[K].LTFDSSKPDGTMR.[K]		1.6383e-05	0.000167116	1	1	5	A7LRT4	A7LRT4 [312-324]		0	1454.69	High	High	6.125e-05	8.245e-07	3.21	K.LTFDSSKPDGTMR.K	[312-324]
	FALSE	High	[K].LTFDSSKPDGTMR.[K]	1xOxidation [M12]	0.000272748	0.000167116	1	1	4	A7LRT4	A7LRT4 [312-324]		0	1470.69	High	High	6.125e-05	2.611e-05	2.48	K.LTFDSSKPDGTMR.K	[312-324]
	FALSE	High	[K].YGISETEVTLWGTGTPLR.[E]		1.18446e-06	0.000167116	1	1	2	A7LRT4	A7LRT4 [231-248]		0	1980.01	High	High	6.125e-05	3.248e-08	4.6	K.YGISETEVTLWGTGTPLR.E	[231-248]
	FALSE	High	[R].SHVLPAMIR.[K]		0.0546307	0.000870829	1	1	2	A7LRT4	A7LRT4 [179-187]		0	1023.58	High	High	0.0002613	0.01838	2.18	R.SHVLPAMIR.K	[179-187]
	FALSE	High	[R].THKELDLLDGMAVR.[N]	1xOxidation [M11]	0.0142378	0.000350922	1	1	1	A7LRT4	A7LRT4 [36-49]		1	1613.83	High	High	0.0001127	0.003423	3.23	R.THKELDLLDGMAVR.N	[36-49]
	FALSE	High	[R].THKELDLLDGMAVR.[N]		0.000261561	0.000167116	1	1	6	A7LRT4	A7LRT4 [36-49]		1	1597.84	High	High	6.125e-05	2.478e-05	3.66	R.THKELDLLDGMAVR.N	[36-49]
	FALSE	High	[K].DTYKEGSK.[D]		0.135374	0.00425974	1	1	1	A7LRT4	A7LRT4 [271-278]		1	927.442	High	High	0.001538	0.05809	1.54	K.DTYKEGSK.D	[271-278]
	FALSE	High	[K].DMNLRPVEGVNGDSPKEEILAILQK.[Y]	2xDeamidated [N3; N11]; 1xOxidation [M2]	0.000661093	0.000167116	1	1	1	A7LRT4	A7LRT4 [206-230]		1	2783.41	High	High	6.125e-05	7.767e-05	5.69	K.DMNLRPVEGVNGDSPKEEILAILQK.Y	[206-230]
	FALSE	High	[K].DMNLRPVEGVNGDSPKEEILAILQK.[Y]	1xDeamidated [N11]; 1xOxidation [M2]	1.38697e-09	0.000167116	1	1	13	A7LRT4	A7LRT4 [206-230]		1	2782.43	High	High	6.125e-05	8.048e-12	6.22	K.DMNLRPVEGVNGDSPKEEILAILQK.Y	[206-230]
	FALSE	High	[K].DMNLRPVEGVNGDSPKEEILAILQK.[Y]	1xOxidation [M2]	1.95074e-09	0.000167116	1	1	4	A7LRT4	A7LRT4 [206-230]		1	2781.45	High	High	6.125e-05	1.217e-11	6.53	K.DMNLRPVEGVNGDSPKEEILAILQK.Y	[206-230]
	FALSE	High	[K].DMNLRPVEGVNGDSPKEEILAILQK.[Y]	2xDeamidated [N3; N11]	6.39505e-07	0.000167116	1	1	2	A7LRT4	A7LRT4 [206-230]		1	2767.42	High	High	6.125e-05	1.523e-08	7.8	K.DMNLRPVEGVNGDSPKEEILAILQK.Y	[206-230]
	FALSE	High	[K].DMNLRPVEGVNGDSPKEEILAILQK.[Y]	1xDeamidated [N11]	1.4795e-10	0.000167116	1	1	9	A7LRT4	A7LRT4 [206-230]		1	2766.43	High	High	6.125e-05	5.104e-13	6.45	K.DMNLRPVEGVNGDSPKEEILAILQK.Y	[206-230]
	FALSE	High	[K].DMNLRPVEGVNGDSPKEEILAILQK.[Y]		4.90249e-09	0.000167116	1	1	6	A7LRT4	A7LRT4 [206-230]		1	2765.45	High	High	6.125e-05	3.807e-11	6.13	K.DMNLRPVEGVNGDSPKEEILAILQK.Y	[206-230]
	FALSE	High	[K].DMNLRPVEGVNGDSPK.[E]	2xDeamidated [N3; N11]	0.000685247	0.000167116	1	1	1	A7LRT4	A7LRT4 [206-221]		0	1729.81	High	High	6.125e-05	8.117e-05	3.63	K.DMNLRPVEGVNGDSPK.E	[206-221]
	FALSE	High	[K].DMNLRPVEGVNGDSPK.[E]	1xDeamidated [N11]	6.2438e-07	0.000167116	1	1	8	A7LRT4	A7LRT4 [206-221]		0	1728.82	High	High	6.125e-05	1.474e-08	4.16	K.DMNLRPVEGVNGDSPK.E	[206-221]
	FALSE	High	[K].DMNLRPVEGVNGDSPK.[E]		2.03212e-05	0.000167116	1	1	2	A7LRT4	A7LRT4 [206-221]		0	1727.84	High	High	6.125e-05	1.072e-06	4.02	K.DMNLRPVEGVNGDSPK.E	[206-221]
	FALSE	High	[K].ELDLLDGMAVR.[N]	1xOxidation [M8]	0.0010795	0.000167116	1	1	13	A7LRT4	A7LRT4 [39-49]		0	1247.63	High	High	6.125e-05	0.0001423	2.45	K.ELDLLDGMAVR.N	[39-49]
	FALSE	High	[K].ELDLLDGMAVR.[N]		0.000256908	0.000167116	1	1	5	A7LRT4	A7LRT4 [39-49]		0	1231.64	High	High	6.125e-05	2.431e-05	2.56	K.ELDLLDGMAVR.N	[39-49]
	FALSE	High	[R].EFLWSEEMADASVFVMEHVDFKDTYK.[E]	1xOxidation [M16]	4.28808e-06	0.000167116	1	1	1	A7LRT4	A7LRT4 [249-274]		1	3169.42	High	High	6.125e-05	1.576e-07	6.89	R.EFLWSEEMADASVFVMEHVDFKDTYK.E	[249-274]
	FALSE	High	[R].EFLWSEEMADASVFVMEHVDFKDTYK.[E]		2.08347e-09	0.000167116	1	1	8	A7LRT4	A7LRT4 [249-274]		1	3153.42	High	High	6.125e-05	1.321e-11	5.43	R.EFLWSEEMADASVFVMEHVDFKDTYK.E	[249-274]
	FALSE	High	[R].EFLWSEEMADASVFVMEHVDFK.[D]	1xOxidation [M16]	1.71863e-05	0.000167116	1	1	2	A7LRT4	A7LRT4 [249-270]		0	2662.18	High	High	6.125e-05	8.732e-07	3.36	R.EFLWSEEMADASVFVMEHVDFK.D	[249-270]
	FALSE	High	[R].EFLWSEEMADASVFVMEHVDFK.[D]		1.14669e-08	0.000167116	1	1	4	A7LRT4	A7LRT4 [249-270]		0	2646.19	High	High	6.125e-05	1.084e-10	4.4	R.EFLWSEEMADASVFVMEHVDFK.D	[249-270]
	FALSE	High	[K].EDVLLTSPLEYTNEPYAIAK.[I]		1.91409e-05	0.000167116	1	1	1	A7LRT4	A7LRT4 [122-141]		0	2266.15	High	High	6.125e-05	9.924e-07	4.6	K.EDVLLTSPLEYTNEPYAIAK.I	[122-141]
	FALSE	High	[K].EEILAILQK.[Y]		0.0104667	0.000350922	1	1	3	A7LRT4	A7LRT4 [222-230]		0	1056.63	High	High	0.0001127	0.002342	2.91	K.EEILAILQK.Y	[222-230]
	FALSE	High	[K].EGSKDIR.[N]		0.151003	0.00524376	1	1	1	A7LRT4	A7LRT4 [275-281]		1	804.421	High	High	0.001871	0.0668	2.11	K.EGSKDIR.N	[275-281]
	FALSE	High	[K].EGNWEAVRK.[D]		0.00190468	0.000167116	1	1	2	A7LRT4	A7LRT4 [197-205]		1	1088.55	High	High	6.125e-05	0.0002857	2.47	K.EGNWEAVRK.D	[197-205]
	FALSE	High	[K].EGNWEAVR.[K]	1xDeamidated [N3]	0.0601651	0.000870829	1	1	1	A7LRT4	A7LRT4 [197-204]		0	961.437	High	High	0.0002613	0.02062	1.76	K.EGNWEAVR.K	[197-204]
	FALSE	High	[K].EGNWEAVR.[K]		0.0236146	0.000350922	1	1	3	A7LRT4	A7LRT4 [197-204]		0	960.453	High	High	0.0001127	0.006434	2.66	K.EGNWEAVR.K	[197-204]
	FALSE	High	[R].ADFIYK.[N]		0.146389	0.00509593	1	1	1	A7LRT4	A7LRT4 [78-83]		0	756.393	High	High	0.001778	0.06414	1.53	R.ADFIYK.N	[78-83]
	FALSE	High	[R].DAEQPMKEDVLLTSPLEYTNEPYAIAK.[I]	1xOxidation [M6]	2.19108e-07	0.000167116	1	1	7	A7LRT4	A7LRT4 [115-141]		1	3081.5	High	High	6.125e-05	4.062e-09	6.65	R.DAEQPMKEDVLLTSPLEYTNEPYAIAK.I	[115-141]
	FALSE	High	[R].DAEQPMKEDVLLTSPLEYTNEPYAIAK.[I]	1xDeamidated [Q4]	5.53953e-07	0.000167116	1	1	1	A7LRT4	A7LRT4 [115-141]		1	3066.49	High	High	6.125e-05	1.278e-08	6.25	R.DAEQPMKEDVLLTSPLEYTNEPYAIAK.I	[115-141]
	FALSE	High	[R].DAEQPMKEDVLLTSPLEYTNEPYAIAK.[I]		1.27551e-09	0.000167116	1	1	5	A7LRT4	A7LRT4 [115-141]		1	3065.5	High	High	6.125e-05	7.238e-12	6.97	R.DAEQPMKEDVLLTSPLEYTNEPYAIAK.I	[115-141]
	FALSE	High	[R].DAEQPMKEDVLLTSPLEYTNEPYAIAK.[I]	1xDeamidated [N20]; 1xOxidation [M6]	2.62843e-05	0.000167116	1	1	2	A7LRT4	A7LRT4 [115-141]		1	3082.48	High	High	6.125e-05	1.475e-06	6.24	R.DAEQPMKEDVLLTSPLEYTNEPYAIAK.I	[115-141]
	FALSE	High	[R].KDMNLRPVEGVNGDSPKEEILAILQK.[Y]	1xDeamidated [N]; 1xOxidation [M3]	4.6685e-05	0.000167116	1	1	6	A7LRT4	A7LRT4 [205-230]		2	2910.52	High	High	6.125e-05	2.992e-06	4.97	R.KDMNLRPVEGVNGDSPKEEILAILQK.Y	[205-230]
	FALSE	High	[R].KDMNLRPVEGVNGDSPKEEILAILQK.[Y]	1xOxidation [M3]	0.0211253	0.000350922	1	1	3	A7LRT4	A7LRT4 [205-230]		2	2909.54	High	High	0.0001127	0.005611	2.03	R.KDMNLRPVEGVNGDSPKEEILAILQK.Y	[205-230]
	FALSE	High	[R].KDMNLRPVEGVNGDSPKEEILAILQK.[Y]	2xDeamidated [N12; N/Q]	0.0429583	0.000870829	1	1	2	A7LRT4	A7LRT4 [205-230]		2	2895.51	High	High	0.0002613	0.01359	1.94	R.KDMNLRPVEGVNGDSPKEEILAILQK.Y	[205-230]
	FALSE	High	[R].KDMNLRPVEGVNGDSPKEEILAILQK.[Y]	1xDeamidated [N]	9.62812e-10	0.000167116	1	1	13	A7LRT4	A7LRT4 [205-230]		2	2894.53	High	High	6.125e-05	5.127e-12	9.35	R.KDMNLRPVEGVNGDSPKEEILAILQK.Y	[205-230]
	FALSE	High	[R].KDMNLRPVEGVNGDSPKEEILAILQK.[Y]		4.15652e-07	0.000167116	1	1	5	A7LRT4	A7LRT4 [205-230]		2	2893.55	High	High	6.125e-05	8.929e-09	8.53	R.KDMNLRPVEGVNGDSPKEEILAILQK.Y	[205-230]
	FALSE	High	[R].KDMNLRPVEGVNGDSPK.[E]	2xDeamidated [N4; N12]	0.144127	0.00509593	1	1	1	A7LRT4	A7LRT4 [205-221]		1	1857.9	High	High	0.001778	0.06315	1.47	R.KDMNLRPVEGVNGDSPK.E	[205-221]
	FALSE	High	[R].KDMNLRPVEGVNGDSPK.[E]	1xDeamidated [N]	0.000129882	0.000167116	1	1	3	A7LRT4	A7LRT4 [205-221]		1	1856.92	High	High	6.125e-05	1.053e-05	3.42	R.KDMNLRPVEGVNGDSPK.E	[205-221]
	FALSE	High	[K].GYTNLVGR.[T]		0.0800908	0.00138263	1	1	4	A7LRT4	A7LRT4 [28-35]		0	879.468	High	High	0.000461	0.02962	1.88	K.GYTNLVGR.T	[28-35]
	FALSE	High	[K].GYTNLVGR.[T]	1xDeamidated [N4]	0.0744986	0.00121748	1	1	2	A7LRT4	A7LRT4 [28-35]		0	880.452	High	High	0.0004122	0.02717	2.06	K.GYTNLVGR.T	[28-35]
	FALSE	High	[K].IEIEEGVQR.[M]		0.00104771	0.000167116	1	1	8	A7LRT4	A7LRT4 [341-349]		0	1072.56	High	High	6.125e-05	0.0001372	2.55	K.IEIEEGVQR.M	[341-349]
	FALSE	High	[R].KLTDPSK.[L]		0.0342929	0.000870829	1	1	2	A7LRT4	A7LRT4 [325-331]		1	788.451	High	High	0.0002613	0.01023	2.58	R.KLTDPSK.L	[325-331]
	FALSE	High	[R].GLVGSAIWK.[N]		0.0300029	0.000725636	1	1	1	A7LRT4	A7LRT4 [14-22]		0	930.541	High	High	0.0002192	0.008642	1.92	R.GLVGSAIWK.N	[14-22]
High	A7LYT1	Aminotransferase OS=Bacteroides ovatus (strain ATCC 8483 / DSM 1896 / JCM 5824 / BCRC 10623 / CCUG 4943 / NCTC 11153) OX=411476 GN=BACOVA_03005 PE=3 SV=1	0	479.389	83	30	214	30	379	41.3	5.97	30	214
	Checked	Confidence	Annotated Sequence	Modifications	Qvality PEP	Qvality q-value	# Protein Groups	# Proteins	# PSMs	Master Protein Accessions	Positions in Master Proteins	Modifications in Master Proteins	# Missed Cleavages	Theo. MH+ [Da]	Found in Sample: [S1] F1: Sample, BoDSus	Confidence (by Search Engine): A2 Sequest HT (BoDSus)	Percolator q-Value (by Search Engine): A2 Sequest HT (BoDSus)	Percolator PEP (by Search Engine): A2 Sequest HT (BoDSus)	XCorr (by Search Engine): A2 Sequest HT (BoDSus)	Sequence in Protein	Positions in Proteins
	FALSE	High	[R].MSYATSDENIVEAIRR.[I]	1xDeamidated [N9]; 1xOxidation [M1]	0.169827	0.0060423	1	1	1	A7LYT1	A7LYT1 [355-370]		1	1871.88	High	High	0.002156	0.07802	1.31	R.MSYATSDENIVEAIRR.I	[355-370]
	FALSE	High	[R].MSYATSDENIVEAIRR.[I]	1xOxidation [M1]	0.000301948	0.000167116	1	1	2	A7LYT1	A7LYT1 [355-370]		1	1870.9	High	High	6.125e-05	2.965e-05	3.92	R.MSYATSDENIVEAIRR.I	[355-370]
	FALSE	High	[R].MSYATSDENIVEAIRR.[I]		0.00246247	0.000167116	1	1	4	A7LYT1	A7LYT1 [355-370]		1	1854.9	High	High	6.125e-05	0.0003922	2.7	R.MSYATSDENIVEAIRR.I	[355-370]
	FALSE	High	[R].MSYATSDENIVEAIR.[R]		2.02457e-08	0.000167116	1	1	6	A7LYT1	A7LYT1 [355-369]		0	1698.8	High	High	6.125e-05	2.166e-10	4.64	R.MSYATSDENIVEAIR.R	[355-369]
	FALSE	High	[R].MSYATSDENIVEAIR.[R]	1xOxidation [M1]	1.78549e-08	0.000167116	1	1	3	A7LYT1	A7LYT1 [355-369]		0	1714.8	High	High	6.125e-05	1.858e-10	4.3	R.MSYATSDENIVEAIR.R	[355-369]
	FALSE	High	[K].QSVCNTILVLVNPGDEVIVPAPYWVSYPEMVK.[M]	1xCarbamidomethyl [C4]; 2xDeamidated [N5; N12]; 1xOxidation [M30]	0.00303474	0.000167116	1	1	1	A7LYT1	A7LYT1 [84-115]		0	3634.81	High	High	6.125e-05	0.0005077	3.59	K.QSVCNTILVLVNPGDEVIVPAPYWVSYPEMVK.M	[84-115]
	FALSE	High	[K].QSVCNTILVLVNPGDEVIVPAPYWVSYPEMVK.[M]	1xCarbamidomethyl [C4]; 1xOxidation [M30]	0.000819911	0.000167116	1	1	2	A7LYT1	A7LYT1 [84-115]		0	3632.84	High	High	6.125e-05	0.0001015	4.85	K.QSVCNTILVLVNPGDEVIVPAPYWVSYPEMVK.M	[84-115]
	FALSE	High	[K].QSVCNTILVLVNPGDEVIVPAPYWVSYPEMVK.[M]	1xCarbamidomethyl [C4]; 1xDeamidated [Q1]	0.0904407	0.00155311	1	1	1	A7LYT1	A7LYT1 [84-115]		0	3617.83	High	High	0.00061	0.03468	1.35	K.QSVCNTILVLVNPGDEVIVPAPYWVSYPEMVK.M	[84-115]
	FALSE	High	[K].QSVCNTILVLVNPGDEVIVPAPYWVSYPEMVK.[M]	1xCarbamidomethyl [C4]	1.90032e-06	0.000167116	1	1	4	A7LYT1	A7LYT1 [84-115]		0	3616.84	High	High	6.125e-05	5.815e-08	5.94	K.QSVCNTILVLVNPGDEVIVPAPYWVSYPEMVK.M	[84-115]
	FALSE	High	[K].LKKENGLEYTAAQISCANGAK.[Q]	1xCarbamidomethyl [C16]; 3xDeamidated [N5; Q13; N18]	0.0289724	0.000725636	1	1	1	A7LYT1	A7LYT1 [63-83]		2	2269.1	High	High	0.0002192	0.008276	2.36	K.LKKENGLEYTAAQISCANGAK.Q	[63-83]
	FALSE	High	[K].LKKENGLEYTAAQISCANGAK.[Q]	1xCarbamidomethyl [C16]; 2xDeamidated [N5; N18]	5.4871e-05	0.000167116	1	1	4	A7LYT1	A7LYT1 [63-83]		2	2268.12	High	High	6.125e-05	3.648e-06	3.88	K.LKKENGLEYTAAQISCANGAK.Q	[63-83]
	FALSE	High	[K].LKKENGLEYTAAQISCANGAK.[Q]	1xCarbamidomethyl [C16]; 1xDeamidated [N5]	0.00998186	0.000350922	1	1	2	A7LYT1	A7LYT1 [63-83]		2	2267.13	High	High	0.0001127	0.002201	2.66	K.LKKENGLEYTAAQISCANGAK.Q	[63-83]
	FALSE	High	[K].LKKENGLEYTAAQISCANGAK.[Q]	1xCarbamidomethyl [C16]	0.0303542	0.000725636	1	1	1	A7LYT1	A7LYT1 [63-83]		2	2266.15	High	High	0.0002192	0.008755	1.43	K.LKKENGLEYTAAQISCANGAK.Q	[63-83]
	FALSE	High	[R].IKEALAK.[L]		0.124414	0.00359972	1	1	1	A7LYT1	A7LYT1 [371-377]		1	772.493	High	High	0.001298	0.05196	2.25	R.IKEALAK.L	[371-377]
	FALSE	High	[K].MAEGTPVIVSAGIEQDFKITPEQLEAAITPK.[T]	1xDeamidated [Q15]	1.90267e-05	0.000167116	1	1	1	A7LYT1	A7LYT1 [116-146]		1	3284.7	High	High	6.125e-05	9.88e-07	5.31	K.MAEGTPVIVSAGIEQDFKITPEQLEAAITPK.T	[116-146]
	FALSE	High	[K].MAEGTPVIVSAGIEQDFKITPEQLEAAITPK.[T]		1.62651e-06	0.000167116	1	1	1	A7LYT1	A7LYT1 [116-146]		1	3283.71	High	High	6.125e-05	4.811e-08	5.52	K.MAEGTPVIVSAGIEQDFKITPEQLEAAITPK.T	[116-146]
	FALSE	High	[K].MAEGTPVIVSAGIEQDFK.[I]	1xOxidation [M1]	1.16892e-07	0.000167116	1	1	12	A7LYT1	A7LYT1 [116-133]		0	1907.94	High	High	6.125e-05	1.873e-09	3.69	K.MAEGTPVIVSAGIEQDFK.I	[116-133]
	FALSE	High	[K].MAEGTPVIVSAGIEQDFK.[I]	1xDeamidated [Q15]	0.00241875	0.000167116	1	1	1	A7LYT1	A7LYT1 [116-133]		0	1892.93	High	High	6.125e-05	0.000383	2.6	K.MAEGTPVIVSAGIEQDFK.I	[116-133]
	FALSE	High	[K].MAEGTPVIVSAGIEQDFK.[I]		3.06331e-07	0.000167116	1	1	15	A7LYT1	A7LYT1 [116-133]		0	1891.95	High	High	6.125e-05	6.154e-09	4.14	K.MAEGTPVIVSAGIEQDFK.I	[116-133]
	FALSE	High	[K].LQGQYTSGPCSVSQK.[A]	1xCarbamidomethyl [C10]	0.000549206	0.000167116	1	1	2	A7LYT1	A7LYT1 [244-258]		0	1639.77	High	High	6.125e-05	6.183e-05	2.93	K.LQGQYTSGPCSVSQK.A	[244-258]
	FALSE	High	[K].ITPEQLEAAITPK.[T]		5.7907e-05	0.000167116	1	1	8	A7LYT1	A7LYT1 [134-146]		0	1410.78	High	High	6.125e-05	3.897e-06	3.33	K.ITPEQLEAAITPK.T	[134-146]
	FALSE	High	[R].YSPVPGYPALR.[N]		0.00240435	0.000167116	1	1	2	A7LYT1	A7LYT1 [46-56]		0	1219.65	High	High	6.125e-05	0.0003815	2.22	R.YSPVPGYPALR.N	[46-56]
	FALSE	High	[R].TVIVNGVSK.[A]	1xDeamidated [N5]	0.00299873	0.000167116	1	1	8	A7LYT1	A7LYT1 [211-219]		0	917.53	High	High	6.125e-05	0.0005	2.16	R.TVIVNGVSK.A	[211-219]
	FALSE	High	[R].TVIVNGVSK.[A]		0.00631739	0.000167116	1	1	2	A7LYT1	A7LYT1 [211-219]		0	916.546	High	High	6.125e-05	0.001251	2.26	R.TVIVNGVSK.A	[211-219]
	FALSE	High	[K].TKALILCSPSNPTGSVYTKEELAGLSAVLAK.[H]	1xCarbamidomethyl [C7]	0.0161163	0.000350922	1	1	1	A7LYT1	A7LYT1 [147-177]		2	3218.73	High	High	0.0001127	0.00401	3.63	K.TKALILCSPSNPTGSVYTKEELAGLSAVLAK.H	[147-177]
	FALSE	High	[R].IGFIAGPEWIVK.[A]		0.00335878	0.000167116	1	1	1	A7LYT1	A7LYT1 [228-239]		0	1329.76	High	High	6.125e-05	0.0005764	2.68	R.IGFIAGPEWIVK.A	[228-239]
	FALSE	High	[K].ENGLEYTAAQISCANGAK.[Q]	1xCarbamidomethyl [C13]; 2xDeamidated [N15; N/Q]	2.02709e-07	0.000167116	1	1	10	A7LYT1	A7LYT1 [66-83]		0	1898.84	High	High	6.125e-05	3.71e-09	4.14	K.ENGLEYTAAQISCANGAK.Q	[66-83]
	FALSE	High	[K].ENGLEYTAAQISCANGAK.[Q]	1xCarbamidomethyl [C13]; 1xDeamidated [N/Q]	4.74137e-07	0.000167116	1	1	14	A7LYT1	A7LYT1 [66-83]		0	1897.86	High	High	6.125e-05	1.052e-08	4.89	K.ENGLEYTAAQISCANGAK.Q	[66-83]
	FALSE	High	[K].ENGLEYTAAQISCANGAK.[Q]	1xCarbamidomethyl [C13]	4.51974e-07	0.000167116	1	1	3	A7LYT1	A7LYT1 [66-83]		0	1896.88	High	High	6.125e-05	9.9e-09	5.59	K.ENGLEYTAAQISCANGAK.Q	[66-83]
	FALSE	High	[K].EELAGLSAVLAK.[H]		1.18593e-05	0.000167116	1	1	7	A7LYT1	A7LYT1 [166-177]		0	1200.68	High	High	6.125e-05	5.516e-07	3.94	K.EELAGLSAVLAK.H	[166-177]
	FALSE	High	[K].AIDDNFSR.[Y]	1xDeamidated [N5]	0.0230678	0.000350922	1	1	1	A7LYT1	A7LYT1 [38-45]		0	938.421	High	High	0.0001127	0.006244	1.85	K.AIDDNFSR.Y	[38-45]
	FALSE	High	[K].AIDDNFSR.[Y]		0.0105289	0.000350922	1	1	5	A7LYT1	A7LYT1 [38-45]		0	937.437	High	High	0.0001127	0.002352	1.99	K.AIDDNFSR.Y	[38-45]
	FALSE	High	[K].ALILCSPSNPTGSVYTKEELAGLSAVLAK.[H]	1xCarbamidomethyl [C5]	8.04595e-10	0.000167116	1	1	4	A7LYT1	A7LYT1 [149-177]		1	2989.59	High	High	6.125e-05	4.114e-12	7.53	K.ALILCSPSNPTGSVYTKEELAGLSAVLAK.H	[149-177]
	FALSE	High	[K].ALILCSPSNPTGSVYTK.[E]	1xCarbamidomethyl [C5]	2.4257e-07	0.000167116	1	1	5	A7LYT1	A7LYT1 [149-165]		0	1807.93	High	High	6.125e-05	4.612e-09	4.41	K.ALILCSPSNPTGSVYTK.E	[149-165]
	FALSE	High	[K].ACNKLQGQYTSGPCSVSQK.[A]	2xCarbamidomethyl [C2; C14]	0.00118787	0.000167116	1	1	2	A7LYT1	A7LYT1 [240-258]		1	2112.98	High	High	6.125e-05	0.0001598	2.03	K.ACNKLQGQYTSGPCSVSQK.A	[240-258]
	FALSE	High	[K].AAEAAYTGTQEPVKEMQK.[A]	1xOxidation [M16]	2.29047e-05	0.000167116	1	1	7	A7LYT1	A7LYT1 [259-276]		1	1967.94	High	High	6.125e-05	1.245e-06	4.49	K.AAEAAYTGTQEPVKEMQK.A	[259-276]
	FALSE	High	[K].AAEAAYTGTQEPVKEMQK.[A]	1xDeamidated [Q10]	0.0104667	0.000350922	1	1	2	A7LYT1	A7LYT1 [259-276]		1	1952.93	High	High	0.0001127	0.002337	1.99	K.AAEAAYTGTQEPVKEMQK.A	[259-276]
	FALSE	High	[K].AAEAAYTGTQEPVKEMQK.[A]		4.0775e-08	0.000167116	1	1	9	A7LYT1	A7LYT1 [259-276]		1	1951.94	High	High	6.125e-05	5.137e-10	6.16	K.AAEAAYTGTQEPVKEMQK.A	[259-276]
	FALSE	High	[K].AAEAAYTGTQEPVK.[E]		2.54781e-06	0.000167116	1	1	6	A7LYT1	A7LYT1 [259-272]		0	1435.71	High	High	6.125e-05	8.343e-08	3.9	K.AAEAAYTGTQEPVK.E	[259-272]
	FALSE	High	[K].CDTFFGK.[S]	1xCarbamidomethyl [C1]	0.106511	0.00224081	1	1	3	A7LYT1	A7LYT1 [310-316]		0	874.376	High	High	0.0008574	0.04275	2.38	K.CDTFFGK.S	[310-316]
	FALSE	High	[K].AQGVDVINLSVGEPDFNTPDHIK.[E]		1.98855e-08	0.000167116	1	1	12	A7LYT1	A7LYT1 [10-32]		0	2465.23	High	High	6.125e-05	2.131e-10	6.45	K.AQGVDVINLSVGEPDFNTPDHIK.E	[10-32]
	FALSE	High	[K].AQGVDVINLSVGEPDFNTPDHIK.[E]	1xDeamidated [N]	5.70068e-08	0.000167116	1	1	5	A7LYT1	A7LYT1 [10-32]		0	2466.21	High	High	6.125e-05	7.762e-10	5.71	K.AQGVDVINLSVGEPDFNTPDHIK.E	[10-32]
	FALSE	High	[K].AQGVDVINLSVGEPDFNTPDHIKEAAK.[K]		4.12146e-09	0.000167116	1	1	1	A7LYT1	A7LYT1 [10-36]		1	2864.44	High	High	6.125e-05	3.07e-11	6.42	K.AQGVDVINLSVGEPDFNTPDHIKEAAK.K	[10-36]
	FALSE	High	[K].AQGVDVINLSVGEPDFNTPDHIKEAAKK.[A]		0.000294808	0.000167116	1	1	1	A7LYT1	A7LYT1 [10-37]		2	2992.54	High	High	6.125e-05	2.874e-05	4.83	K.AQGVDVINLSVGEPDFNTPDHIKEAAKK.A	[10-37]
	FALSE	High	[K].AQGVDVINLSVGEPDFNTPDHIKEAAK.[K]	1xDeamidated [N17]	0.0382797	0.000870829	1	1	1	A7LYT1	A7LYT1 [10-36]		1	2865.43	High	High	0.0002613	0.01175	1.79	K.AQGVDVINLSVGEPDFNTPDHIKEAAK.K	[10-36]
	FALSE	High	[K].KAIDDNFSR.[Y]		0.00104771	0.000167116	1	1	3	A7LYT1	A7LYT1 [37-45]		1	1065.53	High	High	6.125e-05	0.0001371	3.03	K.KAIDDNFSR.Y	[37-45]
	FALSE	High	[K].HPQVIVIADEIYEHINYIGAHQSIAQFPEMK.[E]	1xOxidation [M30]	0.000131446	0.000167116	1	1	1	A7LYT1	A7LYT1 [178-208]		0	3606.8	High	High	6.125e-05	1.062e-05	8.11	K.HPQVIVIADEIYEHINYIGAHQSIAQFPEMK.E	[178-208]
	FALSE	High	[K].HPQVIVIADEIYEHINYIGAHQSIAQFPEMK.[E]	1xDeamidated [Q22]	2.29281e-09	0.000167116	1	1	1	A7LYT1	A7LYT1 [178-208]		0	3591.79	High	High	6.125e-05	1.487e-11	7.48	K.HPQVIVIADEIYEHINYIGAHQSIAQFPEMK.E	[178-208]
	FALSE	High	[K].HPQVIVIADEIYEHINYIGAHQSIAQFPEMK.[E]		7.09582e-10	0.000167116	1	1	3	A7LYT1	A7LYT1 [178-208]		0	3590.81	High	High	6.125e-05	3.529e-12	11.15	K.HPQVIVIADEIYEHINYIGAHQSIAQFPEMK.E	[178-208]
	FALSE	High	[R].KIADSDDLAMYLLEEAHVACVGGTSFGAPECIR.[M]	2xCarbamidomethyl [C20; C31]; 1xOxidation [M10]	6.73214e-09	0.000167116	1	1	2	A7LYT1	A7LYT1 [322-354]		1	3611.68	High	High	6.125e-05	5.627e-11	8.63	R.KIADSDDLAMYLLEEAHVACVGGTSFGAPECIR.M	[322-354]
	FALSE	High	[R].KIADSDDLAMYLLEEAHVACVGGTSFGAPECIR.[M]	2xCarbamidomethyl [C20; C31]	1.13761e-19	0.000167116	1	1	4	A7LYT1	A7LYT1 [322-354]		1	3595.69	High	High	6.1252e-05	3.13062e-24	10.87	R.KIADSDDLAMYLLEEAHVACVGGTSFGAPECIR.M	[322-354]
	FALSE	High	[K].KENGLEYTAAQISCANGAK.[Q]	1xCarbamidomethyl [C14]; 2xDeamidated [N3; N16]	1.41738e-06	0.000167116	1	1	7	A7LYT1	A7LYT1 [65-83]		1	2026.94	High	High	6.125e-05	4.058e-08	5.47	K.KENGLEYTAAQISCANGAK.Q	[65-83]
	FALSE	High	[K].KENGLEYTAAQISCANGAK.[Q]	1xCarbamidomethyl [C14]; 1xDeamidated [N]	2.11905e-05	0.000167116	1	1	4	A7LYT1	A7LYT1 [65-83]		1	2025.95	High	High	6.125e-05	1.129e-06	4.16	K.KENGLEYTAAQISCANGAK.Q	[65-83]
	FALSE	High	[K].IADSDDLAMYLLEEAHVACVGGTSFGAPECIR.[M]	2xCarbamidomethyl [C19; C30]	6.03719e-10	0.000167116	1	1	4	A7LYT1	A7LYT1 [323-354]		0	3467.59	High	High	6.125e-05	2.894e-12	9.32	K.IADSDDLAMYLLEEAHVACVGGTSFGAPECIR.M	[323-354]
High	A7M2U8	Fructose-1,6-bisphosphate aldolase, class II OS=Bacteroides ovatus (strain ATCC 8483 / DSM 1896 / JCM 5824 / BCRC 10623 / CCUG 4943 / NCTC 11153) OX=411476 GN=fba PE=4 SV=1	0	298.791	74	23	212	23	334	36.5	5.67	23	212
	Checked	Confidence	Annotated Sequence	Modifications	Qvality PEP	Qvality q-value	# Protein Groups	# Proteins	# PSMs	Master Protein Accessions	Positions in Master Proteins	Modifications in Master Proteins	# Missed Cleavages	Theo. MH+ [Da]	Found in Sample: [S1] F1: Sample, BoDSus	Confidence (by Search Engine): A2 Sequest HT (BoDSus)	Percolator q-Value (by Search Engine): A2 Sequest HT (BoDSus)	Percolator PEP (by Search Engine): A2 Sequest HT (BoDSus)	XCorr (by Search Engine): A2 Sequest HT (BoDSus)	Sequence in Protein	Positions in Proteins
	FALSE	High	[R].MVPPPLAFEVLDAVMEK.[L]		9.79259e-06	0.000167116	1	1	7	A7M2U8	A7M2U8 [209-225]		0	1885.98	High	High	6.125e-05	4.377e-07	4.53	R.MVPPPLAFEVLDAVMEK.L	[209-225]
	FALSE	High	[R].MVPPPLAFEVLDAVMEK.[L]	1xOxidation [M]	7.55215e-08	0.000167116	1	1	9	A7M2U8	A7M2U8 [209-225]		0	1901.98	High	High	6.125e-05	1.097e-09	4.76	R.MVPPPLAFEVLDAVMEK.L	[209-225]
	FALSE	High	[K].IINVLGSDNKLAQ.[-]	1xDeamidated [N9]	0.00428931	0.000167116	1	1	1	A7M2U8	A7M2U8 [322-334]		1	1385.76	High	High	6.125e-05	0.0007805	2.32	K.IINVLGSDNKLAQ.-	[322-334]
	FALSE	High	[K].IINVLGSDNK.[L]		0.000367851	0.000167116	1	1	6	A7M2U8	A7M2U8 [322-331]		0	1072.6	High	High	6.125e-05	3.787e-05	2.98	K.IINVLGSDNK.L	[322-331]
	FALSE	High	[K].LPGFPIVLHGSSSVPEEEVETINKYGGALK.[A]	1xDeamidated [N23]	0.000630205	0.000167116	1	1	1	A7M2U8	A7M2U8 [226-255]		1	3168.65	High	High	6.125e-05	7.331e-05	2.5	K.LPGFPIVLHGSSSVPEEEVETINKYGGALK.A	[226-255]
	FALSE	High	[K].LPGFPIVLHGSSSVPEEEVETINK.[Y]	1xDeamidated [N23]	0.00428931	0.000167116	1	1	4	A7M2U8	A7M2U8 [226-249]		0	2579.32	High	High	6.125e-05	0.0007775	2.41	K.LPGFPIVLHGSSSVPEEEVETINK.Y	[226-249]
	FALSE	High	[K].LPGFPIVLHGSSSVPEEEVETINK.[Y]		2.22246e-10	0.000167116	1	1	12	A7M2U8	A7M2U8 [226-249]		0	2578.34	High	High	6.125e-05	8.453e-13	6.93	K.LPGFPIVLHGSSSVPEEEVETINK.Y	[226-249]
	FALSE	High	[K].INIDSDSR.[L]		0.00609579	0.000167116	1	1	8	A7M2U8	A7M2U8 [276-283]		0	919.448	High	High	6.125e-05	0.001199	2.37	K.INIDSDSR.L	[276-283]
	FALSE	High	[K].VFAEKPAEFDPR.[K]		2.74087e-05	0.000167116	1	1	4	A7M2U8	A7M2U8 [293-304]		0	1405.71	High	High	6.125e-05	1.544e-06	2.95	K.VFAEKPAEFDPR.K	[293-304]
	FALSE	High	[R].YMAQGAVEYAK.[E]		0.000886194	0.000167116	1	1	1	A7M2U8	A7M2U8 [70-80]		0	1230.58	High	High	6.125e-05	0.0001113	2.21	R.YMAQGAVEYAK.E	[70-80]
	FALSE	High	[K].SPVILQVSK.[G]		0.000701838	0.000167116	1	1	3	A7M2U8	A7M2U8 [49-57]		0	970.593	High	High	6.125e-05	8.381e-05	2.56	K.SPVILQVSK.G	[49-57]
	FALSE	High	[R].QYANATLLR.[Y]	1xDeamidated [N4]	0.00307118	0.000167116	1	1	3	A7M2U8	A7M2U8 [61-69]		0	1050.56	High	High	6.125e-05	0.0005171	2.64	R.QYANATLLR.Y	[61-69]
	FALSE	High	[R].QYANATLLR.[Y]		0.00411397	0.000167116	1	1	3	A7M2U8	A7M2U8 [61-69]		0	1049.57	High	High	6.125e-05	0.0007399	2.55	R.QYANATLLR.Y	[61-69]
	FALSE	High	[K].SCIDSGFSSVMIDGSHLPYEENVALTKK.[V]	1xCarbamidomethyl [C2]; 1xOxidation [M11]	3.04503e-07	0.000167116	1	1	3	A7M2U8	A7M2U8 [104-131]		1	3100.46	High	High	6.125e-05	6.111e-09	6.41	K.SCIDSGFSSVMIDGSHLPYEENVALTKK.V	[104-131]
	FALSE	High	[K].SCIDSGFSSVMIDGSHLPYEENVALTKK.[V]	1xCarbamidomethyl [C2]	3.35437e-11	0.000167116	1	1	6	A7M2U8	A7M2U8 [104-131]		1	3084.47	High	High	6.125e-05	8.257e-14	7.56	K.SCIDSGFSSVMIDGSHLPYEENVALTKK.V	[104-131]
	FALSE	High	[K].SCIDSGFSSVMIDGSHLPYEENVALTK.[K]	1xCarbamidomethyl [C2]; 1xDeamidated [N22]; 1xOxidation [M11]	0.00210829	0.000167116	1	1	1	A7M2U8	A7M2U8 [104-130]		0	2973.35	High	High	6.125e-05	0.0003254	5.47	K.SCIDSGFSSVMIDGSHLPYEENVALTK.K	[104-130]
	FALSE	High	[K].SCIDSGFSSVMIDGSHLPYEENVALTK.[K]	1xCarbamidomethyl [C2]; 1xOxidation [M11]	8.65571e-09	0.000167116	1	1	28	A7M2U8	A7M2U8 [104-130]		0	2972.37	High	High	6.125e-05	7.616e-11	6.36	K.SCIDSGFSSVMIDGSHLPYEENVALTK.K	[104-130]
	FALSE	High	[K].SCIDSGFSSVMIDGSHLPYEENVALTK.[K]	1xCarbamidomethyl [C2]; 1xDeamidated [N22]	6.92935e-05	0.000167116	1	1	3	A7M2U8	A7M2U8 [104-130]		0	2957.35	High	High	6.125e-05	4.845e-06	4.41	K.SCIDSGFSSVMIDGSHLPYEENVALTK.K	[104-130]
	FALSE	High	[K].SCIDSGFSSVMIDGSHLPYEENVALTK.[K]	1xCarbamidomethyl [C2]	1.73677e-11	0.000167116	1	1	11	A7M2U8	A7M2U8 [104-130]		0	2956.37	High	High	6.125e-05	3.658e-14	6.39	K.SCIDSGFSSVMIDGSHLPYEENVALTK.K	[104-130]
	FALSE	High	[K].SCIDSGFSSVMIDGSHLPYEENVALTKK.[V]	1xCarbamidomethyl [C2]; 1xDeamidated [N22]; 1xOxidation [M11]	0.0870221	0.00138263	1	1	1	A7M2U8	A7M2U8 [104-131]		1	3101.44	High	High	0.0005615	0.03302	2.5	K.SCIDSGFSSVMIDGSHLPYEENVALTKK.V	[104-131]
	FALSE	High	[R].TGCDSLAISIGTSHGAYKFTPEQCHIDPK.[T]	2xCarbamidomethyl [C3; C24]	0.116086	0.00291507	1	1	1	A7M2U8	A7M2U8 [177-205]		1	3190.49	High	High	0.001101	0.04776	2.18	R.TGCDSLAISIGTSHGAYKFTPEQCHIDPK.T	[177-205]
	FALSE	High	[R].TGCDSLAISIGTSHGAYK.[F]	1xCarbamidomethyl [C3]	2.25202e-09	0.000167116	1	1	23	A7M2U8	A7M2U8 [177-194]		0	1837.87	High	High	6.125e-05	1.463e-11	4.51	R.TGCDSLAISIGTSHGAYK.F	[177-194]
	FALSE	High	[K].DLGLVNTR.[E]	1xDeamidated [N6]	0.0145781	0.000350922	1	1	3	A7M2U8	A7M2U8 [6-13]		0	888.479	High	High	0.0001127	0.00352	1.83	K.DLGLVNTR.E	[6-13]
	FALSE	High	[K].DLGLVNTR.[E]		0.0333124	0.000725636	1	1	4	A7M2U8	A7M2U8 [6-13]		0	887.495	High	High	0.0002192	0.009878	2.21	K.DLGLVNTR.E	[6-13]
	FALSE	High	[K].ELGCAHPEIVLHLDHGDTFETCK.[S]	2xCarbamidomethyl [C4; C22]	1.76823e-11	0.000167116	1	1	42	A7M2U8	A7M2U8 [81-103]		0	2678.23	High	High	6.125e-05	3.742e-14	9.07	K.ELGCAHPEIVLHLDHGDTFETCK.S	[81-103]
	FALSE	High	[K].AAIGIPEEELRK.[A]		0.000230678	0.000167116	1	1	8	A7M2U8	A7M2U8 [256-267]		1	1325.74	High	High	6.125e-05	2.129e-05	2.66	K.AAIGIPEEELRK.A	[256-267]
	FALSE	High	[K].AAIGIPEEELR.[K]		0.00024344	0.000167116	1	1	3	A7M2U8	A7M2U8 [256-266]		0	1197.65	High	High	6.125e-05	2.272e-05	2.77	K.AAIGIPEEELR.K	[256-266]
	FALSE	High	[K].HKIINVLGSDNK.[L]		0.022799	0.000350922	1	1	2	A7M2U8	A7M2U8 [320-331]		1	1337.75	High	High	0.0001127	0.00615	2.01	K.HKIINVLGSDNK.L	[320-331]
	FALSE	High	[R].KVFAEKPAEFDPR.[K]		0.0119943	0.000350922	1	1	4	A7M2U8	A7M2U8 [292-304]		1	1533.81	High	High	0.0001127	0.002775	2.37	R.KVFAEKPAEFDPR.K	[292-304]
	FALSE	High	[R].LAMTAAIR.[K]		0.0439578	0.000870829	1	1	1	A7M2U8	A7M2U8 [284-291]		0	846.487	High	High	0.0002613	0.014	2.45	R.LAMTAAIR.K	[284-291]
	FALSE	High	[K].FTPEQCHIDPK.[T]	1xCarbamidomethyl [C6]	0.00229217	0.000167116	1	1	5	A7M2U8	A7M2U8 [195-205]		0	1371.64	High	High	6.125e-05	0.0003603	2	K.FTPEQCHIDPK.T	[195-205]
	FALSE	High	[K].GGYAIPAFNFNNMEQMQAIIKAAVETKSPVILQVSK.[G]		7.0043e-06	0.000167116	1	1	1	A7M2U8	A7M2U8 [22-57]		2	3908.04	High	High	6.125e-05	2.892e-07	6.85	K.GGYAIPAFNFNNMEQMQAIIKAAVETKSPVILQVSK.G	[22-57]
High	A7LYR1	GMP synthase (glutamine-hydrolyzing) OS=Bacteroides ovatus (strain ATCC 8483 / DSM 1896 / JCM 5824 / BCRC 10623 / CCUG 4943 / NCTC 11153) OX=411476 GN=guaA PE=4 SV=1	0	451.535	70	33	203	33	435	48.3	5.59	33	203
	Checked	Confidence	Annotated Sequence	Modifications	Qvality PEP	Qvality q-value	# Protein Groups	# Proteins	# PSMs	Master Protein Accessions	Positions in Master Proteins	Modifications in Master Proteins	# Missed Cleavages	Theo. MH+ [Da]	Found in Sample: [S1] F1: Sample, BoDSus	Confidence (by Search Engine): A2 Sequest HT (BoDSus)	Percolator q-Value (by Search Engine): A2 Sequest HT (BoDSus)	Percolator PEP (by Search Engine): A2 Sequest HT (BoDSus)	XCorr (by Search Engine): A2 Sequest HT (BoDSus)	Sequence in Protein	Positions in Proteins
	FALSE	High	[K].NFVNDQIELIKR.[Q]	1xDeamidated [N]	9.07053e-05	0.000167116	1	1	6	A7LYR1	A7LYR1 [125-136]		1	1489.8	High	High	6.125e-05	6.761e-06	3.6	K.NFVNDQIELIKR.Q	[125-136]
	FALSE	High	[K].NFVNDQIELIKR.[Q]		0.000207126	0.000167116	1	1	5	A7LYR1	A7LYR1 [125-136]		1	1488.82	High	High	6.125e-05	1.864e-05	3.54	K.NFVNDQIELIKR.Q	[125-136]
	FALSE	High	[K].NFVNDQIELIK.[R]	1xDeamidated [N]	0.000542675	0.000167116	1	1	3	A7LYR1	A7LYR1 [125-135]		0	1333.7	High	High	6.125e-05	6.091e-05	2.35	K.NFVNDQIELIK.R	[125-135]
	FALSE	High	[K].NFVNDQIELIK.[R]		0.000279354	0.000167116	1	1	4	A7LYR1	A7LYR1 [125-135]		0	1332.72	High	High	6.125e-05	2.699e-05	3.02	K.NFVNDQIELIK.R	[125-135]
	FALSE	High	[-].MKQDMIVILDLGSHENTVLAR.[A]	2xOxidation [M1; M5]	7.81027e-05	0.000167116	1	1	1	A7LYR1	A7LYR1 [1-21]		1	2415.24	High	High	6.125e-05	5.63e-06	4.02	-.MKQDMIVILDLGSHENTVLAR.A	[1-21]
	FALSE	High	[-].MKQDMIVILDLGSHENTVLAR.[A]	1xDeamidated [Q3]; 1xOxidation [M]	0.000969355	0.000167116	1	1	2	A7LYR1	A7LYR1 [1-21]		1	2400.23	High	High	6.125e-05	0.0001247	3.81	-.MKQDMIVILDLGSHENTVLAR.A	[1-21]
	FALSE	High	[-].MKQDMIVILDLGSHENTVLAR.[A]	1xOxidation [M]	5.26747e-09	0.000167116	1	1	7	A7LYR1	A7LYR1 [1-21]		1	2399.24	High	High	6.125e-05	4.143e-11	5.82	-.MKQDMIVILDLGSHENTVLAR.A	[1-21]
	FALSE	High	[-].MKQDMIVILDLGSHENTVLAR.[A]		1.41881e-10	0.000167116	1	1	10	A7LYR1	A7LYR1 [1-21]		1	2383.25	High	High	6.125e-05	4.847e-13	7.2	-.MKQDMIVILDLGSHENTVLAR.A	[1-21]
	FALSE	High	[K].QDMIVILDLGSHENTVLAR.[A]	1xOxidation [M3]	7.67132e-05	0.000167116	1	1	1	A7LYR1	A7LYR1 [3-21]		0	2140.11	High	High	6.125e-05	5.505e-06	2.67	K.QDMIVILDLGSHENTVLAR.A	[3-21]
	FALSE	High	[K].QDMIVILDLGSHENTVLAR.[A]		4.61773e-09	0.000167116	1	1	2	A7LYR1	A7LYR1 [3-21]		0	2124.11	High	High	6.125e-05	3.522e-11	5.99	K.QDMIVILDLGSHENTVLAR.A	[3-21]
	FALSE	High	[R].QPFPGPGLGVR.[C]		0.00106667	0.000167116	1	1	1	A7LYR1	A7LYR1 [311-321]		0	1124.62	High	High	6.125e-05	0.0001397	2.24	R.QPFPGPGLGVR.C	[311-321]
	FALSE	High	[R].QLFKDEVR.[A]		0.0164038	0.000350922	1	1	1	A7LYR1	A7LYR1 [288-295]		1	1034.56	High	High	0.0001127	0.004094	2.19	R.QLFKDEVR.A	[288-295]
	FALSE	High	[K].IIGGEFIR.[V]		0.0117831	0.000350922	1	1	7	A7LYR1	A7LYR1 [223-230]		0	904.525	High	High	0.0001127	0.00271	1.99	K.IIGGEFIR.V	[223-230]
	FALSE	High	[R].VFEEEAR.[K]		0.0507281	0.000870829	1	1	3	A7LYR1	A7LYR1 [231-237]		0	879.421	High	High	0.0002613	0.01667	1.88	R.VFEEEAR.K	[231-237]
	FALSE	High	[K].VWQYFTVVPDFK.[S]		9.98185e-05	0.000167116	1	1	1	A7LYR1	A7LYR1 [354-365]		0	1528.78	High	High	6.125e-05	7.614e-06	3.34	K.VWQYFTVVPDFK.S	[354-365]
	FALSE	High	[K].SHHNVGGLPEDLKFQLVEPLR.[Q]		8.26138e-08	0.000167116	1	1	4	A7LYR1	A7LYR1 [267-287]		1	2385.27	High	High	6.125e-05	1.227e-09	4.83	K.SHHNVGGLPEDLKFQLVEPLR.Q	[267-287]
	FALSE	High	[K].SHHNVGGLPEDLK.[F]		3.29137e-07	0.000167116	1	1	7	A7LYR1	A7LYR1 [267-279]		0	1402.71	High	High	6.125e-05	6.738e-09	4.36	K.SHHNVGGLPEDLK.F	[267-279]
	FALSE	High	[K].SFVFDTCK.[A]	1xCarbamidomethyl [C7]	0.0190052	0.000350922	1	1	2	A7LYR1	A7LYR1 [109-116]		0	1003.46	High	High	0.0001127	0.004917	2.03	K.SFVFDTCK.A	[109-116]
	FALSE	High	[R].SFDWPVIIR.[A]		0.00870847	0.000167116	1	1	3	A7LYR1	A7LYR1 [375-383]		0	1132.61	High	High	6.125e-05	0.001862	2.02	R.SFDWPVIIR.A	[375-383]
	FALSE	High	[R].EEFQLAGLDK.[K]		0.0023758	0.000167116	1	1	2	A7LYR1	A7LYR1 [343-352]		0	1149.58	High	High	6.125e-05	0.0003752	2.54	R.EEFQLAGLDK.K	[343-352]
	FALSE	High	[R].EEFQLAGLDKK.[V]		0.000214697	0.000167116	1	1	3	A7LYR1	A7LYR1 [343-353]		1	1277.67	High	High	6.125e-05	1.942e-05	3.54	R.EEFQLAGLDKK.V	[343-353]
	FALSE	High	[R].ALGVYSEIYPHDITVEELK.[A]		1.85956e-09	0.000167116	1	1	9	A7LYR1	A7LYR1 [25-43]		0	2176.12	High	High	6.125e-05	1.151e-11	7.12	R.ALGVYSEIYPHDITVEELK.A	[25-43]
	FALSE	High	[K].AEANWNMK.[N]	1xDeamidated [N6]	0.0193435	0.000350922	1	1	1	A7LYR1	A7LYR1 [117-124]		0	964.419	High	High	0.0001127	0.005024	1.4	K.AEANWNMK.N	[117-124]
	FALSE	High	[R].CLGAITR.[D]	1xCarbamidomethyl [C1]	0.0329279	0.000725636	1	1	4	A7LYR1	A7LYR1 [322-328]		0	790.424	High	High	0.0002192	0.009742	2.49	R.CLGAITR.D	[322-328]
	FALSE	High	[K].ANLVYVDVTDRFLNK.[L]		9.39087e-06	0.000167116	1	1	1	A7LYR1	A7LYR1 [196-210]		1	1766.94	High	High	6.125e-05	4.141e-07	4.25	K.ANLVYVDVTDRFLNK.L	[196-210]
	FALSE	High	[K].ANLVYVDVTDR.[F]		0.000354882	0.000167116	1	1	5	A7LYR1	A7LYR1 [196-206]		0	1264.65	High	High	6.125e-05	3.623e-05	2.92	K.ANLVYVDVTDR.F	[196-206]
	FALSE	High	[R].AVNTVDAMTATIEPIDWPILMK.[I]	1xOxidation [M]	2.50248e-06	0.000167116	1	1	9	A7LYR1	A7LYR1 [384-405]		0	2445.24	High	High	6.125e-05	8.158e-08	4.03	R.AVNTVDAMTATIEPIDWPILMK.I	[384-405]
	FALSE	High	[R].AVNTVDAMTATIEPIDWPILMK.[I]	1xDeamidated [N3]	2.73749e-06	0.000167116	1	1	4	A7LYR1	A7LYR1 [384-405]		0	2430.23	High	High	6.125e-05	9.076e-08	3.53	R.AVNTVDAMTATIEPIDWPILMK.I	[384-405]
	FALSE	High	[R].AVNTVDAMTATIEPIDWPILMK.[I]		1.61279e-08	0.000167116	1	1	5	A7LYR1	A7LYR1 [384-405]		0	2429.25	High	High	6.125e-05	1.644e-10	6.49	R.AVNTVDAMTATIEPIDWPILMK.I	[384-405]
	FALSE	High	[R].KGESEDVVEVFSNQLK.[A]	1xDeamidated [N13]	0.000834753	0.000167116	1	1	4	A7LYR1	A7LYR1 [180-195]		1	1808.89	High	High	6.125e-05	0.0001036	3.9	R.KGESEDVVEVFSNQLK.A	[180-195]
	FALSE	High	[R].KGESEDVVEVFSNQLK.[A]		9.94292e-13	0.000167116	1	1	10	A7LYR1	A7LYR1 [180-195]		1	1807.91	High	High	6.125e-05	1.084e-15	7.55	R.KGESEDVVEVFSNQLK.A	[180-195]
	FALSE	High	[R].KLNGIDFLGQGTIYPDIVESGTK.[T]	1xDeamidated [N3]	1.26475e-11	0.000167116	1	1	4	A7LYR1	A7LYR1 [238-260]		1	2466.28	High	High	6.125e-05	2.483e-14	7.57	R.KLNGIDFLGQGTIYPDIVESGTK.T	[238-260]
	FALSE	High	[R].KLNGIDFLGQGTIYPDIVESGTK.[T]		1.40542e-08	0.000167116	1	1	3	A7LYR1	A7LYR1 [238-260]		1	2465.29	High	High	6.125e-05	1.383e-10	6.38	R.KLNGIDFLGQGTIYPDIVESGTK.T	[238-260]
	FALSE	High	[R].KIIGGEFIR.[V]		0.00157318	0.000167116	1	1	1	A7LYR1	A7LYR1 [222-230]		1	1032.62	High	High	6.125e-05	0.0002257	2.67	R.KIIGGEFIR.V	[222-230]
	FALSE	High	[K].LAGVEDPEQKR.[K]		7.22575e-05	0.000167116	1	1	3	A7LYR1	A7LYR1 [211-221]		1	1241.65	High	High	6.125e-05	5.104e-06	2.9	K.LAGVEDPEQKR.K	[211-221]
	FALSE	High	[K].LAGVEDPEQK.[R]		7.01277e-05	0.000167116	1	1	3	A7LYR1	A7LYR1 [211-220]		0	1085.55	High	High	6.125e-05	4.92e-06	2.82	K.LAGVEDPEQK.R	[211-220]
	FALSE	High	[K].LAEFTDDIEAIK.[A]		3.29546e-06	0.000167116	1	1	11	A7LYR1	A7LYR1 [93-104]		0	1364.69	High	High	6.125e-05	1.142e-07	3.91	K.LAEFTDDIEAIK.A	[93-104]
	FALSE	High	[K].FQLVEPLR.[Q]		0.044722	0.000870829	1	1	6	A7LYR1	A7LYR1 [280-287]		0	1001.58	High	High	0.0002613	0.01423	1.55	K.FQLVEPLR.Q	[280-287]
	FALSE	High	[R].ESDAILREEFQLAGLDKK.[V]		1.80068e-06	0.000167116	1	1	11	A7LYR1	A7LYR1 [336-353]		2	2062.08	High	High	6.125e-05	5.44e-08	5.34	R.ESDAILREEFQLAGLDKK.V	[336-353]
	FALSE	High	[R].ESDAILREEFQLAGLDK.[K]		8.35045e-09	0.000167116	1	1	12	A7LYR1	A7LYR1 [336-352]		1	1933.99	High	High	6.125e-05	7.301e-11	5.2	R.ESDAILREEFQLAGLDK.K	[336-352]
	FALSE	High	[R].ESDAILR.[E]		0.0832598	0.00138263	1	1	2	A7LYR1	A7LYR1 [336-342]		0	803.426	High	High	0.000461	0.03113	2.13	R.ESDAILR.E	[336-342]
	FALSE	High	[K].GIIINGGPNNVIDGVAIDINPAIYTLGIPVMAAGHDK.[A]	1xOxidation [M31]	1.19723e-07	0.000167116	1	1	2	A7LYR1	A7LYR1 [50-86]		0	3728.97	High	High	6.125e-05	1.939e-09	5.2	K.GIIINGGPNNVIDGVAIDINPAIYTLGIPVMAAGHDK.A	[50-86]
	FALSE	High	[K].GIIINGGPNNVIDGVAIDINPAIYTLGIPVMAAGHDK.[A]	3xDeamidated [N9; N10; N20]	0.00168007	0.000167116	1	1	1	A7LYR1	A7LYR1 [50-86]		0	3715.93	High	High	6.125e-05	0.0002454	2.42	K.GIIINGGPNNVIDGVAIDINPAIYTLGIPVMAAGHDK.A	[50-86]
	FALSE	High	[K].GIIINGGPNNVIDGVAIDINPAIYTLGIPVMAAGHDK.[A]	2xDeamidated [N5; N9]	3.6968e-05	0.000167116	1	1	1	A7LYR1	A7LYR1 [50-86]		0	3714.94	High	High	6.125e-05	2.242e-06	6.94	K.GIIINGGPNNVIDGVAIDINPAIYTLGIPVMAAGHDK.A	[50-86]
	FALSE	High	[K].GIIINGGPNNVIDGVAIDINPAIYTLGIPVMAAGHDK.[A]	1xDeamidated [N]	6.19883e-08	0.000167116	1	1	7	A7LYR1	A7LYR1 [50-86]		0	3713.96	High	High	6.125e-05	8.586e-10	4.88	K.GIIINGGPNNVIDGVAIDINPAIYTLGIPVMAAGHDK.A	[50-86]
	FALSE	High	[K].GIIINGGPNNVIDGVAIDINPAIYTLGIPVMAAGHDK.[A]		2.30371e-10	0.000167116	1	1	4	A7LYR1	A7LYR1 [50-86]		0	3712.97	High	High	6.125e-05	8.84e-13	6.7	K.GIIINGGPNNVIDGVAIDINPAIYTLGIPVMAAGHDK.A	[50-86]
	FALSE	High	[K].GIIINGGPNNVIDGVAIDINPAIYTLGIPVMAAGHDK.[A]	1xDeamidated [N]; 1xOxidation [M31]	2.75392e-06	0.000167116	1	1	3	A7LYR1	A7LYR1 [50-86]		0	3729.95	High	High	6.125e-05	9.191e-08	5.26	K.GIIINGGPNNVIDGVAIDINPAIYTLGIPVMAAGHDK.A	[50-86]
	FALSE	High	[K].GESEDVVEVFSNQLK.[A]		0.000865248	0.000167116	1	1	2	A7LYR1	A7LYR1 [181-195]		0	1679.81	High	High	6.125e-05	0.0001081	2.85	K.GESEDVVEVFSNQLK.A	[181-195]
High	A7M4R8	serine--tRNA ligase OS=Bacteroides ovatus (strain ATCC 8483 / DSM 1896 / JCM 5824 / BCRC 10623 / CCUG 4943 / NCTC 11153) OX=411476 GN=serS PE=4 SV=1	0	398.871	76	38	176	38	424	47.8	5.69	38	176
	Checked	Confidence	Annotated Sequence	Modifications	Qvality PEP	Qvality q-value	# Protein Groups	# Proteins	# PSMs	Master Protein Accessions	Positions in Master Proteins	Modifications in Master Proteins	# Missed Cleavages	Theo. MH+ [Da]	Found in Sample: [S1] F1: Sample, BoDSus	Confidence (by Search Engine): A2 Sequest HT (BoDSus)	Percolator q-Value (by Search Engine): A2 Sequest HT (BoDSus)	Percolator PEP (by Search Engine): A2 Sequest HT (BoDSus)	XCorr (by Search Engine): A2 Sequest HT (BoDSus)	Sequence in Protein	Positions in Proteins
	FALSE	High	[K].NAKETIDQVIALNDKR.[R]		0.0148386	0.000350922	1	1	1	A7M4R8	A7M4R8 [25-40]		2	1827.99	High	High	0.0001127	0.003598	1.98	K.NAKETIDQVIALNDKR.R	[25-40]
	FALSE	High	[K].NAKETIDQVIALNDK.[R]	1xDeamidated [N1]	0.00126104	0.000167116	1	1	1	A7M4R8	A7M4R8 [25-39]		1	1672.88	High	High	6.125e-05	0.0001724	3.5	K.NAKETIDQVIALNDK.R	[25-39]
	FALSE	High	[K].NAKETIDQVIALNDK.[R]		7.18265e-05	0.000167116	1	1	2	A7M4R8	A7M4R8 [25-39]		1	1671.89	High	High	6.125e-05	5.076e-06	3.3	K.NAKETIDQVIALNDK.R	[25-39]
	FALSE	High	[K].MGGMETELPKDALPHWELAK.[K]	1xOxidation [M]	2.39983e-06	0.000167116	1	1	5	A7M4R8	A7M4R8 [130-149]		1	2269.1	High	High	6.125e-05	7.717e-08	4.16	K.MGGMETELPKDALPHWELAK.K	[130-149]
	FALSE	High	[K].MGGMETELPKDALPHWELAK.[K]		2.33725e-08	0.000167116	1	1	5	A7M4R8	A7M4R8 [130-149]		1	2253.1	High	High	6.125e-05	2.592e-10	4.76	K.MGGMETELPKDALPHWELAK.K	[130-149]
	FALSE	High	[K].MGGMETELPK.[D]	1xOxidation [M1]	0.000135438	0.000167116	1	1	2	A7M4R8	A7M4R8 [130-139]		0	1108.5	High	High	6.125e-05	1.102e-05	2.31	K.MGGMETELPK.D	[130-139]
	FALSE	High	[K].MGGMETELPK.[D]		0.000429756	0.000167116	1	1	3	A7M4R8	A7M4R8 [130-139]		0	1092.51	High	High	6.125e-05	4.58e-05	2.35	K.MGGMETELPK.D	[130-139]
	FALSE	High	[K].QSHQEMLDHVEGLLQK.[L]		4.79845e-07	0.000167116	1	1	4	A7M4R8	A7M4R8 [300-315]		0	1891.93	High	High	6.125e-05	1.068e-08	4.28	K.QSHQEMLDHVEGLLQK.L	[300-315]
	FALSE	High	[K].QSHQEMLDHVEGLLQK.[L]	1xOxidation [M6]	0.0139877	0.000350922	1	1	7	A7M4R8	A7M4R8 [300-315]		0	1907.93	High	High	0.0001127	0.003362	2.16	K.QSHQEMLDHVEGLLQK.L	[300-315]
	FALSE	High	[K].QSHQEMLDHVEGLLQKLELPYR.[I]	1xDeamidated [Q15]	0.00554193	0.000167116	1	1	1	A7M4R8	A7M4R8 [300-321]		1	2664.35	High	High	6.125e-05	0.001064	5.23	K.QSHQEMLDHVEGLLQKLELPYR.I	[300-321]
	FALSE	High	[K].QSHQEMLDHVEGLLQKLELPYR.[I]		0.000123812	0.000167116	1	1	2	A7M4R8	A7M4R8 [300-321]		1	2663.36	High	High	6.125e-05	9.929e-06	6.45	K.QSHQEMLDHVEGLLQKLELPYR.I	[300-321]
	FALSE	High	[K].QITENTEAVLR.[G]	1xDeamidated [N5]	0.000267896	0.000167116	1	1	2	A7M4R8	A7M4R8 [6-16]		0	1274.66	High	High	6.125e-05	2.556e-05	2.77	K.QITENTEAVLR.G	[6-16]
	FALSE	High	[K].QITENTEAVLR.[G]		0.000367851	0.000167116	1	1	6	A7M4R8	A7M4R8 [6-16]		0	1273.67	High	High	6.125e-05	3.794e-05	2.69	K.QITENTEAVLR.G	[6-16]
	FALSE	High	[K].NLAEVNSLSR.[T]		0.000458987	0.000167116	1	1	2	A7M4R8	A7M4R8 [50-59]		0	1102.59	High	High	6.125e-05	4.954e-05	2.75	K.NLAEVNSLSR.T	[50-59]
	FALSE	High	[R].LHEFSK.[V]		0.175925	0.00637798	1	1	1	A7M4R8	A7M4R8 [281-286]		0	760.399	High	High	0.002299	0.08152	1.63	R.LHEFSK.V	[281-286]
	FALSE	High	[R].IVAALLENNQTPEGIRIPK.[A]		1.92994e-08	0.000167116	1	1	7	A7M4R8	A7M4R8 [394-412]		1	2076.18	High	High	6.125e-05	2.042e-10	5.42	R.IVAALLENNQTPEGIRIPK.A	[394-412]
	FALSE	High	[R].IVAALLENNQTPEGIR.[I]	1xDeamidated [N]	4.9208e-06	0.000167116	1	1	3	A7M4R8	A7M4R8 [394-409]		0	1738.93	High	High	6.125e-05	1.871e-07	3.88	R.IVAALLENNQTPEGIR.I	[394-409]
	FALSE	High	[R].IVAALLENNQTPEGIR.[I]		1.71438e-07	0.000167116	1	1	8	A7M4R8	A7M4R8 [394-409]		0	1737.95	High	High	6.125e-05	3.02e-09	4.84	R.IVAALLENNQTPEGIR.I	[394-409]
	FALSE	High	[K].ITGAGFPVYK.[G]		0.00125353	0.000167116	1	1	5	A7M4R8	A7M4R8 [162-171]		0	1052.58	High	High	6.125e-05	0.0001712	2.71	K.ITGAGFPVYK.G	[162-171]
	FALSE	High	[K].YDLIDFDLGVK.[I]		0.000414605	0.000167116	1	1	1	A7M4R8	A7M4R8 [151-161]		0	1297.67	High	High	6.125e-05	4.378e-05	2.84	K.YDLIDFDLGVK.I	[151-161]
	FALSE	High	[R].WLEVSSVSNFDTYQANR.[L]		2.0464e-09	0.000167116	1	1	13	A7M4R8	A7M4R8 [350-366]		0	2015.95	High	High	6.125e-05	1.293e-11	5.43	R.WLEVSSVSNFDTYQANR.L	[350-366]
	FALSE	High	[K].SGYTEIMPPTVVNAASGYGTGQLPDK.[E]	1xDeamidated [N13]	0.00294551	0.000167116	1	1	1	A7M4R8	A7M4R8 [192-217]		0	2654.27	High	High	6.125e-05	0.0004899	4.45	K.SGYTEIMPPTVVNAASGYGTGQLPDK.E	[192-217]
	FALSE	High	[R].RSTQNELDK.[N]		0.113015	0.00291507	1	1	2	A7M4R8	A7M4R8 [41-49]		1	1090.55	High	High	0.001101	0.04617	2.06	R.RSTQNELDK.N	[41-49]
	FALSE	High	[R].RSTQNELDKNLAEVNSLSR.[T]		1.56172e-05	0.000167116	1	1	2	A7M4R8	A7M4R8 [41-59]		2	2174.12	High	High	6.125e-05	7.77e-07	5.83	R.RSTQNELDKNLAEVNSLSR.T	[41-59]
	FALSE	High	[R].TIGQLMK.[E]		0.0870221	0.00138263	1	1	5	A7M4R8	A7M4R8 [60-66]		0	790.449	High	High	0.0005615	0.03302	1.96	R.TIGQLMK.E	[60-66]
	FALSE	High	[R].STQNELDKNLAEVNSLSR.[T]	1xDeamidated [N]	4.87324e-09	0.000167116	1	1	11	A7M4R8	A7M4R8 [42-59]		1	2019	High	High	6.125e-05	3.781e-11	6.1	R.STQNELDKNLAEVNSLSR.T	[42-59]
	FALSE	High	[R].STQNELDKNLAEVNSLSR.[T]		2.76357e-08	0.000167116	1	1	8	A7M4R8	A7M4R8 [42-59]		1	2018.01	High	High	6.125e-05	3.185e-10	6.25	R.STQNELDKNLAEVNSLSR.T	[42-59]
	FALSE	High	[R].STQNELDK.[N]	2xDeamidated [Q3; N4]	0.108837	0.00241163	1	1	1	A7M4R8	A7M4R8 [42-49]		0	936.416	High	High	0.0009064	0.04382	1.27	R.STQNELDK.N	[42-49]
	FALSE	High	[R].STQNELDK.[N]		0.0307095	0.000725636	1	1	2	A7M4R8	A7M4R8 [42-49]		0	934.448	High	High	0.0002192	0.0089	2.11	R.STQNELDK.N	[42-49]
	FALSE	High	[K].TELCHTLNGSALALPR.[I]	1xCarbamidomethyl [C4]	2.31519e-06	0.000167116	1	1	1	A7M4R8	A7M4R8 [378-393]		0	1752.91	High	High	6.125e-05	7.398e-08	3.77	K.TELCHTLNGSALALPR.I	[378-393]
	FALSE	High	[R].EAGSYGKDVR.[G]		0.0114394	0.000350922	1	1	1	A7M4R8	A7M4R8 [267-276]		1	1081.53	High	High	0.0001127	0.002616	1.89	R.EAGSYGKDVR.G	[267-276]
	FALSE	High	[K].ELDAAMTQAATDMQNVLYTIPNIPYDSVPEGVGAEDNVVEK.[M]	1xDeamidated [N22]; 1xOxidation [M]	0.000192776	0.000167116	1	1	2	A7M4R8	A7M4R8 [89-129]		0	4425.06	High	High	6.125e-05	1.707e-05	6.45	K.ELDAAMTQAATDMQNVLYTIPNIPYDSVPEGVGAEDNVVEK.M	[89-129]
	FALSE	High	[K].ELDAAMTQAATDMQNVLYTIPNIPYDSVPEGVGAEDNVVEK.[M]	1xOxidation [M]	4.72959e-09	0.000167116	1	1	2	A7M4R8	A7M4R8 [89-129]		0	4424.08	High	High	6.125e-05	3.627e-11	6.83	K.ELDAAMTQAATDMQNVLYTIPNIPYDSVPEGVGAEDNVVEK.M	[89-129]
	FALSE	High	[K].ELDAAMTQAATDMQNVLYTIPNIPYDSVPEGVGAEDNVVEK.[M]	1xDeamidated [N]	3.63476e-09	0.000167116	1	1	2	A7M4R8	A7M4R8 [89-129]		0	4409.07	High	High	6.125e-05	2.627e-11	6.01	K.ELDAAMTQAATDMQNVLYTIPNIPYDSVPEGVGAEDNVVEK.M	[89-129]
	FALSE	High	[K].ELDAAMTQAATDMQNVLYTIPNIPYDSVPEGVGAEDNVVEK.[M]		6.464e-08	0.000167116	1	1	4	A7M4R8	A7M4R8 [89-129]		0	4408.08	High	High	6.125e-05	9.091e-10	8.57	K.ELDAAMTQAATDMQNVLYTIPNIPYDSVPEGVGAEDNVVEK.M	[89-129]
	FALSE	High	[K].EGKKEEAETAR.[A]		0.000924076	0.000167116	1	1	4	A7M4R8	A7M4R8 [67-77]		2	1247.62	High	High	6.125e-05	0.0001178	2.43	K.EGKKEEAETAR.A	[67-77]
	FALSE	High	[K].EGQMYHCEVDDLYLIPTAEVPVTNIYR.[D]	1xCarbamidomethyl [C7]	3.98106e-08	0.000167116	1	1	1	A7M4R8	A7M4R8 [218-244]		0	3225.52	High	High	6.125e-05	5e-10	5.8	K.EGQMYHCEVDDLYLIPTAEVPVTNIYR.D	[218-244]
	FALSE	High	[K].EGNKELDAAMTQAATDMQNVLYTIPNIPYDSVPEGVGAEDNVVEK.[M]	2xDeamidated [N19; N26]; 1xOxidation [M17]	7.65258e-07	0.000167116	1	1	1	A7M4R8	A7M4R8 [85-129]		1	4854.25	High	High	6.125e-05	1.895e-08	7.73	K.EGNKELDAAMTQAATDMQNVLYTIPNIPYDSVPEGVGAEDNVVEK.M	[85-129]
	FALSE	High	[K].EGNKELDAAMTQAATDMQNVLYTIPNIPYDSVPEGVGAEDNVVEK.[M]	1xOxidation [M10]	0.00010285	0.000167116	1	1	1	A7M4R8	A7M4R8 [85-129]		1	4852.28	High	High	6.125e-05	7.879e-06	6.75	K.EGNKELDAAMTQAATDMQNVLYTIPNIPYDSVPEGVGAEDNVVEK.M	[85-129]
	FALSE	High	[K].EGNKELDAAMTQAATDMQNVLYTIPNIPYDSVPEGVGAEDNVVEK.[M]	1xDeamidated [N3]	0.0296555	0.000725636	1	1	1	A7M4R8	A7M4R8 [85-129]		1	4837.27	High	High	0.0002192	0.008548	1.35	K.EGNKELDAAMTQAATDMQNVLYTIPNIPYDSVPEGVGAEDNVVEK.M	[85-129]
	FALSE	High	[K].EGNKELDAAMTQAATDMQNVLYTIPNIPYDSVPEGVGAEDNVVEK.[M]		7.69851e-07	0.000167116	1	1	3	A7M4R8	A7M4R8 [85-129]		1	4836.29	High	High	6.125e-05	1.913e-08	9.8	K.EGNKELDAAMTQAATDMQNVLYTIPNIPYDSVPEGVGAEDNVVEK.M	[85-129]
	FALSE	High	[R].ALINFFLDEARK.[S]		0.000158235	0.000167116	1	1	3	A7M4R8	A7M4R8 [180-191]		1	1436.79	High	High	6.125e-05	1.341e-05	3.64	R.ALINFFLDEARK.S	[180-191]
	FALSE	High	[R].ALINFFLDEAR.[K]		0.000481486	0.000167116	1	1	2	A7M4R8	A7M4R8 [180-190]		0	1308.69	High	High	6.125e-05	5.247e-05	3.2	R.ALINFFLDEAR.K	[180-190]
	FALSE	High	[K].DALPHWELAK.[K]		0.00115288	0.000167116	1	1	3	A7M4R8	A7M4R8 [140-149]		0	1179.62	High	High	6.125e-05	0.000154	2.89	K.DALPHWELAK.K	[140-149]
	FALSE	High	[K].KEEAETAR.[A]		0.00918635	0.000167116	1	1	1	A7M4R8	A7M4R8 [70-77]		1	933.464	High	High	6.125e-05	0.001987	2.59	K.KEEAETAR.A	[70-77]
	FALSE	High	[R].IDKPEHSK.[Q]		0.0391743	0.000870829	1	1	2	A7M4R8	A7M4R8 [292-299]		0	953.505	High	High	0.0002613	0.01204	1.71	R.IDKPEHSK.Q	[292-299]
	FALSE	High	[K].LELPYR.[I]		0.139692	0.00459657	1	1	4	A7M4R8	A7M4R8 [316-321]		0	790.446	High	High	0.001635	0.06046	1.78	K.LELPYR.I	[316-321]
	FALSE	High	[K].KTELCHTLNGSALALPR.[I]	1xCarbamidomethyl [C5]; 1xDeamidated [N9]	0.00089151	0.000167116	1	1	1	A7M4R8	A7M4R8 [377-393]		1	1881.99	High	High	6.125e-05	0.0001127	2.53	K.KTELCHTLNGSALALPR.I	[377-393]
	FALSE	High	[K].KTELCHTLNGSALALPR.[I]	1xCarbamidomethyl [C5]	6.54997e-07	0.000167116	1	1	3	A7M4R8	A7M4R8 [377-393]		1	1881	High	High	6.125e-05	1.566e-08	5.15	K.KTELCHTLNGSALALPR.I	[377-393]
	FALSE	High	[R].KSGYTEIMPPTVVNAASGYGTGQLPDK.[E]		2.08606e-08	0.000167116	1	1	2	A7M4R8	A7M4R8 [191-217]		1	2781.38	High	High	6.125e-05	2.263e-10	5.88	R.KSGYTEIMPPTVVNAASGYGTGQLPDK.E	[191-217]
	FALSE	High	[K].KYDLIDFDLGVK.[I]		1.70415e-07	0.000167116	1	1	7	A7M4R8	A7M4R8 [150-161]		1	1425.76	High	High	6.125e-05	2.992e-09	5.21	K.KYDLIDFDLGVK.I	[150-161]
	FALSE	High	[K].ETIDQVIALNDKR.[R]	1xDeamidated [N10]	0.000117321	0.000167116	1	1	1	A7M4R8	A7M4R8 [28-40]		1	1515.8	High	High	6.125e-05	9.282e-06	3.1	K.ETIDQVIALNDKR.R	[28-40]
	FALSE	High	[K].ETIDQVIALNDKR.[R]		1.67799e-05	0.000167116	1	1	1	A7M4R8	A7M4R8 [28-40]		1	1514.82	High	High	6.125e-05	8.457e-07	4.17	K.ETIDQVIALNDKR.R	[28-40]
	FALSE	High	[K].ETIDQVIALNDK.[R]	1xDeamidated [N10]	4.45028e-05	0.000167116	1	1	3	A7M4R8	A7M4R8 [28-39]		0	1359.7	High	High	6.125e-05	2.806e-06	3.53	K.ETIDQVIALNDK.R	[28-39]
	FALSE	High	[K].ETIDQVIALNDK.[R]		9.68764e-05	0.000167116	1	1	6	A7M4R8	A7M4R8 [28-39]		0	1358.72	High	High	6.125e-05	7.32e-06	3.44	K.ETIDQVIALNDK.R	[28-39]
	FALSE	High	[K].GKGAQLQR.[A]		0.116086	0.00291507	1	1	1	A7M4R8	A7M4R8 [172-179]		1	857.495	High	High	0.001101	0.0477	2.07	K.GKGAQLQR.A	[172-179]
High	A7LRT1	6-phosphogluconate dehydrogenase, decarboxylating OS=Bacteroides ovatus (strain ATCC 8483 / DSM 1896 / JCM 5824 / BCRC 10623 / CCUG 4943 / NCTC 11153) OX=411476 GN=gnd PE=3 SV=1	0	417.462	70	29	174	29	508	55.9	7.09	29	174
	Checked	Confidence	Annotated Sequence	Modifications	Qvality PEP	Qvality q-value	# Protein Groups	# Proteins	# PSMs	Master Protein Accessions	Positions in Master Proteins	Modifications in Master Proteins	# Missed Cleavages	Theo. MH+ [Da]	Found in Sample: [S1] F1: Sample, BoDSus	Confidence (by Search Engine): A2 Sequest HT (BoDSus)	Percolator q-Value (by Search Engine): A2 Sequest HT (BoDSus)	Percolator PEP (by Search Engine): A2 Sequest HT (BoDSus)	XCorr (by Search Engine): A2 Sequest HT (BoDSus)	Sequence in Protein	Positions in Proteins
	FALSE	High	[K].MIHNGIEYGDMQLIAEAYWVMK.[K]	1xOxidation [M11]	0.000363476	0.000167116	1	1	1	A7LRT1	A7LRT1 [210-231]		0	2628.23	High	High	6.125e-05	3.733e-05	5.44	K.MIHNGIEYGDMQLIAEAYWVMK.K	[210-231]
	FALSE	High	[K].MIHNGIEYGDMQLIAEAYWVMK.[K]	2xDeamidated [N4; Q12]	7.40079e-05	0.000167116	1	1	1	A7LRT1	A7LRT1 [210-231]		0	2614.2	High	High	6.125e-05	5.246e-06	4.07	K.MIHNGIEYGDMQLIAEAYWVMK.K	[210-231]
	FALSE	High	[K].QFQCQHTQPIYNK.[A]	1xCarbamidomethyl [C4]	1.81373e-05	0.000167116	1	1	4	A7LRT1	A7LRT1 [328-340]		0	1691.8	High	High	6.125e-05	9.34e-07	3.13	K.QFQCQHTQPIYNK.A	[328-340]
	FALSE	High	[K].QFQCQHTQPIYNKAELVK.[N]	1xCarbamidomethyl [C4]	0.0591514	0.000870829	1	1	1	A7LRT1	A7LRT1 [328-345]		1	2232.12	High	High	0.0002613	0.0203	2.64	K.QFQCQHTQPIYNKAELVK.N	[328-345]
	FALSE	High	[K].NIEGFTDIK.[A]		0.0165008	0.000350922	1	1	3	A7LRT1	A7LRT1 [76-84]		0	1036.53	High	High	0.0001127	0.004111	2.38	K.NIEGFTDIK.A	[76-84]
	FALSE	High	[K].LLDLTNEEMADVFAR.[W]	1xOxidation [M9]	1.18446e-06	0.000167116	1	1	8	A7LRT1	A7LRT1 [233-247]		0	1752.85	High	High	6.125e-05	3.256e-08	3.32	K.LLDLTNEEMADVFAR.W	[233-247]
	FALSE	High	[K].LLDLTNEEMADVFAR.[W]	1xDeamidated [N6]	6.36479e-06	0.000167116	1	1	1	A7LRT1	A7LRT1 [233-247]		0	1737.84	High	High	6.125e-05	2.568e-07	4.28	K.LLDLTNEEMADVFAR.W	[233-247]
	FALSE	High	[K].LLDLTNEEMADVFAR.[W]		1.22623e-07	0.000167116	1	1	16	A7LRT1	A7LRT1 [233-247]		0	1736.85	High	High	6.125e-05	1.999e-09	4.15	K.LLDLTNEEMADVFAR.W	[233-247]
	FALSE	High	[K].ILDAAGQK.[G]		0.0278138	0.000725636	1	1	2	A7LRT1	A7LRT1 [279-286]		0	815.462	High	High	0.0002192	0.00786	2	K.ILDAAGQK.G	[279-286]
	FALSE	High	[K].LVSYAQGFAVLQR.[A]		0.000176229	0.000167116	1	1	4	A7LRT1	A7LRT1 [356-368]		0	1451.8	High	High	6.125e-05	1.529e-05	2.74	K.LVSYAQGFAVLQR.A	[356-368]
	FALSE	High	[R].VQLAESK.[G]		0.109425	0.00241163	1	1	1	A7LRT1	A7LRT1 [138-144]		0	774.436	High	High	0.0009064	0.04409	1.92	R.VQLAESK.G	[138-144]
	FALSE	High	[R].SIFLNDIAAAFEATDKPK.[H]	1xDeamidated [N5]	4.72959e-09	0.000167116	1	1	2	A7LRT1	A7LRT1 [394-411]		0	1952	High	High	6.125e-05	3.643e-11	5.62	R.SIFLNDIAAAFEATDKPK.H	[394-411]
	FALSE	High	[R].SIFLNDIAAAFEATDKPK.[H]		3.24413e-09	0.000167116	1	1	6	A7LRT1	A7LRT1 [394-411]		0	1951.02	High	High	6.125e-05	2.278e-11	4.56	R.SIFLNDIAAAFEATDKPK.H	[394-411]
	FALSE	High	[K].SGGYLIDK.[I]		0.00865692	0.000167116	1	1	4	A7LRT1	A7LRT1 [271-278]		0	852.446	High	High	6.125e-05	0.001852	2.21	K.SGGYLIDK.I	[271-278]
	FALSE	High	[K].SLVAESMKEELPVPAFSSALNYFYSLTSADLPANLVQAQR.[D]	1xDeamidated [N21]	8.24241e-05	0.000167116	1	1	3	A7LRT1	A7LRT1 [432-471]		1	4358.19	High	High	6.125e-05	6.013e-06	3.33	K.SLVAESMKEELPVPAFSSALNYFYSLTSADLPANLVQAQR.D	[432-471]
	FALSE	High	[K].SLVAESMKEELPVPAFSSALNYFYSLTSADLPANLVQAQR.[D]		1.70203e-08	0.000167116	1	1	5	A7LRT1	A7LRT1 [432-471]		1	4357.21	High	High	6.125e-05	1.751e-10	8.54	K.SLVAESMKEELPVPAFSSALNYFYSLTSADLPANLVQAQR.D	[432-471]
	FALSE	High	[K].SLVAESMK.[E]		0.0380591	0.000870829	1	1	1	A7LRT1	A7LRT1 [432-439]		0	864.45	High	High	0.0002613	0.01163	2.33	K.SLVAESMK.E	[432-439]
	FALSE	High	[K].SLVAESMKEELPVPAFSSALNYFYSLTSADLPANLVQAQR.[D]	2xDeamidated [N21; N34]	0.000218585	0.000167116	1	1	1	A7LRT1	A7LRT1 [432-471]		1	4359.17	High	High	6.125e-05	1.998e-05	2.7	K.SLVAESMKEELPVPAFSSALNYFYSLTSADLPANLVQAQR.D	[432-471]
	FALSE	High	[K].SLVAESMKEELPVPAFSSALNYFYSLTSADLPANLVQAQR.[D]	1xOxidation [M7]	1.13049e-05	0.000167116	1	1	1	A7LRT1	A7LRT1 [432-471]		1	4373.2	High	High	6.125e-05	5.197e-07	7.17	K.SLVAESMKEELPVPAFSSALNYFYSLTSADLPANLVQAQR.D	[432-471]
	FALSE	High	[K].SLVAESMKEELPVPAFSSALNYFYSLTSADLPANLVQAQR.[D]	1xDeamidated [N21]; 1xOxidation [M7]	1.96979e-06	0.000167116	1	1	3	A7LRT1	A7LRT1 [432-471]		1	4374.18	High	High	6.125e-05	6.071e-08	4.35	K.SLVAESMKEELPVPAFSSALNYFYSLTSADLPANLVQAQR.D	[432-471]
	FALSE	High	[R].RVQLAESK.[G]		0.0608499	0.000870829	1	1	1	A7LRT1	A7LRT1 [137-144]		1	930.537	High	High	0.0002613	0.02103	2.6	R.RVQLAESK.G	[137-144]
	FALSE	High	[K].TLLPGWK.[S]		0.025481	0.000546323	1	1	11	A7LRT1	A7LRT1 [425-431]		0	814.482	High	High	0.0001681	0.007083	1.86	K.TLLPGWK.S	[425-431]
	FALSE	High	[R].TVPGVEEGVVER.[F]		0.000272748	0.000167116	1	1	5	A7LRT1	A7LRT1 [55-66]		0	1270.66	High	High	6.125e-05	2.618e-05	2.94	R.TVPGVEEGVVER.F	[55-66]
	FALSE	High	[K].TDIGLIGLAVMGENLALNMESK.[G]	1xOxidation [M]	1.75373e-08	0.000167116	1	1	7	A7LRT1	A7LRT1 [24-45]		0	2305.18	High	High	6.125e-05	1.817e-10	4.8	K.TDIGLIGLAVMGENLALNMESK.G	[24-45]
	FALSE	High	[K].TDIGLIGLAVMGENLALNMESK.[G]		4.28709e-11	0.000167116	1	1	7	A7LRT1	A7LRT1 [24-45]		0	2289.18	High	High	6.125e-05	1.114e-13	5.78	K.TDIGLIGLAVMGENLALNMESK.G	[24-45]
	FALSE	High	[R].SYLIEITANILR.[H]		0.000370059	0.000167116	1	1	2	A7LRT1	A7LRT1 [255-266]		0	1405.8	High	High	6.125e-05	3.797e-05	3.03	R.SYLIEITANILR.H	[255-266]
	FALSE	High	[R].DYFGAHTFER.[K]		0.00270933	0.000167116	1	1	5	A7LRT1	A7LRT1 [472-481]		0	1242.55	High	High	6.125e-05	0.0004424	2.88	R.DYFGAHTFER.K	[472-481]
	FALSE	High	[K].DKSGGYLIDK.[I]		0.00225146	0.000167116	1	1	2	A7LRT1	A7LRT1 [269-278]		1	1095.57	High	High	6.125e-05	0.0003523	2.67	K.DKSGGYLIDK.I	[269-278]
	FALSE	High	[K].EELPVPAFSSALNYFYSLTSADLPANLVQAQR.[D]	1xDeamidated [N13]	0.0823428	0.00138263	1	1	1	A7LRT1	A7LRT1 [440-471]		0	3512.76	High	High	0.000461	0.0308	1.33	K.EELPVPAFSSALNYFYSLTSADLPANLVQAQR.D	[440-471]
	FALSE	High	[K].EELPVPAFSSALNYFYSLTSADLPANLVQAQR.[D]		4.17627e-08	0.000167116	1	1	1	A7LRT1	A7LRT1 [440-471]		0	3511.77	High	High	6.125e-05	5.307e-10	5.95	K.EELPVPAFSSALNYFYSLTSADLPANLVQAQR.D	[440-471]
	FALSE	High	[R].AGSPVDELMDQLFPLLSPGDILIDGGNSNYEDTNRR.[V]	1xDeamidated [Q11]; 1xOxidation [M9]	0.00613218	0.000167116	1	1	1	A7LRT1	A7LRT1 [102-137]		1	3935.86	High	High	6.125e-05	0.001208	2.87	R.AGSPVDELMDQLFPLLSPGDILIDGGNSNYEDTNRR.V	[102-137]
	FALSE	High	[R].AGSPVDELMDQLFPLLSPGDILIDGGNSNYEDTNRR.[V]	1xOxidation [M9]	1.85307e-07	0.000167116	1	1	3	A7LRT1	A7LRT1 [102-137]		1	3934.88	High	High	6.125e-05	3.312e-09	5.37	R.AGSPVDELMDQLFPLLSPGDILIDGGNSNYEDTNRR.V	[102-137]
	FALSE	High	[R].AGSPVDELMDQLFPLLSPGDILIDGGNSNYEDTNRR.[V]	2xDeamidated [N/Q]	6.00238e-05	0.000167116	1	1	2	A7LRT1	A7LRT1 [102-137]		1	3920.85	High	High	6.125e-05	4.06e-06	2.74	R.AGSPVDELMDQLFPLLSPGDILIDGGNSNYEDTNRR.V	[102-137]
	FALSE	High	[R].AGSPVDELMDQLFPLLSPGDILIDGGNSNYEDTNRR.[V]	1xDeamidated [N27]	0.00184862	0.000167116	1	1	1	A7LRT1	A7LRT1 [102-137]		1	3919.87	High	High	6.125e-05	0.0002761	2.74	R.AGSPVDELMDQLFPLLSPGDILIDGGNSNYEDTNRR.V	[102-137]
	FALSE	High	[R].AGSPVDELMDQLFPLLSPGDILIDGGNSNYEDTNRR.[V]		8.34008e-10	0.000167116	1	1	8	A7LRT1	A7LRT1 [102-137]		1	3918.88	High	High	6.125e-05	4.308e-12	7.97	R.AGSPVDELMDQLFPLLSPGDILIDGGNSNYEDTNRR.V	[102-137]
	FALSE	High	[R].AGSPVDELMDQLFPLLSPGDILIDGGNSNYEDTNR.[R]	1xOxidation [M9]	3.07089e-05	0.000167116	1	1	2	A7LRT1	A7LRT1 [102-136]		0	3778.78	High	High	6.125e-05	1.778e-06	4.17	R.AGSPVDELMDQLFPLLSPGDILIDGGNSNYEDTNR.R	[102-136]
	FALSE	High	[R].AGSPVDELMDQLFPLLSPGDILIDGGNSNYEDTNR.[R]		3.35099e-07	0.000167116	1	1	2	A7LRT1	A7LRT1 [102-136]		0	3762.78	High	High	6.125e-05	6.867e-09	7.58	R.AGSPVDELMDQLFPLLSPGDILIDGGNSNYEDTNR.R	[102-136]
	FALSE	High	[K].AFVDSIAIPR.[K]		0.000834753	0.000167116	1	1	3	A7LRT1	A7LRT1 [85-94]		0	1088.61	High	High	6.125e-05	0.0001034	2.65	K.AFVDSIAIPR.K	[85-94]
	FALSE	High	[K].APDGTPCCQWVGPAGSGHFVK.[M]	2xCarbamidomethyl [C7; C8]	4.31382e-06	0.000167116	1	1	3	A7LRT1	A7LRT1 [189-209]		0	2228	High	High	6.125e-05	1.591e-07	6.22	K.APDGTPCCQWVGPAGSGHFVK.M	[189-209]
	FALSE	High	[R].ASDAFGWHLDLASIAR.[M]		2.03926e-07	0.000167116	1	1	1	A7LRT1	A7LRT1 [369-384]		0	1729.87	High	High	6.125e-05	3.725e-09	4.5	R.ASDAFGWHLDLASIAR.M	[369-384]
	FALSE	High	[K].KLLDLTNEEMADVFAR.[W]		4.22655e-08	0.000167116	1	1	5	A7LRT1	A7LRT1 [232-247]		1	1864.95	High	High	6.125e-05	5.364e-10	3.75	K.KLLDLTNEEMADVFAR.W	[232-247]
	FALSE	High	[R].GQFFHENWTGHGGDTK.[S]	1xDeamidated [N7]	0.0622417	0.000870829	1	1	1	A7LRT1	A7LRT1 [487-502]		0	1818.78	High	High	0.0002613	0.02166	2.08	R.GQFFHENWTGHGGDTK.S	[487-502]
	FALSE	High	[R].GQFFHENWTGHGGDTK.[S]		1.97915e-07	0.000167116	1	1	8	A7LRT1	A7LRT1 [487-502]		0	1817.8	High	High	6.125e-05	3.583e-09	5.3	R.GQFFHENWTGHGGDTK.S	[487-502]
	FALSE	High	[K].GKNIEGFTDIK.[A]		0.000236266	0.000167116	1	1	4	A7LRT1	A7LRT1 [74-84]		1	1221.65	High	High	6.125e-05	2.2e-05	3.22	K.GKNIEGFTDIK.A	[74-84]
	FALSE	High	[K].GFLFVGSGVSGGEEGALNGASIMPGGSEK.[A]	1xDeamidated [N18]; 1xOxidation [M23]	6.83864e-06	0.000167116	1	1	1	A7LRT1	A7LRT1 [145-173]		0	2728.28	High	High	6.125e-05	2.817e-07	5.04	K.GFLFVGSGVSGGEEGALNGASIMPGGSEK.A	[145-173]
	FALSE	High	[K].GFLFVGSGVSGGEEGALNGASIMPGGSEK.[A]	1xOxidation [M23]	5.2556e-06	0.000167116	1	1	1	A7LRT1	A7LRT1 [145-173]		0	2727.29	High	High	6.125e-05	2.027e-07	4.16	K.GFLFVGSGVSGGEEGALNGASIMPGGSEK.A	[145-173]
	FALSE	High	[K].GFLFVGSGVSGGEEGALNGASIMPGGSEK.[A]	1xDeamidated [N18]	3.94257e-11	0.000167116	1	1	8	A7LRT1	A7LRT1 [145-173]		0	2712.28	High	High	6.125e-05	1.002e-13	5.95	K.GFLFVGSGVSGGEEGALNGASIMPGGSEK.A	[145-173]
	FALSE	High	[K].GFLFVGSGVSGGEEGALNGASIMPGGSEK.[A]		4.21082e-11	0.000167116	1	1	10	A7LRT1	A7LRT1 [145-173]		0	2711.3	High	High	6.125e-05	1.087e-13	6.15	K.GFLFVGSGVSGGEEGALNGASIMPGGSEK.A	[145-173]
High	A7M4M7	Phosphoribosylaminoimidazole-succinocarboxamide synthase OS=Bacteroides ovatus (strain ATCC 8483 / DSM 1896 / JCM 5824 / BCRC 10623 / CCUG 4943 / NCTC 11153) OX=411476 GN=purC PE=3 SV=1	0	317.657	86	35	164	35	314	35.8	5.24	35	164
	Checked	Confidence	Annotated Sequence	Modifications	Qvality PEP	Qvality q-value	# Protein Groups	# Proteins	# PSMs	Master Protein Accessions	Positions in Master Proteins	Modifications in Master Proteins	# Missed Cleavages	Theo. MH+ [Da]	Found in Sample: [S1] F1: Sample, BoDSus	Confidence (by Search Engine): A2 Sequest HT (BoDSus)	Percolator q-Value (by Search Engine): A2 Sequest HT (BoDSus)	Percolator PEP (by Search Engine): A2 Sequest HT (BoDSus)	XCorr (by Search Engine): A2 Sequest HT (BoDSus)	Sequence in Protein	Positions in Proteins
	FALSE	High	[K].QGLATPEEYEILEK.[Y]		4.94419e-07	0.000167116	1	1	7	A7M4M7	A7M4M7 [163-176]		0	1619.82	High	High	6.125e-05	1.109e-08	3.14	K.QGLATPEEYEILEK.Y	[163-176]
	FALSE	High	[K].LPDGMRENQKFPEPIVTPTTK.[A]		0.000723143	0.000167116	1	1	1	A7M4M7	A7M4M7 [125-145]		2	2398.24	High	High	6.125e-05	8.708e-05	3.56	K.LPDGMRENQKFPEPIVTPTTK.A	[125-145]
	FALSE	High	[K].LVMVATDR.[I]		0.00720062	0.000167116	1	1	3	A7M4M7	A7M4M7 [33-40]		0	904.492	High	High	6.125e-05	0.00148	2.32	K.LVMVATDR.I	[33-40]
	FALSE	High	[K].MATPDPMVTVGVLCEGFPVEMIVR.[G]	1xCarbamidomethyl [C14]	6.464e-08	0.000167116	1	1	3	A7M4M7	A7M4M7 [79-102]		0	2648.3	High	High	6.125e-05	9.094e-10	5.18	K.MATPDPMVTVGVLCEGFPVEMIVR.G	[79-102]
	FALSE	High	[R].ISAFDVVLPEGIPYKGQMLNQIAAK.[F]		6.26567e-09	0.000167116	1	1	2	A7M4M7	A7M4M7 [41-65]		1	2702.46	High	High	6.125e-05	5.117e-11	7.27	R.ISAFDVVLPEGIPYKGQMLNQIAAK.F	[41-65]
	FALSE	High	[R].ISAFDVVLPEGIPYK.[G]		2.35713e-06	0.000167116	1	1	3	A7M4M7	A7M4M7 [41-55]		0	1647.9	High	High	6.125e-05	7.566e-08	4.4	R.ISAFDVVLPEGIPYK.G	[41-55]
	FALSE	High	[R].ISAFDVVLPEGIPYKGQMLNQIAAK.[F]	1xOxidation [M18]	0.00020962	0.000167116	1	1	1	A7M4M7	A7M4M7 [41-65]		1	2718.45	High	High	6.125e-05	1.897e-05	3.18	R.ISAFDVVLPEGIPYKGQMLNQIAAK.F	[41-65]
	FALSE	High	[K].VPEMTPAIVQSISDRYIELFENITGEK.[F]		9.39087e-06	0.000167116	1	1	3	A7M4M7	A7M4M7 [265-291]		1	3079.57	High	High	6.125e-05	4.133e-07	5.12	K.VPEMTPAIVQSISDRYIELFENITGEK.F	[265-291]
	FALSE	High	[K].VPEMTPAIVQSISDR.[Y]		2.61868e-08	0.000167116	1	1	8	A7M4M7	A7M4M7 [265-279]		0	1642.85	High	High	6.125e-05	2.975e-10	4.28	K.VPEMTPAIVQSISDR.Y	[265-279]
	FALSE	High	[K].VRDVYNINGEK.[L]		5.72181e-05	0.000167116	1	1	5	A7M4M7	A7M4M7 [22-32]		1	1306.67	High	High	6.125e-05	3.837e-06	3.85	K.VRDVYNINGEK.L	[22-32]
	FALSE	High	[R].YIELFENITGEK.[F]		0.000123073	0.000167116	1	1	3	A7M4M7	A7M4M7 [280-291]		0	1455.74	High	High	6.125e-05	9.805e-06	3.22	R.YIELFENITGEK.F	[280-291]
	FALSE	High	[R].YFYSEGYQERFEKGEPQK.[Q]		0.100343	0.0018912	1	1	1	A7M4M7	A7M4M7 [224-241]		2	2285.05	High	High	0.0007571	0.03969	1.84	R.YFYSEGYQERFEKGEPQK.Q	[224-241]
	FALSE	High	[R].YFYSEGYQER.[F]		0.000282716	0.000167116	1	1	3	A7M4M7	A7M4M7 [224-233]		0	1341.57	High	High	6.125e-05	2.735e-05	2.38	R.YFYSEGYQER.F	[224-233]
	FALSE	High	[K].YTLALFK.[R]		0.106511	0.00224081	1	1	2	A7M4M7	A7M4M7 [177-183]		0	855.497	High	High	0.0008574	0.04278	1.69	K.YTLALFK.R	[177-183]
	FALSE	High	[K].RGTEIAAER.[G]		0.000723143	0.000167116	1	1	2	A7M4M7	A7M4M7 [184-192]		1	1002.53	High	High	6.125e-05	8.712e-05	2.84	K.RGTEIAAER.G	[184-192]
	FALSE	High	[K].TDFNFPGQK.[S]		0.00294551	0.000167116	1	1	5	A7M4M7	A7M4M7 [7-15]		0	1053.5	High	High	6.125e-05	0.0004889	2.28	K.TDFNFPGQK.S	[7-15]
	FALSE	High	[R].DVYNINGEK.[L]	1xDeamidated [N6]	0.0518997	0.000870829	1	1	1	A7M4M7	A7M4M7 [24-32]		0	1052.49	High	High	0.0002613	0.01716	1.62	R.DVYNINGEK.L	[24-32]
	FALSE	High	[R].DVYNINGEK.[L]		0.0185633	0.000350922	1	1	2	A7M4M7	A7M4M7 [24-32]		0	1051.51	High	High	0.0001127	0.004749	2.06	R.DVYNINGEK.L	[24-32]
	FALSE	High	[K].DGQKVPEMTPAIVQSISDRYIELFENITGEK.[F]	1xOxidation [M8]	0.0546307	0.000870829	1	1	1	A7M4M7	A7M4M7 [261-291]		2	3523.76	High	High	0.0002613	0.01827	2.83	K.DGQKVPEMTPAIVQSISDRYIELFENITGEK.F	[261-291]
	FALSE	High	[K].DGQKVPEMTPAIVQSISDRYIELFENITGEK.[F]		1.46919e-06	0.000167116	1	1	2	A7M4M7	A7M4M7 [261-291]		2	3507.77	High	High	6.125e-05	4.241e-08	4.66	K.DGQKVPEMTPAIVQSISDRYIELFENITGEK.F	[261-291]
	FALSE	High	[K].DGQKVPEMTPAIVQSISDR.[Y]	1xDeamidated [Q3]; 1xOxidation [M8]	0.0230678	0.000350922	1	1	1	A7M4M7	A7M4M7 [261-279]		1	2088.03	High	High	0.0001127	0.006248	2.8	K.DGQKVPEMTPAIVQSISDR.Y	[261-279]
	FALSE	High	[K].DGQKVPEMTPAIVQSISDR.[Y]	1xOxidation [M8]	6.6451e-05	0.000167116	1	1	3	A7M4M7	A7M4M7 [261-279]		1	2087.04	High	High	6.125e-05	4.605e-06	4.76	K.DGQKVPEMTPAIVQSISDR.Y	[261-279]
	FALSE	High	[K].DGQKVPEMTPAIVQSISDR.[Y]		4.69078e-06	0.000167116	1	1	8	A7M4M7	A7M4M7 [261-279]		1	2071.05	High	High	6.125e-05	1.76e-07	6.23	K.DGQKVPEMTPAIVQSISDR.Y	[261-279]
	FALSE	High	[R].EICGVKLPDGMR.[E]	1xCarbamidomethyl [C3]	0.0194575	0.000350922	1	1	1	A7M4M7	A7M4M7 [119-130]		1	1374.69	High	High	0.0001127	0.005036	2.39	R.EICGVKLPDGMR.E	[119-130]
	FALSE	High	[R].ENQKFPEPIVTPTTK.[A]		9.62985e-05	0.000167116	1	1	9	A7M4M7	A7M4M7 [131-145]		1	1728.92	High	High	6.125e-05	7.285e-06	3.95	R.ENQKFPEPIVTPTTK.A	[131-145]
	FALSE	High	[K].EDTSNIAER.[I]		0.000776948	0.000167116	1	1	5	A7M4M7	A7M4M7 [295-303]		0	1034.47	High	High	6.125e-05	9.476e-05	2.12	K.EDTSNIAER.I	[295-303]
	FALSE	High	[K].ALTKTDFNFPGQK.[S]		0.0371891	0.000870829	1	1	1	A7M4M7	A7M4M7 [3-15]		1	1466.76	High	High	0.0002613	0.01135	2.17	K.ALTKTDFNFPGQK.S	[3-15]
	FALSE	High	[K].AEMGLHDEDISKEEILKQGLATPEEYEILEK.[Y]	1xDeamidated [Q18]	0.00337889	0.000167116	1	1	1	A7M4M7	A7M4M7 [146-176]		2	3558.74	High	High	6.125e-05	0.0005801	3.3	K.AEMGLHDEDISKEEILKQGLATPEEYEILEK.Y	[146-176]
	FALSE	High	[K].AEMGLHDEDISKEEILKQGLATPEEYEILEK.[Y]		0.00494891	0.000167116	1	1	2	A7M4M7	A7M4M7 [146-176]		2	3557.76	High	High	6.125e-05	0.0009252	5.33	K.AEMGLHDEDISKEEILKQGLATPEEYEILEK.Y	[146-176]
	FALSE	High	[K].AEMGLHDEDISKEEILK.[Q]	1xOxidation [M3]	1.82647e-09	0.000167116	1	1	7	A7M4M7	A7M4M7 [146-162]		1	1972.95	High	High	6.125e-05	1.126e-11	5.3	K.AEMGLHDEDISKEEILK.Q	[146-162]
	FALSE	High	[K].AEMGLHDEDISKEEILK.[Q]		1.18861e-08	0.000167116	1	1	7	A7M4M7	A7M4M7 [146-162]		1	1956.96	High	High	6.125e-05	1.128e-10	5.54	K.AEMGLHDEDISKEEILK.Q	[146-162]
	FALSE	High	[K].AEMGLHDEDISK.[E]		0.0119943	0.000350922	1	1	1	A7M4M7	A7M4M7 [146-157]		0	1344.61	High	High	0.0001127	0.002774	1.57	K.AEMGLHDEDISK.E	[146-157]
	FALSE	High	[R].GTEIAAER.[G]		0.0578249	0.000870829	1	1	2	A7M4M7	A7M4M7 [185-192]		0	846.432	High	High	0.0002613	0.01963	2.3	R.GTEIAAER.G	[185-192]
	FALSE	High	[K].HNGTIYLMDEIHTPDSSR.[Y]	1xDeamidated [N2]	2.77045e-06	0.000167116	1	1	6	A7M4M7	A7M4M7 [206-223]		0	2086.95	High	High	6.125e-05	9.23e-08	4.57	K.HNGTIYLMDEIHTPDSSR.Y	[206-223]
	FALSE	High	[K].HNGTIYLMDEIHTPDSSR.[Y]		4.69553e-10	0.000167116	1	1	7	A7M4M7	A7M4M7 [206-223]		0	2085.97	High	High	6.125e-05	2.114e-12	6.22	K.HNGTIYLMDEIHTPDSSR.Y	[206-223]
	FALSE	High	[K].FLDATTDICPNWK.[M]	1xCarbamidomethyl [C9]; 1xDeamidated [N11]	0.00352299	0.000167116	1	1	1	A7M4M7	A7M4M7 [66-78]		0	1581.73	High	High	6.125e-05	0.0006107	1.98	K.FLDATTDICPNWK.M	[66-78]
	FALSE	High	[K].FLDATTDICPNWK.[M]	1xCarbamidomethyl [C9]	1.94876e-05	0.000167116	1	1	5	A7M4M7	A7M4M7 [66-78]		0	1580.74	High	High	6.125e-05	1.016e-06	3.5	K.FLDATTDICPNWK.M	[66-78]
	FALSE	High	[R].FEKGEPQK.[Q]		0.114235	0.00291507	1	1	3	A7M4M7	A7M4M7 [234-241]		1	962.494	High	High	0.001101	0.04656	2.47	R.FEKGEPQK.Q	[234-241]
	FALSE	High	[K].FVKEDTSNIAER.[I]		5.28715e-06	0.000167116	1	1	9	A7M4M7	A7M4M7 [292-303]		1	1408.71	High	High	6.125e-05	2.046e-07	3.04	K.FVKEDTSNIAER.I	[292-303]
	FALSE	High	[K].FPEPIVTPTTK.[A]		5.23062e-05	0.000167116	1	1	5	A7M4M7	A7M4M7 [135-145]		0	1229.68	High	High	6.125e-05	3.438e-06	2.88	K.FPEPIVTPTTK.A	[135-145]
	FALSE	High	[R].EWLMENGFQGK.[D]	1xDeamidated [N6]; 1xOxidation [M4]	0.000372279	0.000167116	1	1	2	A7M4M7	A7M4M7 [250-260]		0	1355.59	High	High	6.125e-05	3.828e-05	2.97	R.EWLMENGFQGK.D	[250-260]
	FALSE	High	[R].EWLMENGFQGK.[D]	1xOxidation [M4]	0.000381295	0.000167116	1	1	2	A7M4M7	A7M4M7 [250-260]		0	1354.61	High	High	6.125e-05	3.957e-05	3.05	R.EWLMENGFQGK.D	[250-260]
	FALSE	High	[R].EWLMENGFQGK.[D]	1xDeamidated [N6]	0.0026454	0.000167116	1	1	3	A7M4M7	A7M4M7 [250-260]		0	1339.6	High	High	6.125e-05	0.0004302	2.89	R.EWLMENGFQGK.D	[250-260]
	FALSE	High	[R].EWLMENGFQGK.[D]		0.000618998	0.000167116	1	1	4	A7M4M7	A7M4M7 [250-260]		0	1338.61	High	High	6.125e-05	7.188e-05	3.17	R.EWLMENGFQGK.D	[250-260]
	FALSE	High	[R].GLILVDTK.[Y]		0.022933	0.000350922	1	1	3	A7M4M7	A7M4M7 [193-200]		0	858.529	High	High	0.0001127	0.006196	1.95	R.GLILVDTK.Y	[193-200]
	FALSE	High	[R].GLILVDTKYEFGK.[H]		1.34472e-05	0.000167116	1	1	4	A7M4M7	A7M4M7 [193-205]		1	1482.82	High	High	6.125e-05	6.43e-07	3.79	R.GLILVDTKYEFGK.H	[193-205]
	FALSE	High	[K].GQMLNQIAAK.[F]	1xOxidation [M3]	0.00416332	0.000167116	1	1	1	A7M4M7	A7M4M7 [56-65]		0	1089.57	High	High	6.125e-05	0.0007483	1.88	K.GQMLNQIAAK.F	[56-65]
	FALSE	High	[K].GQMLNQIAAK.[F]		0.00222473	0.000167116	1	1	3	A7M4M7	A7M4M7 [56-65]		0	1073.58	High	High	6.125e-05	0.0003465	2.4	K.GQMLNQIAAK.F	[56-65]
High	A7LX84	Serine hydroxymethyltransferase OS=Bacteroides ovatus (strain ATCC 8483 / DSM 1896 / JCM 5824 / BCRC 10623 / CCUG 4943 / NCTC 11153) OX=411476 GN=glyA PE=3 SV=1	0	220.588	82	26	152	26	426	46.7	6.4	26	152
	Checked	Confidence	Annotated Sequence	Modifications	Qvality PEP	Qvality q-value	# Protein Groups	# Proteins	# PSMs	Master Protein Accessions	Positions in Master Proteins	Modifications in Master Proteins	# Missed Cleavages	Theo. MH+ [Da]	Found in Sample: [S1] F1: Sample, BoDSus	Confidence (by Search Engine): A2 Sequest HT (BoDSus)	Percolator q-Value (by Search Engine): A2 Sequest HT (BoDSus)	Percolator PEP (by Search Engine): A2 Sequest HT (BoDSus)	XCorr (by Search Engine): A2 Sequest HT (BoDSus)	Sequence in Protein	Positions in Proteins
	FALSE	High	[-].MKRDDIIFDIIEK.[E]		0.000549206	0.000167116	1	1	1	A7LX84	A7LX84 [1-13]		2	1635.88	High	High	6.125e-05	6.207e-05	2.91	-.MKRDDIIFDIIEK.E	[1-13]
	FALSE	High	[K].MIIGGGSAYSR.[E]		0.0284702	0.000725636	1	1	1	A7LX84	A7LX84 [162-172]		0	1111.56	High	High	0.0002192	0.008081	1.56	K.MIIGGGSAYSR.E	[162-172]
	FALSE	High	[R].MREIADK.[V]		0.0601651	0.000870829	1	1	1	A7LX84	A7LX84 [179-185]		1	862.445	High	High	0.0002613	0.02075	2.61	R.MREIADK.V	[179-185]
	FALSE	High	[K].MMSQLLDSAVFPGVQGGPLEHVIAAK.[A]	1xDeamidated [Q15]; 1xOxidation [M1]	3.67024e-06	0.000167116	1	1	1	A7LX84	A7LX84 [253-278]		0	2712.37	High	High	6.125e-05	1.301e-07	6.62	K.MMSQLLDSAVFPGVQGGPLEHVIAAK.A	[253-278]
	FALSE	High	[K].MMSQLLDSAVFPGVQGGPLEHVIAAK.[A]	1xOxidation [M1]	1.13164e-09	0.000167116	1	1	2	A7LX84	A7LX84 [253-278]		0	2711.39	High	High	6.125e-05	6.233e-12	6.39	K.MMSQLLDSAVFPGVQGGPLEHVIAAK.A	[253-278]
	FALSE	High	[K].MMSQLLDSAVFPGVQGGPLEHVIAAK.[A]	1xDeamidated [Q15]	2.98037e-05	0.000167116	1	1	1	A7LX84	A7LX84 [253-278]		0	2696.38	High	High	6.125e-05	1.721e-06	5.15	K.MMSQLLDSAVFPGVQGGPLEHVIAAK.A	[253-278]
	FALSE	High	[K].MMSQLLDSAVFPGVQGGPLEHVIAAK.[A]		6.2967e-05	0.000167116	1	1	1	A7LX84	A7LX84 [253-278]		0	2695.39	High	High	6.125e-05	4.306e-06	5.63	K.MMSQLLDSAVFPGVQGGPLEHVIAAK.A	[253-278]
	FALSE	High	[K].NMVPFDSR.[S]	1xOxidation [M2]	0.0684968	0.00104688	1	1	1	A7LX84	A7LX84 [355-362]		0	981.446	High	High	0.0003635	0.02438	2.04	K.NMVPFDSR.S	[355-362]
	FALSE	High	[K].NMVPFDSR.[S]		0.0213747	0.000350922	1	1	3	A7LX84	A7LX84 [355-362]		0	965.451	High	High	0.0001127	0.005671	2.3	K.NMVPFDSR.S	[355-362]
	FALSE	High	[R].LGTPAITTR.[G]		0.00152686	0.000167116	1	1	4	A7LX84	A7LX84 [372-380]		0	929.541	High	High	6.125e-05	0.0002179	2.5	R.LGTPAITTR.G	[372-380]
	FALSE	High	[R].LKEIFGAEWANVQPHSGAQANAAVFLAVLNPGDK.[F]		2.28481e-07	0.000167116	1	1	1	A7LX84	A7LX84 [74-107]		1	3562.84	High	High	6.125e-05	4.3e-09	6.55	R.LKEIFGAEWANVQPHSGAQANAAVFLAVLNPGDK.F	[74-107]
	FALSE	High	[R].VNETMKK.[Y]		0.20111	0.00883187	1	1	1	A7LX84	A7LX84 [414-420]		1	849.45	High	High	0.003106	0.0973	1.94	R.VNETMKK.Y	[414-420]
	FALSE	High	[R].VDYDQMEEVALR.[E]	1xOxidation [M6]	1.97222e-05	0.000167116	1	1	3	A7LX84	A7LX84 [146-157]		0	1483.67	High	High	6.125e-05	1.037e-06	3.69	R.VDYDQMEEVALR.E	[146-157]
	FALSE	High	[R].VDYDQMEEVALR.[E]		7.61637e-06	0.000167116	1	1	5	A7LX84	A7LX84 [146-157]		0	1467.68	High	High	6.125e-05	3.197e-07	3.68	R.VDYDQMEEVALR.E	[146-157]
	FALSE	High	[R].YYGGCEVVDQSEQIAIDR.[L]	1xCarbamidomethyl [C5]; 1xDeamidated [Q10]	8.24241e-05	0.000167116	1	1	4	A7LX84	A7LX84 [56-73]		0	2102.93	High	High	6.125e-05	5.991e-06	2.45	R.YYGGCEVVDQSEQIAIDR.L	[56-73]
	FALSE	High	[R].YYGGCEVVDQSEQIAIDR.[L]	1xCarbamidomethyl [C5]	5.92977e-10	0.000167116	1	1	64	A7LX84	A7LX84 [56-73]		0	2101.95	High	High	6.125e-05	2.817e-12	5.66	R.YYGGCEVVDQSEQIAIDR.L	[56-73]
	FALSE	High	[K].YAHIVTSTTHK.[T]		0.000718831	0.000167116	1	1	2	A7LX84	A7LX84 [212-222]		0	1257.66	High	High	6.125e-05	8.631e-05	2.34	K.YAHIVTSTTHK.T	[212-222]
	FALSE	High	[K].YAEGYPGKR.[Y]		0.0270139	0.000725636	1	1	2	A7LX84	A7LX84 [47-55]		1	1040.52	High	High	0.0002192	0.007582	2.37	K.YAEGYPGKR.Y	[47-55]
	FALSE	High	[K].YAEGYPGK.[R]		0.0120655	0.000350922	1	1	3	A7LX84	A7LX84 [47-54]		0	884.415	High	High	0.0001127	0.002796	1.96	K.YAEGYPGK.R	[47-54]
	FALSE	High	[R].SKYPELTGK.[V]		0.0195722	0.000350922	1	1	5	A7LX84	A7LX84 [331-339]		1	1022.55	High	High	0.0001127	0.00508	2.16	R.SKYPELTGK.V	[331-339]
	FALSE	High	[K].RDDIIFDIIEK.[E]		0.000902236	0.000167116	1	1	5	A7LX84	A7LX84 [3-13]		1	1376.74	High	High	6.125e-05	0.0001139	3.92	K.RDDIIFDIIEK.E	[3-13]
	FALSE	High	[R].SAFQTSGIR.[L]		0.0118531	0.000350922	1	1	3	A7LX84	A7LX84 [363-371]		0	966.5	High	High	0.0001127	0.002722	1.95	R.SAFQTSGIR.L	[363-371]
	FALSE	High	[R].EIADKVGAILMIDMAHPAGLIAAGVLENPVK.[Y]	1xDeamidated [N28]	0.0181315	0.000350922	1	1	1	A7LX84	A7LX84 [181-211]		1	3157.7	High	High	0.0001127	0.004641	3.75	R.EIADKVGAILMIDMAHPAGLIAAGVLENPVK.Y	[181-211]
	FALSE	High	[K].ALVSADITVNK.[N]		0.000264709	0.000167116	1	1	8	A7LX84	A7LX84 [344-354]		0	1130.64	High	High	6.125e-05	2.527e-05	2.53	K.ALVSADITVNK.N	[344-354]
	FALSE	High	[K].DFPNPWGK.[T]		0.133258	0.00392593	1	1	2	A7LX84	A7LX84 [237-244]		0	960.457	High	High	0.001392	0.05682	1.61	K.DFPNPWGK.T	[237-244]
	FALSE	High	[R].DDIIFDIIEK.[E]		0.00116675	0.000167116	1	1	2	A7LX84	A7LX84 [4-13]		0	1220.64	High	High	6.125e-05	0.0001563	2.71	R.DDIIFDIIEK.E	[4-13]
	FALSE	High	[R].DDIIFDIIEKEHQR.[Q]		3.83194e-05	0.000167116	1	1	1	A7LX84	A7LX84 [4-17]		1	1770.9	High	High	6.125e-05	2.345e-06	4.86	R.DDIIFDIIEKEHQR.Q	[4-17]
	FALSE	High	[K].AVAFGEILQPEFK.[E]		4.89741e-05	0.000167116	1	1	4	A7LX84	A7LX84 [279-291]		0	1448.78	High	High	6.125e-05	3.17e-06	3.37	K.AVAFGEILQPEFK.E	[279-291]
	FALSE	High	[K].FMGLNLAHGGHLSHGSLVNTSGIIYTPCEYNLNQETGR.[V]	1xCarbamidomethyl [C28]	1.76864e-06	0.000167116	1	1	3	A7LX84	A7LX84 [108-145]		0	4157.99	High	High	6.125e-05	5.297e-08	3.92	K.FMGLNLAHGGHLSHGSLVNTSGIIYTPCEYNLNQETGR.V	[108-145]
	FALSE	High	[K].GIELIASENFVSDQVMQAMGSCLTNK.[Y]	1xCarbamidomethyl [C22]; 2xOxidation [M16; M19]	0.00598791	0.000167116	1	1	1	A7LX84	A7LX84 [21-46]		0	2874.33	High	High	6.125e-05	0.001177	2.82	K.GIELIASENFVSDQVMQAMGSCLTNK.Y	[21-46]
	FALSE	High	[K].GIELIASENFVSDQVMQAMGSCLTNK.[Y]	1xCarbamidomethyl [C22]; 1xOxidation [M16]	0.000583059	0.000167116	1	1	1	A7LX84	A7LX84 [21-46]		0	2858.34	High	High	6.125e-05	6.651e-05	2.49	K.GIELIASENFVSDQVMQAMGSCLTNK.Y	[21-46]
	FALSE	High	[K].GIELIASENFVSDQVMQAMGSCLTNK.[Y]	1xCarbamidomethyl [C22]; 1xDeamidated [N9]	0.0201558	0.000350922	1	1	1	A7LX84	A7LX84 [21-46]		0	2843.33	High	High	0.0001127	0.005292	5.42	K.GIELIASENFVSDQVMQAMGSCLTNK.Y	[21-46]
	FALSE	High	[K].GIELIASENFVSDQVMQAMGSCLTNK.[Y]	1xCarbamidomethyl [C22]	2.74026e-10	0.000167116	1	1	7	A7LX84	A7LX84 [21-46]		0	2842.34	High	High	6.125e-05	1.092e-12	6.67	K.GIELIASENFVSDQVMQAMGSCLTNK.Y	[21-46]
	FALSE	High	[R].GAKEDLMLEIAEMIETVLSNVENEEVIAQVR.[A]	2xDeamidated [N20; N23]; 2xOxidation [M7; M13]	0.00907796	0.000167116	1	1	1	A7LX84	A7LX84 [381-411]		1	3506.71	High	High	6.125e-05	0.001961	1.89	R.GAKEDLMLEIAEMIETVLSNVENEEVIAQVR.A	[381-411]
	FALSE	High	[R].GAKEDLMLEIAEMIETVLSNVENEEVIAQVR.[A]	1xDeamidated [N20]; 2xOxidation [M7; M13]	0.00360808	0.000167116	1	1	1	A7LX84	A7LX84 [381-411]		1	3505.73	High	High	6.125e-05	0.0006288	2.05	R.GAKEDLMLEIAEMIETVLSNVENEEVIAQVR.A	[381-411]
	FALSE	High	[R].GAKEDLMLEIAEMIETVLSNVENEEVIAQVR.[A]	1xDeamidated [N20]; 1xOxidation [M13]	5.90173e-09	0.000167116	1	1	1	A7LX84	A7LX84 [381-411]		1	3489.73	High	High	6.125e-05	4.752e-11	5.59	R.GAKEDLMLEIAEMIETVLSNVENEEVIAQVR.A	[381-411]
	FALSE	High	[R].GAKEDLMLEIAEMIETVLSNVENEEVIAQVR.[A]	1xOxidation [M13]	1.45351e-05	0.000167116	1	1	1	A7LX84	A7LX84 [381-411]		1	3488.75	High	High	6.125e-05	7.072e-07	4.07	R.GAKEDLMLEIAEMIETVLSNVENEEVIAQVR.A	[381-411]
	FALSE	High	[R].GAKEDLMLEIAEMIETVLSNVENEEVIAQVR.[A]		4.22655e-08	0.000167116	1	1	1	A7LX84	A7LX84 [381-411]		1	3472.75	High	High	6.125e-05	5.378e-10	5.51	R.GAKEDLMLEIAEMIETVLSNVENEEVIAQVR.A	[381-411]
	FALSE	High	[R].GGVIMMGK.[D]		0.0319853	0.000725636	1	1	2	A7LX84	A7LX84 [229-236]		0	792.411	High	High	0.0002192	0.009352	2.14	R.GGVIMMGK.D	[229-236]
High	A7LUT4	ROK family protein OS=Bacteroides ovatus (strain ATCC 8483 / DSM 1896 / JCM 5824 / BCRC 10623 / CCUG 4943 / NCTC 11153) OX=411476 GN=BACOVA_01583 PE=4 SV=1	0	335.057	75	22	151	22	322	33.9	5.2	22	151
	Checked	Confidence	Annotated Sequence	Modifications	Qvality PEP	Qvality q-value	# Protein Groups	# Proteins	# PSMs	Master Protein Accessions	Positions in Master Proteins	Modifications in Master Proteins	# Missed Cleavages	Theo. MH+ [Da]	Found in Sample: [S1] F1: Sample, BoDSus	Confidence (by Search Engine): A2 Sequest HT (BoDSus)	Percolator q-Value (by Search Engine): A2 Sequest HT (BoDSus)	Percolator PEP (by Search Engine): A2 Sequest HT (BoDSus)	XCorr (by Search Engine): A2 Sequest HT (BoDSus)	Sequence in Protein	Positions in Proteins
	FALSE	High	[R].NIPAENITSKDVYDAAVQGDK.[L]	1xDeamidated [N1]	0.00133075	0.000167116	1	1	1	A7LUT4	A7LUT4 [211-231]		1	2249.09	High	High	6.125e-05	0.0001847	2.65	R.NIPAENITSKDVYDAAVQGDK.L	[211-231]
	FALSE	High	[R].NIPAENITSKDVYDAAVQGDK.[L]		2.4257e-07	0.000167116	1	1	4	A7LUT4	A7LUT4 [211-231]		1	2248.11	High	High	6.125e-05	4.623e-09	5.77	R.NIPAENITSKDVYDAAVQGDK.L	[211-231]
	FALSE	High	[R].NIPAENITSK.[D]		0.00457999	0.000167116	1	1	10	A7LUT4	A7LUT4 [211-220]		0	1086.58	High	High	6.125e-05	0.0008441	2.09	R.NIPAENITSK.D	[211-220]
	FALSE	High	[K].LLVSELKDSDAAVLGASALAWELK.[D]		4.64436e-14	0.000167116	1	1	9	A7LUT4	A7LUT4 [295-318]		1	2499.37	High	High	6.125e-05	2.506e-17	8.28	K.LLVSELKDSDAAVLGASALAWELK.D	[295-318]
	FALSE	High	[K].LLVSELK.[D]		0.0468228	0.000870829	1	1	5	A7LUT4	A7LUT4 [295-301]		0	801.508	High	High	0.0002613	0.01515	1.95	K.LLVSELK.D	[295-301]
	FALSE	High	[R].LGIPTALTNDANAAAIGEMTYGAAR.[G]	1xDeamidated [N9]; 1xOxidation [M19]	2.6252e-06	0.000167116	1	1	4	A7LUT4	A7LUT4 [104-128]		0	2479.21	High	High	6.125e-05	8.671e-08	7.84	R.LGIPTALTNDANAAAIGEMTYGAAR.G	[104-128]
	FALSE	High	[R].LGIPTALTNDANAAAIGEMTYGAAR.[G]	1xOxidation [M19]	5.52577e-09	0.000167116	1	1	7	A7LUT4	A7LUT4 [104-128]		0	2478.23	High	High	6.125e-05	4.407e-11	7.37	R.LGIPTALTNDANAAAIGEMTYGAAR.G	[104-128]
	FALSE	High	[R].LGIPTALTNDANAAAIGEMTYGAAR.[G]	1xDeamidated [N]	6.19113e-09	0.000167116	1	1	3	A7LUT4	A7LUT4 [104-128]		0	2463.22	High	High	6.125e-05	5.056e-11	6.83	R.LGIPTALTNDANAAAIGEMTYGAAR.G	[104-128]
	FALSE	High	[R].LGIPTALTNDANAAAIGEMTYGAAR.[G]		1.17155e-10	0.000167116	1	1	11	A7LUT4	A7LUT4 [104-128]		0	2462.23	High	High	6.125e-05	3.829e-13	7.39	R.LGIPTALTNDANAAAIGEMTYGAAR.G	[104-128]
	FALSE	High	[K].SIDDNILNIYKGK.[T]		1.60915e-05	0.000167116	1	1	1	A7LUT4	A7LUT4 [280-292]		1	1492.8	High	High	6.125e-05	8.027e-07	3.26	K.SIDDNILNIYKGK.T	[280-292]
	FALSE	High	[K].SIDDNILNIYK.[G]		0.000361308	0.000167116	1	1	6	A7LUT4	A7LUT4 [280-290]		0	1307.68	High	High	6.125e-05	3.706e-05	3.08	K.SIDDNILNIYK.G	[280-290]
	FALSE	High	[K].SLLPLIIANGGVDK.[I]	1xDeamidated [N9]	1.03965e-05	0.000167116	1	1	6	A7LUT4	A7LUT4 [51-64]		0	1410.82	High	High	6.125e-05	4.702e-07	3.14	K.SLLPLIIANGGVDK.I	[51-64]
	FALSE	High	[K].SLLPLIIANGGVDK.[I]		2.55095e-05	0.000167116	1	1	4	A7LUT4	A7LUT4 [51-64]		0	1409.84	High	High	6.125e-05	1.419e-06	3.3	K.SLLPLIIANGGVDK.I	[51-64]
	FALSE	High	[K].SLLPLIIANGGVDKIR.[G]		4.59589e-08	0.000167116	1	1	5	A7LUT4	A7LUT4 [51-66]		1	1679.02	High	High	6.125e-05	5.952e-10	4.18	K.SLLPLIIANGGVDKIR.G	[51-66]
	FALSE	High	[K].SGDYIMKPIQK.[S]	1xOxidation [M6]	0.000397601	0.000167116	1	1	5	A7LUT4	A7LUT4 [269-279]		0	1295.67	High	High	6.125e-05	4.161e-05	3.28	K.SGDYIMKPIQK.S	[269-279]
	FALSE	High	[K].SGDYIMKPIQK.[S]		4.29333e-05	0.000167116	1	1	7	A7LUT4	A7LUT4 [269-279]		0	1279.67	High	High	6.125e-05	2.683e-06	3.67	K.SGDYIMKPIQK.S	[269-279]
	FALSE	High	[K].SLLPLIIANGGVDKIR.[G]	1xDeamidated [N9]	8.72935e-07	0.000167116	1	1	2	A7LUT4	A7LUT4 [51-66]		1	1680.01	High	High	6.125e-05	2.235e-08	4.2	K.SLLPLIIANGGVDKIR.G	[51-66]
	FALSE	High	[K].TSGYPTVEEYADEVCK.[S]	1xCarbamidomethyl [C15]	9.96997e-06	0.000167116	1	1	22	A7LUT4	A7LUT4 [35-50]		0	1847.8	High	High	6.125e-05	4.453e-07	4.16	K.TSGYPTVEEYADEVCK.S	[35-50]
	FALSE	High	[R].TDASLLR.[N]		0.162243	0.00555242	1	1	3	A7LUT4	A7LUT4 [204-210]		0	775.431	High	High	0.001965	0.07317	1.95	R.TDASLLR.N	[204-210]
	FALSE	High	[K].TKLLVSELKDSDAAVLGASALAWELK.[D]		1.91842e-08	0.000167116	1	1	2	A7LUT4	A7LUT4 [293-318]		2	2728.51	High	High	6.125e-05	2.03e-10	6.82	K.TKLLVSELKDSDAAVLGASALAWELK.D	[293-318]
	FALSE	High	[K].DVYDAAVQGDK.[L]		0.000298356	0.000167116	1	1	4	A7LUT4	A7LUT4 [221-231]		0	1180.55	High	High	6.125e-05	2.916e-05	2.85	K.DVYDAAVQGDK.L	[221-231]
	FALSE	High	[K].DSDAAVLGASALAWELKDLKE.[-]		2.24137e-08	0.000167116	1	1	1	A7LUT4	A7LUT4 [302-322]		2	2202.13	High	High	6.125e-05	2.463e-10	7.19	K.DSDAAVLGASALAWELKDLKE.-	[302-322]
	FALSE	High	[K].DSDAAVLGASALAWELK.[D]		1.13587e-06	0.000167116	1	1	11	A7LUT4	A7LUT4 [302-318]		0	1716.88	High	High	6.125e-05	3.084e-08	4.6	K.DSDAAVLGASALAWELK.D	[302-318]
	FALSE	High	[R].KGCLETYCSATGVAR.[T]	2xCarbamidomethyl [C3; C8]	1.75987e-10	0.000167116	1	1	4	A7LUT4	A7LUT4 [180-194]		1	1672.78	High	High	6.125e-05	6.318e-13	4.77	R.KGCLETYCSATGVAR.T	[180-194]
	FALSE	High	[R].GTIIASSSIK.[T]		0.00269321	0.000167116	1	1	3	A7LUT4	A7LUT4 [25-34]		0	976.567	High	High	6.125e-05	0.0004371	2.42	R.GTIIASSSIK.T	[25-34]
	FALSE	High	[K].GILPLAAMFEER.[L]	1xOxidation [M8]	0.100343	0.0018912	1	1	1	A7LUT4	A7LUT4 [92-103]		0	1362.71	High	High	0.0007571	0.03954	1.17	K.GILPLAAMFEER.L	[92-103]
	FALSE	High	[K].GILPLAAMFEER.[L]		5.58649e-05	0.000167116	1	1	1	A7LUT4	A7LUT4 [92-103]		0	1346.71	High	High	6.125e-05	3.706e-06	2.88	K.GILPLAAMFEER.L	[92-103]
	FALSE	High	[R].GIGIGAPNGNYYTGTIEFAPNLPWK.[G]	1xDeamidated [N]	1.71863e-05	0.000167116	1	1	2	A7LUT4	A7LUT4 [67-91]		0	2651.31	High	High	6.125e-05	8.742e-07	5.53	R.GIGIGAPNGNYYTGTIEFAPNLPWK.G	[67-91]
	FALSE	High	[R].GIGIGAPNGNYYTGTIEFAPNLPWK.[G]		6.28127e-07	0.000167116	1	1	2	A7LUT4	A7LUT4 [67-91]		0	2650.33	High	High	6.125e-05	1.486e-08	4.39	R.GIGIGAPNGNYYTGTIEFAPNLPWK.G	[67-91]
	FALSE	High	[R].GMKDFIMITLGTGVGSGIVINGQMVYGHDGFAGELGHVIAR.[R]		2.76701e-07	0.000167116	1	1	1	A7LUT4	A7LUT4 [129-169]		1	4218.13	High	High	6.125e-05	5.445e-09	4.9	R.GMKDFIMITLGTGVGSGIVINGQMVYGHDGFAGELGHVIAR.R	[129-169]
	FALSE	High	[K].GCLETYCSATGVAR.[T]	2xCarbamidomethyl [C2; C7]	7.42701e-07	0.000167116	1	1	4	A7LUT4	A7LUT4 [181-194]		0	1544.68	High	High	6.125e-05	1.832e-08	3.72	K.GCLETYCSATGVAR.T	[181-194]
High	A7M2S7	Phosphoglycerate kinase OS=Bacteroides ovatus (strain ATCC 8483 / DSM 1896 / JCM 5824 / BCRC 10623 / CCUG 4943 / NCTC 11153) OX=411476 GN=pgk PE=3 SV=1	0	297.069	70	28	142	28	419	45	5.59	28	142
	Checked	Confidence	Annotated Sequence	Modifications	Qvality PEP	Qvality q-value	# Protein Groups	# Proteins	# PSMs	Master Protein Accessions	Positions in Master Proteins	Modifications in Master Proteins	# Missed Cleavages	Theo. MH+ [Da]	Found in Sample: [S1] F1: Sample, BoDSus	Confidence (by Search Engine): A2 Sequest HT (BoDSus)	Percolator q-Value (by Search Engine): A2 Sequest HT (BoDSus)	Percolator PEP (by Search Engine): A2 Sequest HT (BoDSus)	XCorr (by Search Engine): A2 Sequest HT (BoDSus)	Sequence in Protein	Positions in Proteins
	FALSE	High	[K].NGAFSLVGGGDSVACVNK.[F]	1xCarbamidomethyl [C15]; 1xDeamidated [N1]	3.79497e-08	0.000167116	1	1	11	A7M2S7	A7M2S7 [368-385]		0	1752.82	High	High	6.125e-05	4.714e-10	4.37	K.NGAFSLVGGGDSVACVNK.F	[368-385]
	FALSE	High	[K].NGAFSLVGGGDSVACVNK.[F]	1xCarbamidomethyl [C15]	1.67383e-07	0.000167116	1	1	6	A7M2S7	A7M2S7 [368-385]		0	1751.84	High	High	6.125e-05	2.919e-09	4.68	K.NGAFSLVGGGDSVACVNK.F	[368-385]
	FALSE	High	[K].NGAFSLVGGGDSVACVNK.[F]	1xCarbamidomethyl [C15]; 2xDeamidated [N1; N17]	0.123756	0.00359972	1	1	2	A7M2S7	A7M2S7 [368-385]		0	1753.81	High	High	0.001249	0.05187	2.82	K.NGAFSLVGGGDSVACVNK.F	[368-385]
	FALSE	High	[-].MQTIDKFNFAGK.[K]		0.00150872	0.000167116	1	1	3	A7M2S7	A7M2S7 [1-12]		1	1399.7	High	High	6.125e-05	0.0002145	4.25	-.MQTIDKFNFAGK.K	[1-12]
	FALSE	High	[K].IGISICEDDKLDLALDLMKK.[A]	1xCarbamidomethyl [C6]	0.000294808	0.000167116	1	1	1	A7M2S7	A7M2S7 [257-276]		2	2290.2	High	High	6.125e-05	2.882e-05	3.73	K.IGISICEDDKLDLALDLMKK.A	[257-276]
	FALSE	High	[K].IGISICEDDKLDLALDLMK.[K]	1xCarbamidomethyl [C6]	6.7251e-05	0.000167116	1	1	4	A7M2S7	A7M2S7 [257-275]		1	2162.11	High	High	6.125e-05	4.688e-06	3.11	K.IGISICEDDKLDLALDLMK.K	[257-275]
	FALSE	High	[K].VSSKIEIIENLLSK.[V]		4.64064e-05	0.000167116	1	1	2	A7M2S7	A7M2S7 [222-235]		1	1572.92	High	High	6.125e-05	2.969e-06	3.46	K.VSSKIEIIENLLSK.V	[222-235]
	FALSE	High	[R].VDFNVPLDENFNITDDTR.[M]		2.93764e-07	0.000167116	1	1	7	A7M2S7	A7M2S7 [18-35]		0	2123.99	High	High	6.125e-05	5.827e-09	4.75	R.VDFNVPLDENFNITDDTR.M	[18-35]
	FALSE	High	[K].VDNLIIAGGMTYTFTK.[A]	1xOxidation [M10]	0.0809847	0.00138263	1	1	1	A7M2S7	A7M2S7 [236-251]		0	1759.89	High	High	0.000461	0.03006	1.21	K.VDNLIIAGGMTYTFTK.A	[236-251]
	FALSE	High	[K].YFDVNNK.[M]	1xDeamidated [N5]	0.162243	0.00555242	1	1	1	A7M2S7	A7M2S7 [183-189]		0	900.41	High	High	0.00201	0.07362	1.76	K.YFDVNNK.M	[183-189]
	FALSE	High	[K].YFDVNNK.[M]		0.171552	0.0060423	1	1	3	A7M2S7	A7M2S7 [183-189]		0	899.426	High	High	0.002203	0.07871	1.67	K.YFDVNNK.M	[183-189]
	FALSE	High	[K].TILWNGPTGVFEFDNFTHGSR.[A]	1xDeamidated [N]	4.78653e-09	0.000167116	1	1	2	A7M2S7	A7M2S7 [336-356]		0	2396.13	High	High	6.125e-05	3.689e-11	5.83	K.TILWNGPTGVFEFDNFTHGSR.A	[336-356]
	FALSE	High	[K].TEEIFANVIK.[E]		0.00037676	0.000167116	1	1	4	A7M2S7	A7M2S7 [323-332]		0	1163.63	High	High	6.125e-05	3.888e-05	3.16	K.TEEIFANVIK.E	[323-332]
	FALSE	High	[K].EKGVNLVLAVDAK.[I]		1.19872e-06	0.000167116	1	1	6	A7M2S7	A7M2S7 [279-291]		1	1355.79	High	High	6.125e-05	3.302e-08	3.52	K.EKGVNLVLAVDAK.I	[279-291]
	FALSE	High	[K].AAALQPGEVLLLENLR.[F]		8.44207e-05	0.000167116	1	1	1	A7M2S7	A7M2S7 [101-116]		0	1706.98	High	High	6.125e-05	6.161e-06	4.57	K.AAALQPGEVLLLENLR.F	[101-116]
	FALSE	High	[R].AALPTLKK.[I]		0.0518997	0.000870829	1	1	2	A7M2S7	A7M2S7 [38-45]		1	841.551	High	High	0.0002613	0.01721	2.3	R.AALPTLKK.I	[38-45]
	FALSE	High	[R].AVGEAIVEATKNGAFSLVGGGDSVACVNK.[F]	1xCarbamidomethyl [C26]; 1xDeamidated [N12]	4.30311e-08	0.000167116	1	1	1	A7M2S7	A7M2S7 [357-385]		1	2821.4	High	High	6.125e-05	5.497e-10	4.11	R.AVGEAIVEATKNGAFSLVGGGDSVACVNK.F	[357-385]
	FALSE	High	[R].AVGEAIVEATK.[N]		0.000227934	0.000167116	1	1	5	A7M2S7	A7M2S7 [357-367]		0	1087.6	High	High	6.125e-05	2.104e-05	2.51	R.AVGEAIVEATK.N	[357-367]
	FALSE	High	[K].KLASYADCYVNDAFGTAHR.[A]	1xCarbamidomethyl [C8]	0.000453528	0.000167116	1	1	1	A7M2S7	A7M2S7 [154-172]		1	2159	High	High	6.125e-05	4.888e-05	2.2	K.KLASYADCYVNDAFGTAHR.A	[154-172]
	FALSE	High	[K].GVNLVLAVDAK.[I]		5.65374e-05	0.000167116	1	1	7	A7M2S7	A7M2S7 [281-291]		0	1098.65	High	High	6.125e-05	3.765e-06	2.75	K.GVNLVLAVDAK.I	[281-291]
	FALSE	High	[K].HLSELLGVEVQFANDCMGEEAAVK.[A]	1xCarbamidomethyl [C16]	2.29281e-09	0.000167116	1	1	7	A7M2S7	A7M2S7 [77-100]		0	2646.25	High	High	6.125e-05	1.491e-11	7.45	K.HLSELLGVEVQFANDCMGEEAAVK.A	[77-100]
	FALSE	High	[K].HLSELLGVEVQFANDCMGEEAAVK.[A]	1xCarbamidomethyl [C16]; 1xDeamidated [Q/N]	3.0557e-09	0.000167116	1	1	2	A7M2S7	A7M2S7 [77-100]		0	2647.24	High	High	6.125e-05	2.124e-11	6.58	K.HLSELLGVEVQFANDCMGEEAAVK.A	[77-100]
	FALSE	High	[K].HLSELLGVEVQFANDCMGEEAAVK.[A]	1xCarbamidomethyl [C16]; 2xDeamidated [Q11; N14]	6.3569e-07	0.000167116	1	1	1	A7M2S7	A7M2S7 [77-100]		0	2648.22	High	High	6.125e-05	1.512e-08	4.73	K.HLSELLGVEVQFANDCMGEEAAVK.A	[77-100]
	FALSE	High	[K].HLSELLGVEVQFANDCMGEEAAVK.[A]	1xCarbamidomethyl [C16]; 2xDeamidated [Q11; N14]; 1xOxidation [M17]	0.000350661	0.000167116	1	1	1	A7M2S7	A7M2S7 [77-100]		0	2664.22	High	High	6.125e-05	3.572e-05	3.72	K.HLSELLGVEVQFANDCMGEEAAVK.A	[77-100]
	FALSE	High	[K].HLSELLGVEVQFANDCMGEEAAVK.[A]	1xCarbamidomethyl [C16]; 1xDeamidated [N14]; 1xOxidation [M17]	4.04396e-05	0.000167116	1	1	1	A7M2S7	A7M2S7 [77-100]		0	2663.23	High	High	6.125e-05	2.493e-06	3.72	K.HLSELLGVEVQFANDCMGEEAAVK.A	[77-100]
	FALSE	High	[K].HLSELLGVEVQFANDCMGEEAAVK.[A]	1xCarbamidomethyl [C16]; 1xOxidation [M17]	1.30641e-09	0.000167116	1	1	6	A7M2S7	A7M2S7 [77-100]		0	2662.25	High	High	6.125e-05	7.469e-12	6.47	K.HLSELLGVEVQFANDCMGEEAAVK.A	[77-100]
	FALSE	High	[K].IEIIENLLSK.[V]		0.00039523	0.000167116	1	1	5	A7M2S7	A7M2S7 [226-235]		0	1171.69	High	High	6.125e-05	4.141e-05	2.67	K.IEIIENLLSK.V	[226-235]
	FALSE	High	[K].IEIIENLLSK.[V]	1xDeamidated [N6]	0.00028103	0.000167116	1	1	1	A7M2S7	A7M2S7 [226-235]		0	1172.68	High	High	6.125e-05	2.716e-05	2.1	K.IEIIENLLSK.V	[226-235]
	FALSE	High	[K].LASYADCYVNDAFGTAHR.[A]	1xCarbamidomethyl [C7]; 1xDeamidated [N10]	9.34431e-10	0.000167116	1	1	1	A7M2S7	A7M2S7 [155-172]		0	2031.89	High	High	6.125e-05	4.955e-12	4.91	K.LASYADCYVNDAFGTAHR.A	[155-172]
	FALSE	High	[K].LASYADCYVNDAFGTAHR.[A]	1xCarbamidomethyl [C7]	9.1233e-10	0.000167116	1	1	7	A7M2S7	A7M2S7 [155-172]		0	2030.9	High	High	6.125e-05	4.8e-12	5.07	K.LASYADCYVNDAFGTAHR.A	[155-172]
	FALSE	High	[K].IADAFSNDANTK.[F]	1xDeamidated [N]	1.22195e-05	0.000167116	1	1	7	A7M2S7	A7M2S7 [292-303]		0	1267.58	High	High	6.125e-05	5.714e-07	2.85	K.IADAFSNDANTK.F	[292-303]
	FALSE	High	[K].IADAFSNDANTK.[F]		1.21466e-05	0.000167116	1	1	5	A7M2S7	A7M2S7 [292-303]		0	1266.6	High	High	6.125e-05	5.673e-07	3.52	K.IADAFSNDANTK.F	[292-303]
	FALSE	High	[K].ESQKEFTK.[K]		0.0312501	0.000725636	1	1	2	A7M2S7	A7M2S7 [146-153]		1	996.5	High	High	0.0002192	0.009132	2.51	K.ESQKEFTK.K	[146-153]
	FALSE	High	[K].ESQKEFTKK.[L]		0.0498659	0.000870829	1	1	2	A7M2S7	A7M2S7 [146-154]		2	1124.59	High	High	0.0002613	0.01629	2.14	K.ESQKEFTKK.L	[146-154]
	FALSE	High	[K].FCAVDEIPDGWEGLDIGPK.[T]	1xCarbamidomethyl [C2]	4.00495e-08	0.000167116	1	1	3	A7M2S7	A7M2S7 [304-322]		0	2117.98	High	High	6.125e-05	5.025e-10	5.05	K.FCAVDEIPDGWEGLDIGPK.T	[304-322]
	FALSE	High	[R].FYAEEEGKPR.[G]		0.000271121	0.000167116	1	1	8	A7M2S7	A7M2S7 [117-126]		0	1225.58	High	High	6.125e-05	2.605e-05	2.57	R.FYAEEEGKPR.G	[117-126]
	FALSE	High	[R].GLAEDATDEEKAAAKK.[A]		1.06483e-05	0.000167116	1	1	2	A7M2S7	A7M2S7 [127-142]		2	1646.82	High	High	6.125e-05	4.854e-07	3.83	R.GLAEDATDEEKAAAKK.A	[127-142]
	FALSE	High	[R].GLAEDATDEEKAAAK.[K]		8.66648e-08	0.000167116	1	1	4	A7M2S7	A7M2S7 [127-141]		1	1518.73	High	High	6.125e-05	1.296e-09	4.37	R.GLAEDATDEEKAAAK.K	[127-141]
	FALSE	High	[R].GLAEDATDEEK.[A]		0.000618998	0.000167116	1	1	7	A7M2S7	A7M2S7 [127-137]		0	1177.52	High	High	6.125e-05	7.17e-05	2.48	R.GLAEDATDEEK.A	[127-137]
High	A7M073	Acetate kinase OS=Bacteroides ovatus (strain ATCC 8483 / DSM 1896 / JCM 5824 / BCRC 10623 / CCUG 4943 / NCTC 11153) OX=411476 GN=ackA PE=3 SV=1	0	412.319	77	31	138	31	399	43.3	6.3	31	138
	Checked	Confidence	Annotated Sequence	Modifications	Qvality PEP	Qvality q-value	# Protein Groups	# Proteins	# PSMs	Master Protein Accessions	Positions in Master Proteins	Modifications in Master Proteins	# Missed Cleavages	Theo. MH+ [Da]	Found in Sample: [S1] F1: Sample, BoDSus	Confidence (by Search Engine): A2 Sequest HT (BoDSus)	Percolator q-Value (by Search Engine): A2 Sequest HT (BoDSus)	Percolator PEP (by Search Engine): A2 Sequest HT (BoDSus)	XCorr (by Search Engine): A2 Sequest HT (BoDSus)	Sequence in Protein	Positions in Proteins
	FALSE	High	[K].IITCHIGNGGSIAAIKDGK.[C]	1xCarbamidomethyl [C4]; 1xDeamidated [N8]	2.48446e-07	0.000167116	1	1	2	A7M073	A7M073 [204-222]		1	1926.01	High	High	6.125e-05	4.762e-09	4.24	K.IITCHIGNGGSIAAIKDGK.C	[204-222]
	FALSE	High	[K].IITCHIGNGGSIAAIKDGK.[C]	1xCarbamidomethyl [C4]	9.25614e-08	0.000167116	1	1	3	A7M073	A7M073 [204-222]		1	1925.03	High	High	6.125e-05	1.411e-09	5.74	K.IITCHIGNGGSIAAIKDGK.C	[204-222]
[truncated: 5,069 more rows]

## Sheet: Proteins Only
Protein FDR Confidence: Combined	Accession	Description	Exp. q-value: Combined	Sum PEP Score	Coverage [%]	# Peptides	# PSMs	# Unique Peptides	# AAs	MW [kDa]	calc. pI	# Peptides (by Search Engine): A2 Sequest HT (BoDSus)	# PSMs (by Search Engine): A2 Sequest HT (BoDSus)	Modifications
High	A7M4Q3	Glyceraldehyde-3-phosphate dehydrogenase OS=Bacteroides ovatus (strain ATCC 8483 / DSM 1896 / JCM 5824 / BCRC 10623 / CCUG 4943 / NCTC 11153) OX=411476 GN=gap PE=3 SV=1	0	1222.56	97	52	2779	52	336	35.9	5.97	52	2779
High	A7LTK9	Triosephosphate isomerase OS=Bacteroides ovatus (strain ATCC 8483 / DSM 1896 / JCM 5824 / BCRC 10623 / CCUG 4943 / NCTC 11153) OX=411476 GN=tpiA PE=3 SV=1	0	561.615	90	19	1393	19	251	26.7	5.12	19	1393
High	A7LUV0	Lactate/malate dehydrogenase, NAD binding domain protein OS=Bacteroides ovatus (strain ATCC 8483 / DSM 1896 / JCM 5824 / BCRC 10623 / CCUG 4943 / NCTC 11153) OX=411476 GN=BACOVA_01599 PE=3 SV=1	0	405.481	92	31	493	31	333	36.4	5.8	31	493
High	A7M043	Aspartate-semialdehyde dehydrogenase OS=Bacteroides ovatus (strain ATCC 8483 / DSM 1896 / JCM 5824 / BCRC 10623 / CCUG 4943 / NCTC 11153) OX=411476 GN=asd PE=3 SV=1	0	665.489	92	34	487	34	335	37.1	5.62	34	487
High	A7M1P7	4-phosphoerythronate dehydrogenase OS=Bacteroides ovatus (strain ATCC 8483 / DSM 1896 / JCM 5824 / BCRC 10623 / CCUG 4943 / NCTC 11153) OX=411476 GN=pdxB PE=3 SV=1	0	555.811	90	36	474	36	306	33.1	6.4	36	474
High	A7LYH6	Succinate CoA transferase OS=Bacteroides ovatus (strain ATCC 8483 / DSM 1896 / JCM 5824 / BCRC 10623 / CCUG 4943 / NCTC 11153) OX=411476 GN=BACOVA_02893 PE=3 SV=1	0	775.619	93	50	456	50	499	54	6.6	50	456
High	A7M1P6	Phosphoserine aminotransferase OS=Bacteroides ovatus (strain ATCC 8483 / DSM 1896 / JCM 5824 / BCRC 10623 / CCUG 4943 / NCTC 11153) OX=411476 GN=serC PE=3 SV=1	0	427.103	84	26	425	26	355	39.5	6.34	26	425
High	A7M5L3	Chaperone protein DnaK OS=Bacteroides ovatus (strain ATCC 8483 / DSM 1896 / JCM 5824 / BCRC 10623 / CCUG 4943 / NCTC 11153) OX=411476 GN=dnaK PE=2 SV=1	0	843.824	73	52	412	52	637	68.1	5.06	52	412	Met-loss [N-Term]
High	A7M0M4	Nucleotidyltransferase OS=Bacteroides ovatus (strain ATCC 8483 / DSM 1896 / JCM 5824 / BCRC 10623 / CCUG 4943 / NCTC 11153) OX=411476 GN=BACOVA_03654 PE=4 SV=1	0	362.924	97	33	381	33	303	33.8	4.87	33	381
High	A7LVN7	2,3-bisphosphoglycerate-independent phosphoglycerate mutase OS=Bacteroides ovatus (strain ATCC 8483 / DSM 1896 / JCM 5824 / BCRC 10623 / CCUG 4943 / NCTC 11153) OX=411476 GN=gpmI PE=3 SV=1	0	833.802	79	41	368	41	504	55.5	5.31	41	368
High	A7LW10	Phosphoenolpyruvate carboxykinase (ATP) OS=Bacteroides ovatus (strain ATCC 8483 / DSM 1896 / JCM 5824 / BCRC 10623 / CCUG 4943 / NCTC 11153) OX=411476 GN=pckA PE=3 SV=1	0	656.819	82	50	367	50	535	59	5.86	50	367	Met-loss [N-Term]
High	A7LQZ1	Ferritin OS=Bacteroides ovatus (strain ATCC 8483 / DSM 1896 / JCM 5824 / BCRC 10623 / CCUG 4943 / NCTC 11153) OX=411476 GN=ftnA PE=3 SV=1	0	386.205	85	25	367	25	175	19.9	5.83	25	367
High	A7LUZ9	Pyrophosphate--fructose 6-phosphate 1-phosphotransferase OS=Bacteroides ovatus (strain ATCC 8483 / DSM 1896 / JCM 5824 / BCRC 10623 / CCUG 4943 / NCTC 11153) OX=411476 GN=pfp PE=3 SV=1	0	474.764	66	32	341	32	548	59.5	6.14	32	341
High	A7LZV4	Glycosyl hydrolase family 3 N-terminal domain protein OS=Bacteroides ovatus (strain ATCC 8483 / DSM 1896 / JCM 5824 / BCRC 10623 / CCUG 4943 / NCTC 11153) OX=411476 GN=BACOVA_03380 PE=3 SV=1	0	648.311	67	57	320	56	779	85.9	5.59	57	320
High	A7LV57	Transketolase, thiamine diphosphate binding domain protein OS=Bacteroides ovatus (strain ATCC 8483 / DSM 1896 / JCM 5824 / BCRC 10623 / CCUG 4943 / NCTC 11153) OX=411476 GN=BACOVA_01706 PE=3 SV=1	0	775.203	75	41	307	41	669	72.2	5.44	41	307
High	A7LX44	DUF4301 domain-containing protein OS=Bacteroides ovatus (strain ATCC 8483 / DSM 1896 / JCM 5824 / BCRC 10623 / CCUG 4943 / NCTC 11153) OX=411476 GN=BACOVA_02405 PE=4 SV=1	0	649.821	92	59	285	59	505	56.7	5.55	59	285
High	A7LTX3	GGGtGRT protein OS=Bacteroides ovatus (strain ATCC 8483 / DSM 1896 / JCM 5824 / BCRC 10623 / CCUG 4943 / NCTC 11153) OX=411476 GN=BACOVA_01269 PE=4 SV=1	0	500.897	94	37	269	37	336	35.7	7.03	37	269
High	A7LQL0	Alpha-glucan phosphorylase OS=Bacteroides ovatus (strain ATCC 8483 / DSM 1896 / JCM 5824 / BCRC 10623 / CCUG 4943 / NCTC 11153) OX=411476 GN=glgP PE=3 SV=1	0	741.652	86	74	264	74	854	98.4	6.2	74	264
High	A7LQP1	Glutamate decarboxylase OS=Bacteroides ovatus (strain ATCC 8483 / DSM 1896 / JCM 5824 / BCRC 10623 / CCUG 4943 / NCTC 11153) OX=411476 GN=BACOVA_00111 PE=3 SV=1	0	531.827	85	38	247	38	480	54.8	6.24	38	247
[truncated: 501 more rows]

## Sheet: PD 2.4 Processing Info
Processing node 0: Spectrum Files RC		Processing node 0: MSF Files
[truncated: 119 more rows]

## Sheet: GH97_GH31
GH	Bovatus locus tag	Uniprot	Bacova locus tag	Exp. q-value: Combined	Sum PEP Score	Coverage [%]	# Peptides	# PSMs	# Unique Peptides	# AAs	MW [kDa]	calc. pI
[truncated: 6 more rows]

[truncated: 1 more sheets: GH97_GH31_analysis]
