# Supplementary material for: Acarbose impairs gut Bacteroides growth by targeting intracellular glucosidases
Source: mBio. 2024 Nov 20;15(12):e01506-24. doi: 10.1128/mbio.01506-24 (PMC11633381; doi:10.1128/mbio.01506-24)
Supplement: Table S4 — Bo RNAseq data. [file mbio.01506-24-s0006.xlsx]

## Sheet: Raw Data
specimen	Bovatus_00001	Bovatus_00002	Bovatus_00003	Bovatus_00004	Bovatus_00006	Bovatus_00007	Bovatus_00008	Bovatus_00009	Bovatus_00010	Bovatus_00011	Bovatus_00012	Bovatus_00013	Bovatus_00014	Bovatus_00015	Bovatus_00016	Bovatus_00017	Bovatus_00018	Bovatus_00019	Bovatus_00020	Bovatus_00021	Bovatus_00022	Bovatus_00023	Bovatus_00024	Bovatus_00025	Bovatus_00026	Bovatus_00027	Bovatus_00028	Bovatus_00029	Bovatus_00030	Bovatus_00031	Bovatus_00032	Bovatus_00033	Bovatus_00034	Bovatus_00035	Bovatus_00036	Bovatus_00037	Bovatus_00038	Bovatus_00039	Bovatus_00040	Bovatus_00041	Bovatus_00042	Bovatus_00043	Bovatus_00044	Bovatus_00045	Bovatus_00046	Bovatus_00047	Bovatus_00048	Bovatus_00049	Bovatus_00050
BoG2_1	1	2	4	0	19	15	18	38	58	19	10	46	115	8	3	23	6	8	6	10	6	21	19	26	36	1	1	10	5	3	7	4	246	347	0	0	19	16	8	4	7	6	41	286	253	211	125	24	55
BoG2_2	1	2	4	2	17	17	19	34	73	21	8	49	102	5	4	26	6	7	7	12	5	18	25	27	28	1	1	10	8	2	6	6	151	301	1	0	22	17	10	7	4	5	34	305	238	218	120	32	63
BoG2_3	0	1	5	0	27	21	21	44	61	21	10	58	121	10	3	33	14	11	13	17	7	25	27	33	34	1	2	14	8	4	5	9	163	347	0	0	30	21	13	7	5	8	27	273	265	249	135	28	73
BodSusG2_1	0	3	4	0	21	18	16	38	162	22	11	52	86	7	3	32	9	10	10	14	4	21	19	25	38	1	0	11	7	2	5	5	177	329	0	0	18	14	11	6	6	7	47	487	304	179	100	29	75
BodSusG2_2	1	3	4	0	18	18	16	40	160	20	9	51	89	6	3	32	8	10	9	14	7	22	21	26	35	0	0	11	6	4	6	6	117	310	0	0	24	18	7	5	9	8	43	447	272	189	96	28	71
BodSusG2_3	1	3	4	0	20	13	15	33	151	19	10	51	86	6	2	25	11	10	9	12	6	21	20	22	34	1	0	10	9	3	6	6	139	329	0	0	22	17	8	6	9	8	42	438	296	172	100	30	73
[truncated: 4,782 more columns]

## Sheet: Processed Data
specimen	BoG2_1	BoG2_2	BoG2_3	BodSusG2_1	BodSusG2_2	BodSusG2_3	G2 mean	dG2 mean	FC	P VALUE
Bovatus_00001	1	1	0	0	1	1	0.666667	0.666667	1	1
Bovatus_00002	2	2	1	3	3	3	1.66667	3	1.8	0.0161301
Bovatus_00003	4	4	5	4	4	4	4.33333	4	0.923077	0.373901
Bovatus_00004	0	2	0	0	0	0	0.666667	0	0	0.373901
Bovatus_00006	19	17	27	21	18	20	21	19.6667	0.936508	0.696526
Bovatus_00007	15	17	21	18	18	13	17.6667	16.3333	0.924528	0.611935
Bovatus_00008	18	19	21	16	16	15	19.3333	15.6667	0.810345	0.0177043
Bovatus_00009	38	34	44	38	40	33	38.6667	37	0.956897	0.665294
Bovatus_00010	58	73	61	162	160	151	64	157.667	2.46354	8.00682e-05
Bovatus_00011	19	21	21	22	20	19	20.3333	20.3333	1	1
Bovatus_00012	10	8	10	11	9	10	9.33333	10	1.07143	0.491767
Bovatus_00013	46	49	58	52	51	51	51	51.3333	1.00654	0.931079
Bovatus_00014	115	102	121	86	89	86	112.667	87	0.772189	0.0107723
Bovatus_00015	8	5	10	7	6	6	7.66667	6.33333	0.826087	0.421648
Bovatus_00016	3	4	3	3	3	2	3.33333	2.66667	0.8	0.2302
Bovatus_00017	23	26	33	32	32	25	27.3333	29.6667	1.08537	0.569596
Bovatus_00018	6	6	14	9	8	11	8.66667	9.33333	1.07692	0.824042
Bovatus_00019	8	7	11	10	10	10	8.66667	10	1.15385	0.32946
Bovatus_00020	6	7	13	10	9	9	8.66667	9.33333	1.07692	0.77805
Bovatus_00021	10	12	17	14	14	12	13	13.3333	1.02564	0.886177
Bovatus_00022	6	5	7	4	7	6	6	5.66667	0.944444	0.767644
Bovatus_00023	21	18	25	21	22	21	21.3333	21.3333	1	1
Bovatus_00024	19	25	27	19	21	20	23.6667	20	0.84507	0.212161
Bovatus_00025	26	27	33	25	26	22	28.6667	24.3333	0.848837	0.157353
Bovatus_00026	36	28	34	38	35	34	32.6667	35.6667	1.09184	0.326819
Bovatus_00027	1	1	1	1	0	1	1	0.666667	0.666667	0.373901
Bovatus_00028	1	1	2	0	0	0	1.33333	0	0	0.0161301
Bovatus_00029	10	10	14	11	11	10	11.3333	10.6667	0.941176	0.652994
Bovatus_00030	5	8	8	7	6	9	7	7.33333	1.04762	0.814902
Bovatus_00031	3	2	4	2	4	3	3	3	1	1
Bovatus_00032	7	6	5	5	6	6	6	5.66667	0.944444	0.64333
Bovatus_00033	4	6	9	5	6	6	6.33333	5.66667	0.894737	0.677869
Bovatus_00034	246	151	163	177	117	139	186.667	144.333	0.773214	0.28864
Bovatus_00035	347	301	347	329	310	329	331.667	322.667	0.972864	0.616285
Bovatus_00036	0	1	0	0	0	0	0.333333	0	0	0.373901
Bovatus_00037	0	0	0	0	0	0	0	0	#DIV/0!	#DIV/0!
Bovatus_00038	19	22	30	18	24	22	23.6667	21.3333	0.901408	0.565203
Bovatus_00039	16	17	21	14	18	17	18	16.3333	0.907407	0.439512
Bovatus_00040	8	10	13	11	7	8	10.3333	8.66667	0.83871	0.426686
Bovatus_00041	4	7	7	6	5	6	6	5.66667	0.944444	0.767644
Bovatus_00042	7	4	5	6	9	9	5.33333	8	1.5	0.116117
Bovatus_00043	6	5	8	7	8	8	6.33333	7.66667	1.21053	0.2302
Bovatus_00044	41	34	27	47	43	42	34	44	1.29412	0.0816234
Bovatus_00045	286	305	273	487	447	438	288	457.333	1.58796	0.000666202
Bovatus_00046	253	238	265	304	272	296	252	290.667	1.15344	0.0354757
Bovatus_00047	211	218	249	179	189	172	226	180	0.79646	0.0221782
Bovatus_00048	125	120	135	100	96	100	126.667	98.6667	0.778947	0.00370277
Bovatus_00049	24	32	28	29	28	30	28	29	1.03571	0.696008
Bovatus_00050	55	63	73	75	71	73	63.6667	73	1.1466	0.155016
Bovatus_00051	41	38	43	33	29	34	40.6667	32	0.786885	0.0147206
Bovatus_00052	208	216	251	201	199	209	225	203	0.902222	0.17984
Bovatus_00053	17	22	19	14	13	15	19.3333	14	0.724138	0.0269973
Bovatus_00054	90	75	67	69	61	62	77.3333	64	0.827586	0.137516
Bovatus_00055	441	458	369	793	703	714	422.667	736.667	1.7429	0.00133535
Bovatus_00056	85	89	98	94	93	88	90.6667	91.6667	1.01103	0.826285
Bovatus_00057	25	32	31	43	36	32	29.3333	37	1.26136	0.119862
Bovatus_00058	114	121	143	116	112	124	126	117.333	0.931217	0.409721
Bovatus_00059	31	43	51	50	48	50	41.6667	49.3333	1.184	0.260194
Bovatus_00060	223	248	315	341	353	317	262	337	1.28626	0.0634322
Bovatus_00061	37	40	42	37	38	44	39.6667	39.6667	1	1
Bovatus_00062	36	31	29	34	36	44	32	38	1.1875	0.179909
Bovatus_00063	19	22	21	22	21	21	20.6667	21.3333	1.03226	0.518519
Bovatus_00064	21	21	20	38	35	32	20.6667	35	1.69355	0.00124731
Bovatus_00065	3578	4221	4323	3770	4121	3937	4040.67	3942.67	0.975747	0.719555
Bovatus_00066	2762	3344	3342	2995	3205	3033	3149.33	3077.67	0.977244	0.743272
Bovatus_00067	7	5	3	10	11	11	5	10.6667	2.13333	0.00920589
Bovatus_00068	5	2	3	4	5	5	3.33333	4.66667	1.4	0.2302
Bovatus_00069	1451	1085	1227	1005	886	1021	1254.33	970.667	0.773851	0.0687658
Bovatus_00070	163	174	205	186	189	213	180.667	196	1.08487	0.370218
Bovatus_00071	67	64	78	56	58	67	69.6667	60.3333	0.866029	0.161154
Bovatus_00072	629	690	807	608	604	654	708.667	622	0.877705	0.187849
Bovatus_00073	126	136	139	115	118	120	133.667	117.667	0.880299	0.0187996
Bovatus_00074	73	82	93	87	95	83	82.6667	88.3333	1.06855	0.449928
Bovatus_00075	306	314	373	373	406	456	331	411.667	1.24371	0.0656793
Bovatus_00076	92	102	106	96	95	97	100	96	0.96	0.395158
Bovatus_00077	52	56	69	55	57	44	59	52	0.881356	0.34423
Bovatus_00078	46	47	48	46	47	41	47	44.6667	0.950355	0.296181
Bovatus_00079	520	530	654	645	656	677	568	659.333	1.1608	0.107144
Bovatus_00080	150	162	153	278	247	251	155	258.667	1.66882	0.000565146
Bovatus_00081	40	30	38	50	42	44	36	45.3333	1.25926	0.0742773
Bovatus_00082	7	9	9	10	7	9	8.33333	8.66667	1.04	0.77805
Bovatus_00083	2	3	2	3	4	3	2.33333	3.33333	1.42857	0.101192
Bovatus_00084	12	10	11	12	15	15	11	14	1.27273	0.0601698
Bovatus_00085	1	2	3	4	4	5	2	4.33333	2.16667	0.0248962
Bovatus_00086	4	4	8	4	6	6	5.33333	5.33333	1	1
Bovatus_00087	1	1	3	3	3	3	1.66667	3	1.8	0.116117
Bovatus_00088	6	5	5	9	7	9	5.33333	8.33333	1.5625	0.0157998
Bovatus_00089	2	1	3	4	2	3	2	3	1.5	0.287864
Bovatus_00090	5	8	6	4	5	3	6.33333	4	0.631579	0.0912602
Bovatus_00091	243	266	257	276	272	268	255.333	272	1.06527	0.0781383
Bovatus_00092	23	23	26	30	28	31	24	29.6667	1.23611	0.0131581
Bovatus_00093	3	3	2	1	1	1	2.66667	1	0.375	0.00749043
Bovatus_00094	34	27	28	39	32	37	29.6667	36	1.21348	0.103864
Bovatus_00095	306	361	458	360	372	409	375	380.333	1.01422	0.91479
Bovatus_00096	405	491	601	508	502	509	499	506.333	1.0147	0.903442
Bovatus_00097	468	562	688	577	612	659	572.667	616	1.07567	0.558692
Bovatus_00098	408	462	585	464	485	527	485	492	1.01443	0.905805
Bovatus_00099	164	177	194	149	152	175	178.333	158.667	0.88972	0.175264
Bovatus_00100	422	430	437	398	384	410	429.667	397.333	0.924748	0.020332
Bovatus_00101	13	13	11	14	12	12	12.3333	12.6667	1.02703	0.741521
Bovatus_00102	6	6	4	7	7	6	5.33333	6.66667	1.25	0.148148
Bovatus_00103	1	3	2	2	2	3	2	2.33333	1.16667	0.64333
Bovatus_00104	3	2	1	3	2	4	2	3	1.5	0.287864
Bovatus_00105	4	3	4	7	5	5	3.66667	5.66667	1.54545	0.0550406
Bovatus_00106	4	7	4	4	5	6	5	5	1	1
Bovatus_00107	10	9	8	7	7	9	9	7.66667	0.851852	0.205106
Bovatus_00108	1	0	0	1	1	0	0.333333	0.666667	2	0.518519
Bovatus_00109	2	1	1	1	1	2	1.33333	1.33333	1	1
Bovatus_00110	56	49	45	46	39	43	50	42.6667	0.853333	0.125884
Bovatus_00111	157	182	212	206	223	221	183.667	216.667	1.17967	0.120629
Bovatus_00112	68	67	78	93	91	84	71	89.3333	1.25822	0.0145836
Bovatus_00113	886	728	582	1470	1149	1348	732	1322.33	1.80647	0.0100175
Bovatus_00114	36	44	40	67	71	68	40	68.6667	1.71667	0.00038664
Bovatus_00115	6	7	6	1	1	1	6.33333	1	0.157895	8.92165e-05
Bovatus_00116	4	4	5	1	2	2	4.33333	1.66667	0.384615	0.00481268
Bovatus_00117	390	403	449	368	406	397	414	390.333	0.942834	0.327907
Bovatus_00118	401	457	485	437	461	408	447.667	435.333	0.97245	0.693111
Bovatus_00119	112	122	123	120	119	126	119	121.667	1.02241	0.554258
Bovatus_00120	82	73	89	69	63	67	81.3333	66.3333	0.815574	0.0388938
Bovatus_00121	35	32	39	22	24	27	35.3333	24.3333	0.688679	0.0116023
Bovatus_00122	35	28	28	17	21	21	30.3333	19.6667	0.648352	0.016551
Bovatus_00123	23	21	22	17	17	19	22	17.6667	0.80303	0.0079662
Bovatus_00124	158	151	163	158	162	176	157.333	165.333	1.05085	0.284059
Bovatus_00125	60	58	64	47	50	45	60.6667	47.3333	0.78022	0.00430039
Bovatus_00126	41	50	48	37	38	37	46.3333	37.3333	0.805755	0.0306667
Bovatus_00127	47	53	52	49	47	50	50.6667	48.6667	0.960526	0.385505
Bovatus_00128	33	37	38	38	36	38	36	37.3333	1.03704	0.468527
Bovatus_00129	164	161	163	140	154	147	162.667	147	0.903689	0.0193126
Bovatus_00130	202	223	214	189	178	180	213	182.333	0.856025	0.0116367
Bovatus_00131	86	93	90	71	73	66	89.6667	70	0.780669	0.00248692
Bovatus_00132	399	426	456	393	399	419	427	403.667	0.945355	0.270029
Bovatus_00133	46	39	46	38	42	45	43.6667	41.6667	0.954198	0.552889
Bovatus_00134	51	44	49	45	44	48	48	45.6667	0.951389	0.386654
Bovatus_00135	215	229	237	199	201	217	227	205.667	0.906021	0.0679425
Bovatus_00136	24	22	22	20	23	22	22.6667	21.6667	0.955882	0.416866
Bovatus_00137	37	39	45	42	47	47	40.3333	45.3333	1.12397	0.162553
Bovatus_00138	124	128	130	113	101	96	127.333	103.333	0.811518	0.0108955
Bovatus_00139	876	909	948	1137	1059	1061	911	1085.67	1.19173	0.00614767
Bovatus_00140	160	179	173	174	171	182	170.667	175.667	1.0293	0.484527
Bovatus_00141	379	381	406	458	477	480	388.667	471.667	1.21355	0.00170178
Bovatus_00142	268	269	286	320	350	329	274.333	333	1.21385	0.00527191
Bovatus_00143	14	10	11	14	14	13	11.6667	13.6667	1.17143	0.184074
Bovatus_00144	0	0	0	0	0	0	0	0	#DIV/0!	#DIV/0!
Bovatus_00145	0	0	0	0	0	0	0	0	#DIV/0!	#DIV/0!
Bovatus_00146	6	4	7	6	4	5	5.66667	5	0.882353	0.561438
Bovatus_00147	163	197	189	308	271	239	183	272.667	1.48998	0.0161446
Bovatus_00148	55	58	57	66	62	53	56.6667	60.3333	1.06471	0.405167
Bovatus_00149	310	272	329	305	294	279	303.667	292.667	0.963776	0.581619
Bovatus_00150	184	161	183	189	180	182	176	183.667	1.04356	0.391419
Bovatus_00152	2815	3247	3431	3494	3694	3786	3164.33	3658	1.15601	0.0708074
Bovatus_00153	105	130	126	105	111	118	120.333	111.333	0.925208	0.355152
Bovatus_00154	30	29	21	45	33	40	26.6667	39.3333	1.475	0.0479865
Bovatus_00155	20	23	16	42	30	32	19.6667	34.6667	1.76271	0.0238736
Bovatus_00156	31	33	29	70	62	60	31	64	2.06452	0.000539899
Bovatus_00157	118	141	140	306	272	260	133	279.333	2.10025	0.000735319
Bovatus_00158	26	29	27	57	52	47	27.3333	52	1.90244	0.00122094
Bovatus_00159	85	89	92	97	94	100	88.6667	97	1.09398	0.0353555
Bovatus_00160	349	318	294	354	306	301	320.333	320.333	1	1
Bovatus_00161	259	232	256	282	262	272	249	272	1.09237	0.0895658
Bovatus_00162	505	579	490	551	556	564	524.667	557	1.06163	0.308985
Bovatus_00163	65	80	71	61	62	58	72	60.3333	0.837963	0.0613123
Bovatus_00164	155	166	195	138	145	151	172	144.667	0.841085	0.0941843
Bovatus_00165	4	6	4	4	5	4	4.66667	4.33333	0.928571	0.677869
Bovatus_00166	3	3	5	5	6	4	3.66667	5	1.36364	0.205106
Bovatus_00167	3	3	5	3	4	2	3.66667	3	0.818182	0.491767
Bovatus_00168	4	6	5	6	4	4	5	4.66667	0.933333	0.724659
Bovatus_00169	18	12	10	15	17	14	13.3333	15.3333	1.15	0.47837
Bovatus_00170	3	3	3	4	2	4	3	3.33333	1.11111	0.64333
Bovatus_00171	3	4	2	1	2	1	3	1.33333	0.444444	0.0667665
Bovatus_00172	10	7	8	7	5	6	8.33333	6	0.72	0.0912602
Bovatus_00173	5	5	2	3	2	3	4	2.66667	0.666667	0.274577
Bovatus_00174	177	180	188	140	154	150	181.667	148	0.814679	0.00315142
Bovatus_00175	85	89	91	71	73	70	88.3333	71.3333	0.807547	0.000995445
Bovatus_00176	374	424	443	341	338	334	413.667	337.667	0.816277	0.0212878
Bovatus_00177	211	232	243	232	222	211	228.667	221.667	0.969388	0.565038
Bovatus_00178	496	561	566	546	563	533	541	547.333	1.01171	0.80617
Bovatus_00179	75	95	99	98	107	98	89.6667	101	1.12639	0.229866
Bovatus_00180	513	577	572	641	656	642	554	646.333	1.16667	0.0119382
Bovatus_00181	37	46	47	41	40	32	43.3333	37.6667	0.869231	0.255046
Bovatus_00182	37	49	46	31	35	35	44	33.6667	0.765152	0.0547693
Bovatus_00183	52	44	49	65	50	59	48.3333	58	1.2	0.122229
Bovatus_00184	16	15	16	31	31	33	15.6667	31.6667	2.02128	2.78528e-05
Bovatus_00185	17	15	26	42	42	35	19.3333	39.6667	2.05172	0.00777365
Bovatus_00186	7	7	11	15	22	19	8.33333	18.6667	2.24	0.0130726
Bovatus_00187	8	9	9	14	21	21	8.66667	18.6667	2.15385	0.0132356
Bovatus_00188	31	30	35	37	39	31	32	35.6667	1.11458	0.267379
Bovatus_00189	15	15	19	10	15	12	16.3333	12.3333	0.755102	0.112421
Bovatus_00190	127	109	124	103	92	99	120	98	0.816667	0.0267325
Bovatus_00191	34	32	30	26	23	23	32	24	0.75	0.00635226
Bovatus_00192	35	35	37	31	33	28	35.6667	30.6667	0.859813	0.0352629
Bovatus_00193	309	323	342	343	309	311	324.667	321	0.988706	0.813916
Bovatus_00194	13	13	15	8	8	11	13.6667	9	0.658537	0.0177974
Bovatus_00195	8	6	7	4	4	5	7	4.33333	0.619048	0.0161301
Bovatus_00196	0	0	0	0	0	0	0	0	#DIV/0!	#DIV/0!
Bovatus_00197	3	2	1	0	1	0	2	0.333333	0.166667	0.0667665
Bovatus_00198	2	1	1	0	0	0	1.33333	0	0	0.0161301
Bovatus_00199	3	3	3	3	2	1	3	2	0.666667	0.158302
Bovatus_00200	5	7	7	6	6	7	6.33333	6.33333	1	1
Bovatus_00201	3	2	3	1	3	3	2.66667	2.33333	0.875	0.677869
Bovatus_00202	9	6	13	7	9	9	9.33333	8.33333	0.892857	0.663804
Bovatus_00203	505	498	539	522	522	510	514	518	1.00778	0.778252
Bovatus_00204	1863	2147	2133	2162	2212	2117	2047.67	2163.67	1.05665	0.295235
Bovatus_00205	10	11	18	25	28	20	13	24.3333	1.87179	0.029867
Bovatus_00206	13	15	28	32	38	29	18.6667	33	1.76786	0.0565937
Bovatus_00207	79	90	122	133	131	117	97	127	1.30928	0.0961383
Bovatus_00208	74	88	123	143	154	130	95	142.333	1.49825	0.0426866
Bovatus_00209	14	18	29	37	33	31	20.3333	33.6667	1.65574	0.0504933
Bovatus_00210	21	28	34	46	44	41	27.6667	43.6667	1.57831	0.0165041
Bovatus_00211	54	60	84	104	100	100	66	101.333	1.53535	0.0188586
Bovatus_00212	33	40	54	70	63	50	42.3333	61	1.44094	0.0933654
Bovatus_00213	66	92	120	144	146	138	92.6667	142.667	1.53957	0.0338796
Bovatus_00214	936	1027	1238	1993	1995	2158	1067	2048.67	1.92002	0.000724277
Bovatus_00215	1095	1305	1563	2573	2601	2506	1321	2560	1.93793	0.000857418
Bovatus_00216	560	668	722	1128	1060	875	650	1021	1.57077	0.0142315
Bovatus_00217	1190	1467	1349	1529	1659	1652	1335.33	1613.33	1.20819	0.0374489
Bovatus_00218	56	56	69	48	53	45	60.3333	48.6667	0.80663	0.0767792
Bovatus_00219	20	15	16	24	26	29	17	26.3333	1.54902	0.0114469
Bovatus_00220	18	21	20	39	35	37	19.6667	37	1.88136	0.000282859
Bovatus_00221	6	9	8	13	11	10	7.66667	11.3333	1.47826	0.0423945
Bovatus_00222	0	0	0	1	1	2	0	1.33333	#DIV/0!	0.0161301
Bovatus_00223	11	12	12	14	17	17	11.6667	16	1.37143	0.0147206
Bovatus_00224	2	2	1	1	1	2	1.66667	1.33333	0.8	0.518519
Bovatus_00225	43	42	49	74	65	73	44.6667	70.6667	1.58209	0.00192934
Bovatus_00226	6	5	4	11	10	10	5	10.3333	2.06667	0.0013239
Bovatus_00227	2	2	2	2	4	3	2	3	1.5	0.158302
Bovatus_00228	15	17	20	32	35	33	17.3333	33.3333	1.92308	0.000709818
Bovatus_00229	7	5	6	8	8	6	6	7.33333	1.22222	0.205106
Bovatus_00230	20	21	19	31	31	39	20	33.6667	1.68333	0.0074432
Bovatus_00231	10	12	11	21	23	21	11	21.6667	1.9697	0.000268046
Bovatus_00232	12	13	12	23	23	24	12.3333	23.3333	1.89189	1.9992e-05
Bovatus_00233	17	16	17	28	24	25	16.6667	25.6667	1.54	0.00195569
Bovatus_00234	4	7	9	13	12	10	6.66667	11.6667	1.75	0.0423157
Bovatus_00235	8	7	9	16	13	16	8	15	1.875	0.00373845
Bovatus_00236	4	3	4	6	6	7	3.66667	6.33333	1.72727	0.00481268
Bovatus_00237	7	7	9	12	12	13	7.66667	12.3333	1.6087	0.00331976
Bovatus_00238	8	8	8	16	16	15	8	15.6667	1.95833	2.11732e-05
Bovatus_00239	7	4	4	8	9	9	5	8.66667	1.73333	0.0253864
Bovatus_00240	11	9	9	17	17	20	9.66667	18	1.86207	0.00227161
Bovatus_00241	7	4	4	10	8	9	5	9	1.8	0.0257214
Bovatus_00242	8	7	5	8	10	6	6.66667	8	1.2	0.41072
Bovatus_00243	7	8	7	12	8	10	7.33333	10	1.36364	0.0907332
Bovatus_00244	10	10	10	20	18	20	10	19.3333	1.93333	0.000151011
Bovatus_00245	9	8	8	18	16	14	8.33333	16	1.92	0.00309832
Bovatus_00246	4	6	5	10	7	8	5	8.33333	1.66667	0.0341094
Bovatus_00247	1	1	1	3	3	3	1	3	3	#DIV/0!
Bovatus_00248	2	2	2	2	3	3	2	2.66667	1.33333	0.116117
Bovatus_00249	0	1	1	0	1	1	0.666667	0.666667	1	1
Bovatus_00250	4	5	4	6	10	5	4.33333	7	1.61538	0.163279
Bovatus_00251	3	4	2	5	7	3	3	5	1.66667	0.196261
Bovatus_00252	12	8	8	9	9	12	9.33333	10	1.07143	0.709597
Bovatus_00253	48	51	47	62	60	60	48.6667	60.6667	1.24658	0.000947947
Bovatus_00254	41	46	40	65	58	52	42.3333	58.3333	1.37795	0.0187996
Bovatus_00255	400	314	259	562	399	457	324.333	472.667	1.45735	0.0778749
Bovatus_00256	81	74	55	100	88	76	70	88	1.25714	0.158797
Bovatus_00257	34	34	35	39	37	29	34.3333	35	1.01942	0.838878
Bovatus_00258	448	482	504	481	518	540	478	513	1.07322	0.213776
Bovatus_00259	43	53	54	58	52	54	50	54.6667	1.09333	0.30074
Bovatus_00260	205	206	204	177	180	198	205	185	0.902439	0.0384693
Bovatus_00261	64	65	65	54	57	53	64.6667	54.6667	0.845361	0.00131273
Bovatus_00262	63	76	63	63	60	58	67.3333	60.3333	0.89604	0.200384
Bovatus_00263	417	437	393	392	416	423	415.667	410.333	0.987169	0.752788
Bovatus_00264	137	169	135	141	135	144	147	140	0.952381	0.570076
Bovatus_00265	110	117	121	89	95	99	116	94.3333	0.813218	0.00749043
Bovatus_00266	4436	4783	5056	4710	5065	5285	4758.33	5020	1.05499	0.346457
Bovatus_00267	27	30	24	23	24	28	27	25	0.925926	0.435331
Bovatus_00268	56	65	63	64	55	60	61.3333	59.6667	0.972826	0.681374
Bovatus_00269	176	173	181	170	152	187	176.667	169.667	0.960377	0.536702
Bovatus_00270	1812	1990	2006	1853	1935	1870	1936	1886	0.974174	0.497007
Bovatus_00271	375	418	411	339	331	312	401.333	327.333	0.815615	0.00889687
Bovatus_00272	206	236	211	213	221	254	217.667	229.333	1.0536	0.496276
Bovatus_00273	862	975	991	896	882	956	942.667	911.333	0.966761	0.537436
Bovatus_00275	72	74	81	90	89	88	75.6667	89	1.17621	0.00876966
Bovatus_00276	428	515	526	723	679	614	489.667	672	1.37236	0.0146694
Bovatus_00277	245	306	303	355	337	282	284.667	324.667	1.14052	0.247969
Bovatus_00278	697	797	788	968	962	903	760.667	944.333	1.24145	0.00850473
Bovatus_00279	111	116	114	105	92	89	113.667	95.3333	0.83871	0.0231636
Bovatus_00280	15	18	21	16	15	11	18	14	0.777778	0.158302
Bovatus_00281	25	33	29	26	33	26	29	28.3333	0.977011	0.848993
Bovatus_00282	57	54	58	62	48	57	56.3333	55.6667	0.988166	0.883461
Bovatus_00284	8	10	11	11	11	12	9.66667	11.3333	1.17241	0.151835
Bovatus_00285	49	53	58	53	50	61	53.3333	54.6667	1.025	0.766238
Bovatus_00286	11	12	11	10	13	13	11.3333	12	1.05882	0.561438
Bovatus_00287	2	2	5	6	6	6	3	6	2	0.039942
Bovatus_00288	16	17	25	29	29	30	19.3333	29.3333	1.51724	0.0251815
Bovatus_00289	5	5	4	6	6	7	4.66667	6.33333	1.35714	0.0241101
Bovatus_00290	19	18	27	45	42	35	21.3333	40.6667	1.90625	0.00927795
Bovatus_00291	6	7	9	13	15	11	7.33333	13	1.77273	0.0175405
Bovatus_00292	11	11	16	29	28	27	12.6667	28	2.21053	0.000963969
Bovatus_00293	4	5	7	14	11	10	5.33333	11.6667	2.1875	0.0131735
Bovatus_00294	5	5	6	9	10	8	5.33333	9	1.6875	0.00532813
Bovatus_00295	3	6	8	12	11	9	5.66667	10.6667	1.88235	0.0423157
Bovatus_00296	9	11	13	18	21	16	11	18.3333	1.66667	0.0167994
Bovatus_00297	9	5	8	11	11	10	7.33333	10.6667	1.45455	0.0556545
Bovatus_00298	35	32	33	33	29	35	33.3333	32.3333	0.97	0.638768
Bovatus_00299	18	25	23	23	21	24	22	22.6667	1.0303	0.782754
Bovatus_00300	4	4	3	5	4	3	3.66667	4	1.09091	0.64333
Bovatus_00301	5	5	6	6	6	6	5.33333	6	1.125	0.116117
Bovatus_00302	6	5	6	12	10	9	5.66667	10.3333	1.82353	0.0077626
Bovatus_00303	1	0	2	3	3	3	1	3	3	0.0257214
Bovatus_00304	0	0	1	2	3	1	0.333333	2	6	0.0667665
Bovatus_00305	5	6	7	10	10	11	6	10.3333	1.72222	0.00289001
Bovatus_00306	4	5	5	13	12	10	4.66667	11.6667	2.5	0.00175661
Bovatus_00307	2	4	5	9	9	10	3.66667	9.33333	2.54545	0.00385795
Bovatus_00308	7	8	10	21	18	16	8.33333	18.3333	2.2	0.00417138
Bovatus_00309	1	2	3	4	3	4	2	3.66667	1.83333	0.0667665
Bovatus_00310	23	20	28	52	49	45	23.6667	48.6667	2.05634	0.00127024
Bovatus_00311	164	171	217	284	270	273	184	275.667	1.49819	0.00591705
Bovatus_00312	72	87	135	232	243	223	98	232.667	2.37415	0.00246941
Bovatus_00313	19	23	38	49	58	55	26.6667	54	2.025	0.012666
Bovatus_00314	43	57	67	246	219	204	55.6667	223	4.00599	0.000290482
Bovatus_00315	28	34	40	151	139	113	34	134.333	3.95098	0.00102827
Bovatus_00316	7	9	12	13	16	12	9.33333	13.6667	1.46429	0.0831129
Bovatus_00317	136	126	125	106	99	96	129	100.333	0.777778	0.00336294
Bovatus_00318	106	118	135	164	161	166	119.667	163.667	1.36769	0.00672707
Bovatus_00319	69	74	77	95	98	88	73.3333	93.6667	1.27727	0.00572381
Bovatus_00320	0	0	0	0	0	0	0	0	#DIV/0!	#DIV/0!
Bovatus_00321	417	449	466	344	371	372	444	362.333	0.816066	0.00869908
Bovatus_00322	51	49	51	45	44	42	50.3333	43.6667	0.86755	0.00381165
Bovatus_00323	319	351	343	282	289	290	337.667	287	0.849951	0.00699275
Bovatus_00324	6	8	7	6	5	3	7	4.66667	0.666667	0.0912602
Bovatus_00325	2	4	3	1	3	1	3	1.66667	0.555556	0.205106
Bovatus_00326	0	0	0	0	0	0	0	0	#DIV/0!	#DIV/0!
Bovatus_00327	0	0	0	0	0	0	0	0	#DIV/0!	#DIV/0!
Bovatus_00328	0	0	0	0	0	0	0	0	#DIV/0!	#DIV/0!
Bovatus_00329	0	2	1	0	1	1	1	0.666667	0.666667	0.64333
Bovatus_00330	317	259	265	248	228	273	280.333	249.667	0.890606	0.245472
Bovatus_00331	66	52	42	56	45	45	53.3333	48.6667	0.9125	0.584963
Bovatus_00332	84	59	56	65	53	55	66.3333	57.6667	0.869347	0.418605
Bovatus_00333	4	2	1	3	2	3	2.33333	2.66667	1.14286	0.741521
Bovatus_00334	12	12	14	12	15	13	12.6667	13.3333	1.05263	0.579015
Bovatus_00335	159	172	216	177	190	171	182.333	179.333	0.983547	0.876635
Bovatus_00336	136	158	155	120	136	150	149.667	135.333	0.904232	0.265093
Bovatus_00337	320	316	337	326	309	325	324.333	320	0.986639	0.635957
Bovatus_00338	152	128	145	130	128	134	141.667	130.667	0.922353	0.208381
Bovatus_00339	114	118	113	122	118	119	115	119.667	1.04058	0.0742773
Bovatus_00340	77	88	92	71	76	74	85.6667	73.6667	0.859922	0.0636027
Bovatus_00341	95	102	135	116	124	112	110.667	117.333	1.06024	0.630707
Bovatus_00342	35	37	42	43	42	42	38	42.3333	1.11404	0.10901
Bovatus_00345	61	60	64	48	50	52	61.6667	50	0.810811	0.00219213
Bovatus_00346	93	90	101	76	75	65	94.6667	72	0.760563	0.00920589
Bovatus_00347	11	9	11	9	12	6	10.3333	9	0.870968	0.512225
Bovatus_00348	226	209	217	187	187	206	217.333	193.333	0.889571	0.0401472
Bovatus_00349	362	385	355	307	313	326	367.333	315.333	0.858439	0.00816198
Bovatus_00350	20	21	16	18	14	12	19	14.6667	0.77193	0.136852
Bovatus_00351	48	54	57	47	51	45	53	47.6667	0.899371	0.168798
Bovatus_00352	310	321	310	289	306	291	313.667	295.333	0.941552	0.0477582
Bovatus_00353	1234	1393	1342	1133	1171	1254	1323	1186	0.896447	0.0807288
Bovatus_00354	1296	1522	1447	1182	1286	1242	1421.67	1236.67	0.869871	0.0643118
Bovatus_00355	81	81	99	81	85	76	87	80.6667	0.927203	0.387714
Bovatus_00356	854	916	818	1445	1293	1224	862.667	1320.67	1.53091	0.00301613
Bovatus_00357	745	869	801	1463	1339	1252	805	1351.33	1.67867	0.00153016
Bovatus_00358	281	355	348	587	497	454	328	512.667	1.56301	0.0156341
Bovatus_00359	646	716	718	1134	1058	1013	693.333	1068.33	1.54087	0.000911439
Bovatus_00360	26	28	26	60	53	53	26.6667	55.3333	2.075	0.000293928
Bovatus_00361	71	54	41	154	115	124	55.3333	131	2.36747	0.00666527
Bovatus_00365	70	64	76	58	53	64	70	58.3333	0.833333	0.0681319
Bovatus_00366	45	38	45	33	38	41	42.6667	37.3333	0.875	0.181347
Bovatus_00367	171	147	126	159	143	134	148	145.333	0.981982	0.866789
Bovatus_00368	351	280	212	297	241	239	281	259	0.921708	0.646262
Bovatus_00369	0	0	0	0	0	0	0	0	#DIV/0!	#DIV/0!
Bovatus_00370	0	0	0	1	0	1	0	0.666667	#DIV/0!	0.116117
Bovatus_00371	0	0	0	0	0	0	0	0	#DIV/0!	#DIV/0!
Bovatus_00372	0	0	0	0	0	0	0	0	#DIV/0!	#DIV/0!
Bovatus_00373	0	0	0	1	0	0	0	0.333333	#DIV/0!	0.373901
Bovatus_00375	1	1	2	2	3	1	1.33333	2	1.5	0.373901
Bovatus_00376	1	3	1	3	3	4	1.66667	3.33333	2	0.0890093
Bovatus_00377	0	0	0	1	0	2	0	1	#DIV/0!	0.158302
Bovatus_00378	6	4	3	9	7	9	4.33333	8.33333	1.92308	0.0223942
Bovatus_00379	0	2	0	1	1	2	0.666667	1.33333	2	0.421648
Bovatus_00380	2	1	0	3	3	0	1	2	2	0.435331
Bovatus_00381	1	1	0	2	2	2	0.666667	2	3	0.0161301
Bovatus_00382	0	0	0	0	0	0	0	0	#DIV/0!	#DIV/0!
Bovatus_00383	0	0	0	1	0	1	0	0.666667	#DIV/0!	0.116117
Bovatus_00384	0	0	0	0	0	0	0	0	#DIV/0!	#DIV/0!
Bovatus_00385	0	0	0	0	0	0	0	0	#DIV/0!	#DIV/0!
Bovatus_00386	3	3	3	4	6	5	3	5	1.66667	0.0257214
Bovatus_00387	0	0	0	1	1	0	0	0.666667	#DIV/0!	0.116117
Bovatus_00388	0	0	0	1	0	0	0	0.333333	#DIV/0!	0.373901
Bovatus_00389	0	0	0	0	0	0	0	0	#DIV/0!	#DIV/0!
Bovatus_00390	0	1	0	1	1	1	0.333333	1	3	0.116117
Bovatus_00391	0	1	0	1	1	1	0.333333	1	3	0.116117
Bovatus_00392	10	7	9	16	13	11	8.66667	13.3333	1.53846	0.051606
Bovatus_00393	0	0	0	0	0	0	0	0	#DIV/0!	#DIV/0!
Bovatus_00394	0	0	0	0	0	0	0	0	#DIV/0!	#DIV/0!
Bovatus_00395	0	0	0	0	1	0	0	0.333333	#DIV/0!	0.373901
Bovatus_00396	0	0	0	0	0	0	0	0	#DIV/0!	#DIV/0!
Bovatus_00397	0	0	0	0	0	0	0	0	#DIV/0!	#DIV/0!
Bovatus_00398	0	0	0	0	0	0	0	0	#DIV/0!	#DIV/0!
Bovatus_00399	3	1	2	4	3	5	2	4	2	0.070484
Bovatus_00400	60	34	30	75	47	60	41.3333	60.6667	1.46774	0.194121
Bovatus_00401	0	0	0	0	0	0	0	0	#DIV/0!	#DIV/0!
Bovatus_00402	0	0	0	0	0	0	0	0	#DIV/0!	#DIV/0!
Bovatus_00403	0	0	0	0	0	0	0	0	#DIV/0!	#DIV/0!
Bovatus_00404	0	0	0	0	0	0	0	0	#DIV/0!	#DIV/0!
Bovatus_00405	0	0	0	0	1	1	0	0.666667	#DIV/0!	0.116117
Bovatus_00406	1	1	2	4	2	4	1.33333	3.33333	2.5	0.0550406
Bovatus_00407	2	2	1	2	3	4	1.66667	3	1.8	0.116117
Bovatus_00408	347	408	229	301	237	257	328	265	0.807927	0.322283
Bovatus_00409	6	5	4	3	4	4	5	3.66667	0.733333	0.116117
Bovatus_00410	121	106	96	92	85	81	107.667	86	0.798762	0.052587
Bovatus_00411	3	1	1	2	1	2	1.66667	1.66667	1	1
Bovatus_00412	7	4	4	7	4	4	5	5	1	1
Bovatus_00413	0	0	0	0	0	0	0	0	#DIV/0!	#DIV/0!
Bovatus_00414	3	2	2	1	1	1	2.33333	1	0.428571	0.0161301
Bovatus_00415	1	1	2	1	1	2	1.33333	1.33333	1	1
Bovatus_00416	0	0	1	0	0	0	0.333333	0	0	0.373901
Bovatus_00417	4	6	4	5	4	5	4.66667	4.66667	1	1
Bovatus_00418	0	1	0	1	0	0	0.333333	0.333333	1	1
Bovatus_00419	1	1	1	0	1	2	1	1	1	1
Bovatus_00420	1	1	1	2	1	2	1	1.66667	1.66667	0.116117
Bovatus_00421	3	3	3	5	4	4	3	4.33333	1.44444	0.0161301
Bovatus_00422	0	0	0	0	0	0	0	0	#DIV/0!	#DIV/0!
Bovatus_00423	0	1	0	0	0	0	0.333333	0	0	0.373901
Bovatus_00424	0	0	0	0	0	0	0	0	#DIV/0!	#DIV/0!
Bovatus_00425	4	2	3	4	3	4	3	3.66667	1.22222	0.373901
Bovatus_00426	0	0	0	0	0	0	0	0	#DIV/0!	#DIV/0!
Bovatus_00427	0	0	0	0	0	0	0	0	#DIV/0!	#DIV/0!
Bovatus_00428	26	21	22	22	20	23	23	21.6667	0.942029	0.491767
Bovatus_00429	3	5	6	4	4	5	4.66667	4.33333	0.928571	0.741521
Bovatus_00430	2	1	1	2	1	0	1.33333	1	0.75	0.64333
Bovatus_00431	43	41	45	40	42	36	43	39.3333	0.914729	0.156975
Bovatus_00432	6	4	5	6	6	6	5	6	1.2	0.158302
Bovatus_00433	5	8	8	6	7	4	7	5.66667	0.809524	0.373901
Bovatus_00434	2295	1792	1344	1506	1251	1337	1810.33	1364.67	0.753821	0.192561
Bovatus_00435	0	0	0	0	0	0	0	0	#DIV/0!	#DIV/0!
Bovatus_00436	36	28	21	18	17	19	28.3333	18	0.635294	0.0773478
Bovatus_00437	1	1	0	0	0	1	0.666667	0.333333	0.5	0.518519
Bovatus_00438	0	0	0	0	1	0	0	0.333333	#DIV/0!	0.373901
Bovatus_00439	1	0	1	1	1	0	0.666667	0.666667	1	1
Bovatus_00440	0	0	1	0	0	0	0.333333	0	0	0.373901
Bovatus_00441	292	265	288	242	261	260	281.667	254.333	0.902959	0.0588368
Bovatus_00442	175	173	198	178	166	182	182	175.333	0.96337	0.515276
Bovatus_00443	121	95	107	124	100	114	107.667	112.667	1.04644	0.650956
Bovatus_00444	330	254	162	269	242	262	248.667	257.667	1.03619	0.863862
Bovatus_00445	537	365	316	495	326	372	406	397.667	0.979475	0.925638
Bovatus_00446	2	3	3	2	2	3	2.66667	2.33333	0.875	0.518519
Bovatus_00447	2	2	2	0	1	1	2	0.666667	0.333333	0.0161301
Bovatus_00448	21	22	22	19	21	23	21.6667	21	0.969231	0.608653
Bovatus_00449	34	31	32	36	29	33	32.3333	32.6667	1.01031	0.887465
Bovatus_00450	1	2	1	2	2	1	1.33333	1.66667	1.25	0.518519
Bovatus_00451	2	1	2	2	2	1	1.66667	1.66667	1	1
Bovatus_00452	1	1	2	1	1	1	1.33333	1	0.75	0.373901
Bovatus_00453	1	2	2	1	1	0	1.66667	0.666667	0.4	0.101192
Bovatus_00454	23	21	18	28	26	24	20.6667	26	1.25806	0.0453001
Bovatus_00455	298	336	313	664	606	565	315.667	611.667	1.9377	0.000653014
Bovatus_00456	203	199	213	392	350	329	205	357	1.74146	0.00131925
Bovatus_00457	470	489	530	462	489	485	496.333	478.667	0.964406	0.418397
Bovatus_00458	268	246	237	247	234	262	250.333	247.667	0.989348	0.838411
Bovatus_00459	517	521	551	492	478	504	529.667	491.333	0.927627	0.0429562
Bovatus_00460	10	9	9	10	9	7	9.33333	8.66667	0.928571	0.518519
Bovatus_00461	257	276	275	269	254	245	269.333	256	0.950495	0.226325
Bovatus_00462	88	79	81	82	86	84	82.6667	84	1.01613	0.675997
Bovatus_00463	61	52	60	60	54	56	57.6667	56.6667	0.982659	0.780178
Bovatus_00464	127	134	130	126	122	120	130.333	122.667	0.941176	0.0462647
Bovatus_00465	161	164	168	159	152	154	164.333	155	0.943205	0.0325325
Bovatus_00466	130	157	126	258	258	235	137.667	250.333	1.8184	0.000811453
Bovatus_00467	279	309	325	382	381	385	304.333	382.667	1.25739	0.00443058
Bovatus_00468	744	843	865	1026	1095	994	817.333	1038.33	1.27039	0.00976635
Bovatus_00469	51	53	49	43	50	46	51	46.3333	0.908497	0.116117
Bovatus_00470	338	396	408	641	687	620	380.667	649.333	1.70578	0.000785519
Bovatus_00471	47	45	69	63	54	52	53.6667	56.3333	1.04969	0.766768
Bovatus_00473	354	404	424	406	441	427	394	424.667	1.07783	0.256204
Bovatus_00474	3909	4330	3094	3888	3894	3947	3777.67	3909.67	1.03494	0.734727
Bovatus_00475	48	49	43	80	72	77	46.6667	76.3333	1.63571	0.000572903
Bovatus_00476	211	226	179	345	344	321	205.333	336.667	1.63961	0.00117867
Bovatus_00477	150	153	118	179	180	174	140.333	177.667	1.26603	0.03026
Bovatus_00478	116	114	83	129	128	111	104.333	122.667	1.17572	0.206565
Bovatus_00479	54	51	36	61	55	49	47	55	1.17021	0.289477
Bovatus_00480	100	100	75	112	108	102	91.6667	107.333	1.17091	0.15053
Bovatus_00481	104	110	94	114	114	115	102.667	114.333	1.11364	0.0672216
Bovatus_00482	250	213	232	255	235	274	231.667	254.667	1.09928	0.212496
Bovatus_00483	90	96	92	71	63	68	92.6667	67.3333	0.726619	0.000977764
Bovatus_00484	391	365	355	327	299	306	370.333	310.667	0.838884	0.0119095
Bovatus_00485	0	0	0	0	0	0	0	0	#DIV/0!	#DIV/0!
Bovatus_00486	1	1	2	1	0	1	1.33333	0.666667	0.5	0.2302
Bovatus_00487	12	11	11	14	13	11	11.3333	12.6667	1.11765	0.2302
Bovatus_00488	1	1	1	1	1	1	1	1	1	#DIV/0!
Bovatus_00489	374	338	325	345	343	367	345.667	351.667	1.01736	0.735288
Bovatus_00490	7	4	6	4	6	5	5.66667	5	0.882353	0.561438
Bovatus_00491	0	0	1	0	0	0	0.333333	0	0	0.373901
Bovatus_00492	6	6	5	6	4	5	5.66667	5	0.882353	0.373901
Bovatus_00493	204	211	119	146	142	136	178	141.333	0.794007	0.28472
Bovatus_00494	160	156	99	151	134	138	138.333	141	1.01928	0.902108
Bovatus_00495	103	109	78	95	81	78	96.6667	84.6667	0.875862	0.330468
Bovatus_00496	281	253	173	249	214	222	235.667	228.333	0.968883	0.840003
Bovatus_00497	227	247	179	216	201	194	217.667	203.667	0.935681	0.54501
Bovatus_00498	104	103	81	89	89	82	96	86.6667	0.902778	0.30074
Bovatus_00499	56	61	46	38	39	40	54.3333	39	0.717791	0.0261058
Bovatus_00500	7	3	3	5	3	4	4.33333	4	0.923077	0.829799
Bovatus_00501	173	175	177	152	156	156	175	154.667	0.88381	0.000323347
Bovatus_00502	2650	3078	2813	2857	2852	2744	2847	2817.67	0.989697	0.832604
Bovatus_00503	1720	1945	1871	1855	1884	1917	1845.33	1885.33	1.02168	0.591059
Bovatus_00504	896	1012	994	948	964	879	967.333	930.333	0.961751	0.452358
Bovatus_00505	806	852	877	930	898	1051	845	959.667	1.1357	0.0878927
Bovatus_00506	1025	1162	1148	1149	1206	1358	1111.67	1237.67	1.11334	0.172937
Bovatus_00507	2057	2321	2291	2061	2134	2139	2223	2111.33	0.949768	0.269436
Bovatus_00508	11	16	11	11	9	11	12.6667	10.3333	0.815789	0.263493
Bovatus_00509	142	150	147	112	122	112	146.333	115.333	0.788155	0.00159327
Bovatus_00510	2349	2907	2368	2864	2992	2930	2541.33	2928.67	1.15241	0.106551
Bovatus_00511	1554	1815	1609	1877	1935	1985	1659.33	1932.33	1.16452	0.0329399
Bovatus_00512	408	475	508	578	591	549	463.667	572.667	1.23508	0.0269364
Bovatus_00513	78	82	91	82	76	79	83.6667	79	0.944223	0.33046
Bovatus_00514	85	88	90	75	78	85	87.6667	79.3333	0.904943	0.0649833
Bovatus_00515	189	186	183	152	152	161	186	155	0.833333	0.000862485
Bovatus_00516	54	60	69	50	60	54	61	54.6667	0.896175	0.293258
Bovatus_00517	358	380	391	627	589	521	376.333	579	1.53853	0.00336457
Bovatus_00518	122	128	123	151	141	131	124.333	141	1.13405	0.051467
Bovatus_00519	110	116	103	117	104	107	109.667	109.333	0.99696	0.954051
Bovatus_00520	154	141	146	147	149	142	147	146	0.993197	0.828319
Bovatus_00521	70	60	59	54	45	51	63	50	0.793651	0.0416957
Bovatus_00522	75	65	74	70	64	64	71.3333	66	0.925234	0.228692
Bovatus_00523	235	227	205	220	189	227	222.333	212	0.953523	0.521472
Bovatus_00524	102	79	94	46	47	47	91.6667	46.6667	0.509091	0.00262968
Bovatus_00525	5	4	3	3	4	2	4	3	0.75	0.287864
Bovatus_00526	396	382	340	494	460	484	372.667	479.333	1.28623	0.00555397
Bovatus_00527	129	118	90	117	107	112	112.333	112	0.997033	0.979105
Bovatus_00528	39	41	44	41	36	38	41.3333	38.3333	0.927419	0.218071
Bovatus_00529	193	188	226	249	234	230	202.333	237.667	1.17463	0.0559969
Bovatus_00530	227	252	265	259	264	237	248	253.333	1.02151	0.720661
Bovatus_00531	481	472	495	537	550	529	482.667	538.667	1.11602	0.00349171
Bovatus_00532	269	263	273	272	276	267	268.333	271.667	1.01242	0.441056
Bovatus_00533	212	231	241	201	206	199	228	202	0.885965	0.0411684
Bovatus_00534	51	44	50	43	50	45	48.3333	46	0.951724	0.482651
Bovatus_00535	68	65	70	73	63	65	67.6667	67	0.990148	0.853384
Bovatus_00536	51	48	40	36	36	38	46.3333	36.6667	0.791367	0.04476
Bovatus_00537	81	72	72	72	77	83	75	77.3333	1.03111	0.621799
Bovatus_00538	61	53	57	47	50	54	57	50.3333	0.883041	0.0958847
Bovatus_00539	77	58	73	74	66	63	69.3333	67.6667	0.975962	0.814449
Bovatus_00540	218	239	250	354	350	329	235.667	344.333	1.4611	0.000871158
Bovatus_00542	175	180	182	161	147	143	179	150.333	0.839851	0.00799631
Bovatus_00543	0	0	0	0	0	0	0	0	#DIV/0!	#DIV/0!
Bovatus_00544	44	37	25	31	26	26	35.3333	27.6667	0.783019	0.256246
Bovatus_00545	55	57	58	48	64	61	56.6667	57.6667	1.01765	0.850911
Bovatus_00546	369	371	342	340	381	392	360.667	371	1.02865	0.603964
Bovatus_00547	235	219	216	208	223	251	223.333	227.333	1.01791	0.788
Bovatus_00548	2	2	1	2	1	1	1.66667	1.33333	0.8	0.518519
Bovatus_00549	0	1	0	0	0	0	0.333333	0	0	0.373901
Bovatus_00550	1	0	1	1	1	0	0.666667	0.666667	1	1
Bovatus_00551	1	2	1	1	1	0	1.33333	0.666667	0.5	0.2302
Bovatus_00552	21	18	21	19	23	22	20	21.3333	1.06667	0.441823
Bovatus_00553	4	3	2	3	2	3	3	2.66667	0.888889	0.64333
Bovatus_00554	6	4	5	3	3	6	5	4	0.8	0.435331
Bovatus_00555	4	4	3	2	2	2	3.66667	2	0.545455	0.00749043
Bovatus_00556	8	7	10	4	4	5	8.33333	4.33333	0.52	0.0132356
Bovatus_00557	1	2	1	2	3	3	1.33333	2.66667	2	0.0474207
Bovatus_00558	41	54	44	68	63	57	46.3333	62.6667	1.35252	0.0319463
Bovatus_00559	337	322	283	291	276	259	314	275.333	0.876858	0.105613
Bovatus_00560	289	301	243	240	228	246	277.667	238	0.857143	0.0980011
Bovatus_00561	300	336	250	252	239	219	295.333	236.667	0.801354	0.0930964
Bovatus_00562	115	134	112	112	111	99	120.333	107.333	0.891967	0.181863
Bovatus_00563	64	58	46	35	39	35	56	36.3333	0.64881	0.0226773
Bovatus_00564	680	680	561	471	471	490	640.333	477.333	0.745445	0.015376
Bovatus_00565	99	101	90	74	78	66	96.6667	72.6667	0.751724	0.00798439
Bovatus_00566	153	143	139	127	117	125	145	123	0.848276	0.0130507
Bovatus_00567	69	58	68	56	52	62	65	56.6667	0.871795	0.141526
Bovatus_00568	0	0	0	3	1	2	0	2	#DIV/0!	0.0257214
Bovatus_00569	4	4	3	8	8	6	3.66667	7.33333	2	0.00793309
Bovatus_00570	5	6	7	15	15	13	6	14.3333	2.38889	0.000699578
Bovatus_00571	2	1	3	8	7	5	2	6.66667	3.33333	0.0114469
Bovatus_00572	5	8	6	17	17	18	6.33333	17.3333	2.73684	0.000308532
Bovatus_00573	13	11	15	40	38	35	13	37.6667	2.89744	0.000185239
Bovatus_00574	1	2	2	2	1	1	1.66667	1.33333	0.8	0.518519
Bovatus_00575	38	32	44	31	31	32	38	31.3333	0.824561	0.12791
Bovatus_00576	0	0	0	0	0	0	0	0	#DIV/0!	#DIV/0!
Bovatus_00577	19	19	17	62	64	62	18.3333	62.6667	3.41818	1.22353e-06
Bovatus_00578	6	4	5	19	19	17	5	18.3333	3.66667	0.000111569
Bovatus_00579	3	4	4	11	11	12	3.66667	11.3333	3.09091	8.36435e-05
Bovatus_00580	3	4	7	14	13	17	4.66667	14.6667	3.14286	0.00417138
Bovatus_00581	2	1	3	6	8	6	2	6.66667	3.33333	0.00612226
Bovatus_00582	7	5	8	16	18	14	6.66667	16	2.4	0.00301944
Bovatus_00583	4	5	7	20	16	14	5.33333	16.6667	3.125	0.0045439
Bovatus_00584	8	7	14	39	42	33	9.66667	38	3.93103	0.00117425
Bovatus_00585	18	18	30	69	64	65	22	66	3	0.000505698
Bovatus_00586	1	0	13	14	58	1	4.66667	24.3333	5.21429	0.329888
Bovatus_00587	0	0	0	0	0	0	0	0	#DIV/0!	#DIV/0!
Bovatus_00588	8	4	5	8	8	9	5.66667	8.33333	1.47059	0.0993007
Bovatus_00589	8	6	8	13	12	11	7.33333	12	1.63636	0.00612226
Bovatus_00590	11	9	11	11	14	14	10.3333	13	1.25806	0.0907332
Bovatus_00591	26	32	31	30	29	30	29.6667	29.6667	1	1
Bovatus_00592	10	10	9	6	9	10	9.66667	8.33333	0.862069	0.345271
Bovatus_00593	5	5	6	4	5	5	5.33333	4.66667	0.875	0.2302
Bovatus_00594	37	35	38	45	40	46	36.6667	43.6667	1.19091	0.0271108
Bovatus_00595	7	9	6	5	7	6	7.33333	6	0.818182	0.274577
Bovatus_00596	27	24	25	25	24	23	25.3333	24	0.947368	0.274577
Bovatus_00597	53	51	50	49	48	47	51.3333	48	0.935065	0.0341094
Bovatus_00598	106	104	100	82	76	73	103.333	77	0.745161	0.0011605
Bovatus_00599	2	3	4	5	3	4	3	4	1.33333	0.287864
Bovatus_00600	0	0	0	0	0	1	0	0.333333	#DIV/0!	0.373901
Bovatus_00601	1	1	1	1	0	0	1	0.333333	0.333333	0.116117
Bovatus_00602	0	1	1	1	0	0	0.666667	0.333333	0.5	0.518519
Bovatus_00603	11	11	7	23	20	26	9.66667	23	2.37931	0.00365413
Bovatus_00604	9	6	7	12	17	16	7.33333	15	2.04545	0.0121897
Bovatus_00608	63	66	66	56	53	59	65	56	0.861538	0.0108226
Bovatus_00609	114	117	103	96	93	95	111.333	94.6667	0.850299	0.0185414
Bovatus_00610	52	59	56	37	48	44	55.6667	43	0.772455	0.0290292
Bovatus_00611	15	10	12	25	20	20	12.3333	21.6667	1.75676	0.0134651
Bovatus_00612	130	124	120	180	190	187	124.667	185.667	1.4893	0.00012466
Bovatus_00613	95	88	79	95	94	88	87.3333	92.3333	1.05725	0.384146
Bovatus_00614	0	0	0	0	0	0	0	0	#DIV/0!	#DIV/0!
Bovatus_00615	0	2	0	1	1	1	0.666667	1	1.5	0.64333
Bovatus_00616	0	0	0	0	0	0	0	0	#DIV/0!	#DIV/0!
Bovatus_00617	0	0	0	0	0	0	0	0	#DIV/0!	#DIV/0!
Bovatus_00618	0	0	0	0	0	0	0	0	#DIV/0!	#DIV/0!
Bovatus_00619	0	0	0	0	0	0	0	0	#DIV/0!	#DIV/0!
Bovatus_00620	0	0	0	0	1	0	0	0.333333	#DIV/0!	0.373901
Bovatus_00621	0	0	0	0	0	0	0	0	#DIV/0!	#DIV/0!
Bovatus_00622	0	0	0	0	0	0	0	0	#DIV/0!	#DIV/0!
Bovatus_00623	3	4	2	3	4	4	3	3.66667	1.22222	0.373901
Bovatus_00624	2	1	1	3	3	2	1.33333	2.66667	2	0.0474207
Bovatus_00625	2	2	3	4	2	4	2.33333	3.33333	1.42857	0.250815
Bovatus_00626	1	1	0	2	0	1	0.666667	1	1.5	0.64333
Bovatus_00627	1	0	1	2	2	2	0.666667	2	3	0.0161301
Bovatus_00628	0	0	0	0	0	0	0	0	#DIV/0!	#DIV/0!
Bovatus_00629	0	0	0	0	0	0	0	0	#DIV/0!	#DIV/0!
Bovatus_00630	1	0	0	1	0	1	0.333333	0.666667	2	0.518519
Bovatus_00631	7	8	8	11	9	8	7.66667	9.33333	1.21739	0.151835
Bovatus_00632	1	1	0	1	2	2	0.666667	1.66667	2.5	0.101192
Bovatus_00633	0	0	0	0	0	0	0	0	#DIV/0!	#DIV/0!
Bovatus_00634	0	0	0	0	0	0	0	0	#DIV/0!	#DIV/0!
Bovatus_00635	3	2	1	2	2	3	2	2.33333	1.16667	0.64333
Bovatus_00636	2	2	1	5	2	3	1.66667	3.33333	2	0.151835
Bovatus_00637	9	4	5	6	7	8	6	7	1.16667	0.573392
Bovatus_00638	0	0	0	0	0	1	0	0.333333	#DIV/0!	0.373901
Bovatus_00639	0	0	0	0	1	0	0	0.333333	#DIV/0!	0.373901
Bovatus_00640	1	1	1	0	0	1	1	0.333333	0.333333	0.116117
Bovatus_00641	24	24	23	30	24	25	23.6667	26.3333	1.11268	0.2302
Bovatus_00642	26	28	27	35	34	39	27	36	1.33333	0.00528862
Bovatus_00643	43	47	46	66	61	59	45.3333	62	1.36765	0.00227161
Bovatus_00644	7	7	9	17	15	13	7.66667	15	1.95652	0.00532813
Bovatus_00645	5	4	4	8	7	8	4.33333	7.66667	1.76923	0.00211065
Bovatus_00646	0	0	1	1	1	1	0.333333	1	3	0.116117
Bovatus_00647	1	0	1	2	0	0	0.666667	0.666667	1	1
Bovatus_00648	1	0	1	0	0	0	0.666667	0	0	0.116117
Bovatus_00649	1	0	0	1	0	2	0.333333	1	3	0.373901
Bovatus_00650	1	0	0	1	1	0	0.333333	0.666667	2	0.518519
Bovatus_00651	0	1	1	1	3	2	0.666667	2	3	0.116117
Bovatus_00652	0	0	0	0	0	0	0	0	#DIV/0!	#DIV/0!
Bovatus_00653	1	0	1	0	0	1	0.666667	0.333333	0.5	0.518519
Bovatus_00654	69	77	55	53	52	53	67	52.6667	0.78607	0.0899644
Bovatus_00655	699	700	494	522	546	554	631	540.667	0.856841	0.261618
Bovatus_00656	2	3	2	2	2	2	2.33333	2	0.857143	0.373901
Bovatus_00657	3	4	3	2	3	5	3.33333	3.33333	1	1
Bovatus_00658	17	15	20	31	28	26	17.3333	28.3333	1.63462	0.0058726
Bovatus_00659	1	1	0	0	1	1	0.666667	0.666667	1	1
Bovatus_00660	1	1	0	3	3	3	0.666667	3	4.5	0.00219213
Bovatus_00661	19	17	18	17	15	13	18	15	0.833333	0.0808001
Bovatus_00662	64	57	58	49	51	53	59.6667	51	0.854749	0.0247649
Bovatus_00663	92	101	109	141	199	161	100.667	167	1.65894	0.0200039
Bovatus_00664	139	140	122	145	139	140	133.667	141.333	1.05736	0.279099
Bovatus_00665	29	29	24	29	28	28	27.3333	28.3333	1.03659	0.587914
Bovatus_00666	0	0	0	0	0	0	0	0	#DIV/0!	#DIV/0!
Bovatus_00667	4	3	3	2	2	2	3.33333	2	0.6	0.0161301
Bovatus_00668	13	10	10	8	7	8	11	7.66667	0.69697	0.0341094
Bovatus_00669	59	71	58	58	49	57	62.6667	54.6667	0.87234	0.188698
Bovatus_00670	4	7	6	5	4	4	5.66667	4.33333	0.764706	0.2302
Bovatus_00671	8	10	9	8	7	7	9	7.33333	0.814815	0.0667665
Bovatus_00672	3	4	3	3	3	3	3.33333	3	0.9	0.373901
Bovatus_00673	1	1	1	1	0	0	1	0.333333	0.333333	0.116117
Bovatus_00674	2	1	1	1	0	0	1.33333	0.333333	0.25	0.101192
Bovatus_00675	10	9	7	10	7	9	8.66667	8.66667	1	1
Bovatus_00676	2	2	1	2	2	2	1.66667	2	1.2	0.373901
Bovatus_00677	0	0	0	0	0	0	0	0	#DIV/0!	#DIV/0!
Bovatus_00678	0	0	0	1	0	1	0	0.666667	#DIV/0!	0.116117
Bovatus_00679	6	4	4	7	4	5	4.66667	5.33333	1.14286	0.579015
Bovatus_00680	172	158	160	186	165	173	163.333	174.667	1.06939	0.206281
Bovatus_00681	39	34	45	39	37	45	39.3333	40.3333	1.02542	0.814273
Bovatus_00682	69	60	58	58	61	61	62.3333	60	0.962567	0.544489
Bovatus_00683	2	1	0	0	0	0	1	0	0	0.158302
Bovatus_00684	2	1	1	1	1	1	1.33333	1	0.75	0.373901
Bovatus_00685	86	78	78	58	56	67	80.6667	60.3333	0.747934	0.0091694
Bovatus_00686	166	167	155	111	118	128	162.667	119	0.731557	0.002213
Bovatus_00687	95	93	84	63	60	63	90.6667	62	0.683824	0.00124731
Bovatus_00688	219	189	193	128	143	156	200.333	142.333	0.710483	0.00947969
Bovatus_00689	348	345	346	249	251	275	346.333	258.333	0.74591	0.000469196
Bovatus_00690	223	219	204	155	159	176	215.333	163.333	0.758514	0.00386151
Bovatus_00691	151	142	156	143	145	148	149.667	145.333	0.971047	0.375167
Bovatus_00692	7	8	11	3	4	4	8.66667	3.66667	0.423077	0.016011
Bovatus_00693	4	2	4	2	2	1	3.33333	1.66667	0.5	0.0890093
Bovatus_00694	18	19	18	15	19	19	18.3333	17.6667	0.963636	0.652994
Bovatus_00695	4	3	3	3	2	3	3.33333	2.66667	0.8	0.2302
Bovatus_00696	35	25	30	30	25	26	30	27	0.9	0.410304
Bovatus_00697	15	10	12	17	14	17	12.3333	16	1.2973	0.106166
Bovatus_00698	10	9	7	13	9	11	8.66667	11	1.26923	0.183567
Bovatus_00699	33	35	29	39	36	32	32.3333	35.6667	1.10309	0.282631
Bovatus_00700	141	131	149	137	121	119	140.333	125.667	0.895487	0.130162
Bovatus_00701	188	191	199	189	170	177	192.667	178.667	0.927336	0.0956207
Bovatus_00702	16	17	20	15	15	13	17.6667	14.3333	0.811321	0.072343
Bovatus_00703	77	88	92	73	73	75	85.6667	73.6667	0.859922	0.0571742
Bovatus_00704	50	46	60	43	47	45	52	45	0.865385	0.180508
Bovatus_00705	145	146	104	134	126	132	131.667	130.667	0.992405	0.946651
Bovatus_00706	69	65	43	117	91	103	59	103.667	1.75706	0.0155062
Bovatus_00707	61	58	42	107	100	105	53.6667	104	1.93789	0.00129391
Bovatus_00708	61	60	38	94	91	92	53	92.3333	1.74214	0.00649492
Bovatus_00709	90	79	49	136	115	123	72.6667	124.667	1.7156	0.0191534
Bovatus_00711	25	25	23	24	20	22	24.3333	22	0.90411	0.155016
Bovatus_00712	1066	1102	1063	986	1020	1047	1077	1017.67	0.944909	0.0518317
Bovatus_00713	30	28	28	22	22	20	28.6667	21.3333	0.744186	0.00147312
Bovatus_00714	25	27	35	25	27	27	29	26.3333	0.908046	0.441823
Bovatus_00715	162	170	348	359	388	371	226.667	372.667	1.64412	0.0758168
Bovatus_00716	84	102	170	177	193	159	118.667	176.333	1.48596	0.108224
Bovatus_00717	203	210	384	414	384	317	265.667	371.667	1.399	0.182372
Bovatus_00718	5	5	6	4	6	6	5.33333	5.33333	1	1
Bovatus_00719	19	16	20	13	14	18	18.3333	15	0.818182	0.161495
Bovatus_00720	422	344	315	295	248	294	360.333	279	0.774283	0.0838296
Bovatus_00721	322	324	231	246	244	236	292.333	242	0.827822	0.17782
Bovatus_00722	267	269	219	200	187	182	251.667	189.667	0.753642	0.0226701
Bovatus_00723	697	527	434	423	372	481	552.667	425.333	0.769602	0.200599
Bovatus_00724	417	380	292	276	259	252	363	262.333	0.722681	0.0560027
Bovatus_00725	800	532	442	446	353	435	591.333	411.333	0.695603	0.181598
Bovatus_00726	287	269	272	247	246	254	276	249	0.902174	0.0115206
Bovatus_00727	326	305	282	286	287	306	304.333	293	0.96276	0.471679
Bovatus_00728	115	118	89	85	91	90	107.333	88.6667	0.826087	0.117805
Bovatus_00729	379	382	379	324	314	316	380	318	0.836842	4.25914e-05
Bovatus_00730	665	652	713	786	727	673	676.667	728.667	1.07685	0.238185
Bovatus_00731	488	497	590	596	613	616	525	608.333	1.15873	0.0660174
Bovatus_00732	648	559	682	661	627	654	629.667	647.333	1.02806	0.667042
Bovatus_00733	405	384	445	411	434	421	411.333	422	1.02593	0.606136
Bovatus_00734	189	185	223	200	214	208	199	207.333	1.04188	0.548119
Bovatus_00735	133	123	148	136	138	128	134.667	134	0.99505	0.936651
Bovatus_00736	518	478	551	482	467	455	515.667	468	0.907563	0.101558
Bovatus_00737	155	137	162	143	138	135	151.333	138.667	0.9163	0.179851
Bovatus_00738	249	190	182	476	419	357	207	417.333	2.0161	0.00645241
Bovatus_00739	111	116	119	259	246	198	115.333	234.333	2.03179	0.00312396
Bovatus_00740	3420	3424	3577	2906	3012	3251	3473.67	3056.33	0.879858	0.0217922
Bovatus_00741	2186	2096	1883	1997	1994	2074	2055	2021.67	0.983779	0.739672
Bovatus_00742	611	584	527	697	674	692	574	687.667	1.19803	0.0115241
Bovatus_00743	605	711	675	1111	1044	930	663.667	1028.33	1.54947	0.00401042
Bovatus_00744	171	143	119	144	134	126	144.333	134.667	0.933025	0.576095
Bovatus_00748	6	6	7	225	263	7	6.33333	165	26.0526	0.11754
Bovatus_00749	1	5	0	0	0	0	2	0	0	0.260575
Bovatus_00750	0	1	1	1	0	0	0.666667	0.333333	0.5	0.518519
Bovatus_00751	435	442	438	415	415	437	438.333	422.333	0.963498	0.103312
Bovatus_00752	129	134	117	102	101	103	126.667	102	0.805263	0.00828925
Bovatus_00753	106	101	105	108	103	108	104	106.333	1.02244	0.360342
Bovatus_00754	297	336	284	254	257	248	305.667	253	0.827699	0.0292812
Bovatus_00755	246	273	236	231	230	231	251.667	230.667	0.916556	0.130311
Bovatus_00756	68	61	45	59	57	59	58	58.3333	1.00575	0.963465
Bovatus_00757	88	87	104	102	100	87	93	96.3333	1.03584	0.66922
Bovatus_00758	244	255	247	275	267	250	248.667	264	1.06166	0.130202
Bovatus_00759	43	43	36	37	38	37	40.6667	37.3333	0.918033	0.2302
Bovatus_00760	168	178	120	349	330	334	155.333	337.667	2.17382	0.000634181
Bovatus_00761	51	60	43	100	108	85	51.3333	97.6667	1.9026	0.00513816
Bovatus_00762	47	50	30	84	77	80	42.3333	80.3333	1.89764	0.00438791
Bovatus_00763	391	419	415	385	403	447	408.333	411.667	1.00816	0.87804
Bovatus_00764	542	477	452	450	455	471	490.333	458.667	0.935418	0.314587
Bovatus_00765	3	3	1	6	5	5	2.33333	5.33333	2.28571	0.0157998
Bovatus_00766	18	14	15	24	17	25	15.6667	22	1.40426	0.0856392
Bovatus_00767	18	18	20	15	16	15	18.6667	15.3333	0.821429	0.0110565
Bovatus_00768	48	47	46	44	46	50	47	46.6667	0.992908	0.866194
Bovatus_00769	21	20	17	14	15	16	19.3333	15	0.775862	0.0313757
Bovatus_00770	192	195	191	216	189	200	192.667	201.667	1.04671	0.319814
Bovatus_00771	78	87	70	75	69	68	78.3333	70.6667	0.902128	0.226907
Bovatus_00772	269	308	250	277	252	232	275.667	253.667	0.920193	0.3634
Bovatus_00773	194	214	207	214	206	211	205	210.333	1.02602	0.44538
Bovatus_00774	333	355	291	304	297	308	326.333	303	0.928498	0.287758
Bovatus_00775	1251	1207	1099	1162	1167	1284	1185.67	1204.33	1.01574	0.772102
Bovatus_00776	257	249	230	260	249	269	245.333	259.333	1.05707	0.229326
Bovatus_00777	2292	2279	2181	1939	2016	2182	2250.67	2045.67	0.908916	0.0620519
Bovatus_00778	15	16	16	15	20	18	15.6667	17.6667	1.12766	0.250815
Bovatus_00779	4	4	7	6	6	7	5	6.33333	1.26667	0.274577
Bovatus_00780	7	5	8	6	7	9	6.66667	7.33333	1.1	0.621308
Bovatus_00781	6	6	7	4	4	5	6.33333	4.33333	0.684211	0.0132356
Bovatus_00782	0	1	0	0	1	0	0.333333	0.333333	1	1
Bovatus_00783	2	1	1	0	0	0	1.33333	0	0	0.0161301
Bovatus_00784	49	53	52	43	46	38	51.3333	42.3333	0.824675	0.0265599
Bovatus_00785	58	67	71	71	69	75	65.3333	71.6667	1.09694	0.208638
Bovatus_00786	7	9	9	13	11	11	8.33333	11.6667	1.4	0.0241101
Bovatus_00789	6	5	4	6	3	5	5	4.66667	0.933333	0.767644
Bovatus_00790	127	99	64	104	94	77	96.6667	91.6667	0.948276	0.813585
Bovatus_00791	26	28	27	27	28	23	27	26	0.962963	0.573392
Bovatus_00792	1574	1533	1301	1314	1272	1324	1469.33	1303.33	0.887024	0.127325
Bovatus_00793	437	409	372	353	340	338	406	343.667	0.84647	0.0325054
Bovatus_00794	465	424	417	386	375	409	435.333	390	0.895865	0.0655805
Bovatus_00795	1391	1169	1447	1283	1242	1492	1335.67	1339	1.0025	0.978243
Bovatus_00796	686	604	510	368	381	432	600	393.667	0.656111	0.0192997
Bovatus_00797	446	432	352	283	278	308	410	289.667	0.706504	0.0172816
Bovatus_00798	750	590	463	539	466	536	601	513.667	0.854687	0.369235
Bovatus_00799	445	431	401	332	366	375	425.667	357.667	0.840251	0.0210479
Bovatus_00800	126	130	96	108	91	99	117.333	99.3333	0.846591	0.201823
Bovatus_00801	252	253	240	224	209	217	248.333	216.667	0.872483	0.00624785
Bovatus_00802	150	137	153	112	124	121	146.667	119	0.811364	0.0104847
Bovatus_00803	116	124	160	198	207	205	133.333	203.333	1.525	0.0071258
Bovatus_00804	17	24	20	26	20	21	20.3333	22.3333	1.09836	0.507158
Bovatus_00805	107	122	138	166	168	149	122.333	161	1.31608	0.0231005
Bovatus_00808	69	76	73	54	54	55	72.6667	54.3333	0.747706	0.000872459
Bovatus_00809	330	301	302	289	294	305	311	296	0.951768	0.230485
Bovatus_00810	18	14	16	13	14	12	16	13	0.8125	0.0808001
Bovatus_00811	15	13	10	14	11	12	12.6667	12.3333	0.973684	0.85408
Bovatus_00812	48	43	46	59	46	45	45.6667	50	1.09489	0.412111
Bovatus_00813	162	174	145	269	258	255	160.333	260.667	1.62578	0.000441492
Bovatus_00814	578	601	723	748	754	763	634	755	1.19085	0.0554127
Bovatus_00815	38	40	40	60	60	57	39.3333	59	1.5	8.16383e-05
Bovatus_00816	230	219	210	205	184	193	219.667	194	0.883156	0.0377299
Bovatus_00817	123	131	111	105	103	105	121.667	104.333	0.857534	0.0414319
Bovatus_00818	83	71	64	57	54	63	72.6667	58	0.798165	0.0754759
Bovatus_00819	256	258	236	190	202	226	250	206	0.824	0.0257214
Bovatus_00820	371	374	331	319	322	310	358.667	317	0.883829	0.0437071
Bovatus_00821	265	277	256	262	240	263	266	255	0.958647	0.318431
Bovatus_00822	2726	2848	2529	2499	2518	2452	2701	2489.67	0.921757	0.0901059
Bovatus_00823	129	131	91	245	237	228	117	236.667	2.02279	0.00100285
Bovatus_00824	128	129	101	111	106	121	119.333	112.667	0.944134	0.548152
Bovatus_00825	10	9	6	5	5	5	8.33333	5	0.6	0.0501509
Bovatus_00826	23	28	46	75	71	71	32.3333	72.3333	2.23711	0.00491006
Bovatus_00827	51	65	80	103	106	96	65.3333	101.667	1.55612	0.0149666
Bovatus_00828	51	52	54	74	67	57	52.3333	66	1.26115	0.0525903
Bovatus_00829	6	6	8	10	8	7	6.66667	8.33333	1.25	0.206151
Bovatus_00830	77	80	67	51	49	46	74.6667	48.6667	0.651786	0.00343086
Bovatus_00831	542	579	508	567	595	677	543	613	1.12891	0.145967
Bovatus_00832	32	37	30	109	85	77	33	90.3333	2.73737	0.00431818
Bovatus_00833	21	22	23	66	65	54	22	61.6667	2.80303	0.000519678
Bovatus_00834	30	27	17	40	37	38	24.6667	38.3333	1.55405	0.0274492
Bovatus_00835	1	1	0	0	0	0	0.666667	0	0	0.116117
Bovatus_00836	73	44	37	54	55	70	51.3333	59.6667	1.16234	0.531271
Bovatus_00837	3	2	4	4	5	5	3	4.66667	1.55556	0.0667665
Bovatus_00838	8	6	6	5	7	4	6.66667	5.33333	0.8	0.294256
Bovatus_00839	7	10	9	10	10	6	8.66667	8.66667	1	1
Bovatus_00840	1	1	0	1	1	1	0.666667	1	1.5	0.373901
Bovatus_00841	226	241	258	343	330	300	241.667	324.333	1.34207	0.00627987
Bovatus_00842	25	25	28	23	24	27	26	24.6667	0.948718	0.441823
Bovatus_00843	19	15	14	18	20	20	16	19.3333	1.20833	0.116117
Bovatus_00844	5	6	6	3	7	4	5.66667	4.66667	0.823529	0.467605
Bovatus_00845	1	3	1	2	1	3	1.66667	2	1.2	0.724659
Bovatus_00846	102	108	81	163	144	141	97	149.333	1.53952	0.00809075
Bovatus_00847	139	147	127	200	172	154	137.667	175.333	1.27361	0.0612271
Bovatus_00848	97	100	100	165	159	131	99	151.667	1.53199	0.00746975
Bovatus_00849	119	125	139	218	184	172	127.667	191.333	1.49869	0.0132055
Bovatus_00850	113	125	144	209	186	189	127.333	194.667	1.5288	0.00432254
Bovatus_00851	250	218	188	191	163	167	218.667	173.667	0.794207	0.0867955
Bovatus_00852	475	498	481	464	464	450	484.667	459.333	0.94773	0.0382193
Bovatus_00853	26	28	23	52	49	49	25.6667	50	1.94805	0.000159998
Bovatus_00854	949	1016	978	1201	1199	1155	981	1185	1.20795	0.00114183
Bovatus_00855	207	226	203	220	228	202	212	216.667	1.02201	0.678624
Bovatus_00856	222	240	220	198	191	190	227.333	193	0.848974	0.00738581
Bovatus_00857	27	33	27	20	19	23	29	20.6667	0.712644	0.0233459
Bovatus_00858	84	74	71	61	60	66	76.3333	62.3333	0.816594	0.0322421
Bovatus_00859	187	205	367	309	320	316	253	315	1.24506	0.340311
Bovatus_00861	29	27	23	20	17	20	26.3333	19	0.721519	0.0224212
Bovatus_00862	147	139	106	221	214	213	130.667	216	1.65306	0.00262857
Bovatus_00863	5	3	4	5	2	3	4	3.33333	0.833333	0.561438
Bovatus_00864	59	53	60	63	72	69	57.3333	68	1.18605	0.0359374
Bovatus_00865	21	19	19	26	21	19	19.6667	22	1.11864	0.345894
Bovatus_00866	4	1	5	7	11	8	3.33333	8.66667	2.6	0.0349197
Bovatus_00867	11	10	15	29	35	28	12	30.6667	2.55556	0.00219213
Bovatus_00868	4	5	5	6	5	7	4.66667	6	1.28571	0.116117
Bovatus_00869	80	65	73	86	74	79	72.6667	79.6667	1.09633	0.276333
Bovatus_00870	245	237	225	232	214	233	235.667	226.333	0.960396	0.332776
Bovatus_00871	43	41	35	37	35	38	39.6667	36.6667	0.92437	0.306346
Bovatus_00872	196	170	163	168	151	166	176.333	161.667	0.916824	0.267031
Bovatus_00873	1080	1256	1101	967	1003	972	1145.67	980.667	0.855979	0.0435176
Bovatus_00875	352	331	321	300	295	329	334.667	308	0.920319	0.129364
Bovatus_00876	234	242	221	196	208	192	232.333	198.667	0.855093	0.0123851
Bovatus_00877	39	41	31	32	31	33	37	32	0.864865	0.183079
Bovatus_00878	669	618	553	560	557	602	613.333	573	0.934239	0.332025
Bovatus_00879	0	0	0	0	0	0	0	0	#DIV/0!	#DIV/0!
Bovatus_00880	17	17	17	18	16	17	17	17	1	1
Bovatus_00881	232	206	211	215	189	210	216.333	204.667	0.946071	0.358845
Bovatus_00882	87	77	71	95	101	104	78.3333	100	1.2766	0.0156181
Bovatus_00883	44	45	34	51	46	49	41	48.6667	1.18699	0.113856
Bovatus_00884	58	56	36	68	63	78	50	69.6667	1.39333	0.076703
Bovatus_00885	32	30	23	39	37	39	28.3333	38.3333	1.35294	0.0235787
Bovatus_00886	21	26	18	26	29	28	21.6667	27.6667	1.27692	0.0739262
Bovatus_00887	43	26	28	44	37	42	32.3333	41	1.26804	0.206497
Bovatus_00888	56	49	39	60	59	58	48	59	1.22917	0.0911364
Bovatus_00889	57	44	32	60	53	61	44.3333	58	1.30827	0.14835
Bovatus_00890	85	61	41	83	71	85	62.3333	79.6667	1.27807	0.266963
Bovatus_00891	5	3	3	5	4	3	3.66667	4	1.09091	0.724659
Bovatus_00892	53	41	29	55	47	57	41	53	1.29268	0.188187
Bovatus_00893	31	27	23	35	36	40	27	37	1.37037	0.022525
Bovatus_00894	39	31	24	44	33	41	31.3333	39.3333	1.25532	0.215116
Bovatus_00895	37	32	20	33	32	41	29.6667	35.3333	1.19101	0.383345
Bovatus_00896	57	51	39	65	61	69	49	65	1.32653	0.050265
Bovatus_00897	31	27	24	35	31	36	27.3333	34	1.2439	0.0584227
Bovatus_00898	65	61	47	64	61	61	57.6667	62	1.07514	0.478391
Bovatus_00899	0	0	0	0	0	0	0	0	#DIV/0!	#DIV/0!
Bovatus_00900	24	23	19	16	15	15	22	15.3333	0.69697	0.0130119
Bovatus_00901	1	0	1	0	0	0	0.666667	0	0	0.116117
Bovatus_00902	0	1	2	0	1	0	1	0.333333	0.333333	0.373901
Bovatus_00903	9	8	7	7	5	6	8	6	0.75	0.070484
Bovatus_00904	377	424	338	333	298	282	379.667	304.333	0.80158	0.0605743
Bovatus_00905	167	174	146	140	143	138	162.333	140.333	0.864476	0.0615306
Bovatus_00906	114	122	113	98	102	97	116.333	99	0.851003	0.00583306
Bovatus_00907	131	129	114	103	105	101	124.667	103	0.826203	0.0168396
Bovatus_00908	2301	2599	2305	2497	2499	2523	2401.67	2506.33	1.04358	0.350138
Bovatus_00909	256	268	257	213	231	252	260.333	232	0.891165	0.076027
Bovatus_00910	92	96	67	187	152	163	85	167.333	1.96863	0.00391326
Bovatus_00911	117	150	110	274	250	212	125.667	245.333	1.95225	0.00541976
Bovatus_00912	13	13	13	17	15	16	13	16	1.23077	0.00653338
Bovatus_00913	98	79	94	104	77	92	90.3333	91	1.00738	0.948601
Bovatus_00914	26	27	31	36	31	35	28	34	1.21429	0.0499481
Bovatus_00915	41	36	36	46	39	47	37.6667	44	1.16814	0.103864
Bovatus_00916	96	79	82	82	79	89	85.6667	83.3333	0.972763	0.717989
Bovatus_00917	184	189	182	163	146	146	185	151.667	0.81982	0.00525335
Bovatus_00918	50	58	49	56	48	42	52.3333	48.6667	0.929936	0.500412
Bovatus_00919	47	46	41	45	46	49	44.6667	46.6667	1.04478	0.416866
Bovatus_00920	88	81	80	74	70	68	83	70.6667	0.851406	0.015954
Bovatus_00921	31	31	25	21	19	22	29	20.6667	0.712644	0.0189001
Bovatus_00922	25	29	26	25	21	19	26.6667	21.6667	0.8125	0.0791524
Bovatus_00923	3	2	4	1	1	1	3	1	0.333333	0.0257214
Bovatus_00924	42	34	48	30	31	26	41.3333	29	0.701613	0.0465766
Bovatus_00925	177	152	136	136	124	136	155	132	0.851613	0.14158
Bovatus_00926	227	236	236	391	347	359	233	365.667	1.56938	0.000596098
Bovatus_00927	732	755	717	1242	1140	1098	734.667	1160	1.57895	0.000649785
Bovatus_00928	316	304	289	529	483	466	303	492.667	1.62596	0.000741009
Bovatus_00929	233	236	206	376	345	354	225	358.333	1.59259	0.000549827
Bovatus_00930	300	307	269	429	374	356	292	386.333	1.32306	0.0192145
Bovatus_00931	292	277	260	444	376	361	276.333	393.667	1.42461	0.0124435
Bovatus_00932	98	104	81	144	122	130	94.3333	132	1.39929	0.0161616
Bovatus_00933	94	87	74	124	107	114	85	115	1.35294	0.0172951
Bovatus_00934	565	618	506	845	757	716	563	772.667	1.37241	0.0137179
Bovatus_00935	393	415	334	351	338	348	380.667	345.667	0.908056	0.226316
Bovatus_00936	197	175	151	154	142	156	174.333	150.667	0.864245	0.165826
Bovatus_00937	88	80	75	88	83	101	81	90.6667	1.11934	0.214934
Bovatus_00938	29	32	25	26	23	25	28.6667	24.6667	0.860465	0.144704
Bovatus_00939	246	231	252	281	264	266	243	270.333	1.11248	0.0293763
Bovatus_00940	227	228	234	292	265	264	229.667	273.667	1.19158	0.0095403
Bovatus_00941	706	762	764	954	909	834	744	899	1.20833	0.0176658
Bovatus_00942	161	167	161	138	148	144	163	143.333	0.879346	0.00507373
Bovatus_00943	459	468	422	392	371	405	449.667	389.333	0.865827	0.0247728
Bovatus_00944	602	594	519	500	495	508	571.667	501	0.876385	0.0572035
Bovatus_00945	53	66	68	49	50	46	62.3333	48.3333	0.775401	0.0448066
Bovatus_00946	109	93	97	99	102	105	99.6667	102	1.02341	0.671633
Bovatus_00947	21	16	14	12	12	15	17	13	0.764706	0.158302
Bovatus_00948	4	1	1	1	1	0	2	0.666667	0.333333	0.274577
Bovatus_00949	9	6	3	3	3	3	6	3	0.5	0.158302
Bovatus_00950	30	25	21	14	20	15	25.3333	16.3333	0.644737	0.0480745
Bovatus_00951	30	32	31	28	24	18	31	23.3333	0.752688	0.0608311
Bovatus_00952	128	117	106	99	83	88	117	90	0.769231	0.0270096
Bovatus_00953	47	48	41	39	37	36	45.3333	37.3333	0.823529	0.0274258
Bovatus_00954	31	30	21	29	22	24	27.3333	25	0.914634	0.572453
Bovatus_00955	98	116	93	171	157	146	102.333	158	1.54397	0.00520409
Bovatus_00956	4	4	4	5	6	4	4	5	1.25	0.158302
Bovatus_00957	277	232	216	211	211	219	241.667	213.667	0.884138	0.203798
Bovatus_00958	656	654	657	835	769	756	655.667	786.667	1.1998	0.00587377
Bovatus_00959	216	202	185	162	163	174	201	166.333	0.827529	0.0236995
Bovatus_00960	5	5	4	4	4	4	4.66667	4	0.857143	0.116117
Bovatus_00961	37	37	40	33	32	32	38	32.3333	0.850877	0.00578456
Bovatus_00962	68	63	59	52	52	53	63.3333	52.3333	0.826316	0.0137954
Bovatus_00963	1051	992	1294	1564	1490	1734	1112.33	1596	1.43482	0.0145707
Bovatus_00964	183	211	260	269	267	261	218	265.667	1.21865	0.102912
Bovatus_00965	235	262	340	335	344	370	279	349.667	1.25329	0.100252
Bovatus_00966	2	3	3	2	2	1	2.66667	1.66667	0.625	0.101192
Bovatus_00967	6	5	6	6	5	4	5.66667	5	0.882353	0.373901
Bovatus_00968	44	41	35	31	33	32	40	32	0.8	0.0417947
Bovatus_00969	62	62	60	47	45	54	61.3333	48.6667	0.793478	0.0107419
Bovatus_00976	142	136	142	121	128	131	140	126.667	0.904762	0.0202965
Bovatus_00977	111	109	104	134	123	137	108	131.333	1.21605	0.00790002
Bovatus_00978	44	36	32	34	34	37	37.3333	35	0.9375	0.559132
Bovatus_00979	14	14	12	13	11	13	13.3333	12.3333	0.925	0.348641
Bovatus_00980	359	373	325	311	319	317	352.333	315.667	0.895932	0.0641878
Bovatus_00981	37	45	31	125	121	113	37.6667	119.667	3.17699	0.000107651
Bovatus_00982	328	411	404	785	712	661	381	719.333	1.88801	0.00163803
Bovatus_00983	62	64	52	77	63	67	59.3333	69	1.16292	0.158112
Bovatus_00984	92	100	92	80	82	81	94.6667	81	0.855634	0.0074432
Bovatus_00985	151	164	151	128	120	118	155.333	122	0.785408	0.00326945
Bovatus_00986	273	320	311	291	287	273	301.333	283.667	0.941372	0.315312
Bovatus_00987	704	777	800	764	759	745	760.333	756	0.994301	0.890293
Bovatus_00988	378	419	477	441	452	446	424.667	446.333	1.05102	0.495037
Bovatus_00989	88	98	100	99	96	92	95.3333	95.6667	1.0035	0.940968
Bovatus_00990	92	89	111	102	94	89	97.3333	95	0.976027	0.781346
Bovatus_00991	842	800	875	953	852	886	839	897	1.06913	0.189753
Bovatus_00992	257	234	229	191	196	225	240	204	0.85	0.0578866
Bovatus_00993	172	159	139	137	121	127	156.667	128.333	0.819149	0.0566879
Bovatus_00994	6	6	7	4	3	3	6.33333	3.33333	0.526316	0.00312559
Bovatus_00995	11	10	9	5	8	5	10	6	0.6	0.0257214
Bovatus_00996	73	69	64	50	55	51	68.6667	52	0.757282	0.00525335
Bovatus_00997	3	2	2	2	0	1	2.33333	1	0.428571	0.116117
Bovatus_00998	39	47	41	50	44	42	42.3333	45.3333	1.07087	0.42734
Bovatus_00999	47	49	57	58	59	54	51	57	1.11765	0.153822
Bovatus_01000	13	13	17	20	15	16	14.3333	17	1.18605	0.258771
Bovatus_01001	2	2	1	3	3	2	1.66667	2.66667	1.6	0.101192
Bovatus_01002	3	3	2	5	3	2	2.66667	3.33333	1.25	0.518519
Bovatus_01003	1	1	1	1	1	1	1	1	1	#DIV/0!
Bovatus_01004	0	0	0	0	0	0	0	0	#DIV/0!	#DIV/0!
Bovatus_01005	1	1	0	0	0	0	0.666667	0	0	0.116117
Bovatus_01006	0	0	0	0	0	0	0	0	#DIV/0!	#DIV/0!
Bovatus_01007	1427	1427	1359	1504	1400	1448	1404.33	1450.67	1.03299	0.285786
Bovatus_01008	280	262	254	272	256	257	265.333	261.667	0.986181	0.712563
Bovatus_01009	155	158	147	157	159	162	153.333	159.333	1.03913	0.16999
Bovatus_01010	123	121	112	129	120	112	118.667	120.333	1.01404	0.793712
Bovatus_01011	253	253	228	256	242	252	244.667	250	1.0218	0.59761
Bovatus_01012	282	250	202	240	218	224	244.667	227.333	0.929155	0.512718
Bovatus_01013	202	169	148	184	154	149	173	162.333	0.938343	0.607086
Bovatus_01014	84	82	66	58	59	65	77.3333	60.6667	0.784483	0.0523462
Bovatus_01015	100	100	80	73	73	76	93.3333	74	0.792857	0.0455642
Bovatus_01016	15	14	10	12	11	10	13	11	0.846154	0.287864
Bovatus_01017	7	5	5	5	4	6	5.66667	5	0.882353	0.491767
Bovatus_01018	0	0	0	0	0	0	0	0	#DIV/0!	#DIV/0!
Bovatus_01019	0	0	0	0	0	0	0	0	#DIV/0!	#DIV/0!
Bovatus_01020	0	0	0	0	0	0	0	0	#DIV/0!	#DIV/0!
Bovatus_01021	4	2	6	9	7	10	4	8.66667	2.16667	0.0325325
Bovatus_01022	4	3	4	6	6	3	3.66667	5	1.36364	0.274577
Bovatus_01023	7	6	8	13	13	13	7	13	1.85714	0.000484128
Bovatus_01024	22	16	26	27	35	35	21.3333	32.3333	1.51563	0.049362
Bovatus_01025	13	14	15	25	25	20	14	23.3333	1.66667	0.00612226
Bovatus_01026	0	1	1	3	3	2	0.666667	2.66667	4	0.0132356
Bovatus_01027	12	10	8	12	15	15	10	14	1.4	0.0588849
Bovatus_01028	2	3	2	3	3	6	2.33333	4	1.71429	0.189004
Bovatus_01029	1	1	0	3	0	2	0.666667	1.66667	2.5	0.348641
Bovatus_01030	257	226	222	218	182	202	235	200.667	0.853901	0.0866752
Bovatus_01031	60	62	63	62	62	63	61.6667	62.3333	1.01081	0.518519
Bovatus_01032	310	233	236	266	238	248	259.667	250.667	0.96534	0.75105
Bovatus_01033	24	26	23	21	18	13	24.3333	17.3333	0.712329	0.0485021
Bovatus_01034	28	24	25	10	12	11	25.6667	11	0.428571	0.000388171
Bovatus_01035	6	5	7	3	6	5	6	4.66667	0.777778	0.274577
Bovatus_01036	8	6	8	7	7	10	7.33333	8	1.09091	0.608653
Bovatus_01037	2	2	4	2	2	1	2.66667	1.66667	0.625	0.250815
Bovatus_01038	3	1	2	0	1	1	2	0.666667	0.333333	0.116117
Bovatus_01039	9	6	10	8	8	8	8.33333	8	0.96	0.795255
Bovatus_01040	3	2	2	2	1	2	2.33333	1.66667	0.714286	0.2302
Bovatus_01041	4	3	1	2	4	1	2.66667	2.33333	0.875	0.802482
Bovatus_01042	3	3	4	3	4	2	3.33333	3	0.9	0.64333
Bovatus_01043	12	10	9	12	12	12	10.3333	12	1.16129	0.131778
Bovatus_01044	38	34	27	28	19	24	33	23.6667	0.717172	0.0870356
Bovatus_01045	85	79	61	61	53	65	75	59.6667	0.795556	0.128739
Bovatus_01046	0	0	0	0	0	0	0	0	#DIV/0!	#DIV/0!
Bovatus_01047	82	87	78	81	83	87	82.3333	83.6667	1.01619	0.693374
Bovatus_01048	71	69	87	85	77	78	75.6667	80	1.05727	0.524822
Bovatus_01049	4	3	3	2	2	3	3.33333	2.33333	0.7	0.101192
Bovatus_01050	23	15	17	19	17	19	18.3333	18.3333	1	1
Bovatus_01051	3	4	2	2	3	2	3	2.33333	0.777778	0.373901
Bovatus_01052	8	7	8	8	8	7	7.66667	7.66667	1	1
Bovatus_01053	4	3	3	2	4	3	3.33333	3	0.9	0.64333
Bovatus_01054	19	16	14	28	25	29	16.3333	27.3333	1.67347	0.00430299
Bovatus_01055	6	3	4	7	7	8	4.33333	7.33333	1.69231	0.0334717
Bovatus_01056	14	14	9	23	21	23	12.3333	22.3333	1.81081	0.0050873
Bovatus_01057	1	1	2	0	1	1	1.33333	0.666667	0.5	0.2302
Bovatus_01058	20	14	10	25	21	24	14.6667	23.3333	1.59091	0.0510591
Bovatus_01059	13	8	10	20	18	22	10.3333	20	1.93548	0.00647804
Bovatus_01060	36	30	28	65	47	60	31.3333	57.3333	1.82979	0.0114844
Bovatus_01061	2	1	3	5	3	3	2	3.66667	1.83333	0.131778
Bovatus_01062	0	0	0	1	0	1	0	0.666667	#DIV/0!	0.116117
Bovatus_01063	0	0	0	0	0	0	0	0	#DIV/0!	#DIV/0!
Bovatus_01064	5	7	7	6	8	5	6.33333	6.33333	1	1
Bovatus_01065	635	737	869	1755	1790	1658	747	1734.33	2.32173	0.00022885
Bovatus_01066	424	433	401	343	355	366	419.333	354.667	0.845787	0.00509705
Bovatus_01067	97	111	109	72	72	69	105.667	71	0.671924	0.00150804
Bovatus_01068	22	30	25	26	28	28	25.6667	27.3333	1.06494	0.529953
Bovatus_01069	116	116	116	94	97	93	116	94.6667	0.816092	5.91813e-05
Bovatus_01070	10	8	5	3	2	4	7.66667	3	0.391304	0.0405455
Bovatus_01071	65	72	66	64	67	54	67.6667	61.6667	0.91133	0.253015
Bovatus_01072	153	149	145	113	118	113	149	114.667	0.769575	0.000271509
Bovatus_01073	83	87	82	104	98	94	84	98.6667	1.1746	0.0110958
Bovatus_01074	821	780	727	597	601	625	776	607.667	0.783076	0.00415444
Bovatus_01075	109	92	109	70	63	78	103.333	70.3333	0.680645	0.00983694
Bovatus_01076	6	6	6	6	6	7	6	6.33333	1.05556	0.373901
Bovatus_01077	2	2	2	1	1	2	2	1.33333	0.666667	0.116117
Bovatus_01078	19	24	20	19	14	15	21	16	0.761905	0.0816234
Bovatus_01079	23	27	22	23	20	20	24	21	0.875	0.175693
Bovatus_01080	113	135	138	163	160	141	128.667	154.667	1.20207	0.0679175
Bovatus_01081	150	145	136	174	162	174	143.667	170	1.18329	0.0100342
Bovatus_01082	74	81	78	80	75	83	77.6667	79.3333	1.02146	0.618383
Bovatus_01083	845	960	932	870	937	936	912.333	914.333	1.00219	0.963533
Bovatus_01084	1363	1512	1360	1259	1285	1290	1411.67	1278	0.905313	0.0590155
Bovatus_01085	447	400	423	338	343	358	423.333	346.333	0.81811	0.00656682
Bovatus_01086	148	164	148	123	115	118	153.333	118.667	0.773913	0.00399103
Bovatus_01087	43	44	51	48	50	42	46	46.6667	1.01449	0.857414
Bovatus_01088	24	25	19	14	15	16	22.6667	15	0.661765	0.0168963
Bovatus_01089	4678	3637	2316	3727	2623	2550	3543.67	2966.67	0.837174	0.501728
Bovatus_01090	1902	1830	1851	1698	1556	1652	1861	1635.33	0.878739	0.00862399
Bovatus_01091	154	146	153	201	194	216	151	203.667	1.34879	0.00163511
Bovatus_01092	97	106	117	139	151	154	106.667	148	1.3875	0.0049865
Bovatus_01093	39	47	57	60	54	58	47.6667	57.3333	1.2028	0.153506
Bovatus_01094	226	254	311	331	348	355	263.667	344.667	1.30721	0.0357032
Bovatus_01095	227	241	300	314	331	324	256	323	1.26172	0.0430259
Bovatus_01096	120	129	137	139	138	146	128.667	141	1.09585	0.08909
Bovatus_01097	26	24	24	23	22	19	24.6667	21.3333	0.864865	0.072343
Bovatus_01098	0	0	0	0	0	0	0	0	#DIV/0!	#DIV/0!
Bovatus_01099	2	2	1	1	1	0	1.66667	0.666667	0.4	0.101192
Bovatus_01100	15	11	14	7	9	8	13.3333	8	0.6	0.0161301
Bovatus_01101	8	5	9	8	6	6	7.33333	6.66667	0.909091	0.652994
Bovatus_01102	7	7	7	7	5	7	7	6.33333	0.904762	0.373901
Bovatus_01103	2	1	0	1	2	1	1	1.33333	1.33333	0.64333
Bovatus_01104	46	49	46	51	52	48	47	50.3333	1.07092	0.099982
Bovatus_01105	134	138	138	162	171	170	136.667	167.667	1.22683	0.000593989
Bovatus_01106	320	310	322	365	377	396	317.333	379.333	1.19538	0.00314441
Bovatus_01107	8	7	5	12	8	8	6.66667	9.33333	1.4	0.170618
Bovatus_01108	40	47	38	53	57	54	41.6667	54.6667	1.312	0.012059
Bovatus_01109	172	206	189	225	228	226	189	226.333	1.19753	0.0192945
Bovatus_01110	284	299	291	303	313	322	291.333	312.667	1.07323	0.0379881
Bovatus_01111	326	308	313	344	351	382	315.667	359	1.13728	0.0279825
Bovatus_01112	185	184	173	193	177	210	180.667	193.333	1.07011	0.285124
Bovatus_01113	183	184	185	194	200	199	184	197.667	1.07428	0.00215561
Bovatus_01117	95	102	99	109	103	107	98.6667	106.333	1.0777	0.0462647
Bovatus_01118	24	23	26	25	23	25	24.3333	24.3333	1	1
Bovatus_01119	306	327	310	338	350	370	314.333	352.667	1.12195	0.0277626
Bovatus_01120	228	233	226	245	235	271	229	250.333	1.09316	0.122678
Bovatus_01121	337	302	272	324	300	332	303.667	318.667	1.0494	0.516408
Bovatus_01122	57	52	52	66	57	73	53.6667	65.3333	1.21739	0.0767792
Bovatus_01123	430	412	405	460	430	498	415.667	462.667	1.11307	0.0891982
Bovatus_01124	273	316	285	298	327	313	291.333	312.667	1.07323	0.235783
Bovatus_01125	368	371	390	393	414	416	376.333	407.667	1.08326	0.0358982
Bovatus_01126	353	316	313	324	299	364	327.333	329	1.00509	0.945442
Bovatus_01127	494	397	387	449	396	480	426	441.667	1.03678	0.728192
Bovatus_01128	238	226	225	244	245	256	229.667	248.333	1.08128	0.03026
Bovatus_01129	134	150	153	160	167	166	145.667	164.333	1.12815	0.0412262
Bovatus_01130	31	28	29	38	35	40	29.3333	37.6667	1.28409	0.00802723
Bovatus_01131	944	1053	1098	1225	1153	1168	1031.67	1182	1.14572	0.0413571
Bovatus_01132	1406	1459	1536	1608	1605	1719	1467	1644	1.12065	0.0292029
Bovatus_01133	453	475	501	488	499	502	476.333	496.333	1.04199	0.240181
Bovatus_01134	699	726	761	802	815	862	728.667	826.333	1.13403	0.0188038
Bovatus_01135	729	676	651	657	656	692	685.333	668.333	0.975195	0.54688
Bovatus_01136	318	332	301	321	309	321	317	317	1	1
Bovatus_01137	1250	1348	1363	1323	1349	1332	1320.33	1334.67	1.01086	0.712675
Bovatus_01138	1355	1357	1450	1228	1211	1261	1387.33	1233.33	0.888996	0.0112456
Bovatus_01139	100	95	118	67	76	82	104.333	75	0.71885	0.0235224
Bovatus_01140	519	537	590	446	484	487	548.667	472.333	0.860875	0.0381963
Bovatus_01141	77	70	81	70	75	77	76	74	0.973684	0.629095
Bovatus_01142	141	129	135	144	137	138	135	139.667	1.03457	0.318172
Bovatus_01143	50	46	51	69	63	53	49	61.6667	1.2585	0.0613528
Bovatus_01144	8	9	7	14	11	13	8	12.6667	1.58333	0.0114469
Bovatus_01145	30	36	38	41	40	36	34.6667	39	1.125	0.202775
Bovatus_01146	594	583	674	643	647	698	617	662.667	1.07401	0.246876
Bovatus_01147	27	29	26	24	28	23	27.3333	25	0.914634	0.256435
Bovatus_01148	560	573	554	515	524	556	562.333	531.667	0.945465	0.0879129
Bovatus_01149	222	221	227	184	181	182	223.333	182.333	0.816418	3.72272e-05
Bovatus_01150	75	82	80	64	62	60	79	62	0.78481	0.00203362
Bovatus_01151	190	176	166	144	150	165	177.333	153	0.862782	0.0599112
Bovatus_01152	225	236	246	184	167	179	235.667	176.667	0.749646	0.00170835
Bovatus_01153	468	452	460	413	422	466	460	433.667	0.942754	0.196577
Bovatus_01154	144	166	152	202	192	185	154	193	1.25325	0.00856821
Bovatus_01155	624	601	583	791	782	815	602.667	796	1.3208	0.000232846
Bovatus_01156	281	270	240	246	227	234	263.667	235.667	0.893805	0.1058
Bovatus_01157	266	277	267	277	290	290	270	285.667	1.05802	0.0483766
Bovatus_01158	62	44	50	46	41	47	52	44.6667	0.858974	0.261049
Bovatus_01159	29	22	24	20	21	19	25	20	0.8	0.0816234
Bovatus_01160	21	25	23	15	18	20	23	17.6667	0.768116	0.0453001
Bovatus_01161	608	486	289	215	190	183	461	196	0.425163	0.047053
Bovatus_01162	16	12	12	11	10	13	13.3333	11.3333	0.85	0.279083
Bovatus_01163	84	64	53	45	38	46	67	43	0.641791	0.0633879
Bovatus_01164	45	50	37	40	36	40	44	38.6667	0.878788	0.254669
Bovatus_01165	15	17	15	16	15	20	15.6667	17	1.08511	0.468527
Bovatus_01166	15	15	14	14	14	14	14.6667	14	0.954545	0.116117
Bovatus_01167	64	63	61	68	65	62	62.6667	65	1.03723	0.296181
Bovatus_01168	229	259	254	252	275	256	247.333	261	1.05526	0.306958
Bovatus_01169	29	33	48	38	32	39	36.6667	36.3333	0.990909	0.959587
Bovatus_01170	9	11	16	10	11	10	12	10.3333	0.861111	0.473427
Bovatus_01171	17	19	30	24	25	25	22	24.6667	1.12121	0.546715
Bovatus_01172	12	11	23	19	19	18	15.3333	18.6667	1.21739	0.436385
Bovatus_01173	16	17	21	20	18	19	18	19	1.05556	0.573392
Bovatus_01174	4	3	5	4	3	5	4	4	1	1
Bovatus_01175	5	6	11	8	7	8	7.33333	7.66667	1.04545	0.868274
Bovatus_01176	4	5	11	7	6	8	6.66667	7	1.05	0.889917
Bovatus_01177	16	11	23	18	16	21	16.6667	18.3333	1.1	0.681374
Bovatus_01178	17	19	33	18	20	22	23	20	0.869565	0.592436
Bovatus_01179	10	9	18	7	10	13	12.3333	10	0.810811	0.5225
Bovatus_01180	7	6	10	8	8	9	7.66667	8.33333	1.08696	0.621308
Bovatus_01181	16	12	22	21	14	19	16.6667	18	1.08	0.728072
Bovatus_01182	28	26	40	28	24	27	31.3333	26.3333	0.840426	0.331992
Bovatus_01183	19	17	31	23	22	22	22.3333	22.3333	1	1
Bovatus_01184	26	24	37	29	24	30	29	27.6667	0.954023	0.779254
Bovatus_01185	59	59	74	75	68	80	64	74.3333	1.16146	0.16508
Bovatus_01186	0	0	0	0	0	0	0	0	#DIV/0!	#DIV/0!
Bovatus_01187	19	16	16	17	12	16	17	15	0.882353	0.334852
Bovatus_01188	4	4	1	0	0	0	3	0	0	0.039942
Bovatus_01189	3	1	1	0	0	0	1.66667	0	0	0.0667665
Bovatus_01190	2	1	2	0	0	0	1.66667	0	0	0.00749043
Bovatus_01191	1332	1475	1001	862	911	918	1269.33	897	0.70667	0.0580766
Bovatus_01192	576	603	421	386	387	384	533.333	385.667	0.723125	0.0598079
Bovatus_01193	476	510	322	282	285	288	436	285	0.65367	0.0594492
Bovatus_01194	694	722	457	328	342	355	624.333	341.667	0.54725	0.0286098
Bovatus_01195	369	416	149	55	63	65	311.333	61	0.195931	0.0384064
Bovatus_01196	59	76	21	8	11	10	52	9.66667	0.185897	0.06005
Bovatus_01197	120	137	42	18	23	19	99.6667	20	0.200669	0.0529799
Bovatus_01198	109	111	119	122	117	116	113	118.333	1.0472	0.209974
Bovatus_01199	7	6	3	8	7	6	5.33333	7	1.3125	0.27944
Bovatus_01200	40	34	22	13	12	15	32	13.3333	0.416667	0.0253596
Bovatus_01201	143	152	104	55	53	58	133	55.3333	0.41604	0.00631053
Bovatus_01202	40	46	31	17	19	17	39	17.6667	0.452991	0.00841261
Bovatus_01203	21	30	16	4	5	6	22.3333	5	0.223881	0.0138034
Bovatus_01204	69	75	37	14	15	16	60.3333	15	0.248619	0.0184755
Bovatus_01205	239	255	164	90	96	100	219.333	95.3333	0.43465	0.0117166
Bovatus_01206	113	118	121	153	141	153	117.333	149	1.26989	0.00239254
Bovatus_01207	24	20	15	39	41	38	19.6667	39.3333	2	0.00201938
Bovatus_01208	8	9	10	17	15	16	9	16	1.77778	0.00101666
Bovatus_01209	79	80	53	34	30	28	70.6667	30.6667	0.433962	0.0113483
Bovatus_01210	22	18	14	8	7	6	18	7	0.388889	0.00987424
Bovatus_01211	63	57	60	65	67	68	60	66.6667	1.11111	0.0265363
Bovatus_01212	442	466	503	673	629	631	470.333	644.333	1.36995	0.00158737
Bovatus_01213	71	52	41	53	42	45	54.6667	46.6667	0.853659	0.440757
Bovatus_01214	308	347	341	467	464	436	332	455.667	1.37249	0.00138224
Bovatus_01215	7	7	6	14	17	12	6.66667	14.3333	2.15	0.0067774
Bovatus_01216	136	157	143	136	135	117	145.333	129.333	0.889908	0.140794
Bovatus_01217	238	281	265	285	273	250	261.333	269.333	1.03061	0.647589
Bovatus_01218	63	83	71	80	83	69	72.3333	77.3333	1.06912	0.525813
Bovatus_01219	198	188	177	232	217	222	187.667	223.667	1.19183	0.00864068
Bovatus_01220	123	144	132	132	144	129	133	135	1.01504	0.80582
Bovatus_01221	98	109	116	125	126	129	107.667	126.667	1.17647	0.0241219
Bovatus_01222	142	158	169	147	162	143	156.333	150.667	0.963753	0.591958
Bovatus_01223	82	83	95	79	84	86	86.6667	83	0.957692	0.475966
Bovatus_01224	1468	1531	1073	1913	1734	1644	1357.33	1763.67	1.29936	0.0680333
Bovatus_01225	247	250	201	236	207	211	232.667	218	0.936963	0.467084
Bovatus_01226	641	657	486	600	558	608	594.667	588.667	0.98991	0.920807
Bovatus_01227	202	219	150	153	148	149	190.333	150	0.788091	0.124657
Bovatus_01228	85	90	58	71	71	66	77.6667	69.3333	0.892704	0.454754
Bovatus_01229	108	98	27	26	38	63	77.6667	42.3333	0.545064	0.271574
Bovatus_01230	168	181	46	34	56	87	131.667	59	0.448101	0.186739
Bovatus_01231	436	560	579	579	594	526	525	566.333	1.07873	0.449437
Bovatus_01232	26	30	7	10	11	16	21	12.3333	0.587302	0.302737
Bovatus_01233	35	34	10	9	11	16	26.3333	12	0.455696	0.164408
Bovatus_01234	0	0	0	0	0	1	0	0.333333	#DIV/0!	0.373901
Bovatus_01235	1	1	1	0	0	0	1	0	0	#DIV/0!
Bovatus_01236	1	0	1	1	0	0	0.666667	0.333333	0.5	0.518519
Bovatus_01237	2	2	1	1	2	2	1.66667	1.66667	1	1
Bovatus_01238	0	0	0	0	0	0	0	0	#DIV/0!	#DIV/0!
Bovatus_01239	1	1	1	1	1	0	1	0.666667	0.666667	0.373901
Bovatus_01240	2	2	2	1	2	1	2	1.33333	0.666667	0.116117
Bovatus_01241	37	35	29	33	32	31	33.6667	32	0.950495	0.53714
Bovatus_01242	1	1	0	0	0	1	0.666667	0.333333	0.5	0.518519
Bovatus_01243	0	0	1	0	1	1	0.333333	0.666667	2	0.518519
Bovatus_01244	17	13	16	18	18	16	15.3333	17.3333	1.13043	0.219307
Bovatus_01245	65	70	59	53	47	48	64.6667	49.3333	0.762887	0.0140921
Bovatus_01246	296	312	234	163	199	224	280.667	195.333	0.695962	0.0451102
Bovatus_01247	333	306	196	176	187	241	278.333	201.333	0.723353	0.172819
Bovatus_01248	238	229	272	206	209	207	246.333	207.333	0.841678	0.0410709
Bovatus_01249	481	374	355	349	290	347	403.333	328.667	0.814876	0.162919
Bovatus_01250	406	403	449	390	403	429	419.333	407.333	0.971383	0.557344
Bovatus_01251	24	21	21	27	25	26	22	26	1.18182	0.0257214
Bovatus_01252	7	5	6	6	6	4	6	5.33333	0.888889	0.491767
Bovatus_01253	9	9	12	8	7	8	10	7.66667	0.766667	0.0912602
Bovatus_01254	5	4	3	1	2	3	4	2	0.5	0.070484
Bovatus_01255	1	1	0	0	0	0	0.666667	0	0	0.116117
Bovatus_01256	2	2	2	0	1	0	2	0.333333	0.166667	0.00749043
Bovatus_01257	7	8	6	3	4	4	7	3.66667	0.52381	0.00749043
Bovatus_01258	1	0	1	0	0	0	0.666667	0	0	0.116117
Bovatus_01259	2	1	0	1	0	0	1	0.333333	0.333333	0.373901
Bovatus_01260	0	0	0	0	0	0	0	0	#DIV/0!	#DIV/0!
Bovatus_01261	116	123	114	112	102	106	117.667	106.667	0.906516	0.0508706
Bovatus_01262	111	120	100	95	100	105	110.333	100	0.906344	0.185132
Bovatus_01263	78	77	78	69	61	61	77.6667	63.6667	0.819742	0.00647402
Bovatus_01264	124	130	130	148	150	146	128	148	1.15625	0.000978089
Bovatus_01265	27	25	28	23	18	23	26.6667	21.3333	0.8	0.0474207
Bovatus_01266	24	27	24	21	25	24	25	23.3333	0.933333	0.34649
Bovatus_01267	25	27	29	23	25	27	27	25	0.925926	0.287864
Bovatus_01268	22	24	28	30	37	27	24.6667	31.3333	1.27027	0.125314
Bovatus_01269	15	14	16	16	17	15	15	16	1.06667	0.287864
Bovatus_01270	4	5	5	8	5	4	4.66667	5.66667	1.21429	0.467605
Bovatus_01271	53	60	65	62	64	61	59.3333	62.3333	1.05056	0.450372
Bovatus_01272	9	11	10	16	11	12	10	13	1.3	0.140066
Bovatus_01273	23	25	19	28	22	23	22.3333	24.3333	1.08955	0.47837
Bovatus_01274	16	13	11	13	13	11	13.3333	12.3333	0.925	0.565533
Bovatus_01275	1	1	2	1	0	1	1.33333	0.666667	0.5	0.2302
Bovatus_01276	282	310	296	330	321	294	296	315	1.06419	0.232148
Bovatus_01277	163	170	158	145	149	125	163.667	139.667	0.85336	0.0429329
Bovatus_01278	83	82	92	92	90	92	85.6667	91.3333	1.06615	0.156077
Bovatus_01279	4058	3758	3782	3489	3926	4324	3866	3913	1.01216	0.865149
Bovatus_01280	50	58	52	60	55	51	53.3333	55.3333	1.0375	0.602607
Bovatus_01281	22	29	34	32	38	32	28.3333	34	1.2	0.230865
Bovatus_01282	39	40	32	48	44	43	37	45	1.21622	0.0531258
Bovatus_01283	33	41	41	44	42	38	38.3333	41.3333	1.07826	0.401207
Bovatus_01284	8	10	9	9	12	11	9	10.6667	1.18519	0.189004
Bovatus_01285	25	28	29	47	49	54	27.3333	50	1.82927	0.00070509
Bovatus_01286	6	4	5	8	7	6	5	7	1.4	0.070484
Bovatus_01287	17	18	24	27	32	24	19.6667	27.6667	1.40678	0.0666117
Bovatus_01288	13	10	18	28	29	23	13.6667	26.6667	1.95122	0.012059
Bovatus_01289	5	6	5	7	6	8	5.33333	7	1.3125	0.0667665
Bovatus_01290	3	3	1	3	4	4	2.33333	3.66667	1.57143	0.148148
Bovatus_01291	4	3	2	3	4	3	3	3.33333	1.11111	0.64333
Bovatus_01292	2	2	1	2	4	2	1.66667	2.66667	1.6	0.250815
Bovatus_01293	3	3	2	5	6	5	2.66667	5.33333	2	0.00481268
Bovatus_01294	5	5	4	4	6	5	4.66667	5	1.07143	0.64333
Bovatus_01295	14	15	11	13	14	13	13.3333	13.3333	1	1
Bovatus_01296	14	18	16	13	11	13	16	12.3333	0.770833	0.0513744
Bovatus_01300	59	66	62	52	51	59	62.3333	54	0.86631	0.0614212
Bovatus_01301	108	113	92	80	80	82	104.333	80.6667	0.773163	0.0205405
Bovatus_01302	126	126	121	98	104	123	124.333	108.333	0.871314	0.106832
Bovatus_01303	269	271	225	225	225	248	255	232.667	0.912418	0.255799
Bovatus_01304	275	295	294	323	333	349	288	335	1.16319	0.00925439
Bovatus_01305	2232	2520	2800	2642	2837	2817	2517.33	2765.33	1.09852	0.230019
Bovatus_01306	704	726	747	624	617	623	725.667	621.333	0.856224	0.00116285
Bovatus_01307	263	278	372	475	466	477	304.333	472.667	1.55312	0.0079806
Bovatus_01308	671	688	816	1032	1005	1001	725	1012.67	1.39678	0.00354953
Bovatus_01309	200	196	236	322	313	320	210.667	318.333	1.51108	0.00116309
Bovatus_01310	497	574	688	878	925	860	586.333	887.667	1.51393	0.00684991
Bovatus_01311	809	912	1015	1356	1352	1308	912	1338.67	1.46784	0.0022562
Bovatus_01312	341	373	405	589	583	576	373	582.667	1.56211	0.000371982
Bovatus_01313	121	141	140	195	184	186	134	188.333	1.40547	0.00177055
Bovatus_01319	10	10	14	29	23	23	11.3333	25	2.20588	0.00472472
Bovatus_01320	6	6	8	20	16	18	6.66667	18	2.7	0.00105058
Bovatus_01321	10	10	17	34	29	30	12.3333	31	2.51351	0.00259168
Bovatus_01322	6	3	9	19	21	19	6	19.6667	3.27778	0.00181195
Bovatus_01323	6	6	13	21	19	19	8.33333	19.6667	2.36	0.00951648
Bovatus_01324	4	3	5	11	11	12	4	11.3333	2.83333	0.000388171
Bovatus_01325	34	31	36	71	63	63	33.6667	65.6667	1.9505	0.000458762
Bovatus_01326	28	32	37	54	42	47	32.3333	47.6667	1.47423	0.0242734
Bovatus_01327	41	44	42	60	53	59	42.3333	57.3333	1.35433	0.00312559
Bovatus_01328	105	98	110	130	115	123	104.333	122.667	1.17572	0.0299705
Bovatus_01329	259	197	156	156	128	140	204	141.333	0.69281	0.113454
Bovatus_01330	20	18	22	21	22	28	20	23.6667	1.18333	0.212161
Bovatus_01331	4925	4414	4395	4331	4735	5398	4578	4821.33	1.05315	0.532023
Bovatus_01332	250	262	352	490	445	402	288	445.667	1.54745	0.0183806
Bovatus_01333	74	75	77	73	71	66	75.3333	70	0.929204	0.0777416
Bovatus_01334	32	40	38	25	31	20	36.6667	25.3333	0.690909	0.046715
Bovatus_01335	216	209	210	230	219	217	211.667	222	1.04882	0.0877446
Bovatus_01336	108	111	125	206	206	192	114.667	201.333	1.75581	0.000246789
Bovatus_01337	94	92	108	97	102	115	98	104.667	1.06803	0.416041
Bovatus_01338	57	67	70	59	71	69	64.6667	66.3333	1.02577	0.773233
Bovatus_01339	9	10	9	12	12	10	9.33333	11.3333	1.21429	0.0550406
Bovatus_01340	6	5	7	6	10	6	6	7.33333	1.22222	0.41072
Bovatus_01341	2	1	2	1	2	2	1.66667	1.66667	1	1
Bovatus_01342	0	0	0	0	0	0	0	0	#DIV/0!	#DIV/0!
Bovatus_01343	1	1	0	0	1	0	0.666667	0.333333	0.5	0.518519
Bovatus_01344	858	959	914	844	904	868	910.333	872	0.957891	0.322868
Bovatus_01345	110	114	109	104	96	101	111	100.333	0.903904	0.0187023
Bovatus_01346	154	170	159	142	139	149	161	143.333	0.890269	0.0339437
Bovatus_01347	51	55	55	121	98	88	53.6667	102.333	1.90683	0.00784082
Bovatus_01348	675	694	723	1222	1151	1267	697.333	1213.33	1.73996	0.000145903
Bovatus_01349	76	84	70	170	163	142	76.6667	158.333	2.06522	0.000942496
Bovatus_01350	607	580	451	712	633	603	546	649.333	1.18926	0.149854
Bovatus_01351	346	356	331	398	400	367	344.333	388.333	1.12778	0.0271282
Bovatus_01352	627	765	770	811	820	719	720.667	783.333	1.08696	0.332515
Bovatus_01353	65	77	89	202	179	186	77	189	2.45455	0.000322957
Bovatus_01354	193	167	146	140	136	143	168.667	139.667	0.828063	0.102484
Bovatus_01355	51	52	55	55	51	49	52.6667	51.6667	0.981013	0.663804
Bovatus_01356	73	84	81	69	69	62	79.3333	66.6667	0.840336	0.0346837
Bovatus_01357	9	16	18	7	12	9	14.3333	9.33333	0.651163	0.181081
Bovatus_01358	298	254	260	276	245	248	270.667	256.333	0.947044	0.445322
Bovatus_01359	19	22	25	26	27	23	22	25.3333	1.15152	0.189004
Bovatus_01360	25	26	29	32	30	30	26.6667	30.6667	1.15	0.0436595
Bovatus_01361	51	53	49	60	63	67	51	63.3333	1.24183	0.0061463
Bovatus_01362	90	92	81	101	100	95	87.6667	98.6667	1.12548	0.0463599
Bovatus_01363	212	230	271	258	275	285	237.667	272.667	1.14727	0.141677
Bovatus_01364	1	0	0	0	0	0	0.333333	0	0	0.373901
Bovatus_01365	54	42	42	30	32	33	46	31.6667	0.688406	0.0249122
Bovatus_01366	12	14	13	9	9	9	13	9	0.692308	0.00227843
Bovatus_01367	1	2	2	0	1	0	1.66667	0.333333	0.2	0.0474207
Bovatus_01368	28	34	31	24	23	21	31	22.6667	0.731183	0.0127718
Bovatus_01369	12	9	13	7	12	11	11.3333	10	0.882353	0.530412
Bovatus_01370	52	40	34	26	23	27	42	25.3333	0.603175	0.0372394
Bovatus_01371	19	13	17	11	13	11	16.3333	11.6667	0.714286	0.0685871
Bovatus_01372	27	26	25	17	20	19	26	18.6667	0.717949	0.00224331
Bovatus_01373	117	92	86	66	66	68	98.3333	66.6667	0.677966	0.029168
Bovatus_01374	41	30	35	24	23	23	35.3333	23.3333	0.660377	0.0198908
Bovatus_01375	38	33	37	25	24	25	36	24.6667	0.685185	0.00192263
Bovatus_01376	68	62	72	50	49	47	67.3333	48.6667	0.722772	0.00355274
Bovatus_01377	62	53	70	45	48	50	61.6667	47.6667	0.772973	0.052229
Bovatus_01381	86	96	106	73	80	72	96	75	0.78125	0.0289889
Bovatus_01382	112	104	122	100	99	99	112.667	99.3333	0.881657	0.062937
Bovatus_01383	39	42	47	32	36	36	42.6667	34.6667	0.8125	0.0408667
Bovatus_01384	170	189	198	152	174	161	185.667	162.333	0.874327	0.0890093
Bovatus_01385	145	140	164	122	126	130	149.667	126	0.841871	0.0366826
Bovatus_01386	155	150	157	135	119	143	154	132.333	0.859307	0.0421605
Bovatus_01387	90	76	83	59	54	60	83	57.6667	0.694779	0.00469237
Bovatus_01388	89	78	91	52	53	61	86	55.3333	0.643411	0.00343639
Bovatus_01389	299	311	355	225	229	235	321.667	229.667	0.71399	0.00597558
Bovatus_01390	172	164	187	121	125	130	174.333	125.333	0.718929	0.00246939
Bovatus_01391	43	42	44	42	36	39	43	39	0.906977	0.093599
Bovatus_01392	397	427	428	356	372	388	417.333	372	0.891374	0.0299487
Bovatus_01393	184	191	194	174	168	181	189.667	174.333	0.919156	0.0327453
Bovatus_01394	432	419	435	331	343	346	428.667	340	0.793157	0.000190214
Bovatus_01395	597	644	665	594	608	620	635.333	607.333	0.955929	0.261989
Bovatus_01396	290	315	328	315	314	308	311	312.333	1.00429	0.912244
Bovatus_01397	1056	1086	1077	1147	1129	1126	1073	1134	1.05685	0.00524956
Bovatus_01398	359	426	402	320	339	349	395.667	336	0.8492	0.049172
Bovatus_01399	241	229	220	223	234	228	230	228.333	0.992754	0.820087
Bovatus_01400	89	96	77	83	73	76	87.3333	77.3333	0.885496	0.187041
Bovatus_01401	143	151	128	98	106	106	140.667	103.333	0.734597	0.00674555
Bovatus_01402	250	233	185	167	144	172	222.667	161	0.723054	0.044251
Bovatus_01403	408	382	323	286	283	314	371	294.333	0.793351	0.046963
Bovatus_01404	360	387	383	375	387	375	376.667	379	1.00619	0.814556
Bovatus_01405	43	44	40	33	38	36	42.3333	35.6667	0.84252	0.0241101
Bovatus_01406	194	199	202	208	190	216	198.333	204.667	1.03193	0.474637
Bovatus_01407	2611	2288	1956	2668	2322	2424	2285	2471.33	1.08155	0.435319
Bovatus_01408	651	702	685	647	698	698	679.333	681	1.00245	0.944915
Bovatus_01409	1602	1850	1709	1506	1602	1615	1720.33	1574.33	0.915133	0.14061
Bovatus_01410	409	478	427	291	308	308	438	302.333	0.690259	0.00318505
Bovatus_01411	510	517	434	453	440	483	487	458.667	0.941821	0.390772
Bovatus_01412	267	262	259	218	218	228	262.667	221.333	0.84264	0.000528797
Bovatus_01413	188	204	205	139	158	160	199	152.333	0.765494	0.00575089
Bovatus_01414	618	594	504	426	433	463	572	440.667	0.770396	0.0228096
Bovatus_01415	1223	1260	1079	789	819	844	1187.33	817.333	0.688377	0.00299111
Bovatus_01421	13	12	14	12	12	11	13	11.6667	0.897436	0.116117
Bovatus_01422	87	78	77	58	61	69	80.6667	62.6667	0.77686	0.0169833
Bovatus_01423	25	23	26	19	21	23	24.6667	21	0.851351	0.0651085
Bovatus_01424	68	75	78	66	66	64	73.6667	65.3333	0.886878	0.0516867
Bovatus_01425	36	35	36	32	32	32	35.6667	32	0.897196	0.000388171
Bovatus_01426	54	52	60	55	54	52	55.3333	53.6667	0.96988	0.550584
Bovatus_01427	91	94	103	108	113	115	96	112	1.16667	0.0184111
Bovatus_01428	0	0	0	0	1	1	0	0.666667	#DIV/0!	0.116117
Bovatus_01429	632	766	739	1427	1265	1135	712.333	1275.67	1.79083	0.0038767
Bovatus_01430	69	69	47	104	105	88	61.6667	99	1.60541	0.0152141
Bovatus_01431	55	34	25	44	46	49	38	46.3333	1.2193	0.407184
Bovatus_01432	3	4	7	7	9	8	4.66667	8	1.71429	0.0667665
Bovatus_01433	1	2	3	4	5	4	2	4.33333	2.16667	0.0248962
Bovatus_01434	3	1	3	6	4	4	2.33333	4.66667	2	0.0685871
Bovatus_01435	5	5	9	10	10	9	6.33333	9.66667	1.52632	0.072343
Bovatus_01436	0	0	0	2	1	1	0	1.33333	#DIV/0!	0.0161301
Bovatus_01437	0	0	1	0	0	0	0.333333	0	0	0.373901
Bovatus_01438	41	42	46	44	47	48	43	46.3333	1.07752	0.161495
Bovatus_01439	97	118	134	126	124	124	116.333	124.667	1.07163	0.480897
Bovatus_01440	44	45	53	46	47	43	47.3333	45.3333	0.957746	0.552889
Bovatus_01441	4	3	1	1	1	1	2.66667	1	0.375	0.131778
Bovatus_01442	214	206	235	172	171	177	218.333	173.333	0.793893	0.00704126
Bovatus_01443	83	74	83	69	66	61	80	65.3333	0.816667	0.0181619
Bovatus_01444	4	7	8	10	8	8	6.33333	8.66667	1.36842	0.164789
Bovatus_01445	15	18	21	23	23	19	18	21.6667	1.2037	0.168752
Bovatus_01446	404	386	456	360	368	372	415.333	366.667	0.882825	0.0841496
Bovatus_01447	21	22	31	20	19	14	24.6667	17.6667	0.716216	0.130051
Bovatus_01448	22	26	35	17	18	23	27.6667	19.3333	0.698795	0.122651
Bovatus_01449	79	69	79	43	45	51	75.6667	46.3333	0.612335	0.00203757
Bovatus_01450	15	16	22	11	12	14	17.6667	12.3333	0.698113	0.0864181
Bovatus_01451	10	10	11	10	12	12	10.3333	11.3333	1.09677	0.250815
Bovatus_01452	4	6	7	4	4	6	5.66667	4.66667	0.823529	0.416866
Bovatus_01453	17	16	20	23	22	21	17.6667	22	1.24528	0.0313757
Bovatus_01454	28	29	28	29	31	35	28.3333	31.6667	1.11765	0.136882
Bovatus_01455	4	3	3	3	4	4	3.33333	3.66667	1.1	0.518519
Bovatus_01456	61	58	95	110	104	94	71.3333	102.667	1.43925	0.0698739
Bovatus_01457	620	574	875	1144	1117	981	689.667	1080.67	1.56694	0.0212601
Bovatus_01458	1	2	2	3	1	1	1.66667	1.66667	1	1
Bovatus_01459	11	12	14	15	14	16	12.3333	15	1.21622	0.0646769
Bovatus_01460	13	10	13	14	12	16	12	14	1.16667	0.260575
Bovatus_01461	4	6	4	7	7	6	4.66667	6.66667	1.42857	0.0550406
Bovatus_01462	5	5	7	6	7	9	5.66667	7.33333	1.29412	0.206151
Bovatus_01463	32	37	36	30	34	35	35	33	0.942857	0.40694
Bovatus_01464	26	25	23	13	18	14	24.6667	15	0.608108	0.00539689
Bovatus_01465	28	26	28	29	33	41	27.3333	34.3333	1.2561	0.122985
Bovatus_01466	213	191	198	215	222	236	200.667	224.333	1.11794	0.0574393
Bovatus_01467	5	4	3	5	5	5	4	5	1.25	0.158302
Bovatus_01468	453	421	187	178	221	209	353.667	202.667	0.573044	0.149631
Bovatus_01469	19	15	11	8	8	9	15	8.33333	0.555556	0.0460622
Bovatus_01470	34	31	31	27	26	27	32	26.6667	0.833333	0.00718233
Bovatus_01471	1	1	1	0	0	0	1	0	0	#DIV/0!
Bovatus_01472	7	7	5	3	2	3	6.33333	2.66667	0.421053	0.00793309
Bovatus_01473	439	301	249	239	194	206	329.667	213	0.646107	0.115805
Bovatus_01474	21	23	27	22	24	24	23.6667	23.3333	0.985915	0.868274
Bovatus_01475	19	21	20	20	17	17	20	18	0.9	0.158302
Bovatus_01476	19	17	19	19	19	16	18.3333	18	0.981818	0.795255
Bovatus_01477	97	117	150	197	196	185	121.333	192.667	1.58791	0.0109918
Bovatus_01478	34	40	55	77	77	58	43	70.6667	1.64341	0.0358526
Bovatus_01479	20	19	22	24	22	24	20.3333	23.3333	1.14754	0.0533383
Bovatus_01480	51	33	37	74	60	79	40.3333	71	1.76033	0.0176729
Bovatus_01481	5	7	7	17	13	13	6.33333	14.3333	2.26316	0.00582069
Bovatus_01482	82	87	90	50	50	58	86.3333	52.6667	0.610039	0.000684877
Bovatus_01483	169	191	173	334	294	291	177.667	306.333	1.7242	0.00112859
Bovatus_01484	512	594	510	1122	1028	994	538.667	1048	1.94554	0.000419456
Bovatus_01485	30	28	25	22	21	21	27.6667	21.3333	0.771084	0.0131735
Bovatus_01486	438	510	318	529	576	499	422	534.667	1.26698	0.135156
Bovatus_01487	77	93	66	100	119	92	78.6667	103.667	1.3178	0.0895
Bovatus_01488	31	40	26	33	39	28	32.3333	33.3333	1.03093	0.856474
Bovatus_01489	46	50	35	56	69	53	43.6667	59.3333	1.35878	0.0780114
Bovatus_01490	91	100	66	105	130	95	85.6667	110	1.28405	0.169823
Bovatus_01491	97	94	75	85	88	84	88.6667	85.6667	0.966165	0.68998
Bovatus_01492	2	2	3	8	8	7	2.33333	7.66667	3.28571	0.000347891
Bovatus_01493	8	8	9	30	19	26	8.33333	25	3	0.00671142
Bovatus_01494	14	10	12	34	31	26	12	30.3333	2.52778	0.00214348
Bovatus_01495	40	60	35	97	105	91	45	97.6667	2.17037	0.0036751
Bovatus_01496	110	129	89	229	238	211	109.333	226	2.06707	0.00113807
Bovatus_01497	71	72	76	170	152	164	73	162	2.21918	8.57876e-05
Bovatus_01498	4	3	3	4	2	3	3.33333	3	0.9	0.64333
Bovatus_01499	1	2	0	1	1	1	1	1	1	1
Bovatus_01500	1	0	0	0	0	0	0.333333	0	0	0.373901
Bovatus_01501	22	19	10	5	4	5	17	4.66667	0.27451	0.0271239
Bovatus_01502	13	10	7	3	2	3	10	2.66667	0.266667	0.0141726
Bovatus_01503	25	26	12	4	5	4	21	4.33333	0.206349	0.0210917
Bovatus_01504	4	3	3	3	2	2	3.33333	2.33333	0.7	0.101192
Bovatus_01505	7	7	8	11	9	11	7.33333	10.3333	1.40909	0.0157998
Bovatus_01506	8	8	6	13	12	10	7.33333	11.6667	1.59091	0.0172528
Bovatus_01507	12	11	9	18	19	19	10.6667	18.6667	1.75	0.00105756
Bovatus_01508	33	43	40	64	63	67	38.6667	64.6667	1.67241	0.00124391
Bovatus_01509	5	5	5	8	5	3	5	5.33333	1.06667	0.829799
Bovatus_01510	48	38	38	41	33	32	41.3333	35.3333	0.854839	0.242977
Bovatus_01511	20	18	19	14	16	18	19	16	0.842105	0.0808001
Bovatus_01512	20	19	21	15	14	16	20	15	0.75	0.00360223
Bovatus_01513	28	29	20	19	19	18	25.6667	18.6667	0.727273	0.0711163
Bovatus_01514	0	0	0	0	0	0	0	0	#DIV/0!	#DIV/0!
Bovatus_01515	0	0	0	0	0	0	0	0	#DIV/0!	#DIV/0!
Bovatus_01516	0	2	2	1	2	1	1.33333	1.33333	1	1
Bovatus_01517	35	26	25	29	30	24	28.6667	27.6667	0.965116	0.799366
Bovatus_01518	6	5	5	6	5	5	5.33333	5.33333	1	1
Bovatus_01519	6	6	5	5	5	4	5.66667	4.66667	0.823529	0.101192
Bovatus_01520	0	0	0	0	0	0	0	0	#DIV/0!	#DIV/0!
Bovatus_01521	1	0	1	0	0	0	0.666667	0	0	0.116117
Bovatus_01522	73	42	45	50	34	46	53.3333	43.3333	0.8125	0.413939
Bovatus_01523	391	300	293	305	269	298	328	290.667	0.886179	0.326689
Bovatus_01524	137	151	166	145	137	135	151.333	139	0.918502	0.238649
Bovatus_01525	230	241	245	215	223	218	238.667	218.667	0.916201	0.0167297
Bovatus_01526	143	153	156	127	133	127	150.667	129	0.856195	0.0079662
Bovatus_01527	144	145	152	130	129	133	147	130.667	0.888889	0.00424168
Bovatus_01528	284	243	262	266	244	271	263	260.333	0.989861	0.862665
Bovatus_01529	179	180	204	171	158	166	187.667	165	0.879218	0.0655805
Bovatus_01530	393	388	417	427	390	406	399.333	407.667	1.02087	0.582698
Bovatus_01531	347	360	385	392	410	440	364	414	1.13736	0.0491297
Bovatus_01532	9	7	8	8	8	9	8	8.33333	1.04167	0.64333
Bovatus_01533	19	13	13	14	11	13	15	12.6667	0.844444	0.345894
Bovatus_01534	6	8	9	6	7	6	7.66667	6.33333	0.826087	0.2302
Bovatus_01535	15	10	12	11	12	12	12.3333	11.6667	0.945946	0.677869
Bovatus_01536	9	9	13	10	11	9	10.3333	10	0.967742	0.829799
Bovatus_01537	4	5	9	10	7	9	6	8.66667	1.44444	0.205106
Bovatus_01538	0	0	0	0	1	0	0	0.333333	#DIV/0!	0.373901
Bovatus_01539	4	4	5	4	6	4	4.33333	4.66667	1.07692	0.677869
Bovatus_01540	3	2	4	2	2	2	3	2	0.666667	0.158302
Bovatus_01541	7	6	4	5	8	7	5.66667	6.66667	1.17647	0.467605
Bovatus_01542	5	6	4	5	5	5	5	5	1	1
Bovatus_01543	4	4	5	4	4	4	4.33333	4	0.923077	0.373901
Bovatus_01544	94	89	90	70	52	52	91	58	0.637363	0.00596534
Bovatus_01545	16	14	19	11	14	9	16.3333	11.3333	0.693878	0.0717233
Bovatus_01546	8	7	7	5	5	4	7.33333	4.66667	0.636364	0.00481268
Bovatus_01547	0	0	0	0	0	0	0	0	#DIV/0!	#DIV/0!
Bovatus_01548	87	73	75	69	68	73	78.3333	70	0.893617	0.146317
Bovatus_01549	16	17	11	16	13	13	14.6667	14	0.954545	0.767644
Bovatus_01550	5	7	5	3	4	3	5.66667	3.33333	0.588235	0.0351685
Bovatus_01551	4	2	1	0	2	0	2.33333	0.666667	0.285714	0.206151
Bovatus_01552	1	1	0	0	0	0	0.666667	0	0	0.116117
Bovatus_01553	20	28	29	21	22	21	25.6667	21.3333	0.831169	0.205261
Bovatus_01554	9	7	9	8	8	7	8.33333	7.66667	0.92	0.421648
Bovatus_01555	86	84	78	154	135	134	82.6667	141	1.70565	0.00109423
Bovatus_01556	177	180	165	146	139	149	174	144.667	0.831418	0.00578617
Bovatus_01557	16	15	7	8	6	8	12.6667	7.33333	0.578947	0.142319
Bovatus_01558	114	108	73	54	59	65	98.3333	59.3333	0.60339	0.0415394
Bovatus_01559	215	210	186	162	162	176	203.667	166.667	0.818331	0.0214752
Bovatus_01560	565	593	542	517	514	550	566.667	527	0.93	0.101465
Bovatus_01561	164	140	162	208	188	172	155.333	189.333	1.21888	0.0583918
Bovatus_01562	17	19	16	19	19	19	17.3333	19	1.09615	0.131778
Bovatus_01563	144	143	155	124	130	135	147.333	129.667	0.88009	0.0239873
Bovatus_01564	574	547	637	518	516	556	586	530	0.904437	0.132146
Bovatus_01565	79	83	96	70	66	66	86	67.3333	0.782946	0.0244348
Bovatus_01566	73	67	74	80	66	74	71.3333	73.3333	1.02804	0.686575
Bovatus_01567	23	21	23	25	24	21	22.3333	23.3333	1.04478	0.507158
Bovatus_01568	50	52	56	56	52	51	52.6667	53	1.00633	0.89331
Bovatus_01569	50	57	59	51	44	38	55.3333	44.3333	0.801205	0.0768827
Bovatus_01570	184	199	183	133	141	122	188.667	132	0.699647	0.00169225
Bovatus_01571	107	109	104	78	71	72	106.667	73.6667	0.690625	0.000230302
Bovatus_01572	171	180	179	158	176	163	176.667	165.667	0.937736	0.144361
Bovatus_01573	12	12	15	19	19	20	13	19.3333	1.48718	0.00386285
Bovatus_01574	19	26	21	31	34	30	22	31.6667	1.43939	0.0158437
Bovatus_01575	22	26	23	28	26	24	23.6667	26	1.09859	0.234101
Bovatus_01576	66	76	86	43	46	50	76	46.3333	0.609649	0.00835067
Bovatus_01577	180	185	262	169	190	215	209	191.333	0.91547	0.583768
Bovatus_01578	126	145	144	136	139	130	138.333	135	0.975904	0.645723
Bovatus_01579	36	37	38	37	37	37	37	37	1	1
Bovatus_01580	2971	2856	1733	1749	1677	1572	2520	1666	0.661111	0.0985881
Bovatus_01581	1710	1867	2176	2079	2163	2128	1917.67	2123.33	1.10725	0.213173
Bovatus_01582	135	140	149	152	142	163	141.333	152.333	1.07783	0.207237
Bovatus_01583	2	3	3	3	3	4	2.66667	3.33333	1.25	0.2302
Bovatus_01584	10	10	8	9	11	9	9.33333	9.66667	1.03571	0.741521
Bovatus_01585	5	4	5	5	5	8	4.66667	6	1.28571	0.274577
Bovatus_01586	4	4	3	10	12	10	3.66667	10.6667	2.90909	0.000716276
Bovatus_01587	8	8	6	6	8	8	7.33333	7.33333	1	1
Bovatus_01588	1	2	1	1	1	1	1.33333	1	0.75	0.373901
Bovatus_01589	2	2	3	2	2	2	2.33333	2	0.857143	0.373901
Bovatus_01590	7	5	6	6	8	8	6	7.33333	1.22222	0.205106
Bovatus_01591	2	1	1	1	1	2	1.33333	1.33333	1	1
Bovatus_01592	28	29	34	32	33	37	30.3333	34	1.12088	0.201846
Bovatus_01593	44	40	44	48	44	38	42.6667	43.3333	1.01563	0.845015
Bovatus_01594	0	0	0	0	0	0	0	0	#DIV/0!	#DIV/0!
Bovatus_01595	108	124	132	164	169	157	121.333	163.333	1.34615	0.0059301
Bovatus_01596	3	4	3	3	2	3	3.33333	2.66667	0.8	0.2302
Bovatus_01597	1	1	2	0	1	1	1.33333	0.666667	0.5	0.2302
Bovatus_01598	1	0	0	0	0	0	0.333333	0	0	0.373901
Bovatus_01599	1	2	1	1	1	0	1.33333	0.666667	0.5	0.2302
Bovatus_01600	5	4	3	1	1	1	4	1	0.25	0.00653338
Bovatus_01601	108	116	140	123	121	125	121.333	123	1.01374	0.87171
Bovatus_01602	1	0	0	0	0	0	0.333333	0	0	0.373901
Bovatus_01603	66	59	67	57	58	61	64	58.6667	0.916667	0.128395
Bovatus_01604	103	120	127	125	128	139	116.667	130.667	1.12	0.166926
Bovatus_01605	72	73	87	92	97	97	77.3333	95.3333	1.23276	0.0245585
Bovatus_01606	36	45	59	53	57	47	46.6667	52.3333	1.12143	0.48068
Bovatus_01607	90	112	126	123	128	118	109.333	123	1.125	0.276975
Bovatus_01608	1469	1718	1738	1825	1947	1896	1641.67	1889.33	1.15086	0.0570144
Bovatus_01609	23	20	21	25	20	15	21.3333	20	0.9375	0.681517
Bovatus_01610	46	51	52	46	45	52	49.6667	47.6667	0.959732	0.523914
Bovatus_01611	88	95	96	96	90	89	93	91.6667	0.985663	0.709597
Bovatus_01612	33	27	27	20	17	17	29	18	0.62069	0.00793309
Bovatus_01613	385	336	324	311	297	319	348.333	309	0.887081	0.11703
Bovatus_01614	12	8	8	7	9	6	9.33333	7.33333	0.785714	0.279083
Bovatus_01615	8	10	9	9	6	8	9	7.66667	0.851852	0.274577
Bovatus_01616	8	7	9	8	6	8	8	7.33333	0.916667	0.491767
Bovatus_01617	18	18	16	16	18	18	17.3333	17.3333	1	1
Bovatus_01618	2	3	2	2	2	3	2.33333	2.33333	1	1
Bovatus_01619	7	7	7	5	4	4	7	4.33333	0.619048	0.0013239
Bovatus_01620	5	4	5	3	3	3	4.66667	3	0.642857	0.00749043
Bovatus_01621	303	319	301	451	406	401	307.667	419.333	1.36295	0.0027123
Bovatus_01622	68	62	69	59	54	60	66.3333	57.6667	0.869347	0.0390695
Bovatus_01623	60	77	70	71	70	63	69	68	0.985507	0.865478
Bovatus_01624	76	86	73	89	89	82	78.3333	86.6667	1.10638	0.142328
Bovatus_01625	15	16	16	17	19	18	15.6667	18	1.14894	0.0248962
Bovatus_01626	162	156	135	263	230	242	151	245	1.62252	0.00175061
Bovatus_01627	1	1	0	1	0	0	0.666667	0.333333	0.5	0.518519
Bovatus_01628	29	27	23	9	9	9	26.3333	9	0.341772	0.000601246
Bovatus_01629	0	0	0	0	0	0	0	0	#DIV/0!	#DIV/0!
Bovatus_01630	44	47	32	29	29	31	41	29.6667	0.723577	0.0706448
Bovatus_01631	12	13	12	6	9	8	12.3333	7.66667	0.621622	0.0077626
Bovatus_01632	20	18	18	13	13	13	18.6667	13	0.696429	0.00105058
Bovatus_01633	63	61	62	68	77	77	62	74	1.19355	0.017133
Bovatus_01634	1174	1417	1528	1723	1783	1683	1373	1729.67	1.25977	0.0302904
Bovatus_01635	201	237	259	241	244	224	232.333	236.333	1.01722	0.835164
Bovatus_01636	99	100	110	97	97	92	103	95.3333	0.925566	0.119862
Bovatus_01637	165	183	212	145	167	163	186.667	158.333	0.848214	0.137146
Bovatus_01638	186	210	259	173	191	189	218.333	184.333	0.844275	0.200781
Bovatus_01639	77	87	104	65	70	75	89.3333	70	0.783582	0.0826227
Bovatus_01640	0	0	0	0	0	0	0	0	#DIV/0!	#DIV/0!
Bovatus_01641	176	152	82	96	75	58	136.667	76.3333	0.558537	0.11697
Bovatus_01642	44	42	35	39	36	38	40.3333	37.6667	0.933884	0.405023
Bovatus_01643	13	12	19	16	15	14	14.6667	15	1.02273	0.889917
Bovatus_01644	50	49	39	47	46	52	46	48.3333	1.05072	0.588476
Bovatus_01645	43	45	48	37	36	48	45.3333	40.3333	0.889706	0.290611
Bovatus_01646	206	191	199	162	169	193	198.667	174.667	0.879195	0.0810146
Bovatus_01647	143	118	134	103	102	114	131.667	106.333	0.807595	0.0373982
Bovatus_01648	728	720	655	672	659	730	701	687	0.980029	0.682416
Bovatus_01649	94	99	107	93	95	86	100	91.3333	0.913333	0.136852
Bovatus_01650	31	40	47	36	35	34	39.3333	35	0.889831	0.405672
Bovatus_01651	396	413	411	356	338	372	406.667	355.333	0.87377	0.0101273
Bovatus_01652	219	260	276	244	247	270	251.667	253.667	1.00795	0.920636
Bovatus_01653	507	500	552	494	478	493	519.667	488.333	0.939705	0.140745
Bovatus_01654	386	392	449	402	379	410	409	397	0.97066	0.616302
Bovatus_01655	2	4	3	4	4	5	3	4.33333	1.44444	0.116117
Bovatus_01656	0	0	0	0	0	0	0	0	#DIV/0!	#DIV/0!
Bovatus_01657	171	197	157	413	449	395	175	419	2.39429	0.000245773
Bovatus_01658	320	417	425	100	162	289	387.333	183.667	0.474182	0.0351713
Bovatus_01659	169	200	196	306	275	304	188.333	295	1.56637	0.00157947
Bovatus_01660	120	160	158	274	246	261	146	260.333	1.78311	0.00172379
Bovatus_01661	27	29	29	52	45	47	28.3333	48	1.69412	0.000844764
Bovatus_01662	57	70	62	77	69	68	63	71.3333	1.13228	0.153397
Bovatus_01663	249	293	321	317	287	275	287.667	293	1.01854	0.837644
Bovatus_01664	141	149	165	160	142	142	151.667	148	0.975824	0.712389
Bovatus_01665	2	1	1	1	0	1	1.33333	0.666667	0.5	0.2302
Bovatus_01666	35	30	35	36	38	40	33.3333	38	1.14	0.0827945
Bovatus_01667	71	75	80	73	62	61	75.3333	65.3333	0.867257	0.0975567
Bovatus_01669	2	3	1	1	1	2	2	1.33333	0.666667	0.373901
Bovatus_01670	12	9	11	8	7	11	10.6667	8.66667	0.8125	0.250815
Bovatus_01671	11	9	8	7	5	6	9.33333	6	0.642857	0.0341094
Bovatus_01672	0	0	0	0	0	0	0	0	#DIV/0!	#DIV/0!
Bovatus_01675	7	7	6	6	9	7	6.66667	7.33333	1.1	0.518519
Bovatus_01676	176	167	175	155	157	159	172.667	157	0.909266	0.00699299
Bovatus_01677	76	88	75	80	84	71	79.6667	78.3333	0.983264	0.82583
Bovatus_01678	201	180	167	204	171	194	182.667	189.667	1.03832	0.641303
Bovatus_01679	870	965	940	1093	1076	1039	925	1069.33	1.15604	0.0114392
Bovatus_01680	15	18	25	24	24	17	19.3333	21.6667	1.12069	0.569596
Bovatus_01681	64	55	54	64	61	51	57.6667	58.6667	1.01734	0.852837
Bovatus_01682	40	41	31	54	53	49	37.3333	52	1.39286	0.0141726
Bovatus_01683	53	46	58	43	42	49	52.3333	44.6667	0.853503	0.135528
Bovatus_01684	805	902	963	819	879	873	890	857	0.962921	0.54381
Bovatus_01685	390	470	476	509	535	493	445.333	512.333	1.15045	0.0915179
Bovatus_01686	56	65	68	61	58	53	63	57.3333	0.910053	0.257472
Bovatus_01688	28	25	28	27	32	30	27	29.6667	1.09877	0.205106
Bovatus_01689	46	45	58	49	49	52	49.6667	50	1.00671	0.941862
Bovatus_01690	773	767	799	752	755	794	779.667	767	0.983754	0.4908
Bovatus_01691	763	647	468	329	338	295	626	320.667	0.512247	0.0244993
Bovatus_01692	220	168	145	136	107	132	177.667	125	0.703565	0.0929203
Bovatus_01693	644	651	641	690	713	801	645.333	734.667	1.13843	0.0581257
Bovatus_01694	162	133	123	105	105	109	139.333	106.333	0.763158	0.0486373
Bovatus_01695	554	607	662	721	763	713	607.667	732.333	1.20516	0.0231649
Bovatus_01696	15	17	18	20	17	19	16.6667	18.6667	1.12	0.184074
Bovatus_01697	66	73	79	116	119	116	72.6667	117	1.61009	0.000337197
Bovatus_01698	23	26	37	36	37	32	28.6667	35	1.22093	0.233907
Bovatus_01699	70	79	111	105	111	94	86.6667	103.333	1.19231	0.281487
Bovatus_01700	11	11	7	11	12	12	9.66667	11.6667	1.2069	0.219307
Bovatus_01701	4	4	7	10	8	7	5	8.33333	1.66667	0.0667665
Bovatus_01702	3	4	6	10	9	8	4.33333	9	2.07692	0.0114469
Bovatus_01703	7	6	7	13	16	13	6.66667	14	2.1	0.00224331
Bovatus_01704	19	22	18	18	19	16	19.6667	17.6667	0.898305	0.250815
Bovatus_01705	67	68	60	57	63	64	65	61.3333	0.94359	0.333084
Bovatus_01706	22	21	26	25	22	27	23	24.6667	1.07246	0.473427
Bovatus_01707	1	2	0	1	1	2	1	1.33333	1.33333	0.64333
Bovatus_01708	331	330	337	336	326	354	332.667	338.667	1.01804	0.518213
Bovatus_01709	56	67	69	57	56	55	64	56	0.875	0.121612
Bovatus_01710	125	135	164	128	129	135	141.333	130.667	0.924528	0.420649
Bovatus_01711	53	53	58	96	96	92	54.6667	94.6667	1.73171	4.77304e-05
Bovatus_01712	334	292	257	492	429	439	294.333	453.333	1.5402	0.00581763
Bovatus_01713	130	161	143	263	243	213	144.667	239.667	1.65668	0.00512163
Bovatus_01714	75	90	81	161	139	131	82	143.667	1.75203	0.00347497
Bovatus_01715	130	141	183	195	192	197	151.333	194.667	1.28634	0.0556545
Bovatus_01716	36	41	55	64	61	62	44	62.3333	1.41667	0.0333413
Bovatus_01717	88	95	135	149	141	147	106	145.667	1.37421	0.0555944
Bovatus_01718	26	31	33	31	37	36	30	34.6667	1.15556	0.169579
Bovatus_01719	13	14	13	13	12	14	13.3333	13	0.975	0.64333
Bovatus_01720	0	0	0	0	0	0	0	0	#DIV/0!	#DIV/0!
Bovatus_01721	66	68	60	50	47	47	64.6667	48	0.742268	0.00305769
Bovatus_01722	169	200	168	152	156	155	179	154.333	0.862197	0.0799804
Bovatus_01723	7	3	5	5	5	7	5	5.66667	1.13333	0.64333
Bovatus_01724	2	3	3	4	2	2	2.66667	2.66667	1	1
Bovatus_01725	2	2	4	3	4	3	2.66667	3.33333	1.25	0.421648
Bovatus_01726	3	3	4	5	4	5	3.33333	4.66667	1.4	0.0474207
Bovatus_01727	15	14	11	16	12	15	13.3333	14.3333	1.075	0.587914
Bovatus_01728	2	1	2	4	5	5	1.66667	4.66667	2.8	0.00312559
Bovatus_01729	0	0	1	2	2	4	0.333333	2.66667	8	0.0351685
Bovatus_01730	1	1	0	3	2	1	0.666667	2	3	0.116117
Bovatus_01731	4	5	2	9	11	10	3.66667	10	2.72727	0.00386285
Bovatus_01732	67	71	84	109	111	97	74	105.667	1.42793	0.00932604
Bovatus_01733	255	251	233	196	189	200	246.333	195	0.79161	0.00237347
Bovatus_01734	33	37	42	29	31	31	37.3333	30.3333	0.8125	0.0597501
Bovatus_01735	9	12	15	10	12	8	12	10	0.833333	0.391076
Bovatus_01737	0	0	0	0	0	0	0	0	#DIV/0!	#DIV/0!
Bovatus_01738	39	25	25	24	22	22	29.6667	22.6667	0.764045	0.211739
Bovatus_01739	13	8	10	9	5	7	10.3333	7	0.677419	0.146912
Bovatus_01740	25	25	19	17	15	13	23	15	0.652174	0.0257214
Bovatus_01741	22	17	15	17	17	15	18	16.3333	0.907407	0.488251
Bovatus_01742	8	8	9	9	8	6	8.33333	7.66667	0.92	0.518519
Bovatus_01743	6	8	5	6	5	5	6.33333	5.33333	0.842105	0.348641
Bovatus_01744	13	17	14	20	16	17	14.6667	17.6667	1.20455	0.152317
Bovatus_01745	15	11	10	19	21	21	12	20.3333	1.69444	0.00749043
Bovatus_01746	153	135	64	224	181	156	117.333	187	1.59375	0.107203
Bovatus_01747	9	12	4	5	4	2	8.33333	3.66667	0.44	0.134702
Bovatus_01748	147	144	160	169	166	172	150.333	169	1.12417	0.0230638
Bovatus_01749	819	891	929	920	933	1001	879.667	951.333	1.08147	0.154461
Bovatus_01750	152	172	171	139	152	149	165	146.667	0.888889	0.0734029
Bovatus_01751	84	103	102	88	87	83	96.3333	86	0.892734	0.179521
Bovatus_01752	2532	2904	2781	3016	3181	3287	2739	3161.33	1.15419	0.035137
Bovatus_01753	70	82	65	80	72	66	72.3333	72.6667	1.00461	0.961394
Bovatus_01754	22	23	18	25	25	25	21	25	1.19048	0.0588849
Bovatus_01755	103	141	130	126	140	118	124.667	128	1.02674	0.81016
Bovatus_01756	345	350	326	443	410	415	340.333	422.667	1.24192	0.00283822
Bovatus_01757	139	122	122	124	117	136	127.667	125.667	0.984334	0.813316
Bovatus_01758	34	43	39	33	36	40	38.6667	36.3333	0.939655	0.518519
Bovatus_01759	118	143	161	142	158	144	140.667	148	1.05213	0.614455
Bovatus_01760	70	79	91	90	91	91	80	90.6667	1.13333	0.154842
Bovatus_01761	139	156	162	176	178	173	152.333	175.667	1.15317	0.0295273
Bovatus_01762	3	3	3	3	1	1	3	1.66667	0.555556	0.116117
Bovatus_01763	13	16	15	16	17	16	14.6667	16.3333	1.11364	0.151835
Bovatus_01764	5	4	5	3	3	4	4.66667	3.33333	0.714286	0.0474207
Bovatus_01765	1	2	3	2	2	1	2	1.66667	0.833333	0.64333
Bovatus_01766	46	46	52	64	56	57	48	59	1.22917	0.0267325
Bovatus_01767	310	350	339	405	390	385	333	393.333	1.18118	0.0106865
Bovatus_01768	1236	1451	1567	1693	1695	1544	1418	1644	1.15938	0.107047
Bovatus_01769	670	802	856	950	989	917	776	952	1.2268	0.040685
Bovatus_01770	389	473	517	536	562	457	459.667	518.333	1.12763	0.297782
Bovatus_01771	1017	1081	1208	1398	1422	1585	1102	1468.33	1.33243	0.0107493
Bovatus_01772	4040	4856	4410	5058	5333	5119	4435.33	5170	1.16564	0.0425457
Bovatus_01773	689	613	701	630	531	649	667.667	603.333	0.903645	0.232777
Bovatus_01774	23	23	22	32	26	28	22.6667	28.6667	1.26471	0.0287683
Bovatus_01775	35	34	40	30	26	27	36.3333	27.6667	0.761468	0.0172528
Bovatus_01776	4	7	2	2	2	1	4.33333	1.66667	0.384615	0.148148
Bovatus_01777	51	60	53	119	112	97	54.6667	109.333	2	0.00148217
Bovatus_01778	141	159	159	374	328	331	153	344.333	2.25054	0.00028188
Bovatus_01779	62	63	63	131	111	104	62.6667	115.333	1.84043	0.00288217
Bovatus_01780	91	78	109	129	116	122	92.6667	122.333	1.32014	0.0381954
Bovatus_01781	50	56	73	93	105	92	59.6667	96.6667	1.62011	0.0100824
Bovatus_01782	320	384	608	868	922	878	437.333	889.333	2.03354	0.00705126
Bovatus_01783	277	375	525	814	808	675	392.333	765.667	1.95157	0.0118564
Bovatus_01784	40	41	56	73	61	66	45.6667	66.6667	1.45985	0.028109
Bovatus_01785	23	22	15	11	12	10	20	11	0.55	0.0252214
Bovatus_01786	58	42	53	37	35	32	51	34.6667	0.679739	0.0298332
Bovatus_01787	197	205	201	162	160	156	201	159.333	0.792703	0.000137463
Bovatus_01788	498	528	583	454	484	498	536.333	478.667	0.89248	0.109139
Bovatus_01789	167	180	180	140	152	138	175.667	143.333	0.815939	0.00628502
Bovatus_01790	280	280	267	237	251	270	275.667	252.667	0.916566	0.0936134
Bovatus_01791	261	197	202	184	178	213	220	191.667	0.871212	0.289379
Bovatus_01792	1558	1673	1713	1509	1555	1578	1648	1547.33	0.938916	0.118015
Bovatus_01793	444	467	444	378	373	356	451.667	369	0.816974	0.00123871
Bovatus_01794	70	66	86	67	70	70	74	69	0.932432	0.464621
Bovatus_01795	82	84	77	65	70	65	81	66.6667	0.823045	0.00578794
Bovatus_01796	352	362	353	313	325	331	355.667	323	0.908154	0.00612226
Bovatus_01797	300	305	344	289	316	304	316.333	303	0.95785	0.450248
Bovatus_01798	136	134	148	156	158	182	139.333	165.333	1.1866	0.0509689
Bovatus_01799	24	28	33	34	33	34	28.3333	33.6667	1.18824	0.111957
Bovatus_01800	204	223	262	253	254	247	229.667	251.333	1.09434	0.276535
Bovatus_01801	94	92	105	80	85	93	97	86	0.886598	0.11794
Bovatus_01802	10	13	13	16	17	15	12	16	1.33333	0.0257214
Bovatus_01803	0	0	0	0	0	1	0	0.333333	#DIV/0!	0.373901
Bovatus_01804	2	1	2	2	3	1	1.66667	2	1.2	0.64333
Bovatus_01805	0	0	0	0	0	0	0	0	#DIV/0!	#DIV/0!
Bovatus_01806	2	1	1	2	3	2	1.33333	2.33333	1.75	0.101192
Bovatus_01807	0	1	0	0	1	1	0.333333	0.666667	2	0.518519
Bovatus_01808	1	3	3	4	4	3	2.33333	3.66667	1.57143	0.148148
Bovatus_01809	3	2	2	4	4	5	2.33333	4.33333	1.85714	0.0132356
Bovatus_01810	35	38	46	53	55	63	39.6667	57	1.43697	0.0180682
Bovatus_01811	7	7	6	5	7	7	6.66667	6.33333	0.95	0.677869
Bovatus_01812	159	189	182	218	211	211	176.667	213.333	1.20755	0.0172682
Bovatus_01813	58	46	49	43	38	43	51	41.3333	0.810458	0.0716998
Bovatus_01814	566	593	618	571	560	566	592.333	565.667	0.95498	0.157299
Bovatus_01815	5075	5840	6662	8037	8143	8172	5859	8117.33	1.38545	0.00799339
Bovatus_01816	0	0	0	0	0	0	0	0	#DIV/0!	#DIV/0!
Bovatus_01817	4	5	7	7	7	6	5.33333	6.66667	1.25	0.2302
Bovatus_01818	26	31	28	34	36	30	28.3333	33.3333	1.17647	0.0939042
Bovatus_01819	21	24	25	34	38	35	23.3333	35.6667	1.52857	0.00191519
Bovatus_01820	37	25	28	25	21	26	30	24	0.8	0.200223
Bovatus_01821	15	15	12	14	15	12	14	13.6667	0.97619	0.814902
Bovatus_01822	122	121	140	141	151	142	127.667	144.667	1.13316	0.0705912
Bovatus_01823	91	89	106	112	103	114	95.3333	109.667	1.15035	0.0866776
Bovatus_01824	12	13	18	22	20	20	14.3333	20.6667	1.44186	0.0325398
Bovatus_01825	4	3	6	9	7	6	4.33333	7.33333	1.69231	0.0739262
Bovatus_01826	30	33	41	47	47	40	34.6667	44.6667	1.28846	0.0680055
Bovatus_01827	6	5	7	5	8	6	6	6.33333	1.05556	0.767644
Bovatus_01828	3	2	3	4	4	2	2.66667	3.33333	1.25	0.421648
Bovatus_01829	7	8	9	11	7	9	8	9	1.125	0.481817
Bovatus_01830	8	9	7	12	11	13	8	12	1.5	0.00804989
Bovatus_01831	73	94	79	93	84	83	82	86.6667	1.05691	0.541905
Bovatus_01832	9	8	8	6	4	6	8.33333	5.33333	0.64	0.0157998
Bovatus_01833	87	90	83	84	70	82	86.6667	78.6667	0.907692	0.172229
Bovatus_01834	139	127	134	164	152	167	133.333	161	1.2075	0.00859745
Bovatus_01835	239	218	228	299	284	278	228.333	287	1.25693	0.0025262
Bovatus_01836	31	36	41	58	56	57	36	57	1.58333	0.00204229
Bovatus_01837	1	1	0	1	1	2	0.666667	1.33333	2	0.2302
Bovatus_01838	1	1	2	0	0	0	1.33333	0	0	0.0161301
Bovatus_01839	12	10	10	13	7	10	10.6667	10	0.9375	0.737597
Bovatus_01840	5	2	3	3	1	1	3.33333	1.66667	0.5	0.206151
Bovatus_01841	418	432	496	417	438	430	448.667	428.333	0.954681	0.45793
Bovatus_01842	7	8	8	6	6	6	7.66667	6	0.782609	0.00749043
Bovatus_01843	7	5	6	4	2	6	6	4	0.666667	0.196261
Bovatus_01844	2	1	1	1	0	0	1.33333	0.333333	0.25	0.101192
Bovatus_01845	1	0	0	0	0	0	0.333333	0	0	0.373901
Bovatus_01846	3	2	1	0	0	0	2	0	0	0.0257214
Bovatus_01847	1	1	1	0	0	0	1	0	0	#DIV/0!
Bovatus_01848	0	1	0	0	0	0	0.333333	0	0	0.373901
Bovatus_01849	68	67	84	64	60	61	73	61.6667	0.844749	0.114738
Bovatus_01850	31	34	25	165	114	84	30	121	4.03333	0.0186977
Bovatus_01851	30	41	24	202	154	92	31.6667	149.333	4.71579	0.0217479
Bovatus_01852	53	56	35	280	198	159	48	212.333	4.42361	0.0105558
Bovatus_01853	215	266	319	355	408	349	266.667	370.667	1.39	0.0424664
Bovatus_01854	163	213	272	304	362	323	216	329.667	1.52623	0.03378
Bovatus_01855	531	632	859	966	1085	1012	674	1021	1.51484	0.0280618
Bovatus_01856	27	29	29	21	22	21	28.3333	21.3333	0.752941	0.000716276
Bovatus_01857	81	87	96	95	96	94	88	95	1.07955	0.186598
Bovatus_01858	19	22	24	25	29	29	21.6667	27.6667	1.27692	0.0383063
Bovatus_01859	475	602	643	912	990	950	573.333	950.667	1.65814	0.0024216
Bovatus_01860	627	754	822	1278	1323	1299	734.333	1300	1.77031	0.000644418
Bovatus_01861	905	1041	1199	1782	1858	1780	1048.33	1806.67	1.72337	0.0010295
Bovatus_01862	52	50	61	58	44	54	54.3333	52	0.957055	0.686031
Bovatus_01863	25	27	26	31	28	26	26	28.3333	1.08974	0.209875
Bovatus_01864	323	393	397	402	415	326	371	381	1.02695	0.798797
Bovatus_01865	21	19	19	21	20	20	19.6667	20.3333	1.0339	0.421648
Bovatus_01866	26	27	26	47	40	37	26.3333	41.3333	1.56962	0.00732754
Bovatus_01867	66	77	71	134	137	123	71.3333	131.333	1.84112	0.00035024
Bovatus_01868	50	57	61	77	69	71	56	72.3333	1.29167	0.0152326
Bovatus_01869	37	31	36	51	43	49	34.6667	47.6667	1.375	0.0128394
Bovatus_01870	3	4	4	2	3	5	3.66667	3.33333	0.909091	0.741521
Bovatus_01871	3	6	4	6	6	6	4.33333	6	1.38462	0.131778
Bovatus_01872	2	2	5	4	6	4	3	4.66667	1.55556	0.237796
Bovatus_01873	1	0	1	1	1	1	0.666667	1	1.5	0.373901
Bovatus_01874	3	2	3	2	4	3	2.66667	3	1.125	0.64333
Bovatus_01875	2	2	2	2	2	2	2	2	1	#DIV/0!
Bovatus_01877	16	12	18	9	16	14	15.3333	13	0.847826	0.440647
Bovatus_01878	11	9	8	10	8	11	9.33333	9.66667	1.03571	0.802482
Bovatus_01879	58	51	67	64	63	55	58.6667	60.6667	1.03409	0.7316
Bovatus_01880	74	88	93	79	75	85	85	79.6667	0.937255	0.450591
Bovatus_01881	174	133	99	193	151	152	135.333	165.333	1.22167	0.308262
Bovatus_01882	117	127	107	234	208	196	117	212.667	1.81766	0.00162099
Bovatus_01883	45	41	46	61	54	49	44	54.6667	1.24242	0.0484852
Bovatus_01884	24	21	27	27	26	27	24	26.6667	1.11111	0.205106
Bovatus_01885	12	10	9	13	12	10	10.3333	11.6667	1.12903	0.345271
Bovatus_01886	20	13	10	6	8	7	14.3333	7	0.488372	0.0720203
Bovatus_01887	37	32	34	36	36	40	34.3333	37.3333	1.08738	0.202837
Bovatus_01888	1485	1807	2147	3219	3356	3111	1813	3228.67	1.78084	0.00225829
Bovatus_01889	137	185	186	307	327	290	169.333	308	1.8189	0.00202097
Bovatus_01890	44	45	45	64	65	55	44.6667	61.3333	1.37313	0.00645896
Bovatus_01891	44	43	41	42	39	46	42.6667	42.3333	0.992188	0.887465
Bovatus_01892	63	62	74	68	64	70	66.3333	67.3333	1.01508	0.82471
Bovatus_01893	15	15	13	18	14	12	14.3333	14.6667	1.02326	0.868274
Bovatus_01894	361	405	378	323	324	334	381.333	327	0.857517	0.0149706
Bovatus_01895	137	147	152	126	129	128	145.333	127.667	0.87844	0.0171229
Bovatus_01896	117	154	138	114	109	106	136.333	109.667	0.804401	0.0718201
Bovatus_01897	93	104	104	79	86	86	100.333	83.6667	0.833887	0.0185414
Bovatus_01898	197	215	219	188	187	199	210.333	191.333	0.909667	0.0710848
Bovatus_01899	53	48	55	55	54	64	52	57.6667	1.10897	0.210224
Bovatus_01900	336	349	352	306	337	359	345.667	334	0.966249	0.50974
Bovatus_01901	256	235	211	294	284	301	234	293	1.25214	0.0132292
Bovatus_01902	16	16	17	40	39	37	16.3333	38.6667	2.36735	1.88317e-05
Bovatus_01903	564	634	652	618	661	672	616.667	650.333	1.05459	0.345298
Bovatus_01904	256	250	262	263	237	246	256	248.667	0.971354	0.430579
Bovatus_01905	38	44	58	65	74	63	46.6667	67.3333	1.44286	0.0388225
Bovatus_01906	120	142	175	200	199	186	145.667	195	1.33867	0.0411152
Bovatus_01907	3630	2629	2352	2856	2275	2796	2870.33	2642.33	0.920567	0.623839
Bovatus_01908	87	96	102	81	81	87	95	83	0.873684	0.0666117
Bovatus_01909	24	23	26	22	22	23	24.3333	22.3333	0.917808	0.101192
Bovatus_01910	53	59	63	53	49	48	58.3333	50	0.857143	0.0640921
Bovatus_01911	81	97	114	98	87	91	97.3333	92	0.945205	0.623917
Bovatus_01912	68	64	72	63	59	63	68	61.6667	0.906863	0.0764038
Bovatus_01913	820	937	1122	1175	1170	1312	959.667	1219	1.27023	0.0595885
Bovatus_01914	896	1061	1180	1203	1193	1218	1045.67	1204.67	1.15206	0.126758
Bovatus_01915	160	225	241	230	254	248	208.667	244	1.16933	0.242634
Bovatus_01916	402	512	583	540	579	565	499	561.333	1.12492	0.311656
Bovatus_01917	810	867	859	823	773	834	845.333	810	0.958202	0.24391
Bovatus_01918	56	23	27	39	16	28	35.3333	27.6667	0.783019	0.568001
Bovatus_01924	12	16	11	10	10	12	13	10.6667	0.820513	0.234101
Bovatus_01925	8	7	6	7	6	8	7	7	1	1
Bovatus_01926	48	48	30	17	18	16	42	17	0.404762	0.0142891
Bovatus_01927	5	4	5	3	3	4	4.66667	3.33333	0.714286	0.0474207
Bovatus_01928	11	12	12	14	15	15	11.6667	14.6667	1.25714	0.00312559
Bovatus_01929	66	87	69	156	152	150	74	152.667	2.06306	0.000317196
Bovatus_01930	52	50	43	73	62	63	48.3333	66	1.36552	0.0165039
Bovatus_01931	27	35	31	26	27	30	31	27.6667	0.892473	0.269621
Bovatus_01932	32	35	49	139	114	102	38.6667	118.333	3.06034	0.00274882
Bovatus_01933	6	8	8	20	19	12	7.33333	17	2.31818	0.0205987
Bovatus_01934	2	3	4	5	7	5	3	5.66667	1.88889	0.0390205
Bovatus_01935	2	2	4	4	4	4	2.66667	4	1.5	0.116117
Bovatus_01936	74	81	87	121	110	103	80.6667	111.333	1.38017	0.00892349
Bovatus_01937	14	9	8	19	16	15	10.3333	16.6667	1.6129	0.045728
Bovatus_01938	138	157	143	93	88	94	146	91.6667	0.627854	0.000814354
Bovatus_01939	49	53	50	27	26	24	50.6667	25.6667	0.506579	7.40869e-05
Bovatus_01940	178	179	156	112	104	108	171	108	0.631579	0.00130976
Bovatus_01941	66	66	82	64	61	64	71.3333	63	0.883178	0.199403
Bovatus_01942	512	562	561	534	527	553	545	538	0.987156	0.720662
Bovatus_01943	58	60	65	58	63	54	61	58.3333	0.956284	0.468527
Bovatus_01944	84	67	68	72	60	66	73	66	0.90411	0.342553
Bovatus_01945	0	0	1	0	0	0	0.333333	0	0	0.373901
Bovatus_01946	4	2	3	3	4	4	3	3.66667	1.22222	0.373901
Bovatus_01947	4	4	4	2	5	5	4	4	1	1
Bovatus_01948	8	11	8	14	12	13	9	13	1.44444	0.0257214
Bovatus_01949	3	2	3	3	3	3	2.66667	3	1.125	0.373901
Bovatus_01950	5	3	6	9	6	6	4.66667	7	1.5	0.155016
Bovatus_01951	2	2	1	1	1	0	1.66667	0.666667	0.4	0.101192
Bovatus_01952	21	34	40	57	48	39	31.6667	48	1.51579	0.0994781
Bovatus_01953	63	58	71	65	56	60	64	60.3333	0.942708	0.469551
Bovatus_01954	358	372	374	343	365	397	368	368.333	1.00091	0.984818
Bovatus_01955	512	585	556	537	538	549	551	541.333	0.982456	0.677196
Bovatus_01956	82	77	88	78	71	75	82.3333	74.6667	0.906883	0.111839
Bovatus_01957	93	85	106	91	89	97	94.6667	92.3333	0.975352	0.740576
Bovatus_01958	140	129	130	102	101	98	133	100.333	0.754386	0.000919609
Bovatus_01959	95	94	103	87	96	93	97.3333	92	0.945205	0.241982
Bovatus_01960	117	124	131	115	117	130	124	120.667	0.973118	0.619366
Bovatus_01961	197	223	234	206	206	197	218	203	0.931193	0.257619
Bovatus_01962	171	193	191	173	177	180	185	176.667	0.954955	0.31795
Bovatus_01963	161	202	208	188	197	178	190.333	187.667	0.985989	0.873809
Bovatus_01964	363	425	470	392	413	387	419.333	397.333	0.947536	0.529853
Bovatus_01965	75	82	85	72	76	76	80.6667	74.6667	0.92562	0.138508
Bovatus_01966	62	70	77	55	51	53	69.6667	53	0.760766	0.0205377
Bovatus_01967	194	204	219	174	185	194	205.667	184.333	0.896272	0.0831706
Bovatus_01968	427	419	456	359	368	413	434	380	0.875576	0.0551037
Bovatus_01969	1	0	0	0	0	0	0.333333	0	0	0.373901
Bovatus_01970	7	5	6	2	3	3	6	2.66667	0.444444	0.00749043
Bovatus_01971	3	3	3	0	2	2	3	1.33333	0.444444	0.0667665
Bovatus_01972	9	10	9	8	9	9	9.33333	8.66667	0.928571	0.2302
Bovatus_01973	56	50	49	74	73	81	51.6667	76	1.47097	0.00187237
Bovatus_01974	2	1	2	1	1	0	1.66667	0.666667	0.4	0.101192
Bovatus_01975	33	37	38	23	28	22	36	24.3333	0.675926	0.00831755
Bovatus_01976	519	546	524	384	402	353	529.667	379.667	0.716803	0.000819353
Bovatus_01977	229	193	177	211	195	196	199.667	200.667	1.00501	0.953809
Bovatus_01978	0	0	0	0	0	0	0	0	#DIV/0!	#DIV/0!
Bovatus_01979	0	0	0	0	0	0	0	0	#DIV/0!	#DIV/0!
Bovatus_01980	0	0	0	0	0	0	0	0	#DIV/0!	#DIV/0!
Bovatus_01981	0	0	0	0	0	0	0	0	#DIV/0!	#DIV/0!
Bovatus_01982	0	1	0	0	0	0	0.333333	0	0	0.373901
Bovatus_01983	0	0	0	0	0	0	0	0	#DIV/0!	#DIV/0!
Bovatus_01984	0	0	0	0	0	0	0	0	#DIV/0!	#DIV/0!
Bovatus_01985	0	0	0	0	0	0	0	0	#DIV/0!	#DIV/0!
Bovatus_01986	0	0	0	0	0	0	0	0	#DIV/0!	#DIV/0!
Bovatus_01987	0	0	0	0	0	0	0	0	#DIV/0!	#DIV/0!
Bovatus_01988	0	1	0	0	0	0	0.333333	0	0	0.373901
Bovatus_01989	11	10	10	7	9	6	10.3333	7.33333	0.709677	0.0334717
Bovatus_01990	3	4	1	0	0	0	2.66667	0	0	0.0390205
Bovatus_01991	1	0	0	0	0	0	0.333333	0	0	0.373901
Bovatus_01992	0	0	0	0	0	0	0	0	#DIV/0!	#DIV/0!
Bovatus_01993	7	6	3	0	0	0	5.33333	0	0	0.011355
Bovatus_01994	4	2	0	0	0	0	2	0	0	0.158302
Bovatus_01995	4	3	0	0	0	0	2.33333	0	0	0.12417
Bovatus_01996	83	78	77	76	74	72	79.3333	74	0.932773	0.0712102
Bovatus_01997	1	2	0	1	1	1	1	1	1	1
Bovatus_01998	4	3	4	4	2	2	3.66667	2.66667	0.727273	0.250815
Bovatus_01999	8	6	4	5	4	4	6	4.33333	0.722222	0.237796
Bovatus_02000	12	9	9	9	5	8	10	7.33333	0.733333	0.163279
Bovatus_02001	5	5	5	2	3	3	5	2.66667	0.533333	0.00219213
Bovatus_02002	28	30	34	30	32	32	30.6667	31.3333	1.02174	0.741521
Bovatus_02003	4	3	4	1	0	1	3.66667	0.666667	0.181818	0.00312559
Bovatus_02004	0	0	0	0	0	0	0	0	#DIV/0!	#DIV/0!
Bovatus_02005	0	0	0	0	0	0	0	0	#DIV/0!	#DIV/0!
Bovatus_02006	1	1	0	0	0	0	0.666667	0	0	0.116117
Bovatus_02007	5	4	2	1	0	0	3.66667	0.333333	0.0909091	0.0241101
Bovatus_02008	3	2	1	0	0	0	2	0	0	0.0257214
Bovatus_02009	7	7	3	1	0	1	5.66667	0.666667	0.117647	0.0220029
Bovatus_02010	1	1	0	0	0	0	0.666667	0	0	0.116117
Bovatus_02011	1	2	0	0	0	0	1	0	0	0.158302
Bovatus_02012	1	0	0	0	0	0	0.333333	0	0	0.373901
Bovatus_02016	7	8	13	27	24	24	9.33333	25	2.67857	0.00175061
Bovatus_02017	1	2	2	10	9	10	1.66667	9.66667	5.8	7.06935e-05
Bovatus_02018	2	2	4	9	7	6	2.66667	7.33333	2.75	0.0134651
Bovatus_02019	6	7	14	25	26	22	9	24.3333	2.7037	0.00533495
Bovatus_02020	7	8	11	9	11	8	8.66667	9.33333	1.07692	0.677869
Bovatus_02021	12	9	10	13	9	11	10.3333	11	1.06452	0.67018
Bovatus_02022	1068	1236	1445	1510	1537	1527	1249.67	1524.67	1.22006	0.0656824
Bovatus_02023	47	49	58	63	59	67	51.3333	63	1.22727	0.0464775
Bovatus_02024	36	47	39	22	28	24	40.6667	24.6667	0.606557	0.0127134
Bovatus_02025	3937	4676	4196	2996	3139	3461	4269.67	3198.67	0.749161	0.0139637
Bovatus_02026	211	255	245	718	599	513	237	610	2.57384	0.00360145
Bovatus_02027	6	6	8	6	6	3	6.66667	5	0.75	0.237796
Bovatus_02028	21	25	31	26	30	26	25.6667	27.3333	1.06494	0.629697
Bovatus_02029	36	48	58	46	46	46	47.3333	46	0.971831	0.844181
Bovatus_02030	195	246	263	224	231	220	234.667	225	0.958807	0.664555
Bovatus_02031	240	248	261	219	251	235	249.667	235	0.941255	0.256202
Bovatus_02035	1470	1673	1846	2151	2298	2242	1663	2230.33	1.34115	0.00829423
Bovatus_02036	103	93	111	105	103	108	102.333	105.333	1.02932	0.608489
Bovatus_02037	2656	2345	1899	2213	2130	2371	2300	2238	0.973043	0.801478
Bovatus_02038	88	100	117	100	111	112	101.667	107.667	1.05902	0.551909
Bovatus_02039	166	189	202	207	227	232	185.667	222	1.19569	0.0491135
Bovatus_02040	208	218	247	241	258	256	224.333	251.667	1.12184	0.10085
Bovatus_02041	700	723	788	811	837	882	737	843.333	1.14428	0.0338244
Bovatus_02042	705	685	630	648	628	635	673.333	637	0.94604	0.192014
Bovatus_02043	765	840	879	911	921	985	828	939	1.13406	0.0525837
Bovatus_02044	315	318	334	301	297	326	322.333	308	0.955533	0.255947
Bovatus_02045	310	351	390	374	380	339	350.333	364.333	1.03996	0.623958
Bovatus_02046	1052	874	702	867	745	769	876	793.667	0.906012	0.48724
Bovatus_02047	185	205	224	224	244	237	204.667	235	1.14821	0.075186
Bovatus_02048	30	36	49	48	58	38	38.3333	48	1.25217	0.295984
Bovatus_02049	25	24	28	30	28	32	25.6667	30	1.16883	0.0600481
Bovatus_02050	133	151	164	138	155	167	149.333	153.333	1.02679	0.761527
Bovatus_02051	53	65	68	59	65	60	62	61.3333	0.989247	0.899251
Bovatus_02052	31	31	33	26	27	27	31.6667	26.6667	0.842105	0.00257026
Bovatus_02053	72	79	90	80	82	86	80.3333	82.6667	1.02905	0.694641
Bovatus_02054	8	8	8	7	9	7	8	7.66667	0.958333	0.64333
Bovatus_02055	687	812	782	855	819	755	760.333	809.667	1.06488	0.359381
Bovatus_02056	11	10	11	19	18	16	10.6667	17.6667	1.65625	0.00175661
Bovatus_02057	10	10	13	15	13	14	11	14	1.27273	0.0601698
Bovatus_02058	52	58	63	51	55	51	57.6667	52.3333	0.907514	0.196821
Bovatus_02059	38	52	44	79	70	62	44.6667	70.3333	1.57463	0.0157288
Bovatus_02060	337	229	236	286	213	274	267.333	257.667	0.96384	0.82754
Bovatus_02061	246	296	502	898	862	851	348	870.333	2.50096	0.00279209
Bovatus_02062	162	193	302	545	550	556	219	550.333	2.51294	0.00146984
Bovatus_02063	234	175	157	177	131	164	188.667	157.333	0.833922	0.310165
Bovatus_02064	222	246	265	214	243	245	244.333	234	0.957708	0.552912
Bovatus_02065	82	89	103	90	85	82	91.3333	85.6667	0.937956	0.438953
Bovatus_02066	41	41	38	25	26	20	40	23.6667	0.591667	0.0014953
[truncated: 2,832 more rows]

## Sheet: Significant
specimen	BoG2_1	BoG2_2	BoG2_3	BodSusG2_1	BodSusG2_2	BodSusG2_3	G2 mean	dG2 mean	FC	P VALUE	LOG2FC
Bovatus_04772	45	47	49	727	760	734	47	740.333	15.7518	2.70342e-07	3.97744
Bovatus_02828	75	81	79	168	168	167	78.3333	167.667	2.14043	9.75528e-07	1.0979
Bovatus_00577	19	19	17	62	64	62	18.3333	62.6667	3.41818	1.22353e-06	1.77323
Bovatus_03293	298	292	301	196	198	197	297	197	0.6633	3.21095e-06	-0.592267
Bovatus_02704	21	21	19	51	50	53	20.3333	51.3333	2.52459	9.62346e-06	1.33605
Bovatus_03809	307	340	347	0	0	0	331.333	0	0	1.14133e-05	#NUM!
Bovatus_02957	75	76	77	55	53	55	76	54.3333	0.714912	1.62897e-05	-0.484162
Bovatus_01902	16	16	17	40	39	37	16.3333	38.6667	2.36735	1.88317e-05	1.24327
Bovatus_03684	105	103	88	249	252	241	98.6667	247.333	2.50676	1.8991e-05	1.32582
Bovatus_00232	12	13	12	23	23	24	12.3333	23.3333	1.89189	1.9992e-05	0.91983
Bovatus_02544	30	31	32	70	65	67	31	67.3333	2.17204	2.03212e-05	1.11905
Bovatus_00238	8	8	8	16	16	15	8	15.6667	1.95833	2.11732e-05	0.969626
Bovatus_03184	410	405	421	274	274	286	412	278	0.674757	2.69606e-05	-0.567559
Bovatus_02703	16	17	19	41	40	39	17.3333	40	2.30769	2.76618e-05	1.20645
Bovatus_00184	16	15	16	31	31	33	15.6667	31.6667	2.02128	2.78528e-05	1.01527
Bovatus_01149	222	221	227	184	181	182	223.333	182.333	0.816418	3.72272e-05	-0.29262
Bovatus_00729	379	382	379	324	314	316	380	318	0.836842	4.25914e-05	-0.256973
Bovatus_03394	219	225	225	178	176	173	223	175.667	0.787743	4.38396e-05	-0.344203
Bovatus_02663	9	9	11	35	37	33	9.66667	35	3.62069	4.52021e-05	1.85626
Bovatus_01711	53	53	58	96	96	92	54.6667	94.6667	1.73171	4.77304e-05	0.792195
Bovatus_04116	51	51	55	86	84	82	52.3333	84	1.6051	5.65774e-05	0.682659
Bovatus_02706	392	466	361	1289	1396	1265	406.333	1316.67	3.24036	5.74738e-05	1.69615
Bovatus_01069	116	116	116	94	97	93	116	94.6667	0.816092	5.91813e-05	-0.293196
Bovatus_02696	1	1	0	14	12	14	0.666667	13.3333	20	7.03068e-05	4.32193
Bovatus_03422	8	9	9	17	17	16	8.66667	16.6667	1.92308	7.06935e-05	0.943416
Bovatus_02017	1	2	2	10	9	10	1.66667	9.66667	5.8	7.06935e-05	2.53605
Bovatus_04609	9	8	9	25	23	26	8.66667	24.6667	2.84615	7.06935e-05	1.50901
Bovatus_03031	1917	1937	1978	1295	1317	1398	1944	1336.67	0.687586	7.31553e-05	-0.540388
Bovatus_01939	49	53	50	27	26	24	50.6667	25.6667	0.506579	7.40869e-05	-0.981141
Bovatus_00010	58	73	61	162	160	151	64	157.667	2.46354	8.00682e-05	1.30073
Bovatus_00815	38	40	40	60	60	57	39.3333	59	1.5	8.16383e-05	0.584963
Bovatus_00579	3	4	4	11	11	12	3.66667	11.3333	3.09091	8.36435e-05	1.62803
Bovatus_01497	71	72	76	170	152	164	73	162	2.21918	8.57876e-05	1.15003
Bovatus_00115	6	7	6	1	1	1	6.33333	1	0.157895	8.92165e-05	-2.66297
Bovatus_03452	22	21	21	16	16	16	21.3333	16	0.75	8.92165e-05	-0.415037
Bovatus_02128	27	29	26	55	61	58	27.3333	58	2.12195	9.42792e-05	1.08539
Bovatus_02705	584	715	557	1877	2098	1893	618.667	1956	3.16164	0.000101099	1.66067
Bovatus_03682	78	98	85	198	188	188	87	191.333	2.19923	0.000101725	1.137
Bovatus_02637	272	323	281	703	765	691	292	719.667	2.46461	0.000104161	1.30136
Bovatus_00981	37	45	31	125	121	113	37.6667	119.667	3.17699	0.000107651	1.66766
Bovatus_00578	6	4	5	19	19	17	5	18.3333	3.66667	0.000111569	1.87447
Bovatus_03795	7	7	7	22	19	20	7	20.3333	2.90476	0.000111569	1.53842
Bovatus_02554	18	19	19	31	29	29	18.6667	29.6667	1.58929	0.000122704	0.668379
Bovatus_00612	130	124	120	180	190	187	124.667	185.667	1.4893	0.00012466	0.574639
Bovatus_03148	342	329	329	259	248	248	333.333	251.667	0.755	0.000135651	-0.405451
Bovatus_02905	31	36	32	57	60	58	33	58.3333	1.76768	0.000136555	0.821854
Bovatus_01787	197	205	201	162	160	156	201	159.333	0.792703	0.000137463	-0.335147
Bovatus_01348	675	694	723	1222	1151	1267	697.333	1213.33	1.73996	0.000145903	0.799056
Bovatus_03259	1358	1412	1467	2199	2098	2251	1412.33	2182.67	1.54543	0.000149049	0.628011
Bovatus_03536	43	43	44	35	34	33	43.3333	34	0.784615	0.000151011	-0.349942
Bovatus_03799	5	6	7	16	15	15	6	15.3333	2.55556	0.000151011	1.35364
Bovatus_00244	10	10	10	20	18	20	10	19.3333	1.93333	0.000151011	0.95109
Bovatus_02599	102	99	99	116	117	115	100	116	1.16	0.00015726	0.214125
Bovatus_02072	46	48	43	69	72	69	45.6667	70	1.53285	0.000159998	0.616213
Bovatus_00853	26	28	23	52	49	49	25.6667	50	1.94805	0.000159998	0.962032
Bovatus_03685	89	123	108	328	345	302	106.667	325	3.04688	0.000163333	1.60733
Bovatus_03022	37	38	40	23	25	24	38.3333	24	0.626087	0.000169347	-0.675565
Bovatus_03977	473	499	467	1170	1065	1022	479.667	1085.67	2.26338	0.000176526	1.17848
Bovatus_04947	4	5	4	10	11	11	4.33333	10.6667	2.46154	0.000177551	1.29956
Bovatus_00573	13	11	15	40	38	35	13	37.6667	2.89744	0.000185239	1.53478
Bovatus_03533	981	882	936	1487	1616	1561	933	1554.67	1.66631	0.000189912	0.736656
Bovatus_01394	432	419	435	331	343	346	428.667	340	0.793157	0.000190214	-0.334321
Bovatus_04269	6	7	8	16	15	16	7	15.6667	2.2381	0.00020204	1.16227
Bovatus_04343	1	2	2	6	6	6	1.66667	6	3.6	0.00020204	1.848
Bovatus_02454	8	8	7	2	2	1	7.66667	1.66667	0.217391	0.000219511	-2.20163
Bovatus_02708	293	351	291	792	903	797	311.667	830.667	2.66524	0.000228525	1.41427
Bovatus_01065	635	737	869	1755	1790	1658	747	1734.33	2.32173	0.00022885	1.2152
Bovatus_01571	107	109	104	78	71	72	106.667	73.6667	0.690625	0.000230302	-0.534026
Bovatus_01155	624	601	583	791	782	815	602.667	796	1.3208	0.000232846	0.401408
Bovatus_04924	19	21	21	29	30	30	20.3333	29.6667	1.45902	0.000234	0.544996
Bovatus_03292	349	336	338	256	260	272	341	262.667	0.770283	0.000237657	-0.376539
Bovatus_01657	171	197	157	413	449	395	175	419	2.39429	0.000245773	1.2596
Bovatus_01336	108	111	125	206	206	192	114.667	201.333	1.75581	0.000246789	0.81214
Bovatus_03430	53	53	50	34	37	36	52	35.6667	0.685897	0.000255009	-0.543935
Bovatus_00231	10	12	11	21	23	21	11	21.6667	1.9697	0.000268046	0.977974
Bovatus_02138	6	4	6	17	16	15	5.33333	16	3	0.000268046	1.58496
Bovatus_01072	153	149	145	113	118	113	149	114.667	0.769575	0.000271509	-0.377866
Bovatus_03683	67	98	91	244	272	239	85.3333	251.667	2.94922	0.000280451	1.56033
Bovatus_01778	141	159	159	374	328	331	153	344.333	2.25054	0.00028188	1.17027
Bovatus_00220	18	21	20	39	35	37	19.6667	37	1.88136	0.000282859	0.911773
Bovatus_03251	80	72	80	44	41	39	77.3333	41.3333	0.534483	0.000289925	-0.903785
Bovatus_00314	43	57	67	246	219	204	55.6667	223	4.00599	0.000290482	2.00216
Bovatus_00360	26	28	26	60	53	53	26.6667	55.3333	2.075	0.000293928	1.05311
Bovatus_00572	5	8	6	17	17	18	6.33333	17.3333	2.73684	0.000308532	1.45251
Bovatus_03504	289	302	287	234	233	238	292.667	235	0.802961	0.000308904	-0.316598
Bovatus_04982	45	49	59	139	136	121	51	132	2.58824	0.000310221	1.37197
Bovatus_03103	115	108	120	213	194	193	114.333	200	1.74927	0.000314508	0.806754
Bovatus_02847	100	96	108	158	150	150	101.333	152.667	1.50658	0.000314707	0.591276
Bovatus_01929	66	87	69	156	152	150	74	152.667	2.06306	0.000317196	1.04479
Bovatus_01353	65	77	89	202	179	186	77	189	2.45455	0.000322957	1.29546
Bovatus_00501	173	175	177	152	156	156	175	154.667	0.88381	0.000323347	-0.178193
Bovatus_04602	2	2	3	11	9	10	2.33333	10	4.28571	0.000326421	2.09954
Bovatus_04849	27	28	26	19	19	20	27	19.3333	0.716049	0.000326421	-0.481869
Bovatus_01697	66	73	79	116	119	116	72.6667	117	1.61009	0.000337197	0.687143
Bovatus_03384	75	79	79	55	55	50	77.6667	53.3333	0.686695	0.000337656	-0.542258
Bovatus_02649	116	126	129	211	193	197	123.667	200.333	1.61995	0.000337656	0.695946
Bovatus_01492	2	2	3	8	8	7	2.33333	7.66667	3.28571	0.000347891	1.71621
Bovatus_04379	3	3	4	9	9	8	3.33333	8.66667	2.6	0.000347891	1.37851
Bovatus_01867	66	77	71	134	137	123	71.3333	131.333	1.84112	0.00035024	0.880585
Bovatus_03346	248	266	253	164	180	177	255.667	173.667	0.67927	0.000352523	-0.557943
Bovatus_01312	341	373	405	589	583	576	373	582.667	1.56211	0.000371982	0.643495
Bovatus_00114	36	44	40	67	71	68	40	68.6667	1.71667	0.00038664	0.77961
Bovatus_01324	4	3	5	11	11	12	4	11.3333	2.83333	0.000388171	1.5025
Bovatus_01034	28	24	25	10	12	11	25.6667	11	0.428571	0.000388171	-1.22239
Bovatus_03073	5	6	5	9	9	9	5.33333	9	1.6875	0.000388171	0.754888
Bovatus_01425	36	35	36	32	32	32	35.6667	32	0.897196	0.000388171	-0.156504
Bovatus_04424	78	75	90	138	149	149	81	145.333	1.79424	0.000393483	0.843372
Bovatus_03391	246	255	237	167	180	177	246	174.667	0.710027	0.00039523	-0.494054
Bovatus_02156	63	68	61	38	33	37	64	36	0.5625	0.000410307	-0.830075
Bovatus_03359	326	340	319	205	229	228	328.333	220.667	0.672081	0.000418304	-0.573293
Bovatus_01484	512	594	510	1122	1028	994	538.667	1048	1.94554	0.000419456	0.960174
Bovatus_04085	244	213	201	78	83	80	219.333	80.3333	0.366261	0.000419723	-1.44905
Bovatus_00813	162	174	145	269	258	255	160.333	260.667	1.62578	0.000441492	0.701132
Bovatus_02664	2	4	1	12	13	12	2.33333	12.3333	5.28571	0.000447238	2.4021
Bovatus_02169	4	4	4	15	13	12	4	13.3333	3.33333	0.000451125	1.73697
Bovatus_04366	12	10	11	21	19	21	11	20.3333	1.84848	0.000451125	0.886343
Bovatus_01325	34	31	36	71	63	63	33.6667	65.6667	1.9505	0.000458762	0.96384
Bovatus_00689	348	345	346	249	251	275	346.333	258.333	0.74591	0.000469196	-0.422927
Bovatus_02116	465	566	558	1121	1063	987	529.667	1057	1.99559	0.000477325	0.996819
Bovatus_04802	221	240	236	295	293	292	232.333	293.333	1.26255	0.000477836	0.336345
Bovatus_01023	7	6	8	13	13	13	7	13	1.85714	0.000484128	0.893085
Bovatus_04337	2	2	5	16	14	15	3	15	5	0.000484128	2.32193
Bovatus_04612	4	4	6	12	12	13	4.66667	12.3333	2.64286	0.000503846	1.4021
Bovatus_00585	18	18	30	69	64	65	22	66	3	0.000505698	1.58496
Bovatus_02830	34	34	36	46	46	49	34.6667	47	1.35577	0.000508424	0.439112
Bovatus_04981	24	34	43	121	134	111	33.6667	122	3.62376	0.000513082	1.85749
Bovatus_03487	523	551	572	366	394	384	548.667	381.333	0.695018	0.000518345	-0.524877
Bovatus_00833	21	22	23	66	65	54	22	61.6667	2.80303	0.000519678	1.48699
Bovatus_01412	267	262	259	218	218	228	262.667	221.333	0.84264	0.000528797	-0.247012
Bovatus_00156	31	33	29	70	62	60	31	64	2.06452	0.000539899	1.0458
Bovatus_04918	73	87	80	141	130	131	80	134	1.675	0.000543739	0.744161
Bovatus_00929	233	236	206	376	345	354	225	358.333	1.59259	0.000549827	0.671377
Bovatus_02825	41	53	58	107	110	102	50.6667	106.333	2.09868	0.000558537	1.06949
Bovatus_04163	11	10	10	7	7	7	10.3333	7	0.677419	0.000562004	-0.561879
Bovatus_02747	22	24	23	16	17	16	23	16.3333	0.710145	0.000562004	-0.493815
Bovatus_04576	7	7	7	4	3	4	7	3.66667	0.52381	0.000562004	-0.932886
Bovatus_00080	150	162	153	278	247	251	155	258.667	1.66882	0.000565146	0.738826
Bovatus_02260	11	9	6	27	31	27	8.66667	28.3333	3.26923	0.000567956	1.70895
Bovatus_00475	48	49	43	80	72	77	46.6667	76.3333	1.63571	0.000572903	0.709921
Bovatus_03250	53	46	49	29	26	27	49.3333	27.3333	0.554054	0.000573043	-0.851901
Bovatus_03403	37	35	38	23	26	24	36.6667	24.3333	0.663636	0.000586891	-0.591535
Bovatus_01105	134	138	138	162	171	170	136.667	167.667	1.22683	0.000593989	0.294934
Bovatus_00926	227	236	236	391	347	359	233	365.667	1.56938	0.000596098	0.650199
Bovatus_03146	169	174	187	99	111	92	176.667	100.667	0.569811	0.000596297	-0.811444
Bovatus_01628	29	27	23	9	9	9	26.3333	9	0.341772	0.000601246	-1.54889
Bovatus_04569	806	853	878	1140	1140	1216	845.667	1165.33	1.37801	0.000633585	0.462582
Bovatus_00760	168	178	120	349	330	334	155.333	337.667	2.17382	0.000634181	1.12023
Bovatus_01860	627	754	822	1278	1323	1299	734.333	1300	1.77031	0.000644418	0.824005
Bovatus_00927	732	755	717	1242	1140	1098	734.667	1160	1.57895	0.000649785	0.658963
Bovatus_00455	298	336	313	664	606	565	315.667	611.667	1.9377	0.000653014	0.954344
Bovatus_03432	457	476	485	377	390	374	472.667	380.333	0.804654	0.000654185	-0.313559
Bovatus_04601	9	10	12	29	32	26	10.3333	29	2.80645	0.000657054	1.48875
Bovatus_04388	82	79	74	52	55	55	78.3333	54	0.689362	0.000661977	-0.536667
Bovatus_00045	286	305	273	487	447	438	288	457.333	1.58796	0.000666202	0.667177
Bovatus_03948	185	197	133	356	373	377	171.667	368.667	2.14757	0.000676668	1.10271
Bovatus_01482	82	87	90	50	50	58	86.3333	52.6667	0.610039	0.000684877	-0.713028
Bovatus_02259	3	3	2	9	10	8	2.66667	9	3.375	0.000685233	1.75489
Bovatus_04413	4	5	5	11	12	10	4.66667	11	2.35714	0.000685233	1.23704
Bovatus_03722	11	10	12	17	17	18	11	17.3333	1.57576	0.000685233	0.656046
Bovatus_03341	189	204	196	148	154	146	196.333	149.333	0.760611	0.000689511	-0.394769
Bovatus_04767	1017	1222	1246	2395	2199	2101	1161.67	2231.67	1.92109	0.000691919	0.941925
Bovatus_00570	5	6	7	15	15	13	6	14.3333	2.38889	0.000699578	1.25634
Bovatus_01285	25	28	29	47	49	54	27.3333	50	1.82927	0.00070509	0.871267
Bovatus_00228	15	17	20	32	35	33	17.3333	33.3333	1.92308	0.000709818	0.943416
Bovatus_04606	39	37	39	51	56	55	38.3333	54	1.4087	0.000713778	0.49436
Bovatus_01586	4	4	3	10	12	10	3.66667	10.6667	2.90909	0.000716276	1.54057
Bovatus_01856	27	29	29	21	22	21	28.3333	21.3333	0.752941	0.000716276	-0.409391
Bovatus_00214	936	1027	1238	1993	1995	2158	1067	2048.67	1.92002	0.000724277	0.941125
Bovatus_04789	315	369	353	639	608	562	345.667	603	1.74446	0.00072731	0.802777
Bovatus_02901	4	5	6	25	23	19	5	22.3333	4.46667	0.000731773	2.1592
Bovatus_00157	118	141	140	306	272	260	133	279.333	2.10025	0.000735319	1.07056
Bovatus_00928	316	304	289	529	483	466	303	492.667	1.62596	0.000741009	0.701294
Bovatus_02549	5	6	9	18	20	19	6.66667	19	2.85	0.000759419	1.51096
Bovatus_02827	60	79	85	222	221	184	74.6667	209	2.79911	0.000774795	1.48497
Bovatus_00470	338	396	408	641	687	620	380.667	649.333	1.70578	0.000785519	0.770431
Bovatus_04512	77	90	107	189	191	174	91.3333	184.667	2.0219	0.000794429	1.01571
Bovatus_03942	251	247	257	214	217	222	251.667	217.667	0.864901	0.000800869	-0.209394
Bovatus_00466	130	157	126	258	258	235	137.667	250.333	1.8184	0.000811453	0.862671
Bovatus_01938	138	157	143	93	88	94	146	91.6667	0.627854	0.000814354	-0.671499
Bovatus_03067	55	57	69	101	109	106	60.3333	105.333	1.74586	0.000815235	0.803935
Bovatus_01976	519	546	524	384	402	353	529.667	379.667	0.716803	0.000819353	-0.480351
Bovatus_03586	275	264	270	231	230	238	269.667	233	0.86403	0.000828886	-0.210847
Bovatus_02712	167	178	246	463	492	436	197	463.667	2.35364	0.000832533	1.23489
Bovatus_03277	554	562	556	422	436	465	557.333	441	0.791268	0.000834459	-0.337762
Bovatus_03335	51	53	47	34	34	32	50.3333	33.3333	0.662252	0.000838231	-0.594549
Bovatus_02373	302	340	370	522	517	511	337.333	516.667	1.53162	0.000844566	0.615059
Bovatus_01661	27	29	29	52	45	47	28.3333	48	1.69412	0.000844764	0.760534
Bovatus_00215	1095	1305	1563	2573	2601	2506	1321	2560	1.93793	0.000857418	0.954513
Bovatus_02941	28	22	30	49	49	52	26.6667	50	1.875	0.000857449	0.906891
Bovatus_00515	189	186	183	152	152	161	186	155	0.833333	0.000862485	-0.263034
Bovatus_00540	218	239	250	354	350	329	235.667	344.333	1.4611	0.000871158	0.547058
Bovatus_00808	69	76	73	54	54	55	72.6667	54.3333	0.747706	0.000872459	-0.419456
Bovatus_02229	942	1334	2358	5739	6124	5391	1544.67	5751.33	3.72335	0.000877725	1.8966
Bovatus_04980	4	5	9	20	23	22	6	21.6667	3.61111	0.000887646	1.85244
Bovatus_02636	163	194	175	458	449	374	177.333	427	2.40789	0.000888384	1.26777
Bovatus_03383	25	28	24	15	15	15	25.6667	15	0.584416	0.000890322	-0.774933
Bovatus_00359	646	716	718	1134	1058	1013	693.333	1068.33	1.54087	0.000911439	0.623741
Bovatus_01958	140	129	130	102	101	98	133	100.333	0.754386	0.000919609	-0.406625
Bovatus_02690	75	73	77	61	62	58	75	60.3333	0.804444	0.000919874	-0.313935
Bovatus_03303	149	146	157	208	212	230	150.667	216.667	1.43805	0.00092948	0.524117
Bovatus_02806	344	370	368	265	275	283	360.667	274.333	0.760628	0.000931656	-0.394736
Bovatus_01349	76	84	70	170	163	142	76.6667	158.333	2.06522	0.000942496	1.04629
Bovatus_00253	48	51	47	62	60	60	48.6667	60.6667	1.24658	0.000947947	0.31797
Bovatus_03493	143	140	143	113	122	118	142	117.667	0.828638	0.000950495	-0.271185
Bovatus_03137	124	129	151	43	58	55	134.667	52	0.386139	0.000950729	-1.37281
Bovatus_03385	449	454	417	242	273	296	440	270.333	0.614394	0.00095521	-0.702764
Bovatus_02227	416	566	1162	2974	3287	2824	714.667	3028.33	4.23741	0.00095537	2.08318
Bovatus_00292	11	11	16	29	28	27	12.6667	28	2.21053	0.000963969	1.14439
Bovatus_00483	90	96	92	71	63	68	92.6667	67.3333	0.726619	0.000977764	-0.46073
Bovatus_01264	124	130	130	148	150	146	128	148	1.15625	0.000978089	0.209453
Bovatus_04367	11	11	11	15	17	16	11	16	1.45455	0.000978089	0.540568
Bovatus_00175	85	89	91	71	73	70	88.3333	71.3333	0.807547	0.000995445	-0.308382
Bovatus_00823	129	131	91	245	237	228	117	236.667	2.02279	0.00100285	1.01635
Bovatus_04604	4	6	8	22	18	21	6	20.3333	3.38889	0.00100459	1.76081
Bovatus_02538	23	21	21	33	30	33	21.6667	32	1.47692	0.00100555	0.562595
Bovatus_04732	2	2	2	13	10	14	2	12.3333	6.16667	0.00100555	2.62449
Bovatus_01208	8	9	10	17	15	16	9	16	1.77778	0.00101666	0.830075
Bovatus_04603	3	4	5	10	11	12	4	11	2.75	0.00101666	1.45943
Bovatus_00315	28	34	40	151	139	113	34	134.333	3.95098	0.00102827	1.98221
Bovatus_01861	905	1041	1199	1782	1858	1780	1048.33	1806.67	1.72337	0.0010295	0.785233
Bovatus_02239	44	49	82	368	336	270	58.3333	324.667	5.56571	0.00103585	2.47657
Bovatus_01632	20	18	18	13	13	13	18.6667	13	0.696429	0.00105058	-0.521953
Bovatus_03081	4	5	4	11	10	9	4.33333	10	2.30769	0.00105058	1.20645
Bovatus_03550	24	25	23	18	19	18	24	18.3333	0.763889	0.00105058	-0.388565
Bovatus_03845	4	4	5	10	9	11	4.33333	10	2.30769	0.00105058	1.20645
Bovatus_04944	4	4	7	15	16	18	5	16.3333	3.26667	0.00105058	1.70782
Bovatus_01320	6	6	8	20	16	18	6.66667	18	2.7	0.00105058	1.43296
Bovatus_01507	12	11	9	18	19	19	10.6667	18.6667	1.75	0.00105756	0.807355
Bovatus_04115	8	8	7	3	4	4	7.66667	3.66667	0.478261	0.00105756	-1.06413
Bovatus_03531	580	585	610	465	485	496	591.667	482	0.814648	0.00107465	-0.295751
Bovatus_04676	339	378	398	613	577	552	371.667	580.667	1.56233	0.00108059	0.643701
Bovatus_01555	86	84	78	154	135	134	82.6667	141	1.70565	0.00109423	0.770318
Bovatus_02987	51	56	60	34	31	30	55.6667	31.6667	0.568862	0.00111441	-0.813849
Bovatus_01483	169	191	173	334	294	291	177.667	306.333	1.7242	0.00112859	0.785929
Bovatus_01496	110	129	89	229	238	211	109.333	226	2.06707	0.00113807	1.04759
Bovatus_04704	106	124	126	236	208	205	118.667	216.333	1.82303	0.00114153	0.866341
Bovatus_00854	949	1016	978	1201	1199	1155	981	1185	1.20795	0.00114183	0.272562
Bovatus_04750	59	59	56	41	46	43	58	43.3333	0.747126	0.00114262	-0.420576
Bovatus_02362	94	101	107	59	65	67	100.667	63.6667	0.63245	0.00115247	-0.660976
Bovatus_03489	233	248	241	174	188	191	240.667	184.333	0.765928	0.00115812	-0.384719
Bovatus_00598	106	104	100	82	76	73	103.333	77	0.745161	0.0011605	-0.424375
Bovatus_01306	704	726	747	624	617	623	725.667	621.333	0.856224	0.00116285	-0.22394
Bovatus_01309	200	196	236	322	313	320	210.667	318.333	1.51108	0.00116309	0.595576
Bovatus_04275	53	56	73	112	122	120	60.6667	118	1.94505	0.00116891	0.959811
Bovatus_00584	8	7	14	39	42	33	9.66667	38	3.93103	0.00117425	1.97491
Bovatus_03133	145	138	136	113	110	116	139.667	113	0.809069	0.00117673	-0.305665
Bovatus_00476	211	226	179	345	344	321	205.333	336.667	1.63961	0.00117867	0.713353
Bovatus_03358	72	78	75	53	58	57	75	56	0.746667	0.00118994	-0.421464
Bovatus_03513	44	42	43	53	52	50	43	51.6667	1.20155	0.00119288	0.264897
Bovatus_03804	545	617	814	0	0	0	658.667	0	0	0.00120935	#NUM!
Bovatus_04538	278	304	377	559	601	598	319.667	586	1.83316	0.00121858	0.874332
Bovatus_00158	26	29	27	57	52	47	27.3333	52	1.90244	0.00122094	0.92785
Bovatus_01793	444	467	444	378	373	356	451.667	369	0.816974	0.00123871	-0.291638
Bovatus_01508	33	43	40	64	63	67	38.6667	64.6667	1.67241	0.00124391	0.741932
Bovatus_00687	95	93	84	63	60	63	90.6667	62	0.683824	0.00124731	-0.548304
Bovatus_00064	21	21	20	38	35	32	20.6667	35	1.69355	0.00124731	0.760049
Bovatus_00310	23	20	28	52	49	45	23.6667	48.6667	2.05634	0.00127024	1.04008
Bovatus_04094	630	765	874	1315	1357	1333	756.333	1335	1.76509	0.00127428	0.819746
Bovatus_02228	1121	1505	2778	6304	6696	5863	1801.33	6287.67	3.49056	0.00127752	1.80346
Bovatus_00707	61	58	42	107	100	105	53.6667	104	1.93789	0.00129391	0.954485
Bovatus_01940	178	179	156	112	104	108	171	108	0.631579	0.00130976	-0.662965
Bovatus_00261	64	65	65	54	57	53	64.6667	54.6667	0.845361	0.00131273	-0.242361
Bovatus_02126	5	7	8	18	15	17	6.66667	16.6667	2.5	0.00131273	1.32193
Bovatus_00456	203	199	213	392	350	329	205	357	1.74146	0.00131925	0.8003
Bovatus_00226	6	5	4	11	10	10	5	10.3333	2.06667	0.0013239	1.04731
Bovatus_02270	41	43	43	37	37	37	42.3333	37	0.874016	0.0013239	-0.194269
Bovatus_01619	7	7	7	5	4	4	7	4.33333	0.619048	0.0013239	-0.691878
Bovatus_03054	4	5	5	2	2	2	4.66667	2	0.428571	0.0013239	-1.22239
Bovatus_02409	2	3	3	0	0	0	2.66667	0	0	0.0013239	#NUM!
Bovatus_04342	2	2	2	8	8	6	2	7.33333	3.66667	0.0013239	1.87447
Bovatus_00055	441	458	369	793	703	714	422.667	736.667	1.7429	0.00133535	0.801492
Bovatus_01214	308	347	341	467	464	436	332	455.667	1.37249	0.00138224	0.456796
Bovatus_02947	33	30	45	75	71	74	36	73.3333	2.03704	0.00140197	1.02647
Bovatus_02127	12	13	17	29	34	30	14	31	2.21429	0.00140931	1.14684
Bovatus_03494	214	238	237	170	162	161	229.667	164.333	0.71553	0.00143387	-0.482916
Bovatus_02062	162	193	302	545	550	556	219	550.333	2.51294	0.00146984	1.32937
Bovatus_00713	30	28	28	22	22	20	28.6667	21.3333	0.744186	0.00147312	-0.426265
Bovatus_03652	5	4	5	8	9	8	4.66667	8.33333	1.78571	0.00147312	0.836501
Bovatus_01777	51	60	53	119	112	97	54.6667	109.333	2	0.00148217	1
Bovatus_04956	11	16	15	28	29	26	14	27.6667	1.97619	0.00149479	0.982722
Bovatus_04335	6	5	7	18	23	18	6	19.6667	3.27778	0.00149479	1.71272
Bovatus_02066	41	41	38	25	26	20	40	23.6667	0.591667	0.0014953	-0.757143
Bovatus_01067	97	111	109	72	72	69	105.667	71	0.671924	0.00150804	-0.573629
Bovatus_00357	745	869	801	1463	1339	1252	805	1351.33	1.67867	0.00153016	0.747323
Bovatus_01659	169	200	196	306	275	304	188.333	295	1.56637	0.00157947	0.647427
Bovatus_01212	442	466	503	673	629	631	470.333	644.333	1.36995	0.00158737	0.454124
Bovatus_00509	142	150	147	112	122	112	146.333	115.333	0.788155	0.00159327	-0.343449
Bovatus_02132	44	53	47	118	103	94	48	105	2.1875	0.00159479	1.12928
Bovatus_04652	50	52	54	40	37	41	52	39.3333	0.75641	0.00160828	-0.402759
Bovatus_01882	117	127	107	234	208	196	117	212.667	1.81766	0.00162099	0.862085
Bovatus_01091	154	146	153	201	194	216	151	203.667	1.34879	0.00163511	0.431661
Bovatus_00982	328	411	404	785	712	661	381	719.333	1.88801	0.00163803	0.916869
Bovatus_03130	81	82	84	67	68	72	82.3333	69	0.838057	0.00164129	-0.25488
Bovatus_03769	185	197	187	142	151	155	189.667	149.333	0.787346	0.00165078	-0.34493
Bovatus_03270	432	454	418	326	342	350	434.667	339.333	0.780675	0.00165121	-0.357206
Bovatus_04314	214	228	259	133	135	126	233.667	131.333	0.562054	0.00165759	-0.831219
Bovatus_03501	128	122	125	81	96	91	125	89.3333	0.714667	0.00166682	-0.484658
Bovatus_04308	127	132	145	176	174	176	134.667	175.333	1.30198	0.00167155	0.380708
Bovatus_02237	534	564	618	841	810	905	572	852	1.48951	0.00167385	0.574838
Bovatus_03521	156	162	162	99	117	118	160	111.333	0.695833	0.00169128	-0.523186
Bovatus_01570	184	199	183	133	141	122	188.667	132	0.699647	0.00169225	-0.515302
Bovatus_00141	379	381	406	458	477	480	388.667	471.667	1.21355	0.00170178	0.279234
Bovatus_04948	6	9	10	18	17	18	8.33333	17.6667	2.12	0.00170516	1.08406
Bovatus_01152	225	236	246	184	167	179	235.667	176.667	0.749646	0.00170835	-0.415718
Bovatus_01660	120	160	158	274	246	261	146	260.333	1.78311	0.00172379	0.834392
Bovatus_02016	7	8	13	27	24	24	9.33333	25	2.67857	0.00175061	1.42146
Bovatus_01626	162	156	135	263	230	242	151	245	1.62252	0.00175061	0.698233
Bovatus_02056	11	10	11	19	18	16	10.6667	17.6667	1.65625	0.00175661	0.72792
Bovatus_00306	4	5	5	13	12	10	4.66667	11.6667	2.5	0.00175661	1.32193
Bovatus_04417	23	25	25	18	18	16	24.3333	17.3333	0.712329	0.00175661	-0.489385
Bovatus_01313	121	141	140	195	184	186	134	188.333	1.40547	0.00177055	0.491055
Bovatus_01322	6	3	9	19	21	19	6	19.6667	3.27778	0.00181195	1.71272
Bovatus_02350	100	125	133	258	236	215	119.333	236.333	1.98045	0.00181797	0.985826
Bovatus_02670	211	222	255	324	338	331	229.333	331	1.44331	0.0018209	0.529385
Bovatus_02900	1	2	3	9	8	7	2	8	4	0.00182626	2
Bovatus_03221	91	106	128	196	207	188	108.333	197	1.81846	0.00183074	0.862718
Bovatus_02552	19	25	29	58	67	54	24.3333	59.6667	2.45205	0.00184161	1.29399
Bovatus_03345	255	253	231	169	185	183	246.333	179	0.726658	0.00184622	-0.460652
Bovatus_03357	186	204	196	122	145	134	195.333	133.667	0.6843	0.00186557	-0.547298
Bovatus_01973	56	50	49	74	73	81	51.6667	76	1.47097	0.00187237	0.556766
Bovatus_03844	15	14	18	31	38	39	15.6667	36	2.29787	0.00188119	1.2003
Bovatus_04610	3	3	4	10	13	10	3.33333	11	3.3	0.00189845	1.72247
Bovatus_01819	21	24	25	34	38	35	23.3333	35.6667	1.52857	0.00191519	0.612184
Bovatus_02756	31	26	26	15	15	16	27.6667	15.3333	0.554217	0.00191519	-0.851477
Bovatus_01375	38	33	37	25	24	25	36	24.6667	0.685185	0.00192263	-0.545434
Bovatus_04945	5	4	8	18	18	15	5.66667	17	3	0.00192263	1.58496
Bovatus_00225	43	42	49	74	65	73	44.6667	70.6667	1.58209	0.00192934	0.661831
Bovatus_04713	63	68	68	81	83	79	66.3333	81	1.22111	0.00193794	0.288188
Bovatus_00233	17	16	17	28	24	25	16.6667	25.6667	1.54	0.00195569	0.62293
Bovatus_02448	139	133	160	226	225	206	144	219	1.52083	0.00200047	0.604862
Bovatus_01207	24	20	15	39	41	38	19.6667	39.3333	2	0.00201938	1
Bovatus_01889	137	185	186	307	327	290	169.333	308	1.8189	0.00202097	0.863064
Bovatus_02648	58	60	73	102	98	97	63.6667	99	1.55497	0.00202819	0.63689
Bovatus_04705	29	35	35	68	61	56	33	61.6667	1.86869	0.00203311	0.902025
Bovatus_01150	75	82	80	64	62	60	79	62	0.78481	0.00203362	-0.349584
Bovatus_01449	79	69	79	43	45	51	75.6667	46.3333	0.612335	0.00203757	-0.707607
Bovatus_01836	31	36	41	58	56	57	36	57	1.58333	0.00204229	0.662965
Bovatus_04536	479	542	634	867	944	922	551.667	911	1.65136	0.00206087	0.723654
Bovatus_00645	5	4	4	8	7	8	4.33333	7.66667	1.76923	0.00211065	0.823122
Bovatus_02444	3	3	5	11	11	9	3.66667	10.3333	2.81818	0.00211065	1.49476
Bovatus_03177	8	8	11	18	21	18	9	19	2.11111	0.00211065	1.078
Bovatus_03918	16	18	18	10	12	10	17.3333	10.6667	0.615385	0.00211065	-0.70044
Bovatus_03512	56	60	57	47	44	42	57.6667	44.3333	0.768786	0.00211065	-0.379346
Bovatus_03372	36	41	38	25	28	26	38.3333	26.3333	0.686957	0.00212288	-0.541709
Bovatus_01494	14	10	12	34	31	26	12	30.3333	2.52778	0.00214348	1.33787
Bovatus_01113	183	184	185	194	200	199	184	197.667	1.07428	0.00215561	0.103364
Bovatus_04006	11	10	10	8	8	8	10.3333	8	0.774194	0.00219213	-0.369234
Bovatus_00660	1	1	0	3	3	3	0.666667	3	4.5	0.00219213	2.16993
Bovatus_00867	11	10	15	29	35	28	12	30.6667	2.55556	0.00219213	1.35364
Bovatus_02001	5	5	5	2	3	3	5	2.66667	0.533333	0.00219213	-0.906891
Bovatus_04690	3	3	4	1	1	1	3.33333	1	0.3	0.00219213	-1.73697
Bovatus_00345	61	60	64	48	50	52	61.6667	50	0.810811	0.00219213	-0.302563
Bovatus_02716	8	8	8	6	6	5	8	5.66667	0.708333	0.00219213	-0.4975
Bovatus_03203	287	255	194	47	51	60	245.333	52.6667	0.214674	0.00219934	-2.21978
Bovatus_03598	57	60	58	48	43	47	58.3333	46	0.788571	0.00220114	-0.342687
Bovatus_03316	243	262	291	388	402	439	265.333	409.667	1.54397	0.00220255	0.626645
Bovatus_03338	64	72	67	37	47	40	67.6667	41.3333	0.610837	0.00221257	-0.71114
Bovatus_00686	166	167	155	111	118	128	162.667	119	0.731557	0.002213	-0.450957
Bovatus_03599	80	75	73	56	61	57	76	58	0.763158	0.00222605	-0.389947
Bovatus_04411	5	3	7	13	14	15	5	14	2.8	0.00222605	1.48543
Bovatus_04086	46	47	63	14	14	12	52	13.3333	0.25641	0.00222797	-1.96347
Bovatus_04263	39	38	41	31	32	33	39.3333	32	0.813559	0.00224331	-0.297681
Bovatus_01372	27	26	25	17	20	19	26	18.6667	0.717949	0.00224331	-0.478047
Bovatus_01703	7	6	7	13	16	13	6.66667	14	2.1	0.00224331	1.07039
Bovatus_03390	210	226	194	121	137	141	210	133	0.633333	0.00224902	-0.658963
Bovatus_01311	809	912	1015	1356	1352	1308	912	1338.67	1.46784	0.0022562	0.553691
Bovatus_01888	1485	1807	2147	3219	3356	3111	1813	3228.67	1.78084	0.00225829	0.83256
Bovatus_03071	6	6	8	14	16	13	6.66667	14.3333	2.15	0.00227037	1.10434
Bovatus_00240	11	9	9	17	17	20	9.66667	18	1.86207	0.00227161	0.896907
Bovatus_00643	43	47	46	66	61	59	45.3333	62	1.36765	0.00227161	0.451696
Bovatus_01366	12	14	13	9	9	9	13	9	0.692308	0.00227843	-0.530515
Bovatus_04254	9	9	9	4	5	6	9	5	0.555556	0.00227843	-0.847997
Bovatus_04449	1	1	1	6	4	5	1	5	5	0.00227843	2.32193
Bovatus_04662	5	4	3	0	0	0	4	0	0	0.00227843	#NUM!
Bovatus_03296	103	122	120	69	74	73	115	72	0.626087	0.00229459	-0.675565
Bovatus_04803	1166	1366	1492	2378	2275	2072	1341.33	2241.67	1.67122	0.0023296	0.740904
Bovatus_03482	55	45	51	31	29	30	50.3333	30	0.596026	0.00236041	-0.746552
Bovatus_03021	52	53	57	40	43	39	54	40.6667	0.753086	0.00236439	-0.409113
Bovatus_01733	255	251	233	196	189	200	246.333	195	0.79161	0.00237347	-0.337138
Bovatus_01206	113	118	121	153	141	153	117.333	149	1.26989	0.00239254	0.344699
Bovatus_03340	61	64	56	44	44	41	60.3333	43	0.712707	0.00240607	-0.488619
Bovatus_03486	39	43	37	28	27	26	39.6667	27	0.680672	0.00240994	-0.554968
Bovatus_03102	311	285	280	220	192	207	292	206.333	0.706621	0.00241645	-0.500991
Bovatus_01859	475	602	643	912	990	950	573.333	950.667	1.65814	0.0024216	0.729565
Bovatus_03295	317	309	322	230	238	263	316	243.667	0.771097	0.00244158	-0.375016
Bovatus_03569	53	59	55	42	42	38	55.6667	40.6667	0.730539	0.00246477	-0.452967
Bovatus_01390	172	164	187	121	125	130	174.333	125.333	0.718929	0.00246939	-0.476078
Bovatus_00312	72	87	135	232	243	223	98	232.667	2.37415	0.00246941	1.24741
Bovatus_04678	131	154	165	256	242	225	150	241	1.60667	0.00248356	0.684071
Bovatus_00131	86	93	90	71	73	66	89.6667	70	0.780669	0.00248692	-0.357217
Bovatus_02087	37	37	31	17	16	21	35	18	0.514286	0.00250433	-0.959358
Bovatus_01835	239	218	228	299	284	278	228.333	287	1.25693	0.0025262	0.329909
Bovatus_03301	50	45	49	33	29	35	48	32.3333	0.673611	0.00256159	-0.570012
Bovatus_02052	31	31	33	26	27	27	31.6667	26.6667	0.842105	0.00257026	-0.247928
Bovatus_03651	4	3	4	14	16	11	3.66667	13.6667	3.72727	0.00257026	1.89812
Bovatus_04717	52	50	44	101	90	81	48.6667	90.6667	1.86301	0.00257298	0.897638
Bovatus_01321	10	10	17	34	29	30	12.3333	31	2.51351	0.00259168	1.32971
Bovatus_03549	178	190	239	326	326	331	202.333	327.667	1.61944	0.00259518	0.695495
Bovatus_03431	198	184	178	134	125	143	186.667	134	0.717857	0.00260702	-0.478231
Bovatus_02230	492	590	856	1497	1584	1369	646	1483.33	2.29618	0.00261454	1.19924
Bovatus_00862	147	139	106	221	214	213	130.667	216	1.65306	0.00262857	0.72514
Bovatus_00524	102	79	94	46	47	47	91.6667	46.6667	0.509091	0.00262968	-0.974005
Bovatus_04951	41	46	49	75	77	66	45.3333	72.6667	1.60294	0.00265345	0.680721
Bovatus_03233	42	41	44	25	31	30	42.3333	28.6667	0.677165	0.00265345	-0.56242
Bovatus_04969	167	155	151	118	116	126	157.667	120	0.761099	0.00271102	-0.393843
Bovatus_01621	303	319	301	451	406	401	307.667	419.333	1.36295	0.0027123	0.446729
Bovatus_03379	256	252	220	163	166	170	242.667	166.333	0.68544	0.00273539	-0.544899
Bovatus_04624	45	52	83	134	150	145	60	143	2.38333	0.00274729	1.25298
Bovatus_01932	32	35	49	139	114	102	38.6667	118.333	3.06034	0.00274882	1.61369
Bovatus_02115	232	290	313	617	560	496	278.333	557.667	2.00359	0.00276182	1.00259
Bovatus_04301	328	334	364	503	467	447	342	472.333	1.38109	0.00276306	0.465809
Bovatus_02061	246	296	502	898	862	851	348	870.333	2.50096	0.00279209	1.32248
Bovatus_02656	231	292	314	703	611	545	279	619.667	2.22103	0.00282901	1.15123
Bovatus_02114	348	451	499	1005	913	806	432.667	908	2.09861	0.00283281	1.06944
Bovatus_01756	345	350	326	443	410	415	340.333	422.667	1.24192	0.00283822	0.312572
Bovatus_01779	62	63	63	131	111	104	62.6667	115.333	1.84043	0.00288217	0.880039
Bovatus_03496	268	240	241	183	188	192	249.667	187.667	0.751669	0.00288451	-0.411831
Bovatus_00305	5	6	7	10	10	11	6	10.3333	1.72222	0.00289001	0.784271
Bovatus_04410	2	3	3	6	8	7	2.66667	7	2.625	0.00289001	1.39232
Bovatus_04338	0	1	1	5	4	6	0.666667	5	7.5	0.00289001	2.90689
Bovatus_03647	14	17	23	47	55	42	18	48	2.66667	0.00289796	1.41504
Bovatus_03686	85	80	99	50	46	52	88	49.3333	0.560606	0.00289868	-0.834941
Bovatus_03595	145	159	155	125	122	116	153	121	0.79085	0.00291142	-0.338525
Bovatus_02545	8	7	10	20	20	16	8.33333	18.6667	2.24	0.00295025	1.1635
Bovatus_02946	12	17	21	35	41	36	16.6667	37.3333	2.24	0.00295025	1.1635
Bovatus_04675	198	227	246	374	352	326	223.667	350.667	1.56781	0.00296728	0.64875
Bovatus_01415	1223	1260	1079	789	819	844	1187.33	817.333	0.688377	0.00299111	-0.538729
Bovatus_02134	61	60	68	38	43	45	63	42	0.666667	0.00300854	-0.584963
Bovatus_00356	854	916	818	1445	1293	1224	862.667	1320.67	1.53091	0.00301613	0.614391
Bovatus_00582	7	5	8	16	18	14	6.66667	16	2.4	0.00301944	1.26303
Bovatus_03525	26	27	29	16	18	20	27.3333	18	0.658537	0.00301944	-0.602665
Bovatus_04855	25	23	20	38	34	40	22.6667	37.3333	1.64706	0.00302917	0.719892
Bovatus_04719	9	9	8	16	19	15	8.66667	16.6667	1.92308	0.00303581	0.943416
Bovatus_02197	796	750	810	617	602	659	785.333	626	0.797114	0.00305768	-0.327142
Bovatus_01721	66	68	60	50	47	47	64.6667	48	0.742268	0.00305769	-0.429988
Bovatus_00245	9	8	8	18	16	14	8.33333	16	1.92	0.00309832	0.941106
Bovatus_00739	111	116	119	259	246	198	115.333	234.333	2.03179	0.00312396	1.02275
Bovatus_01327	41	44	42	60	53	59	42.3333	57.3333	1.35433	0.00312559	0.43758
Bovatus_01728	2	1	2	4	5	5	1.66667	4.66667	2.8	0.00312559	1.48543
Bovatus_01928	11	12	12	14	15	15	11.6667	14.6667	1.25714	0.00312559	0.330149
Bovatus_02003	4	3	4	1	0	1	3.66667	0.666667	0.181818	0.00312559	-2.45943
Bovatus_02749	1	2	2	5	5	4	1.66667	4.66667	2.8	0.00312559	1.48543
Bovatus_03151	3	2	3	6	6	5	2.66667	5.66667	2.125	0.00312559	1.08746
Bovatus_03622	4	5	5	8	7	8	4.66667	7.66667	1.64286	0.00312559	0.716207
Bovatus_04341	2	1	1	4	4	5	1.33333	4.33333	3.25	0.00312559	1.70044
Bovatus_04994	4	4	5	7	7	8	4.33333	7.33333	1.69231	0.00312559	0.758992
Bovatus_00994	6	6	7	4	3	3	6.33333	3.33333	0.526316	0.00312559	-0.925999
Bovatus_03724	4	4	6	10	12	10	4.66667	10.6667	2.28571	0.00312559	1.19265
Bovatus_04949	11	10	11	7	8	8	10.6667	7.66667	0.71875	0.00312559	-0.476438
Bovatus_01106	320	310	322	365	377	396	317.333	379.333	1.19538	0.00314441	0.257467
Bovatus_00174	177	180	188	140	154	150	181.667	148	0.814679	0.00315142	-0.295697
Bovatus_03343	297	355	318	192	217	209	323.333	206	0.637113	0.0031571	-0.650378
Bovatus_03873	1274	1248	1215	1109	1138	1101	1245.67	1116	0.895906	0.00316232	-0.158581
Bovatus_03179	2	3	5	9	11	11	3.33333	10.3333	3.1	0.00318481	1.63227
Bovatus_01410	409	478	427	291	308	308	438	302.333	0.690259	0.00318505	-0.534791
Bovatus_03526	322	278	266	474	436	415	288.667	441.667	1.53002	0.00322515	0.613553
Bovatus_04346	139	134	140	90	97	110	137.667	99	0.719128	0.00326171	-0.475679
Bovatus_00985	151	164	151	128	120	118	155.333	122	0.785408	0.00326945	-0.348486
Bovatus_03908	27	38	46	80	85	72	37	79	2.13514	0.00327452	1.09433
Bovatus_04633	44	44	42	38	39	39	43.3333	38.6667	0.892308	0.00331976	-0.164387
Bovatus_00237	7	7	9	12	12	13	7.66667	12.3333	1.6087	0.00331976	0.685891
Bovatus_03846	2	3	3	8	8	6	2.66667	7.33333	2.75	0.00331976	1.45943
Bovatus_03635	18	24	24	37	34	36	22	35.6667	1.62121	0.00333654	0.697073
Bovatus_02651	18	20	17	11	8	11	18.3333	10	0.545455	0.00334135	-0.874469
Bovatus_00317	136	126	125	106	99	96	129	100.333	0.777778	0.00336294	-0.36257
Bovatus_00517	358	380	391	627	589	521	376.333	579	1.53853	0.00336457	0.621552
Bovatus_03910	101	97	107	147	150	131	101.667	142.667	1.40328	0.00336841	0.488802
Bovatus_04712	299	255	265	161	157	189	273	169	0.619048	0.003381	-0.691878
Bovatus_02333	1282	1219	1187	1516	1430	1452	1229.33	1466	1.19252	0.00338543	0.254009
Bovatus_04277	18	19	26	36	39	40	21	38.3333	1.8254	0.00341088	0.86821
Bovatus_00830	77	80	67	51	49	46	74.6667	48.6667	0.651786	0.00343086	-0.61753
Bovatus_01388	89	78	91	52	53	61	86	55.3333	0.643411	0.00343639	-0.636188
Bovatus_04578	31	35	30	21	21	23	32	21.6667	0.677083	0.00344178	-0.562595
Bovatus_01714	75	90	81	161	139	131	82	143.667	1.75203	0.00347497	0.80903
Bovatus_03336	46	49	49	36	40	39	48	38.3333	0.798611	0.00347714	-0.324435
Bovatus_00531	481	472	495	537	550	529	482.667	538.667	1.11602	0.00349171	0.158366
Bovatus_03344	82	78	71	53	58	53	77	54.6667	0.709957	0.00350832	-0.494197
Bovatus_01308	671	688	816	1032	1005	1001	725	1012.67	1.39678	0.00354953	0.482106
Bovatus_01376	68	62	72	50	49	47	67.3333	48.6667	0.722772	0.00355274	-0.468387
Bovatus_02026	211	255	245	718	599	513	237	610	2.57384	0.00360145	1.36392
Bovatus_01512	20	19	21	15	14	16	20	15	0.75	0.00360223	-0.415037
Bovatus_02164	5	4	3	9	10	8	4	9	2.25	0.00360223	1.16993
Bovatus_04345	2	4	3	8	9	7	3	8	2.66667	0.00360223	1.41504
Bovatus_03260	382	360	340	449	441	432	360.667	440.667	1.22181	0.00362382	0.289022
Bovatus_02434	3	3	6	10	12	12	4	11.3333	2.83333	0.00365026	1.5025
Bovatus_03367	22	21	18	13	13	13	20.3333	13	0.639344	0.00365026	-0.645335
Bovatus_00603	11	11	7	23	20	26	9.66667	23	2.37931	0.00365413	1.25054
Bovatus_03029	48	48	35	18	16	17	43.6667	17	0.389313	0.00365413	-1.361
Bovatus_02313	29	29	40	55	55	55	32.6667	55	1.68367	0.00367409	0.751612
Bovatus_01495	40	60	35	97	105	91	45	97.6667	2.17037	0.0036751	1.11794
Bovatus_00048	125	120	135	100	96	100	126.667	98.6667	0.778947	0.00370277	-0.360402
Bovatus_00235	8	7	9	16	13	16	8	15	1.875	0.00373845	0.906891
Bovatus_03796	3	1	4	8	8	8	2.66667	8	3	0.00377202	1.58496
Bovatus_03323	126	126	135	88	104	95	129	95.6667	0.741602	0.00378627	-0.431283
Bovatus_03847	4	4	6	11	15	15	4.66667	13.6667	2.92857	0.0037951	1.5502
Bovatus_00322	51	49	51	45	44	42	50.3333	43.6667	0.86755	0.00381165	-0.204982
Bovatus_02546	12	11	19	29	29	31	14	29.6667	2.11905	0.00384076	1.08342
Bovatus_00307	2	4	5	9	9	10	3.66667	9.33333	2.54545	0.00385795	1.34792
Bovatus_03400	8	8	6	1	1	3	7.33333	1.66667	0.227273	0.00385795	-2.1375
Bovatus_00690	223	219	204	155	159	176	215.333	163.333	0.758514	0.00386151	-0.398752
Bovatus_01731	4	5	2	9	11	10	3.66667	10	2.72727	0.00386285	1.44746
Bovatus_01573	12	12	15	19	19	20	13	19.3333	1.48718	0.00386285	0.572579
Bovatus_04517	13	18	22	38	43	35	17.6667	38.6667	2.18868	0.00386642	1.13006
Bovatus_01429	632	766	739	1427	1265	1135	712.333	1275.67	1.79083	0.0038767	0.840627
Bovatus_03916	13	12	15	27	28	22	13.3333	25.6667	1.925	0.00387734	0.944858
Bovatus_02420	8	8	5	1	1	1	7	1	0.142857	0.00388254	-2.80735
Bovatus_04274	40	43	67	101	105	100	50	102	2.04	0.00390361	1.02857
Bovatus_00910	92	96	67	187	152	163	85	167.333	1.96863	0.00391326	0.97719
Bovatus_03350	346	358	377	268	294	254	360.333	272	0.754857	0.00394954	-0.405725
Bovatus_01086	148	164	148	123	115	118	153.333	118.667	0.773913	0.00399103	-0.369757
Bovatus_00743	605	711	675	1111	1044	930	663.667	1028.33	1.54947	0.00401042	0.631777
Bovatus_03181	13	18	21	34	36	31	17.3333	33.6667	1.94231	0.00402284	0.957772
Bovatus_03374	38	34	31	21	23	21	34.3333	21.6667	0.631068	0.00404152	-0.664133
Bovatus_04840	81	93	99	156	146	131	91	144.333	1.58608	0.00404284	0.665466
Bovatus_03467	153	170	146	116	113	112	156.333	113.667	0.727079	0.00411815	-0.459816
Bovatus_02669	346	337	362	411	407	392	348.333	403.333	1.15789	0.00412788	0.211504
Bovatus_03314	159	147	149	128	131	127	151.667	128.667	0.848352	0.00414151	-0.237266
Bovatus_01074	821	780	727	597	601	625	776	607.667	0.783076	0.00415444	-0.352776
Bovatus_04605	7	4	12	21	25	23	7.66667	23	3	0.00415533	1.58496
Bovatus_00308	7	8	10	21	18	16	8.33333	18.3333	2.2	0.00417138	1.1375
Bovatus_00580	3	4	7	14	13	17	4.66667	14.6667	3.14286	0.00417138	1.65208
Bovatus_04537	266	297	365	512	563	491	309.333	522	1.6875	0.00420185	0.754888
Bovatus_03424	43	38	56	88	105	86	45.6667	93	2.0365	0.00421706	1.02609
Bovatus_02446	86	58	62	137	126	120	68.6667	127.667	1.85922	0.00422151	0.8947
Bovatus_04076	43	48	49	29	35	31	46.6667	31.6667	0.678571	0.00423671	-0.559427
Bovatus_01527	144	145	152	130	129	133	147	130.667	0.888889	0.00424168	-0.169925
Bovatus_04498	75	86	74	107	100	107	78.3333	104.667	1.33617	0.00424366	0.418104
Bovatus_02904	29	39	34	68	66	55	34	63	1.85294	0.00428842	0.889817
Bovatus_00125	60	58	64	47	50	45	60.6667	47.3333	0.78022	0.00430039	-0.358048
Bovatus_01054	19	16	14	28	25	29	16.3333	27.3333	1.67347	0.00430299	0.742842
Bovatus_03704	8	9	13	23	22	19	10	21.3333	2.13333	0.00431021	1.09311
Bovatus_00832	32	37	30	109	85	77	33	90.3333	2.73737	0.00431818	1.45279
Bovatus_00850	113	125	144	209	186	189	127.333	194.667	1.5288	0.00432254	0.612396
Bovatus_04330	1	2	1	5	7	5	1.33333	5.66667	4.25	0.00435682	2.08746
Bovatus_03935	987	1129	1241	1526	1648	1609	1119	1594.33	1.42478	0.00436963	0.510743
Bovatus_03534	1272	1044	954	1736	1612	1686	1090	1678	1.53945	0.00437564	0.622415
Bovatus_00762	47	50	30	84	77	80	42.3333	80.3333	1.89764	0.00438791	0.924205
Bovatus_03308	24	28	26	14	18	17	26	16.3333	0.628205	0.00439466	-0.670692
Bovatus_02371	548	651	512	923	1146	994	570.333	1021	1.79018	0.00442606	0.840106
Bovatus_00467	279	309	325	382	381	385	304.333	382.667	1.25739	0.00443058	0.330436
Bovatus_03502	158	188	171	112	125	112	172.333	116.333	0.675048	0.00448088	-0.566937
Bovatus_04020	127	130	130	207	178	176	129	187	1.44961	0.00450195	0.535667
Bovatus_04340	2	3	2	12	16	10	2.33333	12.6667	5.42857	0.00451665	2.44057
Bovatus_02430	32	36	35	78	65	59	34.3333	67.3333	1.96117	0.00452322	0.971711
Bovatus_00583	4	5	7	20	16	14	5.33333	16.6667	3.125	0.0045439	1.64386
Bovatus_03808	762	1016	1399	0	0	0	1059	0	0	0.00462242	#NUM!
Bovatus_03468	182	190	202	143	148	158	191.333	149.667	0.78223	0.00464789	-0.354335
Bovatus_02694	279	276	313	354	364	359	289.333	359	1.24078	0.00466629	0.311251
Bovatus_02469	49	42	42	31	29	26	44.3333	28.6667	0.646617	0.00468297	-0.629018
Bovatus_01387	90	76	83	59	54	60	83	57.6667	0.694779	0.00469237	-0.525374
Bovatus_01319	10	10	14	29	23	23	11.3333	25	2.20588	0.00472472	1.14136
Bovatus_02081	3	4	3	0	1	1	3.33333	0.666667	0.2	0.00481268	-2.32193
Bovatus_02419	7	6	4	1	0	0	5.66667	0.333333	0.0588235	0.00481268	-4.08746
Bovatus_02890	5	6	6	8	9	8	5.66667	8.33333	1.47059	0.00481268	0.556393
Bovatus_04770	12	14	14	18	20	18	13.3333	18.6667	1.4	0.00481268	0.485427
Bovatus_00116	4	4	5	1	2	2	4.33333	1.66667	0.384615	0.00481268	-1.37851
Bovatus_00236	4	3	4	6	6	7	3.66667	6.33333	1.72727	0.00481268	0.788496
Bovatus_01293	3	3	2	5	6	5	2.66667	5.33333	2	0.00481268	1
Bovatus_01546	8	7	7	5	5	4	7.33333	4.66667	0.636364	0.00481268	-0.652077
Bovatus_02534	1	2	2	5	4	4	1.66667	4.33333	2.6	0.00481268	1.37851
Bovatus_02551	15	18	24	34	37	34	19	35	1.84211	0.00481268	0.881356
Bovatus_04516	132	155	183	239	268	251	156.667	252.667	1.61277	0.00481942	0.689537
Bovatus_03500	163	181	157	115	127	123	167	121.667	0.728543	0.00484292	-0.456914
Bovatus_04943	3	3	7	12	15	13	4.33333	13.3333	3.07692	0.00489679	1.62149
Bovatus_00826	23	28	46	75	71	71	32.3333	72.3333	2.23711	0.00491006	1.16164
Bovatus_04940	22	21	24	32	37	40	22.3333	36.3333	1.62687	0.00495204	0.702095
Bovatus_03466	16	20	19	11	11	12	18.3333	11.3333	0.618182	0.00495204	-0.693897
Bovatus_04579	9	12	10	3	5	2	10.3333	3.33333	0.322581	0.00495204	-1.63227
Bovatus_04805	11	10	7	2	2	3	9.33333	2.33333	0.25	0.00495204	-2
Bovatus_01092	97	106	117	139	151	154	106.667	148	1.3875	0.0049865	0.472488
Bovatus_03706	8	10	14	23	23	20	10.6667	22	2.0625	0.00502596	1.04439
Bovatus_03240	84	78	90	57	65	60	84	60.6667	0.722222	0.0050356	-0.469485
Bovatus_02679	41	46	50	66	66	60	45.6667	64	1.40146	0.0050428	0.48693
Bovatus_00942	161	167	161	138	148	144	163	143.333	0.879346	0.00507373	-0.185498
Bovatus_01056	14	14	9	23	21	23	12.3333	22.3333	1.81081	0.0050873	0.856636
Bovatus_01066	424	433	401	343	355	366	419.333	354.667	0.845787	0.00509705	-0.241634
Bovatus_01713	130	161	143	263	243	213	144.667	239.667	1.65668	0.00512163	0.728297
Bovatus_00761	51	60	43	100	108	85	51.3333	97.6667	1.9026	0.00513816	0.92797
Bovatus_02912	19	18	23	34	33	29	20	32	1.6	0.00514029	0.678072
Bovatus_03015	86	80	92	64	63	68	86	65	0.755814	0.00516741	-0.403897
Bovatus_03733	45	44	57	80	92	77	48.6667	83	1.70548	0.00519961	0.770177
Bovatus_00955	98	116	93	171	157	146	102.333	158	1.54397	0.00520409	0.626648
Bovatus_01397	1056	1086	1077	1147	1129	1126	1073	1134	1.05685	0.00524956	0.0797706
Bovatus_00917	184	189	182	163	146	146	185	151.667	0.81982	0.00525335	-0.286621
Bovatus_00996	73	69	64	50	55	51	68.6667	52	0.757282	0.00525335	-0.401098
Bovatus_02942	14	17	24	36	34	35	18.3333	35	1.90909	0.00525335	0.932886
Bovatus_00142	268	269	286	320	350	329	274.333	333	1.21385	0.00527191	0.279592
Bovatus_00642	26	28	27	35	34	39	27	36	1.33333	0.00528862	0.415037
Bovatus_00294	5	5	6	9	10	8	5.33333	9	1.6875	0.00532813	0.754888
Bovatus_03150	9	10	7	18	15	15	8.66667	16	1.84615	0.00532813	0.884523
Bovatus_04970	9	8	7	4	4	5	8	4.33333	0.541667	0.00532813	-0.884523
Bovatus_00644	7	7	9	17	15	13	7.66667	15	1.95652	0.00532813	0.968291
Bovatus_02019	6	7	14	25	26	22	9	24.3333	2.7037	0.00533495	1.43494
Bovatus_01464	26	25	23	13	18	14	24.6667	15	0.608108	0.00539689	-0.7176
Bovatus_04255	59	50	51	32	38	31	53.3333	33.6667	0.63125	0.00540568	-0.663717
Bovatus_00911	117	150	110	274	250	212	125.667	245.333	1.95225	0.00541976	0.965141
Bovatus_00526	396	382	340	494	460	484	372.667	479.333	1.28623	0.00555397	0.363143
Bovatus_03227	180	191	197	143	160	151	189.333	151.333	0.799296	0.00556239	-0.323199
Bovatus_03297	738	804	782	626	667	657	774.667	650	0.839071	0.00561169	-0.253136
Bovatus_03594	520	517	510	390	426	449	515.667	421.667	0.817712	0.00571038	-0.290336
Bovatus_00319	69	74	77	95	98	88	73.3333	93.6667	1.27727	0.00572381	0.353067
Bovatus_03139	19	26	27	6	8	11	24	8.33333	0.347222	0.00572541	-1.52607
Bovatus_01413	188	204	205	139	158	160	199	152.333	0.765494	0.00575089	-0.385537
Bovatus_03649	2	3	5	10	9	8	3.33333	9	2.7	0.00578456	1.43296
Bovatus_03798	5	4	4	11	8	11	4.33333	10	2.30769	0.00578456	1.20645
Bovatus_02937	8	9	11	14	15	16	9.33333	15	1.60714	0.00578456	0.684498
Bovatus_02943	3	4	5	11	10	8	4	9.66667	2.41667	0.00578456	1.27302
Bovatus_00961	37	37	40	33	32	32	38	32.3333	0.850877	0.00578456	-0.232977
Bovatus_01556	177	180	165	146	139	149	174	144.667	0.831418	0.00578617	-0.266355
Bovatus_01795	82	84	77	65	70	65	81	66.6667	0.823045	0.00578794	-0.280956
Bovatus_01712	334	292	257	492	429	439	294.333	453.333	1.5402	0.00581763	0.623121
Bovatus_01481	5	7	7	17	13	13	6.33333	14.3333	2.26316	0.00582069	1.17834
Bovatus_00906	114	122	113	98	102	97	116.333	99	0.851003	0.00583306	-0.232764
Bovatus_03342	328	369	309	227	247	231	335.333	235	0.700795	0.00585772	-0.512935
Bovatus_00658	17	15	20	31	28	26	17.3333	28.3333	1.63462	0.0058726	0.708951
Bovatus_00958	656	654	657	835	769	756	655.667	786.667	1.1998	0.00587377	0.26279
Bovatus_03339	69	77	59	36	42	39	68.3333	39	0.570732	0.00590297	-0.809115
Bovatus_00311	164	171	217	284	270	273	184	275.667	1.49819	0.00591705	0.583219
Bovatus_01595	108	124	132	164	169	157	121.333	163.333	1.34615	0.0059301	0.428843
Bovatus_04447	2	2	5	9	13	12	3	11.3333	3.77778	0.00596519	1.91754
Bovatus_01544	94	89	90	70	52	52	91	58	0.637363	0.00596534	-0.649814
Bovatus_01389	299	311	355	225	229	235	321.667	229.667	0.71399	0.00597558	-0.486025
Bovatus_04276	18	23	27	38	48	45	22.6667	43.6667	1.92647	0.0059875	0.94596
Bovatus_03453	207	210	229	179	178	170	215.333	175.667	0.815789	0.00599812	-0.293731
Bovatus_03648	6	7	15	26	29	24	9.33333	26.3333	2.82143	0.00601724	1.49643
Bovatus_02950	334	301	320	229	215	258	318.333	234	0.735079	0.00602647	-0.44403
Bovatus_04844	120	103	99	72	74	73	107.333	73	0.680124	0.00603878	-0.55613
Bovatus_02168	1	3	4	8	8	7	2.66667	7.66667	2.875	0.00607361	1.52356
Bovatus_03036	9	10	7	13	14	14	8.66667	13.6667	1.57692	0.00607361	0.657112
Bovatus_01796	352	362	353	313	325	331	355.667	323	0.908154	0.00612226	-0.138992
Bovatus_00581	2	1	3	6	8	6	2	6.66667	3.33333	0.00612226	1.73697
Bovatus_00589	8	6	8	13	12	11	7.33333	12	1.63636	0.00612226	0.710493
Bovatus_01025	13	14	15	25	25	20	14	23.3333	1.66667	0.00612226	0.736966
Bovatus_03261	422	410	394	486	468	512	408.667	488.667	1.19576	0.00613749	0.257926
Bovatus_01361	51	53	49	60	63	67	51	63.3333	1.24183	0.0061463	0.312468
Bovatus_00139	876	909	948	1137	1059	1061	911	1085.67	1.19173	0.00614767	0.253058
Bovatus_02632	31	26	29	21	21	21	28.6667	21	0.732558	0.00618454	-0.448985
Bovatus_03650	2	3	3	9	11	7	2.66667	9	3.375	0.00621361	1.75489
Bovatus_03702	3	3	5	11	11	8	3.66667	10	2.72727	0.00621361	1.44746
Bovatus_00801	252	253	240	224	209	217	248.333	216.667	0.872483	0.00624785	-0.196801
Bovatus_03515	67	73	74	59	56	52	71.3333	55.6667	0.780374	0.00627683	-0.357763
Bovatus_00841	226	241	258	343	330	300	241.667	324.333	1.34207	0.00627987	0.424459
Bovatus_01789	167	180	180	140	152	138	175.667	143.333	0.815939	0.00628502	-0.293466
Bovatus_02721	55	58	48	39	34	36	53.6667	36.3333	0.677019	0.00628524	-0.562733
Bovatus_01201	143	152	104	55	53	58	133	55.3333	0.41604	0.00631053	-1.26521
Bovatus_02421	25	20	14	3	3	3	19.6667	3	0.152542	0.00633411	-2.71272
Bovatus_00191	34	32	30	26	23	23	32	24	0.75	0.00635226	-0.415037
Bovatus_03520	295	282	276	229	243	250	284.333	240.667	0.846424	0.0063584	-0.240547
Bovatus_04871	140	136	152	173	180	168	142.667	173.667	1.21729	0.00641254	0.283673
Bovatus_03069	25	20	21	34	30	32	22	32	1.45455	0.00641724	0.540568
Bovatus_00738	249	190	182	476	419	357	207	417.333	2.0161	0.00645241	1.01157
Bovatus_01890	44	45	45	64	65	55	44.6667	61.3333	1.37313	0.00645896	0.457473
Bovatus_03299	22	24	22	14	17	12	22.6667	14.3333	0.632353	0.00645896	-0.661198
Bovatus_01263	78	77	78	69	61	61	77.6667	63.6667	0.819742	0.00647402	-0.286757
Bovatus_01059	13	8	10	20	18	22	10.3333	20	1.93548	0.00647804	0.952694
Bovatus_00708	61	60	38	94	91	92	53	92.3333	1.74214	0.00649492	0.800859
Bovatus_00912	13	13	13	17	15	16	13	16	1.23077	0.00653338	0.29956
Bovatus_01600	5	4	3	1	1	1	4	1	0.25	0.00653338	-2
Bovatus_02136	2	2	2	5	6	4	2	5	2.5	0.00653338	1.32193
Bovatus_03051	16	20	18	12	12	12	18	12	0.666667	0.00653338	-0.584963
Bovatus_04428	3	2	4	6	6	6	3	6	2	0.00653338	1
Bovatus_04429	6	8	10	14	14	14	8	14	1.75	0.00653338	0.807355
Bovatus_04661	8	8	5	2	1	0	7	1	0.142857	0.00653338	-2.80735
Bovatus_04448	3	4	7	12	17	17	4.66667	15.3333	3.28571	0.00655615	1.71621
Bovatus_01085	447	400	423	338	343	358	423.333	346.333	0.81811	0.00656682	-0.289633
Bovatus_04495	42	39	36	29	29	25	39	27.6667	0.709402	0.00658385	-0.495325
Bovatus_00361	71	54	41	154	115	124	55.3333	131	2.36747	0.00666527	1.24335
Bovatus_03307	56	71	59	33	35	40	62	36	0.580645	0.00667184	-0.784271
Bovatus_02447	66	91	128	193	212	185	95	196.667	2.07018	0.00670547	1.04975
Bovatus_01493	8	8	9	30	19	26	8.33333	25	3	0.00671142	1.58496
Bovatus_03849	62	60	66	76	72	73	62.6667	73.6667	1.17553	0.00672707	0.233314
Bovatus_00318	106	118	135	164	161	166	119.667	163.667	1.36769	0.00672707	0.451739
Bovatus_01401	143	151	128	98	106	106	140.667	103.333	0.734597	0.00674555	-0.444975
Bovatus_01215	7	7	6	14	17	12	6.66667	14.3333	2.15	0.0067774	1.10434
Bovatus_03421	8	7	11	15	18	16	8.66667	16.3333	1.88462	0.0067774	0.91427
Bovatus_03523	138	124	105	66	73	75	122.333	71.3333	0.583106	0.00684528	-0.778169
Bovatus_03306	66	57	58	44	46	46	60.3333	45.3333	0.751381	0.00684693	-0.412383
Bovatus_01310	497	574	688	878	925	860	586.333	887.667	1.51393	0.00684991	0.598297
Bovatus_04316	282	309	355	210	206	196	315.333	204	0.646934	0.00685014	-0.628309
Bovatus_03180	3	5	9	14	16	16	5.66667	15.3333	2.70588	0.00685502	1.4361
Bovatus_02143	576	677	816	1044	1085	1034	689.667	1054.33	1.52876	0.00691198	0.61236
Bovatus_02238	302	288	338	393	380	392	309.333	388.333	1.25539	0.00694521	0.328133
Bovatus_02741	56	65	64	42	48	43	61.6667	44.3333	0.718919	0.00698737	-0.476099
Bovatus_00323	319	351	343	282	289	290	337.667	287	0.849951	0.00699275	-0.234549
Bovatus_01676	176	167	175	155	157	159	172.667	157	0.909266	0.00699299	-0.137225
Bovatus_04971	14	10	11	4	6	4	11.6667	4.66667	0.4	0.00701554	-1.32193
Bovatus_03407	200	193	207	133	152	164	200	149.667	0.748333	0.00703043	-0.418247
Bovatus_01442	214	206	235	172	171	177	218.333	173.333	0.793893	0.00704126	-0.332983
Bovatus_01782	320	384	608	868	922	878	437.333	889.333	2.03354	0.00705126	1.02399
Bovatus_02319	86	83	115	163	184	151	94.6667	166	1.75352	0.00707649	0.810255
Bovatus_04593	44	45	57	69	72	70	48.6667	70.3333	1.44521	0.0071023	0.531275
Bovatus_00803	116	124	160	198	207	205	133.333	203.333	1.525	0.0071258	0.608809
Bovatus_04919	74	71	63	97	89	88	69.3333	91.3333	1.31731	0.00717064	0.397592
Bovatus_02235	15	17	19	31	27	25	17	27.6667	1.62745	0.00718233	0.702614
Bovatus_03232	37	35	30	24	23	23	34	23.3333	0.686275	0.00718233	-0.543142
Bovatus_03777	13	8	10	19	24	20	10.3333	21	2.03226	0.00718233	1.02308
Bovatus_01470	34	31	31	27	26	27	32	26.6667	0.833333	0.00718233	-0.263034
Bovatus_03811	198	243	333	516	548	451	258	505	1.95736	0.00721533	0.968912
Bovatus_03136	40	42	51	28	27	26	44.3333	27	0.609023	0.0072276	-0.715432
Bovatus_01866	26	27	26	47	40	37	26.3333	41.3333	1.56962	0.00732754	0.650416
Bovatus_03623	110	91	119	62	66	66	106.667	64.6667	0.60625	0.00736482	-0.722015
Bovatus_00856	222	240	220	198	191	190	227.333	193	0.848974	0.00738581	-0.236208
Bovatus_03052	20	20	15	8	10	10	18.3333	9.33333	0.509091	0.00741787	-0.974005
Bovatus_03553	20	19	24	41	52	38	21	43.6667	2.07937	0.00742179	1.05614
Bovatus_04384	38	33	47	60	59	62	39.3333	60.3333	1.5339	0.00742711	0.617203
Bovatus_02550	8	12	17	38	45	30	12.3333	37.6667	3.05405	0.00743089	1.61073
Bovatus_00984	92	100	92	80	82	81	94.6667	81	0.855634	0.0074432	-0.224935
Bovatus_00230	20	21	19	31	31	39	20	33.6667	1.68333	0.0074432	0.751321
Bovatus_00848	97	100	100	165	159	131	99	151.667	1.53199	0.00746975	0.615404
Bovatus_00265	110	117	121	89	95	99	116	94.3333	0.813218	0.00749043	-0.298285
Bovatus_01190	2	1	2	0	0	0	1.66667	0	0	0.00749043	#NUM!
Bovatus_02522	2	2	1	0	0	0	1.66667	0	0	0.00749043	#NUM!
Bovatus_02821	2	2	1	0	0	0	1.66667	0	0	0.00749043	#NUM!
Bovatus_03070	1	2	1	3	3	3	1.33333	3	2.25	0.00749043	1.16993
Bovatus_04339	0	0	0	2	2	1	0	1.66667	#DIV/0!	0.00749043	#DIV/0!
Bovatus_04378	1	1	2	3	3	3	1.33333	3	2.25	0.00749043	1.16993
Bovatus_01256	2	2	2	0	1	0	2	0.333333	0.166667	0.00749043	-2.58496
Bovatus_01257	7	8	6	3	4	4	7	3.66667	0.52381	0.00749043	-0.932886
Bovatus_01620	5	4	5	3	3	3	4.66667	3	0.642857	0.00749043	-0.63743
Bovatus_01842	7	8	8	6	6	6	7.66667	6	0.782609	0.00749043	-0.353637
Bovatus_01970	7	5	6	2	3	3	6	2.66667	0.444444	0.00749043	-1.16993
Bovatus_02170	1	0	1	5	3	4	0.666667	4	6	0.00749043	2.58496
Bovatus_02435	5	6	10	14	16	16	7	15.3333	2.19048	0.00749043	1.13124
Bovatus_03152	3	3	2	7	6	5	2.66667	6	2.25	0.00749043	1.16993
Bovatus_03401	6	4	5	1	2	2	5	1.66667	0.333333	0.00749043	-1.58496
Bovatus_03443	12	10	12	8	8	8	11.3333	8	0.705882	0.00749043	-0.5025
Bovatus_03725	1	2	2	5	6	4	1.66667	5	3	0.00749043	1.58496
Bovatus_03740	1	2	2	5	4	6	1.66667	5	3	0.00749043	1.58496
Bovatus_00093	3	3	2	1	1	1	2.66667	1	0.375	0.00749043	-1.41504
Bovatus_00555	4	4	3	2	2	2	3.66667	2	0.545455	0.00749043	-0.874469
Bovatus_01745	15	11	10	19	21	21	12	20.3333	1.69444	0.00749043	0.760812
Bovatus_03104	3	2	3	1	1	1	2.66667	1	0.375	0.00749043	-1.41504
Bovatus_03477	3	4	5	8	7	7	4	7.33333	1.83333	0.00749043	0.874469
Bovatus_03726	1	1	1	2	3	3	1	2.66667	2.66667	0.00749043	1.41504
Bovatus_04259	1282	1207	1304	1085	1096	1129	1264.33	1103.33	0.87266	0.00749106	-0.196508
Bovatus_03324	1045	1128	1176	885	939	904	1116.33	909.333	0.814572	0.00749246	-0.295887
Bovatus_03805	310	370	589	0	0	0	423	0	0	0.00754946	#NUM!
Bovatus_04744	142	173	221	329	323	285	178.667	312.333	1.74813	0.00755017	0.805816
Bovatus_03954	94	103	104	83	76	83	100.333	80.6667	0.803987	0.00756287	-0.314756
Bovatus_02707	3	4	4	8	10	7	3.66667	8.33333	2.27273	0.0077626	1.18442
Bovatus_00302	6	5	6	12	10	9	5.66667	10.3333	1.82353	0.0077626	0.866733
Bovatus_01631	12	13	12	6	9	8	12.3333	7.66667	0.621622	0.0077626	-0.685891
Bovatus_04099	5	4	5	2	2	3	4.66667	2.33333	0.5	0.0077626	-1
Bovatus_02520	3	3	2	0	0	1	2.66667	0.333333	0.125	0.0077626	-3
Bovatus_03713	3	3	2	0	1	0	2.66667	0.333333	0.125	0.0077626	-3
Bovatus_04336	0	1	1	7	5	4	0.666667	5.33333	8	0.0077626	3
Bovatus_04611	1	3	4	7	8	7	2.66667	7.33333	2.75	0.0077626	1.45943
Bovatus_02604	13	14	14	12	11	11	13.6667	11.3333	0.829268	0.0077626	-0.270089
Bovatus_00185	17	15	26	42	42	35	19.3333	39.6667	2.05172	0.00777365	1.03684
Bovatus_01347	51	55	55	121	98	88	53.6667	102.333	1.90683	0.00784082	0.931178
Bovatus_03762	2727	2907	2709	1950	2073	2347	2781	2123.33	0.763514	0.00784761	-0.389273
Bovatus_00977	111	109	104	134	123	137	108	131.333	1.21605	0.00790002	0.282202
Bovatus_03380	167	155	153	113	115	133	158.333	120.333	0.76	0.00790643	-0.395929
Bovatus_03577	8	7	7	5	3	3	7.33333	3.66667	0.5	0.00793309	-1
Bovatus_04251	7	7	6	9	11	11	6.66667	10.3333	1.55	0.00793309	0.632268
Bovatus_00569	4	4	3	8	8	6	3.66667	7.33333	2	0.00793309	1
Bovatus_01472	7	7	5	3	2	3	6.33333	2.66667	0.421053	0.00793309	-1.24793
Bovatus_01612	33	27	27	20	17	17	29	18	0.62069	0.00793309	-0.688056
Bovatus_02899	1	2	2	6	6	4	1.66667	5.33333	3.2	0.00793309	1.67807
Bovatus_02657	4	4	4	10	8	7	4	8.33333	2.08333	0.0079662	1.05889
Bovatus_03388	12	10	10	16	14	15	10.6667	15	1.40625	0.0079662	0.491853
Bovatus_04452	7	8	12	16	19	18	9	17.6667	1.96296	0.0079662	0.973033
Bovatus_04865	10	10	12	15	16	14	10.6667	15	1.40625	0.0079662	0.491853
Bovatus_02519	5	7	6	1	1	3	6	1.66667	0.277778	0.0079662	-1.848
Bovatus_03917	5	5	7	9	10	11	5.66667	10	1.76471	0.0079662	0.819428
Bovatus_04450	1	2	3	5	7	7	2	6.33333	3.16667	0.0079662	1.66297
Bovatus_00123	23	21	22	17	17	19	22	17.6667	0.80303	0.0079662	-0.316474
Bovatus_01526	143	153	156	127	133	127	150.667	129	0.856195	0.0079662	-0.223989
Bovatus_02701	229	198	232	300	274	310	219.667	294.667	1.34143	0.0079803	0.423768
Bovatus_01307	263	278	372	475	466	477	304.333	472.667	1.55312	0.0079806	0.635171
Bovatus_00565	99	101	90	74	78	66	96.6667	72.6667	0.751724	0.00798439	-0.411725
Bovatus_01815	5075	5840	6662	8037	8143	8172	5859	8117.33	1.38545	0.00799339	0.470351
Bovatus_00542	175	180	182	161	147	143	179	150.333	0.839851	0.00799631	-0.251795
Bovatus_02629	21	24	24	13	16	17	23	15.3333	0.666667	0.00802312	-0.584963
Bovatus_01130	31	28	29	38	35	40	29.3333	37.6667	1.28409	0.00802723	0.360747
Bovatus_01830	8	9	7	12	11	13	8	12	1.5	0.00804989	0.584963
Bovatus_03349	5	6	7	3	2	1	6	2	0.333333	0.00804989	-1.58496
Bovatus_00846	102	108	81	163	144	141	97	149.333	1.53952	0.00809075	0.62248
Bovatus_03593	222	231	240	158	192	179	231	176.333	0.763348	0.00811744	-0.389588
Bovatus_03353	22	18	16	35	28	33	18.6667	32	1.71429	0.00812086	0.777608
Bovatus_04942	8	13	16	23	28	28	12.3333	26.3333	2.13514	0.0081465	1.09433
Bovatus_00349	362	385	355	307	313	326	367.333	315.333	0.858439	0.00816198	-0.220212
Bovatus_04743	56	55	43	76	77	70	51.3333	74.3333	1.44805	0.00816628	0.534113
Bovatus_00752	129	134	117	102	101	103	126.667	102	0.805263	0.00828925	-0.312468
Bovatus_02035	1470	1673	1846	2151	2298	2242	1663	2230.33	1.34115	0.00829423	0.423471
Bovatus_01975	33	37	38	23	28	22	36	24.3333	0.675926	0.00831755	-0.565063
Bovatus_03435	233	235	188	138	150	134	218.667	140.667	0.643293	0.0083343	-0.636453
Bovatus_03824	34	38	38	44	43	43	36.6667	43.3333	1.18182	0.00833512	0.241008
Bovatus_03315	64	75	82	102	104	97	73.6667	101	1.37104	0.0083469	0.455271
Bovatus_01576	66	76	86	43	46	50	76	46.3333	0.609649	0.00835067	-0.713949
Bovatus_01202	40	46	31	17	19	17	39	17.6667	0.452991	0.00841261	-1.14244
Bovatus_02643	1244	1389	1500	1714	1753	1761	1377.67	1742.67	1.26494	0.00844437	0.33907
Bovatus_04654	69	76	106	141	140	136	83.6667	139	1.66135	0.00844626	0.73236
Bovatus_02357	802	663	569	347	336	364	678	349	0.514749	0.00848332	-0.958058
Bovatus_00278	697	797	788	968	962	903	760.667	944.333	1.24145	0.00850473	0.312032
Bovatus_03026	75	72	41	10	12	8	62.6667	10	0.159574	0.00852951	-2.6477
Bovatus_03546	65	69	89	122	134	111	74.3333	122.333	1.64574	0.00853061	0.718736
Bovatus_03141	17	23	25	8	11	9	21.6667	9.33333	0.430769	0.00854171	-1.21501
Bovatus_01154	144	166	152	202	192	185	154	193	1.25325	0.00856821	0.32567
Bovatus_04769	16	17	17	25	22	21	16.6667	22.6667	1.36	0.00858092	0.443607
Bovatus_01834	139	127	134	164	152	167	133.333	161	1.2075	0.00859745	0.272023
Bovatus_04734	46	46	46	33	35	40	46	36	0.782609	0.00862393	-0.353637
Bovatus_01090	1902	1830	1851	1698	1556	1652	1861	1635.33	0.878739	0.00862399	-0.186493
Bovatus_01219	198	188	177	232	217	222	187.667	223.667	1.19183	0.00864068	0.253178
Bovatus_00321	417	449	466	344	371	372	444	362.333	0.816066	0.00869908	-0.293242
Bovatus_04759	114	127	129	99	92	101	123.333	97.3333	0.789189	0.00875957	-0.341557
Bovatus_00275	72	74	81	90	89	88	75.6667	89	1.17621	0.00876966	0.234147
Bovatus_03408	226	240	240	198	212	207	235.333	205.667	0.873938	0.00878987	-0.194398
Bovatus_03803	360	479	732	0	0	0	523.667	0	0	0.00881237	#NUM!
Bovatus_02939	17	13	20	32	33	43	16.6667	36	2.16	0.00885584	1.11103
Bovatus_00271	375	418	411	339	331	312	401.333	327.333	0.815615	0.00889687	-0.29404
Bovatus_03532	145	154	157	107	129	114	152	116.667	0.767544	0.0089082	-0.381679
Bovatus_01936	74	81	87	121	110	103	80.6667	111.333	1.38017	0.00892349	0.464841
Bovatus_03807	733	1027	1521	0	0	0	1093.67	0	0	0.00892464	#NUM!
Bovatus_04320	140	155	180	99	107	97	158.333	101	0.637895	0.00894459	-0.64861
Bovatus_04022	57	64	72	140	125	101	64.3333	122	1.89637	0.00901238	0.923243
Bovatus_02274	94	97	116	135	156	157	102.333	149.333	1.45928	0.00912878	0.54526
Bovatus_00685	86	78	78	58	56	67	80.6667	60.3333	0.747934	0.0091694	-0.419017
Bovatus_00346	93	90	101	76	75	65	94.6667	72	0.760563	0.00920589	-0.39486
Bovatus_03522	38	31	31	22	21	23	33.3333	22	0.66	0.00920589	-0.599462
Bovatus_00067	7	5	3	10	11	11	5	10.6667	2.13333	0.00920589	1.09311
Bovatus_04582	362	451	413	270	298	272	408.667	280	0.685155	0.00923647	-0.545498
Bovatus_01304	275	295	294	323	333	349	288	335	1.16319	0.00925439	0.218092
Bovatus_03429	112	108	88	64	68	69	102.667	67	0.652597	0.0092681	-0.615735
Bovatus_00290	19	18	27	45	42	35	21.3333	40.6667	1.90625	0.00927795	0.930737
Bovatus_01732	67	71	84	109	111	97	74	105.667	1.42793	0.00932604	0.513923
Bovatus_02298	48	49	46	39	40	43	47.6667	40.6667	0.853147	0.00933785	-0.229134
Bovatus_04857	58	69	70	82	87	87	65.6667	85.3333	1.29949	0.00935141	0.377948
Bovatus_03529	165	155	163	135	140	146	161	140.333	0.871636	0.00940035	-0.198203
Bovatus_00688	219	189	193	128	143	156	200.333	142.333	0.710483	0.00947969	-0.493129
Bovatus_01323	6	6	13	21	19	19	8.33333	19.6667	2.36	0.00951648	1.23879
Bovatus_00940	227	228	234	292	265	264	229.667	273.667	1.19158	0.0095403	0.252878
Bovatus_04191	193	222	276	337	389	365	230.333	363.667	1.57887	0.00956021	0.658893
Bovatus_00468	744	843	865	1026	1095	994	817.333	1038.33	1.27039	0.00976635	0.345273
Bovatus_01075	109	92	109	70	63	78	103.333	70.3333	0.680645	0.00983694	-0.555025
Bovatus_03904	1628	1575	1704	1930	2049	2225	1635.67	2068	1.26432	0.00985529	0.338357
Bovatus_01210	22	18	14	8	7	6	18	7	0.388889	0.00987424	-1.36257
Bovatus_02807	3298	3090	3120	2346	2530	2757	3169.33	2544.33	0.802798	0.00991938	-0.316892
Bovatus_02067	97	90	70	46	48	50	85.6667	48	0.560311	0.0099604	-0.8357
Bovatus_02431	20	28	42	70	78	59	30	69	2.3	0.00997913	1.20163
Bovatus_04278	57	71	87	116	117	108	71.6667	113.667	1.58605	0.0100012	0.665435
Bovatus_00113	886	728	582	1470	1149	1348	732	1322.33	1.80647	0.0100175	0.85317
Bovatus_01081	150	145	136	174	162	174	143.667	170	1.18329	0.0100342	0.242809
Bovatus_02634	60	73	76	148	132	107	69.6667	129	1.85167	0.0100384	0.888831
Bovatus_02137	2	2	3	5	8	7	2.33333	6.66667	2.85714	0.0100597	1.51457
Bovatus_02750	6	6	7	11	12	9	6.33333	10.6667	1.68421	0.0100597	0.752072
Bovatus_01781	50	56	73	93	105	92	59.6667	96.6667	1.62011	0.0100824	0.696093
Bovatus_02439	21	19	23	28	29	26	21	27.6667	1.31746	0.0101197	0.39776
Bovatus_01651	396	413	411	356	338	372	406.667	355.333	0.87377	0.0101273	-0.194674
Bovatus_02231	91	89	114	133	140	135	98	136	1.38776	0.0101393	0.472753
Bovatus_03196	8	8	15	21	21	21	10.3333	21	2.03226	0.0102497	1.02308
Bovatus_04098	105	105	77	46	53	55	95.6667	51.3333	0.536585	0.0103453	-0.89812
Bovatus_03420	21	25	32	49	49	40	26	46	1.76923	0.0104288	0.823122
Bovatus_03392	49	59	45	30	32	33	51	31.6667	0.620915	0.0104739	-0.687532
Bovatus_02627	17	15	12	3	5	8	14.6667	5.33333	0.363636	0.0104796	-1.45943
Bovatus_00802	150	137	153	112	124	121	146.667	119	0.811364	0.0104847	-0.301579
Bovatus_01852	53	56	35	280	198	159	48	212.333	4.42361	0.0105558	2.14522
Bovatus_02318	23	23	31	42	44	37	25.6667	41	1.5974	0.0105571	0.675728
Bovatus_03735	17	11	10	23	23	22	12.6667	22.6667	1.78947	0.0106366	0.839535
Bovatus_02902	47	56	53	63	69	69	52	67	1.28846	0.0106366	0.365649
Bovatus_04031	1	3	3	7	9	6	2.33333	7.33333	3.14286	0.0106366	1.65208
Bovatus_02960	32	25	28	18	17	20	28.3333	18.3333	0.647059	0.0106366	-0.628031
Bovatus_01767	310	350	339	405	390	385	333	393.333	1.18118	0.0106865	0.24023
Bovatus_03514	25	24	27	20	15	18	25.3333	17.6667	0.697368	0.0107345	-0.520007
Bovatus_00969	62	62	60	47	45	54	61.3333	48.6667	0.793478	0.0107419	-0.333737
Bovatus_01771	1017	1081	1208	1398	1422	1585	1102	1468.33	1.33243	0.0107493	0.414055
Bovatus_00014	115	102	121	86	89	86	112.667	87	0.772189	0.0107723	-0.372973
Bovatus_00608	63	66	66	56	53	59	65	56	0.861538	0.0108226	-0.215013
Bovatus_03321	41	42	20	1	3	2	34.3333	2	0.0582524	0.0108771	-4.10154
Bovatus_00138	124	128	130	113	101	96	127.333	103.333	0.811518	0.0108955	-0.301304
Bovatus_03351	700	612	615	460	461	524	642.333	481.667	0.74987	0.0109026	-0.415287
Bovatus_01477	97	117	150	197	196	185	121.333	192.667	1.58791	0.0109918	0.667131
Bovatus_03691	19	20	37	50	54	52	25.3333	52	2.05263	0.0109971	1.03747
Bovatus_00767	18	18	20	15	16	15	18.6667	15.3333	0.821429	0.0110565	-0.283793
Bovatus_03068	2	2	3	5	7	5	2.33333	5.66667	2.42857	0.0110565	1.28011
Bovatus_04992	9	9	11	7	6	6	9.66667	6.33333	0.655172	0.0110565	-0.610053
Bovatus_01073	83	87	82	104	98	94	84	98.6667	1.1746	0.0110958	0.232173
Bovatus_02217	161	182	223	281	276	263	188.667	273.333	1.44876	0.0111521	0.534822
Bovatus_01138	1355	1357	1450	1228	1211	1261	1387.33	1233.33	0.888996	0.0112456	-0.169752
Bovatus_04587	292	271	278	249	245	228	280.333	240.667	0.858502	0.0112707	-0.220107
Bovatus_03497	174	138	151	112	97	91	154.333	100	0.647948	0.0113376	-0.62605
Bovatus_01209	79	80	53	34	30	28	70.6667	30.6667	0.433962	0.0113483	-1.20436
Bovatus_03046	14	12	16	9	8	9	14	8.66667	0.619048	0.011355	-0.691878
Bovatus_01993	7	6	3	0	0	0	5.33333	0	0	0.011355	#NUM!
Bovatus_02445	4	4	7	11	11	9	5	10.3333	2.06667	0.011355	1.04731
Bovatus_03589	14	14	11	9	7	7	13	7.66667	0.589744	0.011355	-0.76184
Bovatus_02512	115	149	220	324	322	284	161.333	310	1.92149	0.0114203	0.942224
Bovatus_01679	870	965	940	1093	1076	1039	925	1069.33	1.15604	0.0114392	0.209186
Bovatus_04069	48	45	43	33	38	37	45.3333	36	0.794118	0.0114469	-0.332575
Bovatus_00571	2	1	3	8	7	5	2	6.66667	3.33333	0.0114469	1.73697
Bovatus_01702	3	4	6	10	9	8	4.33333	9	2.07692	0.0114469	1.05445
Bovatus_00219	20	15	16	24	26	29	17	26.3333	1.54902	0.0114469	0.631355
Bovatus_01144	8	9	7	14	11	13	8	12.6667	1.58333	0.0114469	0.662965
Bovatus_01060	36	30	28	65	47	60	31.3333	57.3333	1.82979	0.0114844	0.871676
Bovatus_04931	93	83	78	148	120	121	84.6667	129.667	1.5315	0.0114924	0.614942
Bovatus_00726	287	269	272	247	246	254	276	249	0.902174	0.0115206	-0.148523
Bovatus_00742	611	584	527	697	674	692	574	687.667	1.19803	0.0115241	0.260659
Bovatus_02626	54	53	59	47	41	40	55.3333	42.6667	0.771084	0.011534	-0.375039
Bovatus_00121	35	32	39	22	24	27	35.3333	24.3333	0.688679	0.0116023	-0.538096
Bovatus_00130	202	223	214	189	178	180	213	182.333	0.856025	0.0116367	-0.224275
Bovatus_03317	94	107	118	139	146	135	106.333	140	1.31661	0.0116566	0.396833
Bovatus_01205	239	255	164	90	96	100	219.333	95.3333	0.43465	0.0117166	-1.20207
Bovatus_02225	324	277	172	66	57	58	257.667	60.3333	0.234153	0.0118458	-2.09448
Bovatus_01783	277	375	525	814	808	675	392.333	765.667	1.95157	0.0118564	0.964637
Bovatus_03129	81	93	93	63	69	72	89	68	0.764045	0.011886	-0.388271
Bovatus_00484	391	365	355	327	299	306	370.333	310.667	0.838884	0.0119095	-0.253457
Bovatus_00180	513	577	572	641	656	642	554	646.333	1.16667	0.0119382	0.222392
Bovatus_04354	95	110	182	247	275	242	129	254.667	1.97416	0.0119557	0.981239
Bovatus_03138	34	40	50	11	22	17	41.3333	16.6667	0.403226	0.0119861	-1.31034
Bovatus_04653	61	50	33	13	13	11	48	12.3333	0.256944	0.0120186	-1.96047
Bovatus_01288	13	10	18	28	29	23	13.6667	26.6667	1.95122	0.012059	0.964376
Bovatus_01108	40	47	38	53	57	54	41.6667	54.6667	1.312	0.012059	0.391768
Bovatus_00604	9	6	7	12	17	16	7.33333	15	2.04545	0.0121897	1.03242
Bovatus_03393	122	139	129	86	104	102	130	97.3333	0.748718	0.0122986	-0.417506
Bovatus_03423	8	7	9	12	15	12	8	13	1.625	0.0123485	0.70044
Bovatus_04453	5	5	5	12	8	10	5	10	2	0.0123485	1
Bovatus_00876	234	242	221	196	208	192	232.333	198.667	0.855093	0.0123851	-0.225846
Bovatus_00931	292	277	260	444	376	361	276.333	393.667	1.42461	0.0124435	0.510565
Bovatus_02668	34	38	35	26	30	29	35.6667	28.3333	0.794393	0.012501	-0.332076
Bovatus_03551	604	524	482	323	335	399	536.667	352.333	0.656522	0.0126363	-0.607085
Bovatus_03075	15	21	24	34	38	31	20	34.3333	1.71667	0.0126456	0.77961
Bovatus_03503	256	274	287	215	237	222	272.333	224.667	0.824969	0.0126466	-0.277587
Bovatus_03787	34	46	49	22	20	25	43	22.3333	0.51938	0.0126564	-0.945138
Bovatus_00313	19	23	38	49	58	55	26.6667	54	2.025	0.012666	1.01792
Bovatus_03140	21	26	34	10	11	11	27	10.6667	0.395062	0.0126698	-1.33985
Bovatus_02024	36	47	39	22	28	24	40.6667	24.6667	0.606557	0.0127134	-0.721284
Bovatus_01368	28	34	31	24	23	21	31	22.6667	0.731183	0.0127718	-0.451696
Bovatus_04955	17	13	18	22	23	24	16	23	1.4375	0.0127805	0.523562
Bovatus_03302	1408	1318	1326	1736	1577	1862	1350.67	1725	1.27715	0.0127812	0.352925
Bovatus_01869	37	31	36	51	43	49	34.6667	47.6667	1.375	0.0128394	0.459432
Bovatus_03797	3	3	4	7	11	8	3.33333	8.66667	2.6	0.0128867	1.37851
Bovatus_00900	24	23	19	16	15	15	22	15.3333	0.69697	0.0130119	-0.520832
Bovatus_02427	24821	20974	17994	13542	12348	11759	21263	12549.7	0.590211	0.0130344	-0.760696
Bovatus_00566	153	143	139	127	117	125	145	123	0.848276	0.0130507	-0.237395
Bovatus_00186	7	7	11	15	22	19	8.33333	18.6667	2.24	0.0130726	1.1635
Bovatus_00092	23	23	26	30	28	31	24	29.6667	1.23611	0.0131581	0.305808
Bovatus_04733	11	7	8	3	2	4	8.66667	3	0.346154	0.0131581	-1.53051
Bovatus_01485	30	28	25	22	21	21	27.6667	21.3333	0.771084	0.0131735	-0.375039
Bovatus_00293	4	5	7	14	11	10	5.33333	11.6667	2.1875	0.0131735	1.12928
Bovatus_00849	119	125	139	218	184	172	127.667	191.333	1.49869	0.0132055	0.583706
Bovatus_01901	256	235	211	294	284	301	234	293	1.25214	0.0132292	0.324392
Bovatus_00556	8	7	10	4	4	5	8.33333	4.33333	0.52	0.0132356	-0.943416
Bovatus_04515	4	5	4	10	7	8	4.33333	8.33333	1.92308	0.0132356	0.943416
Bovatus_00187	8	9	9	14	21	21	8.66667	18.6667	2.15385	0.0132356	1.10692
Bovatus_00781	6	6	7	4	4	5	6.33333	4.33333	0.684211	0.0132356	-0.547488
Bovatus_01026	0	1	1	3	3	2	0.666667	2.66667	4	0.0132356	2
Bovatus_02631	2	3	2	1	0	0	2.33333	0.333333	0.142857	0.0132356	-2.80735
Bovatus_03111	1	2	1	3	4	3	1.33333	3.33333	2.5	0.0132356	1.32193
Bovatus_03128	15	14	15	13	12	13	14.6667	12.6667	0.863636	0.0132356	-0.211504
Bovatus_03863	3	4	3	2	1	1	3.33333	1.33333	0.4	0.0132356	-1.32193
Bovatus_04030	2	2	5	10	10	7	3	9	3	0.0132356	1.58496
Bovatus_04070	37	37	36	33	31	34	36.6667	32.6667	0.890909	0.0132356	-0.16665
Bovatus_04788	2	1	1	3	3	4	1.33333	3.33333	2.5	0.0132356	1.32193
Bovatus_04843	6	6	4	0	2	2	5.33333	1.33333	0.25	0.0132356	-2
Bovatus_01809	3	2	2	4	4	5	2.33333	4.33333	1.85714	0.0132356	0.893085
Bovatus_02529	3	5	6	9	9	8	4.66667	8.66667	1.85714	0.0132356	0.893085
Bovatus_03334	4	4	5	3	2	2	4.33333	2.33333	0.538462	0.0132356	-0.893085
Bovatus_03416	5	5	7	11	9	9	5.66667	9.66667	1.70588	0.0132356	0.770518
Bovatus_04482	4	3	3	6	5	5	3.33333	5.33333	1.6	0.0132356	0.678072
Bovatus_03373	45	42	41	24	34	30	42.6667	29.3333	0.6875	0.0132636	-0.540568
Bovatus_00611	15	10	12	25	20	20	12.3333	21.6667	1.75676	0.0134651	0.812914
Bovatus_02018	2	2	4	9	7	6	2.66667	7.33333	2.75	0.0134651	1.45943
Bovatus_00934	565	618	506	845	757	716	563	772.667	1.37241	0.0137179	0.456711
Bovatus_03772	83	78	86	63	68	72	82.3333	67.6667	0.821862	0.0137484	-0.283031
Bovatus_00962	68	63	59	52	52	53	63.3333	52.3333	0.826316	0.0137954	-0.275235
Bovatus_01203	21	30	16	4	5	6	22.3333	5	0.223881	0.0138034	-2.1592
Bovatus_02547	5	5	12	18	22	17	7.33333	19	2.59091	0.0138813	1.37346
Bovatus_03909	89	79	99	142	133	115	89	130	1.46067	0.0139487	0.546634
Bovatus_02025	3937	4676	4196	2996	3139	3461	4269.67	3198.67	0.749161	0.0139637	-0.416653
Bovatus_04208	20	15	13	24	26	25	16	25	1.5625	0.0140745	0.643856
Bovatus_03642	32	47	67	87	113	105	48.6667	101.667	2.08904	0.0140823	1.06284
Bovatus_01245	65	70	59	53	47	48	64.6667	49.3333	0.762887	0.0140921	-0.390459
Bovatus_04929	36	38	47	57	63	73	40.3333	64.3333	1.59504	0.014101	0.673594
Bovatus_04545	1014	956	891	778	715	808	953.667	767	0.804264	0.0141408	-0.314259
Bovatus_01502	13	10	7	3	2	3	10	2.66667	0.266667	0.0141726	-1.90689
Bovatus_02443	0	1	3	5	5	5	1.33333	5	3.75	0.0141726	1.90689
Bovatus_04300	5	4	2	0	0	0	3.66667	0	0	0.0141726	#NUM!
Bovatus_04380	3	3	3	7	5	8	3	6.66667	2.22222	0.0141726	1.152
Bovatus_04659	5	4	2	0	0	0	3.66667	0	0	0.0141726	#NUM!
Bovatus_04946	2	5	7	13	13	10	4.66667	12	2.57143	0.0141726	1.36257
Bovatus_04991	12	13	10	21	20	16	11.6667	19	1.62857	0.0141726	0.703607
Bovatus_01682	40	41	31	54	53	49	37.3333	52	1.39286	0.0141726	0.478047
Bovatus_03366	12	10	10	8	7	6	10.6667	7	0.65625	0.0141726	-0.607683
Bovatus_04535	10	12	10	8	7	6	10.6667	7	0.65625	0.0141726	-0.607683
Bovatus_02720	59	54	44	35	34	31	52.3333	33.3333	0.636943	0.0141778	-0.650765
Bovatus_03218	50	50	48	34	37	43	49.3333	38	0.77027	0.0142169	-0.376563
Bovatus_00216	560	668	722	1128	1060	875	650	1021	1.57077	0.0142315	0.651471
Bovatus_01926	48	48	30	17	18	16	42	17	0.404762	0.0142891	-1.30485
Bovatus_03907	14	16	25	33	40	33	18.3333	35.3333	1.92727	0.0144158	0.946561
Bovatus_03019	42	47	53	34	33	35	47.3333	34	0.71831	0.0145449	-0.477322
Bovatus_00963	1051	992	1294	1564	1490	1734	1112.33	1596	1.43482	0.0145707	0.520871
Bovatus_02936	6	7	10	14	12	14	7.66667	13.3333	1.73913	0.0145755	0.798366
Bovatus_00112	68	67	78	93	91	84	71	89.3333	1.25822	0.0145836	0.33138
Bovatus_03347	161	134	160	118	94	104	151.667	105.333	0.694505	0.0146288	-0.525942
Bovatus_03488	196	188	198	137	168	158	194	154.333	0.795533	0.0146343	-0.330007
Bovatus_00276	428	515	526	723	679	614	489.667	672	1.37236	0.0146694	0.456661
Bovatus_00051	41	38	43	33	29	34	40.6667	32	0.786885	0.0147206	-0.345775
Bovatus_00223	11	12	12	14	17	17	11.6667	16	1.37143	0.0147206	0.455679
Bovatus_02381	14	11	14	9	8	9	13	8.66667	0.666667	0.0147206	-0.584963
Bovatus_03018	154	165	184	133	129	132	167.667	131.333	0.7833	0.0147551	-0.352363
Bovatus_03495	302	318	344	251	267	274	321.333	264	0.821577	0.0149252	-0.283533
Bovatus_00827	51	65	80	103	106	96	65.3333	101.667	1.55612	0.0149666	0.637956
Bovatus_01894	361	405	378	323	324	334	381.333	327	0.857517	0.0149706	-0.221762
Bovatus_04412	9	12	15	19	25	22	12	22	1.83333	0.0150677	0.874469
Bovatus_03927	66	66	80	88	92	91	70.6667	90.3333	1.2783	0.0150846	0.354229
Bovatus_03028	66	51	33	10	12	11	50	11	0.22	0.015088	-2.18442
Bovatus_04677	144	165	171	272	252	208	160	244	1.525	0.0151257	0.608809
Bovatus_03134	171	178	177	144	150	162	175.333	152	0.86692	0.0151536	-0.206029
Bovatus_01430	69	69	47	104	105	88	61.6667	99	1.60541	0.0152141	0.682938
Bovatus_01868	50	57	61	77	69	71	56	72.3333	1.29167	0.0152326	0.369234
Bovatus_00564	680	680	561	471	471	490	640.333	477.333	0.745445	0.015376	-0.423826
Bovatus_02185	37	34	43	22	27	27	38	25.3333	0.666667	0.0154653	-0.584963
Bovatus_03389	24	23	23	20	16	15	23.3333	17	0.728571	0.0154653	-0.456858
Bovatus_04416	5	4	5	9	14	10	4.66667	11	2.35714	0.0154653	1.23704
Bovatus_00706	69	65	43	117	91	103	59	103.667	1.75706	0.0155062	0.813165
Bovatus_03027	35	36	17	4	4	5	29.3333	4.33333	0.147727	0.015556	-2.75899
Bovatus_00882	87	77	71	95	101	104	78.3333	100	1.2766	0.0156181	0.352302
Bovatus_04323	63	69	77	44	45	55	69.6667	48	0.688995	0.0156181	-0.537434
Bovatus_00358	281	355	348	587	497	454	328	512.667	1.56301	0.0156341	0.644325
Bovatus_02719	79	76	57	39	45	42	70.6667	42	0.59434	0.0156533	-0.750641
Bovatus_04976	91	106	127	66	68	56	108	63.3333	0.58642	0.0157192	-0.769994
Bovatus_02059	38	52	44	79	70	62	44.6667	70.3333	1.57463	0.0157288	0.65501
Bovatus_00088	6	5	5	9	7	9	5.33333	8.33333	1.5625	0.0157998	0.643856
Bovatus_01505	7	7	8	11	9	11	7.33333	10.3333	1.40909	0.0157998	0.494765
Bovatus_01832	9	8	8	6	4	6	8.33333	5.33333	0.64	0.0157998	-0.643856
Bovatus_04711	4	4	2	0	0	1	3.33333	0.333333	0.1	0.0157998	-3.32193
Bovatus_04975	8	6	6	4	3	4	6.66667	3.66667	0.55	0.0157998	-0.862496
Bovatus_00765	3	3	1	6	5	5	2.33333	5.33333	2.28571	0.0157998	1.19265
Bovatus_02139	3	3	1	5	6	5	2.33333	5.33333	2.28571	0.0157998	1.19265
Bovatus_02518	5	5	3	1	1	2	4.33333	1.33333	0.307692	0.0157998	-1.70044
Bovatus_02646	24	22	25	29	32	28	23.6667	29.6667	1.25352	0.0157998	0.325986
Bovatus_02895	2	0	2	4	4	5	1.33333	4.33333	3.25	0.0157998	1.70044
Bovatus_03055	6	8	8	4	5	4	7.33333	4.33333	0.590909	0.0157998	-0.758992
Bovatus_04758	5	7	7	3	4	3	6.33333	3.33333	0.526316	0.0157998	-0.925999
Bovatus_01574	19	26	21	31	34	30	22	31.6667	1.43939	0.0158437	0.525461
Bovatus_03382	192	176	153	123	130	129	173.667	127.333	0.733205	0.0158738	-0.447711
Bovatus_00920	88	81	80	74	70	68	83	70.6667	0.851406	0.015954	-0.232081
Bovatus_00692	7	8	11	3	4	4	8.66667	3.66667	0.423077	0.016011	-1.24101
Bovatus_03639	5	6	9	12	12	11	6.66667	11.6667	1.75	0.016011	0.807355
Bovatus_02437	13	13	21	26	28	26	15.6667	26.6667	1.70213	0.0161055	0.767339
Bovatus_01100	15	11	14	7	9	8	13.3333	8	0.6	0.0161301	-0.736966
Bovatus_00002	2	2	1	3	3	3	1.66667	3	1.8	0.0161301	0.847997
Bovatus_00028	1	1	2	0	0	0	1.33333	0	0	0.0161301	#NUM!
Bovatus_00195	8	6	7	4	4	5	7	4.33333	0.619048	0.0161301	-0.691878
Bovatus_00198	2	1	1	0	0	0	1.33333	0	0	0.0161301	#NUM!
Bovatus_00222	0	0	0	1	1	2	0	1.33333	#DIV/0!	0.0161301	#DIV/0!
Bovatus_00381	1	1	0	2	2	2	0.666667	2	3	0.0161301	1.58496
Bovatus_00414	3	2	2	1	1	1	2.33333	1	0.428571	0.0161301	-1.22239
Bovatus_00447	2	2	2	0	1	1	2	0.666667	0.333333	0.0161301	-1.58496
Bovatus_00627	1	0	1	2	2	2	0.666667	2	3	0.0161301	1.58496
Bovatus_00667	4	3	3	2	2	2	3.33333	2	0.6	0.0161301	-0.736966
Bovatus_00783	2	1	1	0	0	0	1.33333	0	0	0.0161301	#NUM!
Bovatus_01436	0	0	0	2	1	1	0	1.33333	#DIV/0!	0.0161301	#DIV/0!
Bovatus_01838	1	1	2	0	0	0	1.33333	0	0	0.0161301	#NUM!
Bovatus_02104	4	2	2	0	0	0	2.66667	0	0	0.0161301	#NUM!
Bovatus_02133	3	4	4	0	1	2	3.66667	1	0.272727	0.0161301	-1.87447
Bovatus_02148	3	3	3	2	1	2	3	1.66667	0.555556	0.0161301	-0.847997
Bovatus_02299	8	7	6	5	4	4	7	4.33333	0.619048	0.0161301	-0.691878
Bovatus_02345	4	4	4	3	3	2	4	2.66667	0.666667	0.0161301	-0.584963
Bovatus_02497	7	6	8	4	4	5	7	4.33333	0.619048	0.0161301	-0.691878
Bovatus_03091	2	1	1	0	0	0	1.33333	0	0	0.0161301	#NUM!
Bovatus_03112	5	5	6	7	9	8	5.33333	8	1.5	0.0161301	0.584963
Bovatus_03155	1	0	1	2	2	2	0.666667	2	3	0.0161301	1.58496
Bovatus_03185	2	1	1	0	0	0	1.33333	0	0	0.0161301	#NUM!
Bovatus_03658	5	5	7	3	3	3	5.66667	3	0.529412	0.0161301	-0.917538
Bovatus_03711	2	2	2	1	1	0	2	0.666667	0.333333	0.0161301	-1.58496
Bovatus_04331	1	0	1	2	2	2	0.666667	2	3	0.0161301	1.58496
Bovatus_04458	3	2	2	4	5	6	2.33333	5	2.14286	0.0161301	1.09954
Bovatus_04879	2	3	4	6	6	5	3	5.66667	1.88889	0.0161301	0.917538
Bovatus_04881	10	9	8	6	6	7	9	6.33333	0.703704	0.0161301	-0.50696
Bovatus_00421	3	3	3	5	4	4	3	4.33333	1.44444	0.0161301	0.530515
Bovatus_02184	16	19	20	12	13	14	18.3333	13	0.709091	0.0161301	-0.495957
Bovatus_02573	6	6	6	5	4	5	6	4.66667	0.777778	0.0161301	-0.36257
Bovatus_03861	6	6	7	5	5	5	6.33333	5	0.789474	0.0161301	-0.341037
Bovatus_04382	5	5	4	6	6	6	4.66667	6	1.28571	0.0161301	0.36257
Bovatus_00147	163	197	189	308	271	239	183	272.667	1.48998	0.0161446	0.575295
Bovatus_00932	98	104	81	144	122	130	94.3333	132	1.39929	0.0161616	0.484698
Bovatus_02433	7	7	14	20	29	22	9.33333	23.6667	2.53571	0.0162318	1.34239
Bovatus_03806	337	495	802	0	0	0	544.667	0	0	0.0162664	#NUM!
Bovatus_04580	98	85	89	67	70	77	90.6667	71.3333	0.786765	0.0163539	-0.345996
Bovatus_01930	52	50	43	73	62	63	48.3333	66	1.36552	0.0165039	0.449448
Bovatus_00210	21	28	34	46	44	41	27.6667	43.6667	1.57831	0.0165041	0.658384
Bovatus_03656	55	66	122	165	192	160	81	172.333	2.12757	0.0165304	1.08921
Bovatus_00122	35	28	28	17	21	21	30.3333	19.6667	0.648352	0.016551	-0.625152
Bovatus_04046	1110	1208	1300	1416	1489	1583	1206	1496	1.24046	0.0165885	0.31088
Bovatus_03473	10	11	16	19	24	22	12.3333	21.6667	1.75676	0.0166805	0.812914
Bovatus_03660	48	39	51	32	31	32	46	31.6667	0.688406	0.016699	-0.538669
Bovatus_01525	230	241	245	215	223	218	238.667	218.667	0.916201	0.0167297	-0.126264
Bovatus_03025	34	42	51	60	64	63	42.3333	62.3333	1.47244	0.0167297	0.55821
Bovatus_00296	9	11	13	18	21	16	11	18.3333	1.66667	0.0167994	0.736966
Bovatus_00907	131	129	114	103	105	101	124.667	103	0.826203	0.0168396	-0.275431
Bovatus_01088	24	25	19	14	15	16	22.6667	15	0.661765	0.0168963	-0.59561
Bovatus_03703	4	4	7	11	16	11	5	12.6667	2.53333	0.0168963	1.34104
Bovatus_04304	78	75	80	92	95	85	77.6667	90.6667	1.16738	0.0169656	0.223277
Bovatus_01422	87	78	77	58	61	69	80.6667	62.6667	0.77686	0.0169833	-0.364274
Bovatus_03889	78	81	93	101	102	106	84	103	1.22619	0.0170545	0.294183
Bovatus_01895	137	147	152	126	129	128	145.333	127.667	0.87844	0.0171229	-0.186984
Bovatus_01633	63	61	62	68	77	77	62	74	1.19355	0.017133	0.255257
Bovatus_04034	65	69	68	59	60	63	67.3333	60.6667	0.90099	0.017214	-0.150417
Bovatus_01775	35	34	40	30	26	27	36.3333	27.6667	0.761468	0.0172528	-0.393145
Bovatus_03474	3	2	5	9	7	7	3.33333	7.66667	2.3	0.0172528	1.20163
Bovatus_01506	8	8	6	13	12	10	7.33333	11.6667	1.59091	0.0172528	0.669851
Bovatus_01812	159	189	182	218	211	211	176.667	213.333	1.20755	0.0172682	0.27208
Bovatus_00797	446	432	352	283	278	308	410	289.667	0.706504	0.0172816	-0.50123
Bovatus_00933	94	87	74	124	107	114	85	115	1.35294	0.0172951	0.436099
Bovatus_04042	183	179	272	315	358	349	211.333	340.667	1.61199	0.0173614	0.68884
Bovatus_03143	31	32	44	15	18	21	35.6667	18	0.504673	0.0174348	-0.986579
Bovatus_00291	6	7	9	13	15	11	7.33333	13	1.77273	0.0175405	0.825971
Bovatus_04771	16	19	21	29	27	24	18.6667	26.6667	1.42857	0.017641	0.514573
Bovatus_02833	686	762	820	539	605	604	756	582.667	0.770723	0.0176412	-0.375715
Bovatus_00941	706	762	764	954	909	834	744	899	1.20833	0.0176658	0.273018
Bovatus_01480	51	33	37	74	60	79	40.3333	71	1.76033	0.0176729	0.815846
Bovatus_02985	15	13	12	9	10	10	13.3333	9.66667	0.725	0.0177043	-0.463947
Bovatus_03245	4	4	6	7	9	9	4.66667	8.33333	1.78571	0.0177043	0.836501
Bovatus_00008	18	19	21	16	16	15	19.3333	15.6667	0.810345	0.0177043	-0.303392
Bovatus_02254	22	24	24	26	29	29	23.3333	28	1.2	0.0177974	0.263034
Bovatus_03298	51	52	50	41	38	46	51	41.6667	0.816993	0.0177974	-0.291604
Bovatus_00194	13	13	15	8	8	11	13.6667	9	0.658537	0.0177974	-0.602665
Bovatus_02836	202	230	327	394	402	406	253	400.667	1.58366	0.0178075	0.663265
Bovatus_01810	35	38	46	53	55	63	39.6667	57	1.43697	0.0180682	0.523035
Bovatus_02938	11	11	20	28	24	29	14	27	1.92857	0.0181229	0.947533
Bovatus_03386	45	53	60	36	36	29	52.6667	33.6667	0.639241	0.0181391	-0.645569
Bovatus_01443	83	74	83	69	66	61	80	65.3333	0.816667	0.0181619	-0.292181
Bovatus_03643	19	27	24	35	44	35	23.3333	38	1.62857	0.0181619	0.703607
Bovatus_01332	250	262	352	490	445	402	288	445.667	1.54745	0.0183806	0.629896
Bovatus_01427	91	94	103	108	113	115	96	112	1.16667	0.0184111	0.222392
Bovatus_03891	144	131	165	106	110	109	146.667	108.333	0.738636	0.0184299	-0.437064
Bovatus_01204	69	75	37	14	15	16	60.3333	15	0.248619	0.0184755	-2.00799
Bovatus_01897	93	104	104	79	86	86	100.333	83.6667	0.833887	0.0185414	-0.262076
Bovatus_00609	114	117	103	96	93	95	111.333	94.6667	0.850299	0.0185414	-0.233957
Bovatus_01850	31	34	25	165	114	84	30	121	4.03333	0.0186977	2.01197
Bovatus_01345	110	114	109	104	96	101	111	100.333	0.903904	0.0187023	-0.145759
Bovatus_00254	41	46	40	65	58	52	42.3333	58.3333	1.37795	0.0187996	0.462526
Bovatus_00073	126	136	139	115	118	120	133.667	117.667	0.880299	0.0187996	-0.183934
Bovatus_01134	699	726	761	802	815	862	728.667	826.333	1.13403	0.0188038	0.181465
Bovatus_00211	54	60	84	104	100	100	66	101.333	1.53535	0.0188586	0.618571
Bovatus_00921	31	31	25	21	19	22	29	20.6667	0.712644	0.0189001	-0.488747
Bovatus_02932	31	30	37	43	45	40	32.6667	42.6667	1.30612	0.0189401	0.38529
Bovatus_04585	128	117	117	105	91	102	120.667	99.3333	0.823204	0.0191415	-0.280677
Bovatus_03459	282	353	487	696	705	569	374	656.667	1.75579	0.0191442	0.812123
Bovatus_00709	90	79	49	136	115	123	72.6667	124.667	1.7156	0.0191534	0.77871
Bovatus_00930	300	307	269	429	374	356	292	386.333	1.32306	0.0192145	0.403878
Bovatus_01109	172	206	189	225	228	226	189	226.333	1.19753	0.0192945	0.260063
Bovatus_00796	686	604	510	368	381	432	600	393.667	0.656111	0.0192997	-0.607988
Bovatus_00129	164	161	163	140	154	147	162.667	147	0.903689	0.0193126	-0.146102
Bovatus_02327	9	7	5	18	13	13	7	14.6667	2.09524	0.0194161	1.06711
Bovatus_03707	6	7	8	3	5	3	7	3.66667	0.52381	0.0194418	-0.932886
Bovatus_03723	1	1	1	4	6	3	1	4.33333	4.33333	0.0194418	2.11548
Bovatus_04656	8	5	6	3	3	3	6.33333	3	0.473684	0.0194418	-1.078
Bovatus_03195	9	8	11	14	19	15	9.33333	16	1.71429	0.0194418	0.777608
Bovatus_04514	25	34	41	49	54	52	33.3333	51.6667	1.55	0.0194792	0.632268
Bovatus_03040	32	35	44	22	25	20	37	22.3333	0.603604	0.0195542	-0.728327
Bovatus_02226	1924	1498	873	273	252	313	1431.67	279.333	0.195111	0.0196192	-2.35764
Bovatus_04709	62	67	71	75	79	79	66.6667	77.6667	1.165	0.0197629	0.22033
Bovatus_03381	215	191	164	136	127	137	190	133.333	0.701754	0.0197718	-0.510962
Bovatus_01374	41	30	35	24	23	23	35.3333	23.3333	0.660377	0.0198908	-0.598637
Bovatus_02257	24	26	29	21	19	21	26.3333	20.3333	0.772152	0.0198908	-0.373043
Bovatus_00663	92	101	109	141	199	161	100.667	167	1.65894	0.0200039	0.730262
Bovatus_04872	78	89	97	107	120	112	88	113	1.28409	0.0201095	0.360747
Bovatus_03485	51	58	61	38	47	39	56.6667	41.3333	0.729412	0.0202776	-0.455195
Bovatus_00976	142	136	142	121	128	131	140	126.667	0.904762	0.0202965	-0.14439
Bovatus_00100	422	430	437	398	384	410	429.667	397.333	0.924748	0.020332	-0.112868
Bovatus_03023	254	261	295	205	230	210	270	215	0.796296	0.0204855	-0.328623
Bovatus_02091	1326	1585	2012	2295	2461	2532	1641	2429.33	1.4804	0.0204913	0.565985
Bovatus_01966	62	70	77	55	51	53	69.6667	53	0.760766	0.0205377	-0.394476
Bovatus_01301	108	113	92	80	80	82	104.333	80.6667	0.773163	0.0205405	-0.371156
Bovatus_04679	54	63	69	81	81	76	62	79.3333	1.27957	0.0205769	0.355659
Bovatus_01933	6	8	8	20	19	12	7.33333	17	2.31818	0.0205987	1.21299
Bovatus_03965	70	60	44	141	96	157	58	131.333	2.26437	0.0206598	1.17911
Bovatus_00799	445	431	401	332	366	375	425.667	357.667	0.840251	0.0210479	-0.251108
Bovatus_01503	25	26	12	4	5	4	21	4.33333	0.206349	0.0210917	-2.27684
Bovatus_01457	620	574	875	1144	1117	981	689.667	1080.67	1.56694	0.0212601	0.64795
Bovatus_00176	374	424	443	341	338	334	413.667	337.667	0.816277	0.0212878	-0.292869
Bovatus_02085	5	4	3	2	0	1	4	1	0.25	0.0213116	-2
Bovatus_02171	6	8	4	14	10	12	6	12	2	0.0213116	1
Bovatus_02926	3	2	4	5	7	6	3	6	2	0.0213116	1
Bovatus_03418	6	5	7	9	8	10	6	9	1.5	0.0213116	0.584963
Bovatus_03698	1	2	3	5	6	4	2	5	2.5	0.0213116	1.32193
Bovatus_04028	0	1	2	5	3	4	1	4	4	0.0213116	2
Bovatus_04958	9	10	8	12	11	13	9	12	1.33333	0.0213116	0.415037
Bovatus_03475	2	4	5	9	11	7	3.66667	9	2.45455	0.0213789	1.29546
Bovatus_01559	215	210	186	162	162	176	203.667	166.667	0.818331	0.0214752	-0.289244
Bovatus_04019	40	46	60	106	90	73	48.6667	89.6667	1.84247	0.0216913	0.881638
Bovatus_01851	30	41	24	202	154	92	31.6667	149.333	4.71579	0.0217479	2.2375
Bovatus_03498	307	310	290	228	248	273	302.333	249.667	0.825799	0.0217748	-0.276137
Bovatus_03681	61	52	53	44	46	41	55.3333	43.6667	0.789157	0.0217907	-0.341616
Bovatus_00740	3420	3424	3577	2906	3012	3251	3473.67	3056.33	0.879858	0.0217922	-0.184657
Bovatus_02009	7	7	3	1	0	1	5.66667	0.666667	0.117647	0.0220029	-3.08746
Bovatus_03672	93	96	109	77	82	67	99.3333	75.3333	0.758389	0.0220318	-0.39899
Bovatus_03689	165	173	185	137	146	155	174.333	146	0.837476	0.022075	-0.25588
Bovatus_00047	211	218	249	179	189	172	226	180	0.79646	0.0221782	-0.328326
Bovatus_03659	31	35	41	20	24	26	35.6667	23.3333	0.654206	0.0221963	-0.612184
Bovatus_02692	17	16	18	23	25	20	17	22.6667	1.33333	0.0222699	0.415037
Bovatus_02613	27	26	30	39	44	34	27.6667	39	1.40964	0.0222699	0.495325
Bovatus_00378	6	4	3	9	7	9	4.33333	8.33333	1.92308	0.0223942	0.943416
Bovatus_00861	29	27	23	20	17	20	26.3333	19	0.721519	0.0224212	-0.470891
Bovatus_00893	31	27	23	35	36	40	27	37	1.37037	0.022525	0.454566
Bovatus_03611	35	40	43	30	32	29	39.3333	30.3333	0.771186	0.0225962	-0.374848
Bovatus_04029	5	3	7	9	9	10	5	9.33333	1.86667	0.022646	0.900464
Bovatus_02088	25	23	21	18	19	19	23	18.6667	0.811594	0.022646	-0.30117
Bovatus_02418	5	6	2	0	0	0	4.33333	0	0	0.022646	#NUM!
Bovatus_00722	267	269	219	200	187	182	251.667	189.667	0.753642	0.0226701	-0.408048
Bovatus_00563	64	58	46	35	39	35	56	36.3333	0.64881	0.0226773	-0.624133
Bovatus_02717	195	189	146	110	126	120	176.667	118.667	0.671698	0.0228032	-0.574115
Bovatus_01414	618	594	504	426	433	463	572	440.667	0.770396	0.0228096	-0.376327
Bovatus_04318	66	73	86	55	53	44	75	50.6667	0.675556	0.0228302	-0.565854
Bovatus_03538	16	21	20	14	11	13	19	12.6667	0.666667	0.0229483	-0.584963
Bovatus_03601	14	12	18	21	21	21	14.6667	21	1.43182	0.0229483	0.517848
Bovatus_04027	4	4	7	11	19	13	5	14.3333	2.86667	0.0230638	1.51937
Bovatus_04658	15	16	8	5	3	3	13	3.66667	0.282051	0.0230638	-1.82597
Bovatus_01748	147	144	160	169	166	172	150.333	169	1.12417	0.0230638	0.168858
Bovatus_00805	107	122	138	166	168	149	122.333	161	1.31608	0.0231005	0.396243
Bovatus_00279	111	116	114	105	92	89	113.667	95.3333	0.83871	0.0231636	-0.253757
Bovatus_01695	554	607	662	721	763	713	607.667	732.333	1.20516	0.0231649	0.26922
Bovatus_04271	0	1	1	4	4	2	0.666667	3.33333	5	0.0232152	2.32193
Bovatus_03178	2	3	3	4	6	6	2.66667	5.33333	2	0.0232152	1
Bovatus_03007	4	6	4	7	8	7	4.66667	7.33333	1.57143	0.0232152	0.652077
Bovatus_04332	3	1	1	4	5	4	1.66667	4.33333	2.6	0.0232152	1.37851
Bovatus_00857	27	33	27	20	19	23	29	20.6667	0.712644	0.0233459	-0.488747
Bovatus_03320	297	319	124	22	34	22	246.667	26	0.105405	0.023351	-3.24598
Bovatus_01139	100	95	118	67	76	82	104.333	75	0.71885	0.0235224	-0.476238
Bovatus_00885	32	30	23	39	37	39	28.3333	38.3333	1.35294	0.0235787	0.436099
Bovatus_00959	216	202	185	162	163	174	201	166.333	0.827529	0.0236995	-0.273118
Bovatus_04932	305	337	360	412	399	383	334	398	1.19162	0.023758	0.25292
Bovatus_00155	20	23	16	42	30	32	19.6667	34.6667	1.76271	0.0238736	0.817797
Bovatus_04075	163	165	186	135	143	148	171.333	142	0.828794	0.0238924	-0.270915
Bovatus_03194	8	5	15	19	23	20	9.33333	20.6667	2.21429	0.0239112	1.14684
Bovatus_03376	71	50	60	38	34	41	60.3333	37.6667	0.624309	0.0239112	-0.679667
Bovatus_01563	144	143	155	124	130	135	147.333	129.667	0.88009	0.0239873	-0.184276
Bovatus_01405	43	44	40	33	38	36	42.3333	35.6667	0.84252	0.0241101	-0.247218
Bovatus_03732	7	6	7	9	8	8	6.66667	8.33333	1.25	0.0241101	0.321928
Bovatus_04792	3	2	2	0	1	1	2.33333	0.666667	0.285714	0.0241101	-1.80735
Bovatus_02007	5	4	2	1	0	0	3.66667	0.333333	0.0909091	0.0241101	-3.45943
Bovatus_02410	4	3	3	2	1	2	3.33333	1.66667	0.5	0.0241101	-1
Bovatus_02493	3	3	4	2	2	1	3.33333	1.66667	0.5	0.0241101	-1
Bovatus_02662	4	3	4	5	5	6	3.66667	5.33333	1.45455	0.0241101	0.540568
Bovatus_03237	8	8	10	6	6	4	8.66667	5.33333	0.615385	0.0241101	-0.70044
Bovatus_03925	1	2	2	3	4	3	1.66667	3.33333	2	0.0241101	1
Bovatus_04252	2	1	2	3	4	3	1.66667	3.33333	2	0.0241101	1
Bovatus_04344	2	1	2	3	4	3	1.66667	3.33333	2	0.0241101	1
Bovatus_00289	5	5	4	6	6	7	4.66667	6.33333	1.35714	0.0241101	0.440573
Bovatus_00786	7	9	9	13	11	11	8.33333	11.6667	1.4	0.0241101	0.485427
Bovatus_01221	98	109	116	125	126	129	107.667	126.667	1.17647	0.0241219	0.234465
Bovatus_02958	31	31	39	21	24	25	33.6667	23.3333	0.693069	0.02417	-0.528928
Bovatus_03448	59	64	52	43	47	37	58.3333	42.3333	0.725714	0.0242517	-0.462526
Bovatus_02628	34	44	32	16	21	25	36.6667	20.6667	0.563636	0.0242517	-0.827163
Bovatus_01326	28	32	37	54	42	47	32.3333	47.6667	1.47423	0.0242734	0.559958
Bovatus_01565	79	83	96	70	66	66	86	67.3333	0.782946	0.0244348	-0.353016
Bovatus_01691	763	647	468	329	338	295	626	320.667	0.512247	0.0244993	-0.965088
Bovatus_01605	72	73	87	92	97	97	77.3333	95.3333	1.23276	0.0245585	0.30189
Bovatus_00662	64	57	58	49	51	53	59.6667	51	0.854749	0.0247649	-0.226428
Bovatus_00943	459	468	422	392	371	405	449.667	389.333	0.865827	0.0247728	-0.20785
Bovatus_04615	995	1147	1352	1560	1592	1482	1164.67	1544.67	1.32627	0.024823	0.407378
Bovatus_03919	33650	26227	14947	6715	5027	5708	24941.3	5816.67	0.233214	0.0248254	-2.10027
Bovatus_01625	15	16	16	17	19	18	15.6667	18	1.14894	0.0248962	0.200299
Bovatus_03132	79	89	93	65	65	75	87	68.3333	0.785441	0.0248962	-0.348426
Bovatus_04459	8	6	5	12	12	9	6.33333	11	1.73684	0.0248962	0.796467
Bovatus_02401	3	4	2	1	0	1	3	0.666667	0.222222	0.0248962	-2.16993
Bovatus_02839	37	34	34	31	28	25	35	28	0.8	0.0248962	-0.321928
Bovatus_02275	92	111	123	143	157	138	108.667	146	1.34356	0.0248962	0.426059
Bovatus_00085	1	2	3	4	4	5	2	4.33333	2.16667	0.0248962	1.11548
Bovatus_01433	1	2	3	4	5	4	2	4.33333	2.16667	0.0248962	1.11548
Bovatus_02245	4	4	5	1	3	2	4.33333	2	0.461538	0.0248962	-1.11548
Bovatus_03265	3	2	1	5	4	4	2	4.33333	2.16667	0.0248962	1.11548
Bovatus_04329	1	1	3	4	4	4	1.66667	4	2.4	0.0248962	1.26303
Bovatus_01365	54	42	42	30	32	33	46	31.6667	0.688406	0.0249122	-0.538669
Bovatus_03700	0	23	40	62	60	63	21	61.6667	2.93651	0.024928	1.5541
Bovatus_03583	195	201	198	175	186	164	198	175	0.883838	0.025033	-0.178146
Bovatus_03278	82	91	98	75	71	62	90.3333	69.3333	0.767528	0.02514	-0.381709
Bovatus_00288	16	17	25	29	29	30	19.3333	29.3333	1.51724	0.0251815	0.601451
Bovatus_01785	23	22	15	11	12	10	20	11	0.55	0.0252214	-0.862496
Bovatus_01200	40	34	22	13	12	15	32	13.3333	0.416667	0.0253596	-1.26303
Bovatus_00239	7	4	4	8	9	9	5	8.66667	1.73333	0.0253864	0.793549
Bovatus_04365	7	8	10	11	13	12	8.33333	12	1.44	0.0253864	0.526069
Bovatus_04398	8	5	8	11	10	11	7	10.6667	1.52381	0.0253864	0.607683
Bovatus_04469	39	39	42	36	36	37	40	36.3333	0.908333	0.0253864	-0.138706
Bovatus_02459	10	9	12	13	16	15	10.3333	14.6667	1.41935	0.0254815	0.505235
Bovatus_02249	2871	1932	1367	519	457	602	2056.67	526	0.255754	0.0254942	-1.96717
Bovatus_03839	249	273	284	208	231	232	268.667	223.667	0.832506	0.0255945	-0.264467
Bovatus_04841	48	66	72	106	96	84	62	95.3333	1.53763	0.0256565	0.620713
Bovatus_02314	53	58	50	42	47	41	53.6667	43.3333	0.807453	0.0256792	-0.308549
Bovatus_04064	40	45	49	32	34	37	44.6667	34.3333	0.768657	0.0256792	-0.379589
Bovatus_00241	7	4	4	10	8	9	5	9	1.8	0.0257214	0.847997
Bovatus_00303	1	0	2	3	3	3	1	3	3	0.0257214	1.58496
Bovatus_00386	3	3	3	4	6	5	3	5	1.66667	0.0257214	0.736966
Bovatus_00568	0	0	0	3	1	2	0	2	#DIV/0!	0.0257214	#DIV/0!
Bovatus_00819	256	258	236	190	202	226	250	206	0.824	0.0257214	-0.279284
Bovatus_00923	3	2	4	1	1	1	3	1	0.333333	0.0257214	-1.58496
Bovatus_00995	11	10	9	5	8	5	10	6	0.6	0.0257214	-0.736966
Bovatus_01251	24	21	21	27	25	26	22	26	1.18182	0.0257214	0.241008
Bovatus_01740	25	25	19	17	15	13	23	15	0.652174	0.0257214	-0.616671
Bovatus_01802	10	13	13	16	17	15	12	16	1.33333	0.0257214	0.415037
Bovatus_01846	3	2	1	0	0	0	2	0	0	0.0257214	#NUM!
Bovatus_01948	8	11	8	14	12	13	9	13	1.44444	0.0257214	0.530515
Bovatus_02008	3	2	1	0	0	0	2	0	0	0.0257214	#NUM!
Bovatus_02161	5	6	4	3	3	3	5	3	0.6	0.0257214	-0.736966
Bovatus_02979	8	8	8	7	6	5	8	6	0.75	0.0257214	-0.415037
Bovatus_03190	2	4	3	5	5	5	3	5	1.66667	0.0257214	0.736966
Bovatus_03505	1	1	1	2	4	3	1	3	3	0.0257214	1.58496
Bovatus_03714	4	3	2	1	1	1	3	1	0.333333	0.0257214	-1.58496
Bovatus_04102	5	5	5	8	7	6	5	7	1.4	0.0257214	0.485427
Bovatus_04160	3	1	2	0	0	0	2	0	0	0.0257214	#NUM!
Bovatus_04268	2	2	2	4	5	3	2	4	2	0.0257214	1
Bovatus_02112	81	87	103	109	120	120	90.3333	116.333	1.28782	0.0258817	0.364934
Bovatus_03434	40	38	31	23	28	26	36.3333	25.6667	0.706422	0.026039	-0.501398
Bovatus_03089	93	73	76	63	53	51	80.6667	55.6667	0.690083	0.0260901	-0.535159
Bovatus_00499	56	61	46	38	39	40	54.3333	39	0.717791	0.0261058	-0.478363
Bovatus_03368	50	61	50	38	39	43	53.6667	40	0.745342	0.0262783	-0.424026
Bovatus_04009	232	208	201	167	172	187	213.667	175.333	0.820593	0.0263093	-0.285262
Bovatus_03326	47	39	36	26	28	31	40.6667	28.3333	0.696721	0.0264056	-0.521346
Bovatus_01211	63	57	60	65	67	68	60	66.6667	1.11111	0.0265363	0.152003
Bovatus_02824	10	9	4	0	1	2	7.66667	1	0.130435	0.0265363	-2.9386
Bovatus_00784	49	53	52	43	46	38	51.3333	42.3333	0.824675	0.0265599	-0.278102
Bovatus_00190	127	109	124	103	92	99	120	98	0.816667	0.0267325	-0.292181
Bovatus_01766	46	46	52	64	56	57	48	59	1.22917	0.0267325	0.297681
Bovatus_03020	58	71	81	48	48	45	70	47	0.671429	0.0268785	-0.574694
Bovatus_00512	408	475	508	578	591	549	463.667	572.667	1.23508	0.0269364	0.304608
Bovatus_04434	5	4	9	11	11	12	6	11.3333	1.88889	0.0269973	0.917538
Bovatus_03701	3	4	7	9	12	9	4.66667	10	2.14286	0.0269973	1.09954
Bovatus_00053	17	22	19	14	13	15	19.3333	14	0.724138	0.0269973	-0.465664
Bovatus_00952	128	117	106	99	83	88	117	90	0.769231	0.0270096	-0.378512
Bovatus_04729	26	23	30	33	34	33	26.3333	33.3333	1.26582	0.0271108	0.340075
Bovatus_00594	37	35	38	45	40	46	36.6667	43.6667	1.19091	0.0271108	0.252063
Bovatus_01501	22	19	10	5	4	5	17	4.66667	0.27451	0.0271239	-1.86507
Bovatus_01351	346	356	331	398	400	367	344.333	388.333	1.12778	0.0271282	0.17349
Bovatus_03716	54	57	65	68	74	72	58.6667	71.3333	1.21591	0.0273069	0.282035
Bovatus_00953	47	48	41	39	37	36	45.3333	37.3333	0.823529	0.0274258	-0.280108
Bovatus_00834	30	27	17	40	37	38	24.6667	38.3333	1.55405	0.0274492	0.636037
Bovatus_02734	8	7	12	15	20	15	9	16.6667	1.85185	0.0275004	0.888969
Bovatus_03011	109	138	204	240	261	243	150.333	248	1.64967	0.02769	0.722175
Bovatus_01119	306	327	310	338	350	370	314.333	352.667	1.12195	0.0277626	0.16601
Bovatus_01111	326	308	313	344	351	382	315.667	359	1.13728	0.0279825	0.185582
Bovatus_03657	52	62	125	156	171	151	79.6667	159.333	2	0.0279948	1
Bovatus_01855	531	632	859	966	1085	1012	674	1021	1.51484	0.0280618	0.599162
Bovatus_01784	40	41	56	73	61	66	45.6667	66.6667	1.45985	0.028109	0.545824
Bovatus_03083	38	37	44	48	46	48	39.6667	47.3333	1.19328	0.0284393	0.254929
Bovatus_03773	13	15	18	20	20	21	15.3333	20.3333	1.32609	0.0284602	0.407175
Bovatus_01194	694	722	457	328	342	355	624.333	341.667	0.54725	0.0286098	-0.869727
Bovatus_01774	23	23	22	32	26	28	22.6667	28.6667	1.26471	0.0287683	0.338802
Bovatus_03294	30	35	41	21	26	24	35.3333	23.6667	0.669811	0.0289132	-0.578173
Bovatus_02367	24	26	27	19	23	19	25.6667	20.3333	0.792208	0.0289372	-0.336049
Bovatus_02791	41	36	39	34	34	32	38.6667	33.3333	0.862069	0.0289372	-0.214125
Bovatus_01381	86	96	106	73	80	72	96	75	0.78125	0.0289889	-0.356144
Bovatus_04408	11	15	12	19	16	20	12.6667	18.3333	1.44737	0.028998	0.533432
Bovatus_00610	52	59	56	37	48	44	55.6667	43	0.772455	0.0290292	-0.372477
Bovatus_01373	117	92	86	66	66	68	98.3333	66.6667	0.677966	0.029168	-0.560715
Bovatus_03519	351	342	370	291	305	329	354.333	308.333	0.870179	0.0292006	-0.200616
Bovatus_01132	1406	1459	1536	1608	1605	1719	1467	1644	1.12065	0.0292029	0.164341
Bovatus_03447	196	196	156	133	140	140	182.667	137.667	0.75365	0.029256	-0.408034
Bovatus_00754	297	336	284	254	257	248	305.667	253	0.827699	0.0292812	-0.272822
Bovatus_03456	353	372	384	320	345	315	369.667	326.667	0.883679	0.0293259	-0.178406
Bovatus_00939	246	231	252	281	264	266	243	270.333	1.11248	0.0293763	0.153783
Bovatus_02207	27	23	21	19	15	15	23.6667	16.3333	0.690141	0.0294713	-0.535037
Bovatus_03230	11	9	9	13	12	15	9.66667	13.3333	1.37931	0.0294713	0.463947
Bovatus_03880	8	9	11	5	7	5	9.33333	5.66667	0.607143	0.0294713	-0.719892
Bovatus_01761	139	156	162	176	178	173	152.333	175.667	1.15317	0.0295273	0.205609
Bovatus_04592	32	40	49	62	59	54	40.3333	58.3333	1.44628	0.029628	0.532348
Bovatus_04761	72	78	84	65	67	67	78	66.3333	0.850427	0.0297325	-0.23374
Bovatus_04530	7734	9258	9368	10206	10968	11104	8786.67	10759.3	1.22451	0.0297758	0.292201
Bovatus_02436	10	11	13	20	33	22	11.3333	25	2.20588	0.029825	1.14136
Bovatus_01786	58	42	53	37	35	32	51	34.6667	0.679739	0.0298332	-0.556948
Bovatus_02142	744	869	1089	1261	1312	1189	900.667	1254	1.3923	0.0298459	0.477472
Bovatus_00205	10	11	18	25	28	20	13	24.3333	1.87179	0.029867	0.904422
Bovatus_01392	397	427	428	356	372	388	417.333	372	0.891374	0.0299487	-0.165898
Bovatus_03433	180	193	186	168	176	164	186.333	169.333	0.908766	0.0299639	-0.13802
Bovatus_01328	105	98	110	130	115	123	104.333	122.667	1.17572	0.0299705	0.233543
Bovatus_01128	238	226	225	244	245	256	229.667	248.333	1.08128	0.03026	0.112736
Bovatus_00477	150	153	118	179	180	174	140.333	177.667	1.26603	0.03026	0.340315
Bovatus_01634	1174	1417	1528	1723	1783	1683	1373	1729.67	1.25977	0.0302904	0.333162
Bovatus_02293	16	15	20	24	21	24	17	23	1.35294	0.0303197	0.436099
Bovatus_04542	187	172	165	152	149	156	174.667	152.333	0.872137	0.0303593	-0.197373
Bovatus_02766	2658	2944	3446	3707	3981	4424	3016	4037.33	1.33864	0.0303633	0.420766
Bovatus_04638	62	69	78	49	56	54	69.6667	53	0.760766	0.0304245	-0.394476
Bovatus_03591	29	34	30	23	26	19	31	22.6667	0.731183	0.0304245	-0.451696
Bovatus_02945	6	6	12	14	21	17	8	17.3333	2.16667	0.0305826	1.11548
Bovatus_04021	117	94	119	193	181	138	110	170.667	1.55152	0.0306399	0.633678
Bovatus_00126	41	50	48	37	38	37	46.3333	37.3333	0.805755	0.0306667	-0.311586
Bovatus_03253	20	16	18	12	15	12	18	13	0.722222	0.0306945	-0.469485
Bovatus_03969	1427	1367	1388	1288	1321	1342	1394	1317	0.944763	0.0309192	-0.0819752
Bovatus_03930	242	258	288	305	308	333	262.667	315.333	1.20051	0.0309999	0.263645
Bovatus_04357	9	11	12	14	17	14	10.6667	15	1.40625	0.0313757	0.491853
Bovatus_04173	4	6	4	11	9	7	4.66667	9	1.92857	0.0313757	0.947533
Bovatus_00769	21	20	17	14	15	16	19.3333	15	0.775862	0.0313757	-0.366128
Bovatus_01453	17	16	20	23	22	21	17.6667	22	1.24528	0.0313757	0.316474
Bovatus_02287	13	9	14	22	18	17	12	19	1.58333	0.0316629	0.662965
Bovatus_04414	6	8	13	16	17	15	9	16	1.77778	0.0316629	0.830075
Bovatus_04921	72	89	95	121	108	107	85.3333	112	1.3125	0.0317008	0.392317
Bovatus_00558	41	54	44	68	63	57	46.3333	62.6667	1.35252	0.0319463	0.435648
Bovatus_02820	596	582	568	633	660	611	582	634.667	1.09049	0.0320203	0.12498
Bovatus_03131	344	361	372	308	328	333	359	323	0.899721	0.0321508	-0.15245
Bovatus_04322	75	84	101	57	61	65	86.6667	61	0.703846	0.0322085	-0.506668
Bovatus_00858	84	74	71	61	60	66	76.3333	62.3333	0.816594	0.0322421	-0.292309
Bovatus_02691	39	42	52	59	59	55	44.3333	57.6667	1.30075	0.0324998	0.379346
Bovatus_02258	11	12	16	9	7	6	13	7.33333	0.564103	0.0325054	-0.825971
Bovatus_00793	437	409	372	353	340	338	406	343.667	0.84647	0.0325054	-0.24047
Bovatus_00465	161	164	168	159	152	154	164.333	155	0.943205	0.0325325	-0.0843569
Bovatus_01021	4	2	6	9	7	10	4	8.66667	2.16667	0.0325325	1.11548
Bovatus_04651	9	11	13	16	17	14	11	15.6667	1.42424	0.0325325	0.510195
Bovatus_01824	12	13	18	22	20	20	14.3333	20.6667	1.44186	0.0325398	0.527932
Bovatus_02931	10	8	11	15	14	12	9.66667	13.6667	1.41379	0.0326779	0.499571
Bovatus_03325	14	13	17	11	10	11	14.6667	10.6667	0.727273	0.0326779	-0.459432
Bovatus_02086	7	8	4	2	3	2	6.33333	2.33333	0.368421	0.0326779	-1.44057
Bovatus_02693	12	8	9	6	6	5	9.66667	5.66667	0.586207	0.0326779	-0.770518
Bovatus_02944	7	7	6	9	13	10	6.66667	10.6667	1.6	0.0326779	0.678072
Bovatus_03915	1	2	4	6	8	5	2.33333	6.33333	2.71429	0.0326779	1.44057
Bovatus_04033	556	474	495	412	395	444	508.333	417	0.820328	0.0326844	-0.285727
Bovatus_04838	170	151	188	214	197	216	169.667	209	1.23183	0.0326882	0.3008
Bovatus_01393	184	191	194	174	168	181	189.667	174.333	0.919156	0.0327453	-0.121618
Bovatus_04521	1863	1625	1585	1330	1219	1458	1691	1335.67	0.789868	0.0327673	-0.340317
Bovatus_04968	200	163	160	127	118	140	174.333	128.333	0.736138	0.0327992	-0.441953
Bovatus_02273	78	87	108	114	127	127	91	122.667	1.34799	0.0328241	0.430805
Bovatus_00511	1554	1815	1609	1877	1935	1985	1659.33	1932.33	1.16452	0.0329399	0.21974
Bovatus_03588	209	203	203	168	193	182	205	181	0.882927	0.0329752	-0.179634
Bovatus_04315	172	205	243	134	143	144	206.667	140.333	0.679032	0.0330399	-0.558448
Bovatus_03337	72	84	61	49	48	54	72.3333	50.3333	0.695853	0.0332089	-0.523146
Bovatus_01716	36	41	55	64	61	62	44	62.3333	1.41667	0.0333413	0.5025
Bovatus_01989	11	10	10	7	9	6	10.3333	7.33333	0.709677	0.0334717	-0.494765
Bovatus_02729	4	5	2	7	7	6	3.66667	6.66667	1.81818	0.0334717	0.862496
Bovatus_03699	2	2	4	7	5	5	2.66667	5.66667	2.125	0.0334717	1.08746
Bovatus_04415	3	4	4	5	7	8	3.66667	6.66667	1.81818	0.0334717	0.862496
Bovatus_01055	6	3	4	7	7	8	4.33333	7.33333	1.69231	0.0334717	0.758992
Bovatus_02940	3	3	4	5	8	6	3.33333	6.33333	1.9	0.0334717	0.925999
Bovatus_03766	9	8	9	7	4	6	8.66667	5.66667	0.653846	0.0334717	-0.612977
Bovatus_03405	37	36	37	24	33	28	36.6667	28.3333	0.772727	0.0336959	-0.371969
Bovatus_04552	478	578	645	712	772	715	567	733	1.29277	0.0337293	0.370464
Bovatus_01854	163	213	272	304	362	323	216	329.667	1.52623	0.03378	0.609977
Bovatus_02041	700	723	788	811	837	882	737	843.333	1.14428	0.0338244	0.194438
Bovatus_00213	66	92	120	144	146	138	92.6667	142.667	1.53957	0.0338796	0.622526
Bovatus_01346	154	170	159	142	139	149	161	143.333	0.890269	0.0339437	-0.167687
Bovatus_02290	14	17	18	21	27	22	16.3333	23.3333	1.42857	0.0339921	0.514573
Bovatus_02689	24	27	31	19	22	20	27.3333	20.3333	0.743902	0.0339921	-0.426815
Bovatus_00597	53	51	50	49	48	47	51.3333	48	0.935065	0.0341094	-0.0968615
Bovatus_00246	4	6	5	10	7	8	5	8.33333	1.66667	0.0341094	0.736966
Bovatus_01671	11	9	8	7	5	6	9.33333	6	0.642857	0.0341094	-0.63743
Bovatus_04451	1	2	3	5	7	4	2	5.33333	2.66667	0.0341094	1.41504
Bovatus_00668	13	10	10	8	7	8	11	7.66667	0.69697	0.0341094	-0.520832
Bovatus_03047	4	7	4	1	2	2	5	1.66667	0.333333	0.0341094	-1.58496
Bovatus_03157	4	4	3	5	8	8	3.66667	7	1.90909	0.0341094	0.932886
Bovatus_03169	84	92	97	103	108	102	91	104.333	1.14652	0.0341094	0.197262
Bovatus_03319	137	180	60	13	16	15	125.667	14.6667	0.116711	0.0341426	-3.09899
Bovatus_03322	9	7	3	1	1	0	6.33333	0.666667	0.105263	0.0342886	-3.24793
Bovatus_03352	35	30	26	20	22	23	30.3333	21.6667	0.714286	0.0344159	-0.485427
Bovatus_01356	73	84	81	69	69	62	79.3333	66.6667	0.840336	0.0346837	-0.250962
Bovatus_02722	107	113	88	81	75	79	102.667	78.3333	0.762987	0.0347027	-0.39027
Bovatus_00866	4	1	5	7	11	8	3.33333	8.66667	2.6	0.0349197	1.37851
Bovatus_04319	46	63	64	37	41	39	57.6667	39	0.676301	0.0350026	-0.564264
Bovatus_01752	2532	2904	2781	3016	3181	3287	2739	3161.33	1.15419	0.035137	0.206884
Bovatus_02208	8	6	6	4	4	5	6.66667	4.33333	0.65	0.0351685	-0.621488
Bovatus_04121	1	3	3	4	5	5	2.33333	4.66667	2	0.0351685	1
Bovatus_04465	4	4	2	6	6	5	3.33333	5.66667	1.7	0.0351685	0.765535
Bovatus_01550	5	7	5	3	4	3	5.66667	3.33333	0.588235	0.0351685	-0.765535
Bovatus_01729	0	0	1	2	2	4	0.333333	2.66667	8	0.0351685	3
Bovatus_03613	1	1	2	3	5	3	1.33333	3.66667	2.75	0.0351685	1.45943
Bovatus_04821	4	2	2	1	0	0	2.66667	0.333333	0.125	0.0351685	-3
Bovatus_03575	11	9	9	7	7	8	9.66667	7.33333	0.758621	0.0351685	-0.398549
Bovatus_01658	320	417	425	100	162	289	387.333	183.667	0.474182	0.0351713	-1.07649
Bovatus_00192	35	35	37	31	33	28	35.6667	30.6667	0.859813	0.0352629	-0.217905
Bovatus_00159	85	89	92	97	94	100	88.6667	97	1.09398	0.0353555	0.129593
Bovatus_02869	23	29	25	31	31	34	25.6667	32	1.24675	0.0354039	0.318176
Bovatus_00046	253	238	265	304	272	296	252	290.667	1.15344	0.0354757	0.205942
Bovatus_01094	226	254	311	331	348	355	263.667	344.667	1.30721	0.0357032	0.386487
Bovatus_04616	239	250	282	304	307	290	257	300.333	1.16861	0.0357701	0.224796
Bovatus_04513	97	108	157	177	182	176	120.667	178.333	1.4779	0.0358306	0.563549
Bovatus_01478	34	40	55	77	77	58	43	70.6667	1.64341	0.0358526	0.716693
Bovatus_01125	368	371	390	393	414	416	376.333	407.667	1.08326	0.0358982	0.115379
Bovatus_00864	59	53	60	63	72	69	57.3333	68	1.18605	0.0359374	0.246161
Bovatus_03775	15	16	20	26	28	21	17	25	1.47059	0.0362778	0.556393
Bovatus_04321	175	217	263	141	145	129	218.333	138.333	0.633588	0.0364596	-0.658384
Bovatus_01385	145	140	164	122	126	130	149.667	126	0.841871	0.0366826	-0.248329
Bovatus_01370	52	40	34	26	23	27	42	25.3333	0.603175	0.0372394	-0.729352
Bovatus_01647	143	118	134	103	102	114	131.667	106.333	0.807595	0.0373982	-0.308296
Bovatus_00217	1190	1467	1349	1529	1659	1652	1335.33	1613.33	1.20819	0.0374489	0.272845
Bovatus_03654	80	83	109	117	124	118	90.6667	119.667	1.31985	0.0374955	0.400377
Bovatus_03410	61	59	59	57	50	51	59.6667	52.6667	0.882682	0.0375424	-0.180035
Bovatus_02157	10	14	9	5	6	7	11	6	0.545455	0.0375901	-0.874469
Bovatus_04297	56	61	66	52	53	48	61	51	0.836066	0.0375901	-0.258312
Bovatus_04467	8	10	12	15	13	17	10	15	1.5	0.0375901	0.584963
Bovatus_00816	230	219	210	205	184	193	219.667	194	0.883156	0.0377299	-0.179259
Bovatus_04190	129	134	220	270	339	246	161	285	1.77019	0.0379063	0.823901
Bovatus_04389	234	232	261	219	208	208	242.333	211.667	0.873453	0.0379122	-0.195199
Bovatus_01110	284	299	291	303	313	322	291.333	312.667	1.07323	0.0379881	0.101955
Bovatus_03472	1	4	4	8	6	6	3	6.66667	2.22222	0.0379966	1.152
Bovatus_03289	12	9	8	6	6	6	9.66667	6	0.62069	0.0379966	-0.688056
Bovatus_01780	91	78	109	129	116	122	92.6667	122.333	1.32014	0.0381954	0.400695
Bovatus_01140	519	537	590	446	484	487	548.667	472.333	0.860875	0.0381963	-0.216125
Bovatus_00852	475	498	481	464	464	450	484.667	459.333	0.94773	0.0382193	-0.0774514
Bovatus_01858	19	22	24	25	29	29	21.6667	27.6667	1.27692	0.0383063	0.352672
Bovatus_03581	45	53	53	34	44	36	50.3333	38	0.754967	0.0383503	-0.405515
Bovatus_01195	369	416	149	55	63	65	311.333	61	0.195931	0.0384064	-2.35158
Bovatus_00260	205	206	204	177	180	198	205	185	0.902439	0.0384693	-0.148099
Bovatus_02593	18	14	8	2	5	5	13.3333	4	0.3	0.0385143	-1.73697
Bovatus_01905	38	44	58	65	74	63	46.6667	67.3333	1.44286	0.0388225	0.528928
Bovatus_00120	82	73	89	69	63	67	81.3333	66.3333	0.815574	0.0388938	-0.294113
Bovatus_03899	18	19	20	17	15	17	19	16.3333	0.859649	0.0390205	-0.21818
Bovatus_01934	2	3	4	5	7	5	3	5.66667	1.88889	0.0390205	0.917538
Bovatus_01990	3	4	1	0	0	0	2.66667	0	0	0.0390205	#NUM!
Bovatus_02165	1	1	1	4	5	2	1	3.66667	3.66667	0.0390205	1.87447
Bovatus_04663	4	5	2	1	1	1	3.66667	1	0.272727	0.0390205	-1.87447
Bovatus_02633	147	146	171	125	129	133	154.667	129	0.834052	0.0390666	-0.261791
Bovatus_01622	68	62	69	59	54	60	66.3333	57.6667	0.869347	0.0390695	-0.201996
Bovatus_04657	12	10	4	1	1	2	8.66667	1.33333	0.153846	0.0390889	-2.70044
Bovatus_03597	181	201	195	152	171	173	192.333	165.333	0.859619	0.0391328	-0.218231
Bovatus_03528	43	46	53	39	38	38	47.3333	38.3333	0.809859	0.0392136	-0.304257
Bovatus_02218	65	59	54	46	46	52	59.3333	48	0.808989	0.0392784	-0.305808
Bovatus_03012	8	10	11	20	16	13	9.66667	16.3333	1.68966	0.0393519	0.756729
Bovatus_02460	9	11	11	12	15	14	10.3333	13.6667	1.32258	0.0393519	0.403356
Bovatus_03304	90	99	115	120	125	131	101.333	125.333	1.23684	0.039532	0.306661
Bovatus_04787	44	41	44	38	39	33	43	36.6667	0.852713	0.0397784	-0.229868
Bovatus_02146	145	114	113	97	89	88	124	91.3333	0.736559	0.0398805	-0.441127
Bovatus_00287	2	2	5	6	6	6	3	6	2	0.039942	1
Bovatus_01188	4	4	1	0	0	0	3	0	0	0.039942	#NUM!
Bovatus_04773	259	273	277	254	253	242	269.667	249.667	0.925834	0.0400897	-0.111174
Bovatus_00348	226	209	217	187	187	206	217.333	193.333	0.889571	0.0401472	-0.168819
Bovatus_01070	10	8	5	3	2	4	7.66667	3	0.391304	0.0405455	-1.35364
Bovatus_03784	51	50	48	54	56	52	49.6667	54	1.08725	0.0406421	0.120681
Bovatus_04737	11	13	10	9	7	5	11.3333	7	0.617647	0.0406421	-0.695145
Bovatus_02320	23	22	33	35	40	37	26	37.3333	1.4359	0.0406585	0.521953
Bovatus_01769	670	802	856	950	989	917	776	952	1.2268	0.040685	0.294905
Bovatus_01383	39	42	47	32	36	36	42.6667	34.6667	0.8125	0.0408667	-0.29956
Bovatus_03600	183	168	161	188	198	190	170.667	192	1.125	0.0409681	0.169925
Bovatus_03499	100	90	79	65	69	75	89.6667	69.6667	0.776952	0.0409779	-0.364103
Bovatus_01248	238	229	272	206	209	207	246.333	207.333	0.841678	0.0410709	-0.24866
Bovatus_01906	120	142	175	200	199	186	145.667	195	1.33867	0.0411152	0.420803
Bovatus_00533	212	231	241	201	206	199	228	202	0.885965	0.0411684	-0.174679
Bovatus_01129	134	150	153	160	167	166	145.667	164.333	1.12815	0.0412262	0.173954
Bovatus_04768	17	23	24	33	27	29	21.3333	29.6667	1.39063	0.0412687	0.475733
Bovatus_03375	23	16	21	14	10	14	20	12.6667	0.633333	0.0412881	-0.658963
Bovatus_01131	944	1053	1098	1225	1153	1168	1031.67	1182	1.14572	0.0413571	0.196253
Bovatus_00817	123	131	111	105	103	105	121.667	104.333	0.857534	0.0414319	-0.221734
Bovatus_01558	114	108	73	54	59	65	98.3333	59.3333	0.60339	0.0415394	-0.728838
Bovatus_00521	70	60	59	54	45	51	63	50	0.793651	0.0416957	-0.333424
Bovatus_00968	44	41	35	31	33	32	40	32	0.8	0.0417947	-0.321928
Bovatus_01386	155	150	157	135	119	143	154	132.333	0.859307	0.0421605	-0.218754
Bovatus_03182	70	79	83	68	59	64	77.3333	63.6667	0.823276	0.0422363	-0.280552
Bovatus_02342	84	84	79	77	77	78	82.3333	77.3333	0.939271	0.0423157	-0.0903862
Bovatus_03142	12	18	23	7	10	6	17.6667	7.66667	0.433962	0.0423157	-1.20436
Bovatus_00234	4	7	9	13	12	10	6.66667	11.6667	1.75	0.0423157	0.807355
Bovatus_00295	3	6	8	12	11	9	5.66667	10.6667	1.88235	0.0423157	0.912537
Bovatus_00221	6	9	8	13	11	10	7.66667	11.3333	1.47826	0.0423945	0.563901
Bovatus_04660	6	5	2	0	1	1	4.33333	0.666667	0.153846	0.0423945	-2.70044
Bovatus_02356	33	37	40	29	32	27	36.6667	29.3333	0.8	0.0423945	-0.321928
Bovatus_04356	130	140	171	178	201	186	147	188.333	1.28118	0.0424279	0.357472
Bovatus_01853	215	266	319	355	408	349	266.667	370.667	1.39	0.0424664	0.475085
Bovatus_01772	4040	4856	4410	5058	5333	5119	4435.33	5170	1.16564	0.0425457	0.221122
Bovatus_03937	371	431	534	575	606	582	445.333	587.667	1.31961	0.0426479	0.400112
Bovatus_00208	74	88	123	143	154	130	95	142.333	1.49825	0.0426866	0.583274
Bovatus_04479	104	111	112	141	124	121	109	128.667	1.18043	0.0428942	0.23931
Bovatus_01277	163	170	158	145	149	125	163.667	139.667	0.85336	0.0429329	-0.228773
Bovatus_00459	517	521	551	492	478	504	529.667	491.333	0.927627	0.0429562	-0.108383
Bovatus_03492	81	78	87	72	76	72	82	73.3333	0.894309	0.0430182	-0.161155
Bovatus_02496	42	41	53	33	30	36	45.3333	33	0.727941	0.0430234	-0.458106
Bovatus_01095	227	241	300	314	331	324	256	323	1.26172	0.0430259	0.33539
Bovatus_04527	43	44	50	53	56	51	45.6667	53.3333	1.16788	0.0432001	0.223896
Bovatus_02285	17	16	22	23	26	24	18.3333	24.3333	1.32727	0.0432441	0.408465
Bovatus_03570	50	49	56	39	46	34	51.6667	39.6667	0.767742	0.0432441	-0.381307
Bovatus_03118	6	9	11	14	14	12	8.66667	13.3333	1.53846	0.043278	0.621488
Bovatus_02841	52	41	41	32	35	34	44.6667	33.6667	0.753731	0.0433813	-0.407878
Bovatus_04577	15	14	9	6	7	8	12.6667	7	0.552632	0.0434395	-0.85561
Bovatus_00873	1080	1256	1101	967	1003	972	1145.67	980.667	0.855979	0.0435176	-0.224353
Bovatus_01360	25	26	29	32	30	30	26.6667	30.6667	1.15	0.0436595	0.201634
Bovatus_02635	4	6	4	11	8	7	4.66667	8.66667	1.85714	0.0436595	0.893085
Bovatus_03287	17	16	13	12	12	10	15.3333	11.3333	0.73913	0.0436595	-0.436099
Bovatus_00820	371	374	331	319	322	310	358.667	317	0.883829	0.0437071	-0.178161
Bovatus_03378	182	173	163	126	135	159	172.667	140	0.810811	0.0442318	-0.302563
Bovatus_01402	250	233	185	167	144	172	222.667	161	0.723054	0.044251	-0.467825
Bovatus_02090	2735	3191	3838	4012	4567	4291	3254.67	4290	1.31811	0.0444247	0.398468
Bovatus_00536	51	48	40	36	36	38	46.3333	36.6667	0.791367	0.04476	-0.337581
Bovatus_00945	53	66	68	49	50	46	62.3333	48.3333	0.775401	0.0448066	-0.366985
Bovatus_02997	4	6	11	13	13	13	7	13	1.85714	0.0449088	0.893085
Bovatus_02078	387	374	373	342	339	367	378	349.333	0.924162	0.0450361	-0.113782
Bovatus_03933	492	468	536	552	553	571	498.667	558.667	1.12032	0.0450924	0.163912
Bovatus_01246	296	312	234	163	199	224	280.667	195.333	0.695962	0.0451102	-0.52292
Bovatus_00454	23	21	18	28	26	24	20.6667	26	1.25806	0.0453001	0.331206
Bovatus_01160	21	25	23	15	18	20	23	17.6667	0.768116	0.0453001	-0.380604
Bovatus_01015	100	100	80	73	73	76	93.3333	74	0.792857	0.0455642	-0.334867
Bovatus_01937	14	9	8	19	16	15	10.3333	16.6667	1.6129	0.045728	0.68966
Bovatus_01469	19	15	11	8	8	9	15	8.33333	0.555556	0.0460622	-0.847997
Bovatus_02787	707	821	1016	1066	1152	1129	848	1115.67	1.31564	0.0462379	0.39577
Bovatus_00464	127	134	130	126	122	120	130.333	122.667	0.941176	0.0462647	-0.0874628
Bovatus_01117	95	102	99	109	103	107	98.6667	106.333	1.0777	0.0462647	0.107959
Bovatus_01362	90	92	81	101	100	95	87.6667	98.6667	1.12548	0.0463599	0.170534
Bovatus_02023	47	49	58	63	59	67	51.3333	63	1.22727	0.0464775	0.295456
Bovatus_00924	42	34	48	30	31	26	41.3333	29	0.701613	0.0465766	-0.511253
Bovatus_02771	742	959	1208	1289	1439	1390	969.667	1372.67	1.41561	0.0466631	0.501421
Bovatus_03318	285	265	77	16	27	18	209	20.3333	0.0972887	0.046678	-3.36158
Bovatus_04854	41	40	31	30	27	26	37.3333	27.6667	0.741071	0.0466932	-0.432315
Bovatus_02452	163	196	212	237	240	224	190.333	233.667	1.22767	0.0466966	0.295924
Bovatus_01334	32	40	38	25	31	20	36.6667	25.3333	0.690909	0.046715	-0.533432
Bovatus_03211	274	319	339	224	246	267	310.667	245.667	0.790773	0.0468324	-0.338665
Bovatus_01403	408	382	323	286	283	314	371	294.333	0.793351	0.046963	-0.333968
Bovatus_01161	608	486	289	215	190	183	461	196	0.425163	0.047053	-1.23391
Bovatus_03509	154	136	128	116	99	119	139.333	111.333	0.799043	0.0473435	-0.323655
Bovatus_01265	27	25	28	23	18	23	26.6667	21.3333	0.8	0.0474207	-0.321928
Bovatus_01367	1	2	2	0	1	0	1.66667	0.333333	0.2	0.0474207	-2.32193
Bovatus_01726	3	3	4	5	4	5	3.33333	4.66667	1.4	0.0474207	0.485427
Bovatus_01764	5	4	5	3	3	4	4.66667	3.33333	0.714286	0.0474207	-0.485427
Bovatus_01927	5	4	5	3	3	4	4.66667	3.33333	0.714286	0.0474207	-0.485427
Bovatus_02110	2	2	1	1	0	0	1.66667	0.333333	0.2	0.0474207	-2.32193
Bovatus_02623	6	6	7	8	8	7	6.33333	7.66667	1.21053	0.0474207	0.275634
Bovatus_02982	2	1	2	0	1	0	1.66667	0.333333	0.2	0.0474207	-2.32193
Bovatus_03117	4	4	5	6	6	5	4.33333	5.66667	1.30769	0.0474207	0.387023
Bovatus_03547	2	2	1	0	1	0	1.66667	0.333333	0.2	0.0474207	-2.32193
Bovatus_03573	5	5	4	4	3	3	4.66667	3.33333	0.714286	0.0474207	-0.485427
Bovatus_04372	1	0	0	2	2	1	0.333333	1.66667	5	0.0474207	2.32193
Bovatus_00557	1	2	1	2	3	3	1.33333	2.66667	2	0.0474207	1
Bovatus_00624	2	1	1	3	3	2	1.33333	2.66667	2	0.0474207	1
Bovatus_03094	3	3	2	1	1	2	2.66667	1.33333	0.5	0.0474207	-1
Bovatus_03200	1	1	2	3	3	2	1.33333	2.66667	2	0.0474207	1
Bovatus_03398	3	3	2	1	2	1	2.66667	1.33333	0.5	0.0474207	-1
Bovatus_03612	2	1	1	3	3	2	1.33333	2.66667	2	0.0474207	1
Bovatus_04648	3	6	6	8	11	8	5	9	1.8	0.0474207	0.847997
Bovatus_04681	4	7	5	3	3	2	5.33333	2.66667	0.5	0.0474207	-1
Bovatus_04877	1	1	2	3	2	3	1.33333	2.66667	2	0.0474207	1
Bovatus_04808	3	2	2	4	4	3	2.33333	3.66667	1.57143	0.0474207	0.652077
Bovatus_03229	29	28	34	24	26	21	30.3333	23.6667	0.78022	0.0474207	-0.358048
Bovatus_04842	27	35	37	54	48	40	33	47.3333	1.43434	0.0476783	0.52039
Bovatus_00352	310	321	310	289	306	291	313.667	295.333	0.941552	0.0477582	-0.086888
Bovatus_02659	84	99	103	74	79	81	95.3333	78	0.818182	0.0478235	-0.289507
Bovatus_00154	30	29	21	45	33	40	26.6667	39.3333	1.475	0.0479865	0.560715
Bovatus_00950	30	25	21	14	20	15	25.3333	16.3333	0.644737	0.0480745	-0.633218
Bovatus_03481	395	461	454	379	382	343	436.667	368	0.842748	0.0480818	-0.246827
Bovatus_01157	266	277	267	277	290	290	270	285.667	1.05802	0.0483766	0.0813733
Bovatus_02784	480	594	746	775	905	865	606.667	848.333	1.39835	0.0484834	0.483727
Bovatus_01883	45	41	46	61	54	49	44	54.6667	1.24242	0.0484852	0.313158
Bovatus_01033	24	26	23	21	18	13	24.3333	17.3333	0.712329	0.0485021	-0.489385
Bovatus_01694	162	133	123	105	105	109	139.333	106.333	0.763158	0.0486373	-0.389947
Bovatus_03479	18	22	23	27	25	25	21	25.6667	1.22222	0.0488116	0.289507
Bovatus_03038	129	146	163	118	122	105	146	115	0.787671	0.0488628	-0.344335
Bovatus_03175	33	33	39	29	30	29	35	29.3333	0.838095	0.0490719	-0.254814
Bovatus_02039	166	189	202	207	227	232	185.667	222	1.19569	0.0491135	0.257845
Bovatus_01531	347	360	385	392	410	440	364	414	1.13736	0.0491297	0.185692
Bovatus_02742	113	122	138	94	101	108	124.333	101	0.812332	0.049146	-0.299858
Bovatus_01398	359	426	402	320	339	349	395.667	336	0.8492	0.049172	-0.235824
Bovatus_02748	6	11	12	17	21	14	9.66667	17.3333	1.7931	0.0493544	0.842459
Bovatus_01024	22	16	26	27	35	35	21.3333	32.3333	1.51563	0.049362	0.599913
Bovatus_00914	26	27	31	36	31	35	28	34	1.21429	0.0499481	0.280108

## Sheet: Upregulated
specimen	BoG2_1	BoG2_2	BoG2_3	BodSusG2_1	BodSusG2_2	BodSusG2_3	G2 mean	dG2 mean	FC	P VALUE	LOG2FC
Bovatus_02409	2	3	3	0	0	0	2.66667	0	0	0.0013239	#NUM!
Bovatus_04662	5	4	3	0	0	0	4	0	0	0.00227843	#NUM!
Bovatus_01190	2	1	2	0	0	0	1.66667	0	0	0.00749043	#NUM!
Bovatus_02522	2	2	1	0	0	0	1.66667	0	0	0.00749043	#NUM!
Bovatus_02821	2	2	1	0	0	0	1.66667	0	0	0.00749043	#NUM!
Bovatus_04339	0	0	0	2	2	1	0	1.66667	#DIV/0!	0.00749043	#DIV/0!
Bovatus_01993	7	6	3	0	0	0	5.33333	0	0	0.011355	#NUM!
Bovatus_04300	5	4	2	0	0	0	3.66667	0	0	0.0141726	#NUM!
Bovatus_04659	5	4	2	0	0	0	3.66667	0	0	0.0141726	#NUM!
Bovatus_00028	1	1	2	0	0	0	1.33333	0	0	0.0161301	#NUM!
Bovatus_00198	2	1	1	0	0	0	1.33333	0	0	0.0161301	#NUM!
Bovatus_00222	0	0	0	1	1	2	0	1.33333	#DIV/0!	0.0161301	#DIV/0!
Bovatus_00783	2	1	1	0	0	0	1.33333	0	0	0.0161301	#NUM!
Bovatus_01436	0	0	0	2	1	1	0	1.33333	#DIV/0!	0.0161301	#DIV/0!
Bovatus_01838	1	1	2	0	0	0	1.33333	0	0	0.0161301	#NUM!
Bovatus_02104	4	2	2	0	0	0	2.66667	0	0	0.0161301	#NUM!
Bovatus_03091	2	1	1	0	0	0	1.33333	0	0	0.0161301	#NUM!
Bovatus_03185	2	1	1	0	0	0	1.33333	0	0	0.0161301	#NUM!
Bovatus_03806	337	495	802	0	0	0	544.667	0	0	0.0162664	#NUM!
Bovatus_02418	5	6	2	0	0	0	4.33333	0	0	0.022646	#NUM!
Bovatus_00568	0	0	0	3	1	2	0	2	#DIV/0!	0.0257214	#DIV/0!
Bovatus_01846	3	2	1	0	0	0	2	0	0	0.0257214	#NUM!
Bovatus_02008	3	2	1	0	0	0	2	0	0	0.0257214	#NUM!
Bovatus_04160	3	1	2	0	0	0	2	0	0	0.0257214	#NUM!
Bovatus_01990	3	4	1	0	0	0	2.66667	0	0	0.0390205	#NUM!
Bovatus_01188	4	4	1	0	0	0	3	0	0	0.039942	#NUM!
Bovatus_02696	1	1	0	14	12	14	0.666667	13.3333	20	7.03068e-05	4.32193
Bovatus_04772	45	47	49	727	760	734	47	740.333	15.7518	2.70342e-07	3.97744
Bovatus_04336	0	1	1	7	5	4	0.666667	5.33333	8	0.0077626	3
Bovatus_01729	0	0	1	2	2	4	0.333333	2.66667	8	0.0351685	3
Bovatus_04338	0	1	1	5	4	6	0.666667	5	7.5	0.00289001	2.90689
Bovatus_04732	2	2	2	13	10	14	2	12.3333	6.16667	0.00100555	2.62449
Bovatus_02170	1	0	1	5	3	4	0.666667	4	6	0.00749043	2.58496
Bovatus_02017	1	2	2	10	9	10	1.66667	9.66667	5.8	7.06935e-05	2.53605
Bovatus_02239	44	49	82	368	336	270	58.3333	324.667	5.56571	0.00103585	2.47657
Bovatus_04340	2	3	2	12	16	10	2.33333	12.6667	5.42857	0.00451665	2.44057
Bovatus_02664	2	4	1	12	13	12	2.33333	12.3333	5.28571	0.000447238	2.4021
Bovatus_04271	0	1	1	4	4	2	0.666667	3.33333	5	0.0232152	2.32193
Bovatus_04372	1	0	0	2	2	1	0.333333	1.66667	5	0.0474207	2.32193
Bovatus_04337	2	2	5	16	14	15	3	15	5	0.000484128	2.32193
Bovatus_04449	1	1	1	6	4	5	1	5	5	0.00227843	2.32193
Bovatus_01851	30	41	24	202	154	92	31.6667	149.333	4.71579	0.0217479	2.2375
Bovatus_00660	1	1	0	3	3	3	0.666667	3	4.5	0.00219213	2.16993
Bovatus_02901	4	5	6	25	23	19	5	22.3333	4.46667	0.000731773	2.1592
Bovatus_01852	53	56	35	280	198	159	48	212.333	4.42361	0.0105558	2.14522
Bovatus_03723	1	1	1	4	6	3	1	4.33333	4.33333	0.0194418	2.11548
Bovatus_04602	2	2	3	11	9	10	2.33333	10	4.28571	0.000326421	2.09954
Bovatus_04330	1	2	1	5	7	5	1.33333	5.66667	4.25	0.00435682	2.08746
Bovatus_02227	416	566	1162	2974	3287	2824	714.667	3028.33	4.23741	0.00095537	2.08318
Bovatus_01850	31	34	25	165	114	84	30	121	4.03333	0.0186977	2.01197
Bovatus_00314	43	57	67	246	219	204	55.6667	223	4.00599	0.000290482	2.00216
Bovatus_02900	1	2	3	9	8	7	2	8	4	0.00182626	2
Bovatus_01026	0	1	1	3	3	2	0.666667	2.66667	4	0.0132356	2
Bovatus_04028	0	1	2	5	3	4	1	4	4	0.0213116	2
Bovatus_00315	28	34	40	151	139	113	34	134.333	3.95098	0.00102827	1.98221
Bovatus_00584	8	7	14	39	42	33	9.66667	38	3.93103	0.00117425	1.97491
Bovatus_04447	2	2	5	9	13	12	3	11.3333	3.77778	0.00596519	1.91754
Bovatus_02443	0	1	3	5	5	5	1.33333	5	3.75	0.0141726	1.90689
Bovatus_03651	4	3	4	14	16	11	3.66667	13.6667	3.72727	0.00257026	1.89812
Bovatus_02229	942	1334	2358	5739	6124	5391	1544.67	5751.33	3.72335	0.000877725	1.8966
Bovatus_00578	6	4	5	19	19	17	5	18.3333	3.66667	0.000111569	1.87447
Bovatus_04342	2	2	2	8	8	6	2	7.33333	3.66667	0.0013239	1.87447
Bovatus_02165	1	1	1	4	5	2	1	3.66667	3.66667	0.0390205	1.87447
Bovatus_04981	24	34	43	121	134	111	33.6667	122	3.62376	0.000513082	1.85749
Bovatus_02663	9	9	11	35	37	33	9.66667	35	3.62069	4.52021e-05	1.85626
Bovatus_04980	4	5	9	20	23	22	6	21.6667	3.61111	0.000887646	1.85244
Bovatus_04343	1	2	2	6	6	6	1.66667	6	3.6	0.00020204	1.848
Bovatus_02228	1121	1505	2778	6304	6696	5863	1801.33	6287.67	3.49056	0.00127752	1.80346
Bovatus_00577	19	19	17	62	64	62	18.3333	62.6667	3.41818	1.22353e-06	1.77323
Bovatus_04604	4	6	8	22	18	21	6	20.3333	3.38889	0.00100459	1.76081
Bovatus_02259	3	3	2	9	10	8	2.66667	9	3.375	0.000685233	1.75489
Bovatus_03650	2	3	3	9	11	7	2.66667	9	3.375	0.00621361	1.75489
Bovatus_02169	4	4	4	15	13	12	4	13.3333	3.33333	0.000451125	1.73697
Bovatus_00581	2	1	3	6	8	6	2	6.66667	3.33333	0.00612226	1.73697
Bovatus_00571	2	1	3	8	7	5	2	6.66667	3.33333	0.0114469	1.73697
Bovatus_04610	3	3	4	10	13	10	3.33333	11	3.3	0.00189845	1.72247
Bovatus_01492	2	2	3	8	8	7	2.33333	7.66667	3.28571	0.000347891	1.71621
Bovatus_04448	3	4	7	12	17	17	4.66667	15.3333	3.28571	0.00655615	1.71621
Bovatus_04335	6	5	7	18	23	18	6	19.6667	3.27778	0.00149479	1.71272
Bovatus_01322	6	3	9	19	21	19	6	19.6667	3.27778	0.00181195	1.71272
Bovatus_02260	11	9	6	27	31	27	8.66667	28.3333	3.26923	0.000567956	1.70895
Bovatus_04944	4	4	7	15	16	18	5	16.3333	3.26667	0.00105058	1.70782
Bovatus_04341	2	1	1	4	4	5	1.33333	4.33333	3.25	0.00312559	1.70044
Bovatus_02895	2	0	2	4	4	5	1.33333	4.33333	3.25	0.0157998	1.70044
Bovatus_02706	392	466	361	1289	1396	1265	406.333	1316.67	3.24036	5.74738e-05	1.69615
Bovatus_02899	1	2	2	6	6	4	1.66667	5.33333	3.2	0.00793309	1.67807
Bovatus_00981	37	45	31	125	121	113	37.6667	119.667	3.17699	0.000107651	1.66766
Bovatus_04450	1	2	3	5	7	7	2	6.33333	3.16667	0.0079662	1.66297
Bovatus_02705	584	715	557	1877	2098	1893	618.667	1956	3.16164	0.000101099	1.66067
Bovatus_00580	3	4	7	14	13	17	4.66667	14.6667	3.14286	0.00417138	1.65208
Bovatus_04031	1	3	3	7	9	6	2.33333	7.33333	3.14286	0.0106366	1.65208
Bovatus_00583	4	5	7	20	16	14	5.33333	16.6667	3.125	0.0045439	1.64386
Bovatus_03179	2	3	5	9	11	11	3.33333	10.3333	3.1	0.00318481	1.63227
Bovatus_00579	3	4	4	11	11	12	3.66667	11.3333	3.09091	8.36435e-05	1.62803
Bovatus_04943	3	3	7	12	15	13	4.33333	13.3333	3.07692	0.00489679	1.62149
Bovatus_01932	32	35	49	139	114	102	38.6667	118.333	3.06034	0.00274882	1.61369
Bovatus_02550	8	12	17	38	45	30	12.3333	37.6667	3.05405	0.00743089	1.61073
Bovatus_03685	89	123	108	328	345	302	106.667	325	3.04688	0.000163333	1.60733
Bovatus_02138	6	4	6	17	16	15	5.33333	16	3	0.000268046	1.58496
Bovatus_00585	18	18	30	69	64	65	22	66	3	0.000505698	1.58496
Bovatus_04945	5	4	8	18	18	15	5.66667	17	3	0.00192263	1.58496
Bovatus_03796	3	1	4	8	8	8	2.66667	8	3	0.00377202	1.58496
Bovatus_04605	7	4	12	21	25	23	7.66667	23	3	0.00415533	1.58496
Bovatus_01493	8	8	9	30	19	26	8.33333	25	3	0.00671142	1.58496
Bovatus_03725	1	2	2	5	6	4	1.66667	5	3	0.00749043	1.58496
Bovatus_03740	1	2	2	5	4	6	1.66667	5	3	0.00749043	1.58496
Bovatus_04030	2	2	5	10	10	7	3	9	3	0.0132356	1.58496
Bovatus_00381	1	1	0	2	2	2	0.666667	2	3	0.0161301	1.58496
Bovatus_00627	1	0	1	2	2	2	0.666667	2	3	0.0161301	1.58496
Bovatus_03155	1	0	1	2	2	2	0.666667	2	3	0.0161301	1.58496
Bovatus_04331	1	0	1	2	2	2	0.666667	2	3	0.0161301	1.58496
Bovatus_00303	1	0	2	3	3	3	1	3	3	0.0257214	1.58496
Bovatus_03505	1	1	1	2	4	3	1	3	3	0.0257214	1.58496
Bovatus_03683	67	98	91	244	272	239	85.3333	251.667	2.94922	0.000280451	1.56033
Bovatus_03700	0	23	40	62	60	63	21	61.6667	2.93651	0.024928	1.5541
Bovatus_03847	4	4	6	11	15	15	4.66667	13.6667	2.92857	0.0037951	1.5502
Bovatus_01586	4	4	3	10	12	10	3.66667	10.6667	2.90909	0.000716276	1.54057
Bovatus_03795	7	7	7	22	19	20	7	20.3333	2.90476	0.000111569	1.53842
Bovatus_00573	13	11	15	40	38	35	13	37.6667	2.89744	0.000185239	1.53478
Bovatus_02168	1	3	4	8	8	7	2.66667	7.66667	2.875	0.00607361	1.52356
Bovatus_04027	4	4	7	11	19	13	5	14.3333	2.86667	0.0230638	1.51937
Bovatus_02137	2	2	3	5	8	7	2.33333	6.66667	2.85714	0.0100597	1.51457
Bovatus_02549	5	6	9	18	20	19	6.66667	19	2.85	0.000759419	1.51096
Bovatus_04609	9	8	9	25	23	26	8.66667	24.6667	2.84615	7.06935e-05	1.50901
Bovatus_01324	4	3	5	11	11	12	4	11.3333	2.83333	0.000388171	1.5025
Bovatus_02434	3	3	6	10	12	12	4	11.3333	2.83333	0.00365026	1.5025
Bovatus_03648	6	7	15	26	29	24	9.33333	26.3333	2.82143	0.00601724	1.49643
Bovatus_02444	3	3	5	11	11	9	3.66667	10.3333	2.81818	0.00211065	1.49476
Bovatus_04601	9	10	12	29	32	26	10.3333	29	2.80645	0.000657054	1.48875
Bovatus_00833	21	22	23	66	65	54	22	61.6667	2.80303	0.000519678	1.48699
Bovatus_01728	2	1	2	4	5	5	1.66667	4.66667	2.8	0.00312559	1.48543
Bovatus_02749	1	2	2	5	5	4	1.66667	4.66667	2.8	0.00312559	1.48543
Bovatus_04411	5	3	7	13	14	15	5	14	2.8	0.00222605	1.48543
Bovatus_02827	60	79	85	222	221	184	74.6667	209	2.79911	0.000774795	1.48497
Bovatus_04603	3	4	5	10	11	12	4	11	2.75	0.00101666	1.45943
Bovatus_03846	2	3	3	8	8	6	2.66667	7.33333	2.75	0.00331976	1.45943
Bovatus_04611	1	3	4	7	8	7	2.66667	7.33333	2.75	0.0077626	1.45943
Bovatus_02018	2	2	4	9	7	6	2.66667	7.33333	2.75	0.0134651	1.45943
Bovatus_03613	1	1	2	3	5	3	1.33333	3.66667	2.75	0.0351685	1.45943
Bovatus_00832	32	37	30	109	85	77	33	90.3333	2.73737	0.00431818	1.45279
Bovatus_00572	5	8	6	17	17	18	6.33333	17.3333	2.73684	0.000308532	1.45251
Bovatus_01731	4	5	2	9	11	10	3.66667	10	2.72727	0.00386285	1.44746
Bovatus_03702	3	3	5	11	11	8	3.66667	10	2.72727	0.00621361	1.44746
Bovatus_03915	1	2	4	6	8	5	2.33333	6.33333	2.71429	0.0326779	1.44057
Bovatus_03180	3	5	9	14	16	16	5.66667	15.3333	2.70588	0.00685502	1.4361
Bovatus_02019	6	7	14	25	26	22	9	24.3333	2.7037	0.00533495	1.43494
Bovatus_01320	6	6	8	20	16	18	6.66667	18	2.7	0.00105058	1.43296
Bovatus_03649	2	3	5	10	9	8	3.33333	9	2.7	0.00578456	1.43296
Bovatus_02016	7	8	13	27	24	24	9.33333	25	2.67857	0.00175061	1.42146
Bovatus_03647	14	17	23	47	55	42	18	48	2.66667	0.00289796	1.41504
Bovatus_04345	2	4	3	8	9	7	3	8	2.66667	0.00360223	1.41504
Bovatus_03726	1	1	1	2	3	3	1	2.66667	2.66667	0.00749043	1.41504
Bovatus_04451	1	2	3	5	7	4	2	5.33333	2.66667	0.0341094	1.41504
Bovatus_02708	293	351	291	792	903	797	311.667	830.667	2.66524	0.000228525	1.41427
Bovatus_04612	4	4	6	12	12	13	4.66667	12.3333	2.64286	0.000503846	1.4021
Bovatus_04410	2	3	3	6	8	7	2.66667	7	2.625	0.00289001	1.39232
Bovatus_04379	3	3	4	9	9	8	3.33333	8.66667	2.6	0.000347891	1.37851
Bovatus_02534	1	2	2	5	4	4	1.66667	4.33333	2.6	0.00481268	1.37851
Bovatus_03797	3	3	4	7	11	8	3.33333	8.66667	2.6	0.0128867	1.37851
Bovatus_04332	3	1	1	4	5	4	1.66667	4.33333	2.6	0.0232152	1.37851
Bovatus_00866	4	1	5	7	11	8	3.33333	8.66667	2.6	0.0349197	1.37851
Bovatus_02547	5	5	12	18	22	17	7.33333	19	2.59091	0.0138813	1.37346
Bovatus_04982	45	49	59	139	136	121	51	132	2.58824	0.000310221	1.37197
Bovatus_02026	211	255	245	718	599	513	237	610	2.57384	0.00360145	1.36392
Bovatus_04946	2	5	7	13	13	10	4.66667	12	2.57143	0.0141726	1.36257
Bovatus_03799	5	6	7	16	15	15	6	15.3333	2.55556	0.000151011	1.35364
Bovatus_00867	11	10	15	29	35	28	12	30.6667	2.55556	0.00219213	1.35364
Bovatus_00307	2	4	5	9	9	10	3.66667	9.33333	2.54545	0.00385795	1.34792
Bovatus_02433	7	7	14	20	29	22	9.33333	23.6667	2.53571	0.0162318	1.34239
Bovatus_03703	4	4	7	11	16	11	5	12.6667	2.53333	0.0168963	1.34104
Bovatus_01494	14	10	12	34	31	26	12	30.3333	2.52778	0.00214348	1.33787
Bovatus_02704	21	21	19	51	50	53	20.3333	51.3333	2.52459	9.62346e-06	1.33605
Bovatus_01321	10	10	17	34	29	30	12.3333	31	2.51351	0.00259168	1.32971
Bovatus_02062	162	193	302	545	550	556	219	550.333	2.51294	0.00146984	1.32937
Bovatus_03684	105	103	88	249	252	241	98.6667	247.333	2.50676	1.8991e-05	1.32582
Bovatus_02061	246	296	502	898	862	851	348	870.333	2.50096	0.00279209	1.32248
Bovatus_03111	1	2	1	3	4	3	1.33333	3.33333	2.5	0.0132356	1.32193
Bovatus_04788	2	1	1	3	3	4	1.33333	3.33333	2.5	0.0132356	1.32193
Bovatus_02126	5	7	8	18	15	17	6.66667	16.6667	2.5	0.00131273	1.32193
Bovatus_02136	2	2	2	5	6	4	2	5	2.5	0.00653338	1.32193
Bovatus_03698	1	2	3	5	6	4	2	5	2.5	0.0213116	1.32193
Bovatus_00306	4	5	5	13	12	10	4.66667	11.6667	2.5	0.00175661	1.32193
Bovatus_02637	272	323	281	703	765	691	292	719.667	2.46461	0.000104161	1.30136
Bovatus_00010	58	73	61	162	160	151	64	157.667	2.46354	8.00682e-05	1.30073
Bovatus_04947	4	5	4	10	11	11	4.33333	10.6667	2.46154	0.000177551	1.29956
Bovatus_01353	65	77	89	202	179	186	77	189	2.45455	0.000322957	1.29546
Bovatus_03475	2	4	5	9	11	7	3.66667	9	2.45455	0.0213789	1.29546
Bovatus_02552	19	25	29	58	67	54	24.3333	59.6667	2.45205	0.00184161	1.29399
Bovatus_03068	2	2	3	5	7	5	2.33333	5.66667	2.42857	0.0110565	1.28011
Bovatus_02943	3	4	5	11	10	8	4	9.66667	2.41667	0.00578456	1.27302
Bovatus_02636	163	194	175	458	449	374	177.333	427	2.40789	0.000888384	1.26777
Bovatus_00582	7	5	8	16	18	14	6.66667	16	2.4	0.00301944	1.26303
Bovatus_04329	1	1	3	4	4	4	1.66667	4	2.4	0.0248962	1.26303
Bovatus_01657	171	197	157	413	449	395	175	419	2.39429	0.000245773	1.2596
Bovatus_00570	5	6	7	15	15	13	6	14.3333	2.38889	0.000699578	1.25634
Bovatus_04624	45	52	83	134	150	145	60	143	2.38333	0.00274729	1.25298
Bovatus_00603	11	11	7	23	20	26	9.66667	23	2.37931	0.00365413	1.25054
Bovatus_00312	72	87	135	232	243	223	98	232.667	2.37415	0.00246941	1.24741
Bovatus_00361	71	54	41	154	115	124	55.3333	131	2.36747	0.00666527	1.24335
Bovatus_01902	16	16	17	40	39	37	16.3333	38.6667	2.36735	1.88317e-05	1.24327
Bovatus_01323	6	6	13	21	19	19	8.33333	19.6667	2.36	0.00951648	1.23879
Bovatus_04413	4	5	5	11	12	10	4.66667	11	2.35714	0.000685233	1.23704
Bovatus_04416	5	4	5	9	14	10	4.66667	11	2.35714	0.0154653	1.23704
Bovatus_02712	167	178	246	463	492	436	197	463.667	2.35364	0.000832533	1.23489
Bovatus_01065	635	737	869	1755	1790	1658	747	1734.33	2.32173	0.00022885	1.2152
Bovatus_01933	6	8	8	20	19	12	7.33333	17	2.31818	0.0205987	1.21299
Bovatus_02703	16	17	19	41	40	39	17.3333	40	2.30769	2.76618e-05	1.20645
Bovatus_03081	4	5	4	11	10	9	4.33333	10	2.30769	0.00105058	1.20645
Bovatus_03845	4	4	5	10	9	11	4.33333	10	2.30769	0.00105058	1.20645
Bovatus_03798	5	4	4	11	8	11	4.33333	10	2.30769	0.00578456	1.20645
Bovatus_02431	20	28	42	70	78	59	30	69	2.3	0.00997913	1.20163
Bovatus_03474	3	2	5	9	7	7	3.33333	7.66667	2.3	0.0172528	1.20163
Bovatus_03844	15	14	18	31	38	39	15.6667	36	2.29787	0.00188119	1.2003
Bovatus_02230	492	590	856	1497	1584	1369	646	1483.33	2.29618	0.00261454	1.19924
Bovatus_03724	4	4	6	10	12	10	4.66667	10.6667	2.28571	0.00312559	1.19265
Bovatus_00765	3	3	1	6	5	5	2.33333	5.33333	2.28571	0.0157998	1.19265
Bovatus_02139	3	3	1	5	6	5	2.33333	5.33333	2.28571	0.0157998	1.19265
Bovatus_02707	3	4	4	8	10	7	3.66667	8.33333	2.27273	0.0077626	1.18442
Bovatus_03965	70	60	44	141	96	157	58	131.333	2.26437	0.0206598	1.17911
Bovatus_03977	473	499	467	1170	1065	1022	479.667	1085.67	2.26338	0.000176526	1.17848
Bovatus_01481	5	7	7	17	13	13	6.33333	14.3333	2.26316	0.00582069	1.17834
Bovatus_01778	141	159	159	374	328	331	153	344.333	2.25054	0.00028188	1.17027
Bovatus_02164	5	4	3	9	10	8	4	9	2.25	0.00360223	1.16993
Bovatus_03070	1	2	1	3	3	3	1.33333	3	2.25	0.00749043	1.16993
Bovatus_04378	1	1	2	3	3	3	1.33333	3	2.25	0.00749043	1.16993
Bovatus_03152	3	3	2	7	6	5	2.66667	6	2.25	0.00749043	1.16993
Bovatus_02545	8	7	10	20	20	16	8.33333	18.6667	2.24	0.00295025	1.1635
Bovatus_02946	12	17	21	35	41	36	16.6667	37.3333	2.24	0.00295025	1.1635
Bovatus_00186	7	7	11	15	22	19	8.33333	18.6667	2.24	0.0130726	1.1635
Bovatus_04269	6	7	8	16	15	16	7	15.6667	2.2381	0.00020204	1.16227
Bovatus_00826	23	28	46	75	71	71	32.3333	72.3333	2.23711	0.00491006	1.16164
Bovatus_04380	3	3	3	7	5	8	3	6.66667	2.22222	0.0141726	1.152
Bovatus_03472	1	4	4	8	6	6	3	6.66667	2.22222	0.0379966	1.152
Bovatus_02656	231	292	314	703	611	545	279	619.667	2.22103	0.00282901	1.15123
Bovatus_01497	71	72	76	170	152	164	73	162	2.21918	8.57876e-05	1.15003
Bovatus_02127	12	13	17	29	34	30	14	31	2.21429	0.00140931	1.14684
Bovatus_03194	8	5	15	19	23	20	9.33333	20.6667	2.21429	0.0239112	1.14684
Bovatus_00292	11	11	16	29	28	27	12.6667	28	2.21053	0.000963969	1.14439
Bovatus_01319	10	10	14	29	23	23	11.3333	25	2.20588	0.00472472	1.14136
Bovatus_02436	10	11	13	20	33	22	11.3333	25	2.20588	0.029825	1.14136
Bovatus_00308	7	8	10	21	18	16	8.33333	18.3333	2.2	0.00417138	1.1375
Bovatus_03682	78	98	85	198	188	188	87	191.333	2.19923	0.000101725	1.137
Bovatus_02435	5	6	10	14	16	16	7	15.3333	2.19048	0.00749043	1.13124
Bovatus_04517	13	18	22	38	43	35	17.6667	38.6667	2.18868	0.00386642	1.13006
Bovatus_02132	44	53	47	118	103	94	48	105	2.1875	0.00159479	1.12928
Bovatus_00293	4	5	7	14	11	10	5.33333	11.6667	2.1875	0.0131735	1.12928
Bovatus_00760	168	178	120	349	330	334	155.333	337.667	2.17382	0.000634181	1.12023
Bovatus_02544	30	31	32	70	65	67	31	67.3333	2.17204	2.03212e-05	1.11905
Bovatus_01495	40	60	35	97	105	91	45	97.6667	2.17037	0.0036751	1.11794
Bovatus_00085	1	2	3	4	4	5	2	4.33333	2.16667	0.0248962	1.11548
Bovatus_01433	1	2	3	4	5	4	2	4.33333	2.16667	0.0248962	1.11548
Bovatus_03265	3	2	1	5	4	4	2	4.33333	2.16667	0.0248962	1.11548
Bovatus_02945	6	6	12	14	21	17	8	17.3333	2.16667	0.0305826	1.11548
Bovatus_01021	4	2	6	9	7	10	4	8.66667	2.16667	0.0325325	1.11548
Bovatus_02939	17	13	20	32	33	43	16.6667	36	2.16	0.00885584	1.11103
Bovatus_00187	8	9	9	14	21	21	8.66667	18.6667	2.15385	0.0132356	1.10692
Bovatus_03071	6	6	8	14	16	13	6.66667	14.3333	2.15	0.00227037	1.10434
Bovatus_01215	7	7	6	14	17	12	6.66667	14.3333	2.15	0.0067774	1.10434
Bovatus_03948	185	197	133	356	373	377	171.667	368.667	2.14757	0.000676668	1.10271
Bovatus_04458	3	2	2	4	5	6	2.33333	5	2.14286	0.0161301	1.09954
Bovatus_03701	3	4	7	9	12	9	4.66667	10	2.14286	0.0269973	1.09954
Bovatus_02828	75	81	79	168	168	167	78.3333	167.667	2.14043	9.75528e-07	1.0979
Bovatus_03908	27	38	46	80	85	72	37	79	2.13514	0.00327452	1.09433
Bovatus_04942	8	13	16	23	28	28	12.3333	26.3333	2.13514	0.0081465	1.09433
Bovatus_03704	8	9	13	23	22	19	10	21.3333	2.13333	0.00431021	1.09311
Bovatus_00067	7	5	3	10	11	11	5	10.6667	2.13333	0.00920589	1.09311
Bovatus_03656	55	66	122	165	192	160	81	172.333	2.12757	0.0165304	1.08921
Bovatus_03151	3	2	3	6	6	5	2.66667	5.66667	2.125	0.00312559	1.08746
Bovatus_03699	2	2	4	7	5	5	2.66667	5.66667	2.125	0.0334717	1.08746
Bovatus_02128	27	29	26	55	61	58	27.3333	58	2.12195	9.42792e-05	1.08539
Bovatus_04948	6	9	10	18	17	18	8.33333	17.6667	2.12	0.00170516	1.08406
Bovatus_02546	12	11	19	29	29	31	14	29.6667	2.11905	0.00384076	1.08342
Bovatus_03177	8	8	11	18	21	18	9	19	2.11111	0.00211065	1.078
Bovatus_00157	118	141	140	306	272	260	133	279.333	2.10025	0.000735319	1.07056
Bovatus_01703	7	6	7	13	16	13	6.66667	14	2.1	0.00224331	1.07039
Bovatus_02825	41	53	58	107	110	102	50.6667	106.333	2.09868	0.000558537	1.06949
Bovatus_02114	348	451	499	1005	913	806	432.667	908	2.09861	0.00283281	1.06944
Bovatus_02327	9	7	5	18	13	13	7	14.6667	2.09524	0.0194161	1.06711
Bovatus_03642	32	47	67	87	113	105	48.6667	101.667	2.08904	0.0140823	1.06284
Bovatus_02657	4	4	4	10	8	7	4	8.33333	2.08333	0.0079662	1.05889
Bovatus_03553	20	19	24	41	52	38	21	43.6667	2.07937	0.00742179	1.05614
Bovatus_01702	3	4	6	10	9	8	4.33333	9	2.07692	0.0114469	1.05445
Bovatus_00360	26	28	26	60	53	53	26.6667	55.3333	2.075	0.000293928	1.05311
Bovatus_02447	66	91	128	193	212	185	95	196.667	2.07018	0.00670547	1.04975
Bovatus_01496	110	129	89	229	238	211	109.333	226	2.06707	0.00113807	1.04759
Bovatus_00226	6	5	4	11	10	10	5	10.3333	2.06667	0.0013239	1.04731
Bovatus_02445	4	4	7	11	11	9	5	10.3333	2.06667	0.011355	1.04731
Bovatus_01349	76	84	70	170	163	142	76.6667	158.333	2.06522	0.000942496	1.04629
Bovatus_00156	31	33	29	70	62	60	31	64	2.06452	0.000539899	1.0458
Bovatus_01929	66	87	69	156	152	150	74	152.667	2.06306	0.000317196	1.04479
Bovatus_03706	8	10	14	23	23	20	10.6667	22	2.0625	0.00502596	1.04439
Bovatus_00310	23	20	28	52	49	45	23.6667	48.6667	2.05634	0.00127024	1.04008
Bovatus_03691	19	20	37	50	54	52	25.3333	52	2.05263	0.0109971	1.03747
Bovatus_00185	17	15	26	42	42	35	19.3333	39.6667	2.05172	0.00777365	1.03684
Bovatus_00604	9	6	7	12	17	16	7.33333	15	2.04545	0.0121897	1.03242
Bovatus_04274	40	43	67	101	105	100	50	102	2.04	0.00390361	1.02857
Bovatus_02947	33	30	45	75	71	74	36	73.3333	2.03704	0.00140197	1.02647
Bovatus_03424	43	38	56	88	105	86	45.6667	93	2.0365	0.00421706	1.02609
Bovatus_01782	320	384	608	868	922	878	437.333	889.333	2.03354	0.00705126	1.02399
Bovatus_03777	13	8	10	19	24	20	10.3333	21	2.03226	0.00718233	1.02308
Bovatus_03196	8	8	15	21	21	21	10.3333	21	2.03226	0.0102497	1.02308
Bovatus_00739	111	116	119	259	246	198	115.333	234.333	2.03179	0.00312396	1.02275
Bovatus_00313	19	23	38	49	58	55	26.6667	54	2.025	0.012666	1.01792
Bovatus_00823	129	131	91	245	237	228	117	236.667	2.02279	0.00100285	1.01635
Bovatus_04512	77	90	107	189	191	174	91.3333	184.667	2.0219	0.000794429	1.01571
Bovatus_00184	16	15	16	31	31	33	15.6667	31.6667	2.02128	2.78528e-05	1.01527
Bovatus_00738	249	190	182	476	419	357	207	417.333	2.0161	0.00645241	1.01157
Bovatus_02115	232	290	313	617	560	496	278.333	557.667	2.00359	0.00276182	1.00259
Bovatus_01777	51	60	53	119	112	97	54.6667	109.333	2	0.00148217	1
Bovatus_01207	24	20	15	39	41	38	19.6667	39.3333	2	0.00201938	1
Bovatus_01293	3	3	2	5	6	5	2.66667	5.33333	2	0.00481268	1
Bovatus_04428	3	2	4	6	6	6	3	6	2	0.00653338	1
Bovatus_00569	4	4	3	8	8	6	3.66667	7.33333	2	0.00793309	1
Bovatus_04453	5	5	5	12	8	10	5	10	2	0.0123485	1
Bovatus_02171	6	8	4	14	10	12	6	12	2	0.0213116	1
Bovatus_02926	3	2	4	5	7	6	3	6	2	0.0213116	1
Bovatus_03178	2	3	3	4	6	6	2.66667	5.33333	2	0.0232152	1
Bovatus_03925	1	2	2	3	4	3	1.66667	3.33333	2	0.0241101	1
Bovatus_04252	2	1	2	3	4	3	1.66667	3.33333	2	0.0241101	1
Bovatus_04344	2	1	2	3	4	3	1.66667	3.33333	2	0.0241101	1
Bovatus_04268	2	2	2	4	5	3	2	4	2	0.0257214	1
Bovatus_03657	52	62	125	156	171	151	79.6667	159.333	2	0.0279948	1
Bovatus_04121	1	3	3	4	5	5	2.33333	4.66667	2	0.0351685	1
Bovatus_00287	2	2	5	6	6	6	3	6	2	0.039942	1
Bovatus_00557	1	2	1	2	3	3	1.33333	2.66667	2	0.0474207	1
Bovatus_00624	2	1	1	3	3	2	1.33333	2.66667	2	0.0474207	1
Bovatus_03200	1	1	2	3	3	2	1.33333	2.66667	2	0.0474207	1
Bovatus_03612	2	1	1	3	3	2	1.33333	2.66667	2	0.0474207	1
Bovatus_04877	1	1	2	3	2	3	1.33333	2.66667	2	0.0474207	1

## Sheet: Downregulated
specimen	BoG2_1	BoG2_2	BoG2_3	BodSusG2_1	BodSusG2_2	BodSusG2_3	G2 mean	dG2 mean	FC	P VALUE	LOG2FC
Bovatus_03321	41	42	20	1	3	2	34.3333	2	0.0582524	0.0108771	-4.10154
Bovatus_02419	7	6	4	1	0	0	5.66667	0.333333	0.0588235	0.00481268	-4.08746
Bovatus_02007	5	4	2	1	0	0	3.66667	0.333333	0.0909091	0.0241101	-3.45943
Bovatus_03318	285	265	77	16	27	18	209	20.3333	0.0972887	0.046678	-3.36158
Bovatus_04711	4	4	2	0	0	1	3.33333	0.333333	0.1	0.0157998	-3.32193
Bovatus_03322	9	7	3	1	1	0	6.33333	0.666667	0.105263	0.0342886	-3.24793
Bovatus_03320	297	319	124	22	34	22	246.667	26	0.105405	0.023351	-3.24598
Bovatus_03319	137	180	60	13	16	15	125.667	14.6667	0.116711	0.0341426	-3.09899
Bovatus_02009	7	7	3	1	0	1	5.66667	0.666667	0.117647	0.0220029	-3.08746
Bovatus_02520	3	3	2	0	0	1	2.66667	0.333333	0.125	0.0077626	-3
Bovatus_03713	3	3	2	0	1	0	2.66667	0.333333	0.125	0.0077626	-3
Bovatus_04821	4	2	2	1	0	0	2.66667	0.333333	0.125	0.0351685	-3
Bovatus_02824	10	9	4	0	1	2	7.66667	1	0.130435	0.0265363	-2.9386
Bovatus_02420	8	8	5	1	1	1	7	1	0.142857	0.00388254	-2.80735
Bovatus_04661	8	8	5	2	1	0	7	1	0.142857	0.00653338	-2.80735
Bovatus_02631	2	3	2	1	0	0	2.33333	0.333333	0.142857	0.0132356	-2.80735
Bovatus_03027	35	36	17	4	4	5	29.3333	4.33333	0.147727	0.015556	-2.75899
Bovatus_02421	25	20	14	3	3	3	19.6667	3	0.152542	0.00633411	-2.71272
Bovatus_04657	12	10	4	1	1	2	8.66667	1.33333	0.153846	0.0390889	-2.70044
Bovatus_04660	6	5	2	0	1	1	4.33333	0.666667	0.153846	0.0423945	-2.70044
Bovatus_00115	6	7	6	1	1	1	6.33333	1	0.157895	8.92165e-05	-2.66297
Bovatus_03026	75	72	41	10	12	8	62.6667	10	0.159574	0.00852951	-2.6477
Bovatus_01256	2	2	2	0	1	0	2	0.333333	0.166667	0.00749043	-2.58496
Bovatus_02003	4	3	4	1	0	1	3.66667	0.666667	0.181818	0.00312559	-2.45943
Bovatus_02226	1924	1498	873	273	252	313	1431.67	279.333	0.195111	0.0196192	-2.35764
Bovatus_01195	369	416	149	55	63	65	311.333	61	0.195931	0.0384064	-2.35158
Bovatus_02081	3	4	3	0	1	1	3.33333	0.666667	0.2	0.00481268	-2.32193
Bovatus_01367	1	2	2	0	1	0	1.66667	0.333333	0.2	0.0474207	-2.32193
Bovatus_02110	2	2	1	1	0	0	1.66667	0.333333	0.2	0.0474207	-2.32193
Bovatus_02982	2	1	2	0	1	0	1.66667	0.333333	0.2	0.0474207	-2.32193
Bovatus_03547	2	2	1	0	1	0	1.66667	0.333333	0.2	0.0474207	-2.32193
Bovatus_01503	25	26	12	4	5	4	21	4.33333	0.206349	0.0210917	-2.27684
Bovatus_03203	287	255	194	47	51	60	245.333	52.6667	0.214674	0.00219934	-2.21978
Bovatus_02454	8	8	7	2	2	1	7.66667	1.66667	0.217391	0.000219511	-2.20163
Bovatus_03028	66	51	33	10	12	11	50	11	0.22	0.015088	-2.18442
Bovatus_02401	3	4	2	1	0	1	3	0.666667	0.222222	0.0248962	-2.16993
Bovatus_01203	21	30	16	4	5	6	22.3333	5	0.223881	0.0138034	-2.1592
Bovatus_03400	8	8	6	1	1	3	7.33333	1.66667	0.227273	0.00385795	-2.1375
Bovatus_03919	33650	26227	14947	6715	5027	5708	24941.3	5816.67	0.233214	0.0248254	-2.10027
Bovatus_02225	324	277	172	66	57	58	257.667	60.3333	0.234153	0.0118458	-2.09448
Bovatus_01204	69	75	37	14	15	16	60.3333	15	0.248619	0.0184755	-2.00799
Bovatus_04805	11	10	7	2	2	3	9.33333	2.33333	0.25	0.00495204	-2
Bovatus_01600	5	4	3	1	1	1	4	1	0.25	0.00653338	-2
Bovatus_04843	6	6	4	0	2	2	5.33333	1.33333	0.25	0.0132356	-2
Bovatus_02085	5	4	3	2	0	1	4	1	0.25	0.0213116	-2
Bovatus_02249	2871	1932	1367	519	457	602	2056.67	526	0.255754	0.0254942	-1.96717
Bovatus_04086	46	47	63	14	14	12	52	13.3333	0.25641	0.00222797	-1.96347
Bovatus_04653	61	50	33	13	13	11	48	12.3333	0.256944	0.0120186	-1.96047
Bovatus_01502	13	10	7	3	2	3	10	2.66667	0.266667	0.0141726	-1.90689
Bovatus_02133	3	4	4	0	1	2	3.66667	1	0.272727	0.0161301	-1.87447
Bovatus_04663	4	5	2	1	1	1	3.66667	1	0.272727	0.0390205	-1.87447
Bovatus_01501	22	19	10	5	4	5	17	4.66667	0.27451	0.0271239	-1.86507
Bovatus_02519	5	7	6	1	1	3	6	1.66667	0.277778	0.0079662	-1.848
Bovatus_04658	15	16	8	5	3	3	13	3.66667	0.282051	0.0230638	-1.82597
Bovatus_04792	3	2	2	0	1	1	2.33333	0.666667	0.285714	0.0241101	-1.80735
Bovatus_04690	3	3	4	1	1	1	3.33333	1	0.3	0.00219213	-1.73697
Bovatus_02593	18	14	8	2	5	5	13.3333	4	0.3	0.0385143	-1.73697
Bovatus_02518	5	5	3	1	1	2	4.33333	1.33333	0.307692	0.0157998	-1.70044
Bovatus_04579	9	12	10	3	5	2	10.3333	3.33333	0.322581	0.00495204	-1.63227
Bovatus_03349	5	6	7	3	2	1	6	2	0.333333	0.00804989	-1.58496
Bovatus_00447	2	2	2	0	1	1	2	0.666667	0.333333	0.0161301	-1.58496
Bovatus_03711	2	2	2	1	1	0	2	0.666667	0.333333	0.0161301	-1.58496
Bovatus_00923	3	2	4	1	1	1	3	1	0.333333	0.0257214	-1.58496
Bovatus_03714	4	3	2	1	1	1	3	1	0.333333	0.0257214	-1.58496
Bovatus_03401	6	4	5	1	2	2	5	1.66667	0.333333	0.00749043	-1.58496
Bovatus_03047	4	7	4	1	2	2	5	1.66667	0.333333	0.0341094	-1.58496
Bovatus_01628	29	27	23	9	9	9	26.3333	9	0.341772	0.000601246	-1.54889
Bovatus_04733	11	7	8	3	2	4	8.66667	3	0.346154	0.0131581	-1.53051
Bovatus_03139	19	26	27	6	8	11	24	8.33333	0.347222	0.00572541	-1.52607
Bovatus_02627	17	15	12	3	5	8	14.6667	5.33333	0.363636	0.0104796	-1.45943
Bovatus_04085	244	213	201	78	83	80	219.333	80.3333	0.366261	0.000419723	-1.44905
Bovatus_02086	7	8	4	2	3	2	6.33333	2.33333	0.368421	0.0326779	-1.44057
Bovatus_00093	3	3	2	1	1	1	2.66667	1	0.375	0.00749043	-1.41504
Bovatus_03104	3	2	3	1	1	1	2.66667	1	0.375	0.00749043	-1.41504
Bovatus_00116	4	4	5	1	2	2	4.33333	1.66667	0.384615	0.00481268	-1.37851
Bovatus_03137	124	129	151	43	58	55	134.667	52	0.386139	0.000950729	-1.37281
Bovatus_01210	22	18	14	8	7	6	18	7	0.388889	0.00987424	-1.36257
Bovatus_03029	48	48	35	18	16	17	43.6667	17	0.389313	0.00365413	-1.361
Bovatus_01070	10	8	5	3	2	4	7.66667	3	0.391304	0.0405455	-1.35364
Bovatus_03140	21	26	34	10	11	11	27	10.6667	0.395062	0.0126698	-1.33985
Bovatus_03863	3	4	3	2	1	1	3.33333	1.33333	0.4	0.0132356	-1.32193
Bovatus_04971	14	10	11	4	6	4	11.6667	4.66667	0.4	0.00701554	-1.32193
Bovatus_03138	34	40	50	11	22	17	41.3333	16.6667	0.403226	0.0119861	-1.31034
Bovatus_01926	48	48	30	17	18	16	42	17	0.404762	0.0142891	-1.30485
Bovatus_01201	143	152	104	55	53	58	133	55.3333	0.41604	0.00631053	-1.26521
Bovatus_01200	40	34	22	13	12	15	32	13.3333	0.416667	0.0253596	-1.26303
Bovatus_01472	7	7	5	3	2	3	6.33333	2.66667	0.421053	0.00793309	-1.24793
Bovatus_00692	7	8	11	3	4	4	8.66667	3.66667	0.423077	0.016011	-1.24101
Bovatus_01161	608	486	289	215	190	183	461	196	0.425163	0.047053	-1.23391
Bovatus_01034	28	24	25	10	12	11	25.6667	11	0.428571	0.000388171	-1.22239
Bovatus_03054	4	5	5	2	2	2	4.66667	2	0.428571	0.0013239	-1.22239
Bovatus_00414	3	2	2	1	1	1	2.33333	1	0.428571	0.0161301	-1.22239
Bovatus_03141	17	23	25	8	11	9	21.6667	9.33333	0.430769	0.00854171	-1.21501
Bovatus_01209	79	80	53	34	30	28	70.6667	30.6667	0.433962	0.0113483	-1.20436
Bovatus_03142	12	18	23	7	10	6	17.6667	7.66667	0.433962	0.0423157	-1.20436
Bovatus_01205	239	255	164	90	96	100	219.333	95.3333	0.43465	0.0117166	-1.20207
Bovatus_01970	7	5	6	2	3	3	6	2.66667	0.444444	0.00749043	-1.16993
Bovatus_01202	40	46	31	17	19	17	39	17.6667	0.452991	0.00841261	-1.14244
Bovatus_02245	4	4	5	1	3	2	4.33333	2	0.461538	0.0248962	-1.11548
Bovatus_04656	8	5	6	3	3	3	6.33333	3	0.473684	0.0194418	-1.078
Bovatus_01658	320	417	425	100	162	289	387.333	183.667	0.474182	0.0351713	-1.07649
Bovatus_04115	8	8	7	3	4	4	7.66667	3.66667	0.478261	0.00105756	-1.06413
Bovatus_04099	5	4	5	2	2	3	4.66667	2.33333	0.5	0.0077626	-1
Bovatus_03577	8	7	7	5	3	3	7.33333	3.66667	0.5	0.00793309	-1
Bovatus_02410	4	3	3	2	1	2	3.33333	1.66667	0.5	0.0241101	-1
Bovatus_02493	3	3	4	2	2	1	3.33333	1.66667	0.5	0.0241101	-1
Bovatus_03094	3	3	2	1	1	2	2.66667	1.33333	0.5	0.0474207	-1
Bovatus_03398	3	3	2	1	2	1	2.66667	1.33333	0.5	0.0474207	-1
Bovatus_04681	4	7	5	3	3	2	5.33333	2.66667	0.5	0.0474207	-1
Bovatus_03809	307	340	347	0	0	0	331.333	0	0	1.14133e-05	#NUM!
Bovatus_03804	545	617	814	0	0	0	658.667	0	0	0.00120935	#NUM!
Bovatus_03808	762	1016	1399	0	0	0	1059	0	0	0.00462242	#NUM!
Bovatus_03805	310	370	589	0	0	0	423	0	0	0.00754946	#NUM!
Bovatus_03803	360	479	732	0	0	0	523.667	0	0	0.00881237	#NUM!
Bovatus_03807	733	1027	1521	0	0	0	1093.67	0	0	0.00892464	#NUM!
Bovatus_03806	337	495	802	0	0	0	544.667	0	0	0.0162664	#NUM!

## Sheet: UPREG ≥ 10rpm
specimen	BoG2_1	BoG2_2	BoG2_3	BodSusG2_1	BodSusG2_2	BodSusG2_3	G2 mean	dG2 mean	FC	P VALUE	LOG2FC		if >= 10
Bovatus_02696	1	1	0	14	12	14	0.666667	13.3333	20	7.03068e-05	4.32193		1
Bovatus_04772	45	47	49	727	760	734	47	740.333	15.7518	2.70342e-07	3.97744		1
Bovatus_04732	2	2	2	13	10	14	2	12.3333	6.16667	0.00100555	2.62449		1	2 fold significant change where at least one mean rpm ≥ 10.
Bovatus_02239	44	49	82	368	336	270	58.3333	324.667	5.56571	0.00103585	2.47657		1
Bovatus_04340	2	3	2	12	16	10	2.33333	12.6667	5.42857	0.00451665	2.44057		1
Bovatus_02664	2	4	1	12	13	12	2.33333	12.3333	5.28571	0.000447238	2.4021		1
Bovatus_04337	2	2	5	16	14	15	3	15	5	0.000484128	2.32193		1
Bovatus_01851	30	41	24	202	154	92	31.6667	149.333	4.71579	0.0217479	2.2375		1
Bovatus_02901	4	5	6	25	23	19	5	22.3333	4.46667	0.000731773	2.1592		1
Bovatus_01852	53	56	35	280	198	159	48	212.333	4.42361	0.0105558	2.14522		1
Bovatus_04602	2	2	3	11	9	10	2.33333	10	4.28571	0.000326421	2.09954		1
Bovatus_02227	416	566	1162	2974	3287	2824	714.667	3028.33	4.23741	0.00095537	2.08318		1
Bovatus_01850	31	34	25	165	114	84	30	121	4.03333	0.0186977	2.01197		1
Bovatus_00314	43	57	67	246	219	204	55.6667	223	4.00599	0.000290482	2.00216		1
Bovatus_00315	28	34	40	151	139	113	34	134.333	3.95098	0.00102827	1.98221		1
Bovatus_00584	8	7	14	39	42	33	9.66667	38	3.93103	0.00117425	1.97491		1
Bovatus_04447	2	2	5	9	13	12	3	11.3333	3.77778	0.00596519	1.91754		1
Bovatus_03651	4	3	4	14	16	11	3.66667	13.6667	3.72727	0.00257026	1.89812		1
Bovatus_02229	942	1334	2358	5739	6124	5391	1544.67	5751.33	3.72335	0.000877725	1.8966		1
Bovatus_00578	6	4	5	19	19	17	5	18.3333	3.66667	0.000111569	1.87447		1
Bovatus_04981	24	34	43	121	134	111	33.6667	122	3.62376	0.000513082	1.85749		1
Bovatus_02663	9	9	11	35	37	33	9.66667	35	3.62069	4.52021e-05	1.85626		1
Bovatus_04980	4	5	9	20	23	22	6	21.6667	3.61111	0.000887646	1.85244		1
Bovatus_02228	1121	1505	2778	6304	6696	5863	1801.33	6287.67	3.49056	0.00127752	1.80346		1
Bovatus_00577	19	19	17	62	64	62	18.3333	62.6667	3.41818	1.22353e-06	1.77323		1
Bovatus_04604	4	6	8	22	18	21	6	20.3333	3.38889	0.00100459	1.76081		1
Bovatus_02169	4	4	4	15	13	12	4	13.3333	3.33333	0.000451125	1.73697		1
Bovatus_04610	3	3	4	10	13	10	3.33333	11	3.3	0.00189845	1.72247		1
Bovatus_04448	3	4	7	12	17	17	4.66667	15.3333	3.28571	0.00655615	1.71621		1
Bovatus_04335	6	5	7	18	23	18	6	19.6667	3.27778	0.00149479	1.71272		1
Bovatus_01322	6	3	9	19	21	19	6	19.6667	3.27778	0.00181195	1.71272		1
Bovatus_02260	11	9	6	27	31	27	8.66667	28.3333	3.26923	0.000567956	1.70895		1
Bovatus_04944	4	4	7	15	16	18	5	16.3333	3.26667	0.00105058	1.70782		1
Bovatus_02706	392	466	361	1289	1396	1265	406.333	1316.67	3.24036	5.74738e-05	1.69615		1
Bovatus_00981	37	45	31	125	121	113	37.6667	119.667	3.17699	0.000107651	1.66766		1
Bovatus_02705	584	715	557	1877	2098	1893	618.667	1956	3.16164	0.000101099	1.66067		1
Bovatus_00580	3	4	7	14	13	17	4.66667	14.6667	3.14286	0.00417138	1.65208		1
Bovatus_00583	4	5	7	20	16	14	5.33333	16.6667	3.125	0.0045439	1.64386		1
Bovatus_03179	2	3	5	9	11	11	3.33333	10.3333	3.1	0.00318481	1.63227		1
Bovatus_00579	3	4	4	11	11	12	3.66667	11.3333	3.09091	8.36435e-05	1.62803		1
Bovatus_04943	3	3	7	12	15	13	4.33333	13.3333	3.07692	0.00489679	1.62149		1
Bovatus_01932	32	35	49	139	114	102	38.6667	118.333	3.06034	0.00274882	1.61369		1
Bovatus_02550	8	12	17	38	45	30	12.3333	37.6667	3.05405	0.00743089	1.61073		1
Bovatus_03685	89	123	108	328	345	302	106.667	325	3.04688	0.000163333	1.60733		1
Bovatus_02138	6	4	6	17	16	15	5.33333	16	3	0.000268046	1.58496		1
Bovatus_00585	18	18	30	69	64	65	22	66	3	0.000505698	1.58496		1
Bovatus_04945	5	4	8	18	18	15	5.66667	17	3	0.00192263	1.58496		1
Bovatus_04605	7	4	12	21	25	23	7.66667	23	3	0.00415533	1.58496		1
Bovatus_01493	8	8	9	30	19	26	8.33333	25	3	0.00671142	1.58496		1
Bovatus_03683	67	98	91	244	272	239	85.3333	251.667	2.94922	0.000280451	1.56033		1
Bovatus_03700	0	23	40	62	60	63	21	61.6667	2.93651	0.024928	1.5541		1
Bovatus_03847	4	4	6	11	15	15	4.66667	13.6667	2.92857	0.0037951	1.5502		1
Bovatus_01586	4	4	3	10	12	10	3.66667	10.6667	2.90909	0.000716276	1.54057		1
Bovatus_03795	7	7	7	22	19	20	7	20.3333	2.90476	0.000111569	1.53842		1
Bovatus_00573	13	11	15	40	38	35	13	37.6667	2.89744	0.000185239	1.53478		1
Bovatus_04027	4	4	7	11	19	13	5	14.3333	2.86667	0.0230638	1.51937		1
Bovatus_02549	5	6	9	18	20	19	6.66667	19	2.85	0.000759419	1.51096		1
Bovatus_04609	9	8	9	25	23	26	8.66667	24.6667	2.84615	7.06935e-05	1.50901		1
Bovatus_01324	4	3	5	11	11	12	4	11.3333	2.83333	0.000388171	1.5025		1
Bovatus_02434	3	3	6	10	12	12	4	11.3333	2.83333	0.00365026	1.5025		1
Bovatus_03648	6	7	15	26	29	24	9.33333	26.3333	2.82143	0.00601724	1.49643		1
Bovatus_02444	3	3	5	11	11	9	3.66667	10.3333	2.81818	0.00211065	1.49476		1
Bovatus_04601	9	10	12	29	32	26	10.3333	29	2.80645	0.000657054	1.48875		1
Bovatus_00833	21	22	23	66	65	54	22	61.6667	2.80303	0.000519678	1.48699		1
Bovatus_04411	5	3	7	13	14	15	5	14	2.8	0.00222605	1.48543		1
Bovatus_02827	60	79	85	222	221	184	74.6667	209	2.79911	0.000774795	1.48497		1
Bovatus_04603	3	4	5	10	11	12	4	11	2.75	0.00101666	1.45943		1
Bovatus_00832	32	37	30	109	85	77	33	90.3333	2.73737	0.00431818	1.45279		1
Bovatus_00572	5	8	6	17	17	18	6.33333	17.3333	2.73684	0.000308532	1.45251		1
Bovatus_01731	4	5	2	9	11	10	3.66667	10	2.72727	0.00386285	1.44746		1
Bovatus_03702	3	3	5	11	11	8	3.66667	10	2.72727	0.00621361	1.44746		1
Bovatus_03180	3	5	9	14	16	16	5.66667	15.3333	2.70588	0.00685502	1.4361		1
Bovatus_02019	6	7	14	25	26	22	9	24.3333	2.7037	0.00533495	1.43494		1
Bovatus_01320	6	6	8	20	16	18	6.66667	18	2.7	0.00105058	1.43296		1
Bovatus_02016	7	8	13	27	24	24	9.33333	25	2.67857	0.00175061	1.42146		1
Bovatus_03647	14	17	23	47	55	42	18	48	2.66667	0.00289796	1.41504		1
Bovatus_02708	293	351	291	792	903	797	311.667	830.667	2.66524	0.000228525	1.41427		1
Bovatus_04612	4	4	6	12	12	13	4.66667	12.3333	2.64286	0.000503846	1.4021		1
Bovatus_02547	5	5	12	18	22	17	7.33333	19	2.59091	0.0138813	1.37346		1
Bovatus_04982	45	49	59	139	136	121	51	132	2.58824	0.000310221	1.37197		1
Bovatus_02026	211	255	245	718	599	513	237	610	2.57384	0.00360145	1.36392		1
Bovatus_04946	2	5	7	13	13	10	4.66667	12	2.57143	0.0141726	1.36257		1
Bovatus_03799	5	6	7	16	15	15	6	15.3333	2.55556	0.000151011	1.35364		1
Bovatus_00867	11	10	15	29	35	28	12	30.6667	2.55556	0.00219213	1.35364		1
Bovatus_02433	7	7	14	20	29	22	9.33333	23.6667	2.53571	0.0162318	1.34239		1
Bovatus_03703	4	4	7	11	16	11	5	12.6667	2.53333	0.0168963	1.34104		1
Bovatus_01494	14	10	12	34	31	26	12	30.3333	2.52778	0.00214348	1.33787		1
Bovatus_02704	21	21	19	51	50	53	20.3333	51.3333	2.52459	9.62346e-06	1.33605		1
Bovatus_01321	10	10	17	34	29	30	12.3333	31	2.51351	0.00259168	1.32971		1
Bovatus_02062	162	193	302	545	550	556	219	550.333	2.51294	0.00146984	1.32937		1
Bovatus_03684	105	103	88	249	252	241	98.6667	247.333	2.50676	1.8991e-05	1.32582		1
Bovatus_02061	246	296	502	898	862	851	348	870.333	2.50096	0.00279209	1.32248		1
Bovatus_02126	5	7	8	18	15	17	6.66667	16.6667	2.5	0.00131273	1.32193		1
Bovatus_00306	4	5	5	13	12	10	4.66667	11.6667	2.5	0.00175661	1.32193		1
Bovatus_02637	272	323	281	703	765	691	292	719.667	2.46461	0.000104161	1.30136		1
Bovatus_00010	58	73	61	162	160	151	64	157.667	2.46354	8.00682e-05	1.30073		1
Bovatus_04947	4	5	4	10	11	11	4.33333	10.6667	2.46154	0.000177551	1.29956		1
Bovatus_01353	65	77	89	202	179	186	77	189	2.45455	0.000322957	1.29546		1
Bovatus_02552	19	25	29	58	67	54	24.3333	59.6667	2.45205	0.00184161	1.29399		1
Bovatus_02636	163	194	175	458	449	374	177.333	427	2.40789	0.000888384	1.26777		1
Bovatus_00582	7	5	8	16	18	14	6.66667	16	2.4	0.00301944	1.26303		1
Bovatus_01657	171	197	157	413	449	395	175	419	2.39429	0.000245773	1.2596		1
Bovatus_00570	5	6	7	15	15	13	6	14.3333	2.38889	0.000699578	1.25634		1
Bovatus_04624	45	52	83	134	150	145	60	143	2.38333	0.00274729	1.25298		1
Bovatus_00603	11	11	7	23	20	26	9.66667	23	2.37931	0.00365413	1.25054		1
Bovatus_00312	72	87	135	232	243	223	98	232.667	2.37415	0.00246941	1.24741		1
Bovatus_00361	71	54	41	154	115	124	55.3333	131	2.36747	0.00666527	1.24335		1
Bovatus_01902	16	16	17	40	39	37	16.3333	38.6667	2.36735	1.88317e-05	1.24327		1
Bovatus_01323	6	6	13	21	19	19	8.33333	19.6667	2.36	0.00951648	1.23879		1
Bovatus_04413	4	5	5	11	12	10	4.66667	11	2.35714	0.000685233	1.23704		1
Bovatus_04416	5	4	5	9	14	10	4.66667	11	2.35714	0.0154653	1.23704		1
Bovatus_02712	167	178	246	463	492	436	197	463.667	2.35364	0.000832533	1.23489		1
Bovatus_01065	635	737	869	1755	1790	1658	747	1734.33	2.32173	0.00022885	1.2152		1
Bovatus_01933	6	8	8	20	19	12	7.33333	17	2.31818	0.0205987	1.21299		1
Bovatus_02703	16	17	19	41	40	39	17.3333	40	2.30769	2.76618e-05	1.20645		1
Bovatus_03081	4	5	4	11	10	9	4.33333	10	2.30769	0.00105058	1.20645		1
Bovatus_03845	4	4	5	10	9	11	4.33333	10	2.30769	0.00105058	1.20645		1
Bovatus_03798	5	4	4	11	8	11	4.33333	10	2.30769	0.00578456	1.20645		1
Bovatus_02431	20	28	42	70	78	59	30	69	2.3	0.00997913	1.20163		1
Bovatus_03844	15	14	18	31	38	39	15.6667	36	2.29787	0.00188119	1.2003		1
Bovatus_02230	492	590	856	1497	1584	1369	646	1483.33	2.29618	0.00261454	1.19924		1
Bovatus_03724	4	4	6	10	12	10	4.66667	10.6667	2.28571	0.00312559	1.19265		1
Bovatus_03965	70	60	44	141	96	157	58	131.333	2.26437	0.0206598	1.17911		1
Bovatus_03977	473	499	467	1170	1065	1022	479.667	1085.67	2.26338	0.000176526	1.17848		1
Bovatus_01481	5	7	7	17	13	13	6.33333	14.3333	2.26316	0.00582069	1.17834		1
Bovatus_01778	141	159	159	374	328	331	153	344.333	2.25054	0.00028188	1.17027		1
Bovatus_02545	8	7	10	20	20	16	8.33333	18.6667	2.24	0.00295025	1.1635		1
Bovatus_02946	12	17	21	35	41	36	16.6667	37.3333	2.24	0.00295025	1.1635		1
Bovatus_00186	7	7	11	15	22	19	8.33333	18.6667	2.24	0.0130726	1.1635		1
Bovatus_04269	6	7	8	16	15	16	7	15.6667	2.2381	0.00020204	1.16227		1
Bovatus_00826	23	28	46	75	71	71	32.3333	72.3333	2.23711	0.00491006	1.16164		1
Bovatus_02656	231	292	314	703	611	545	279	619.667	2.22103	0.00282901	1.15123		1
Bovatus_01497	71	72	76	170	152	164	73	162	2.21918	8.57876e-05	1.15003		1
Bovatus_02127	12	13	17	29	34	30	14	31	2.21429	0.00140931	1.14684		1
Bovatus_03194	8	5	15	19	23	20	9.33333	20.6667	2.21429	0.0239112	1.14684		1
Bovatus_00292	11	11	16	29	28	27	12.6667	28	2.21053	0.000963969	1.14439		1
Bovatus_01319	10	10	14	29	23	23	11.3333	25	2.20588	0.00472472	1.14136		1
Bovatus_02436	10	11	13	20	33	22	11.3333	25	2.20588	0.029825	1.14136		1
Bovatus_00308	7	8	10	21	18	16	8.33333	18.3333	2.2	0.00417138	1.1375		1
Bovatus_03682	78	98	85	198	188	188	87	191.333	2.19923	0.000101725	1.137		1
Bovatus_02435	5	6	10	14	16	16	7	15.3333	2.19048	0.00749043	1.13124		1
Bovatus_04517	13	18	22	38	43	35	17.6667	38.6667	2.18868	0.00386642	1.13006		1
Bovatus_02132	44	53	47	118	103	94	48	105	2.1875	0.00159479	1.12928		1
Bovatus_00293	4	5	7	14	11	10	5.33333	11.6667	2.1875	0.0131735	1.12928		1
Bovatus_00760	168	178	120	349	330	334	155.333	337.667	2.17382	0.000634181	1.12023		1
Bovatus_02544	30	31	32	70	65	67	31	67.3333	2.17204	2.03212e-05	1.11905		1
Bovatus_01495	40	60	35	97	105	91	45	97.6667	2.17037	0.0036751	1.11794		1
Bovatus_02945	6	6	12	14	21	17	8	17.3333	2.16667	0.0305826	1.11548		1
Bovatus_02939	17	13	20	32	33	43	16.6667	36	2.16	0.00885584	1.11103		1
Bovatus_00187	8	9	9	14	21	21	8.66667	18.6667	2.15385	0.0132356	1.10692		1
Bovatus_03071	6	6	8	14	16	13	6.66667	14.3333	2.15	0.00227037	1.10434		1
Bovatus_01215	7	7	6	14	17	12	6.66667	14.3333	2.15	0.0067774	1.10434		1
Bovatus_03948	185	197	133	356	373	377	171.667	368.667	2.14757	0.000676668	1.10271		1
Bovatus_03701	3	4	7	9	12	9	4.66667	10	2.14286	0.0269973	1.09954		1
Bovatus_02828	75	81	79	168	168	167	78.3333	167.667	2.14043	9.75528e-07	1.0979		1
Bovatus_03908	27	38	46	80	85	72	37	79	2.13514	0.00327452	1.09433		1
Bovatus_04942	8	13	16	23	28	28	12.3333	26.3333	2.13514	0.0081465	1.09433		1
Bovatus_03704	8	9	13	23	22	19	10	21.3333	2.13333	0.00431021	1.09311		1
Bovatus_00067	7	5	3	10	11	11	5	10.6667	2.13333	0.00920589	1.09311		1
Bovatus_03656	55	66	122	165	192	160	81	172.333	2.12757	0.0165304	1.08921		1
Bovatus_02128	27	29	26	55	61	58	27.3333	58	2.12195	9.42792e-05	1.08539		1
Bovatus_04948	6	9	10	18	17	18	8.33333	17.6667	2.12	0.00170516	1.08406		1
Bovatus_02546	12	11	19	29	29	31	14	29.6667	2.11905	0.00384076	1.08342		1
Bovatus_03177	8	8	11	18	21	18	9	19	2.11111	0.00211065	1.078		1
Bovatus_00157	118	141	140	306	272	260	133	279.333	2.10025	0.000735319	1.07056		1
Bovatus_01703	7	6	7	13	16	13	6.66667	14	2.1	0.00224331	1.07039		1
Bovatus_02825	41	53	58	107	110	102	50.6667	106.333	2.09868	0.000558537	1.06949		1
Bovatus_02114	348	451	499	1005	913	806	432.667	908	2.09861	0.00283281	1.06944		1
Bovatus_02327	9	7	5	18	13	13	7	14.6667	2.09524	0.0194161	1.06711		1
Bovatus_03642	32	47	67	87	113	105	48.6667	101.667	2.08904	0.0140823	1.06284		1
Bovatus_03553	20	19	24	41	52	38	21	43.6667	2.07937	0.00742179	1.05614		1
Bovatus_00360	26	28	26	60	53	53	26.6667	55.3333	2.075	0.000293928	1.05311		1
Bovatus_02447	66	91	128	193	212	185	95	196.667	2.07018	0.00670547	1.04975		1
Bovatus_01496	110	129	89	229	238	211	109.333	226	2.06707	0.00113807	1.04759		1
Bovatus_00226	6	5	4	11	10	10	5	10.3333	2.06667	0.0013239	1.04731		1
Bovatus_02445	4	4	7	11	11	9	5	10.3333	2.06667	0.011355	1.04731		1
Bovatus_01349	76	84	70	170	163	142	76.6667	158.333	2.06522	0.000942496	1.04629		1
Bovatus_00156	31	33	29	70	62	60	31	64	2.06452	0.000539899	1.0458		1
Bovatus_01929	66	87	69	156	152	150	74	152.667	2.06306	0.000317196	1.04479		1
Bovatus_03706	8	10	14	23	23	20	10.6667	22	2.0625	0.00502596	1.04439		1
Bovatus_00310	23	20	28	52	49	45	23.6667	48.6667	2.05634	0.00127024	1.04008		1
Bovatus_03691	19	20	37	50	54	52	25.3333	52	2.05263	0.0109971	1.03747		1
Bovatus_00185	17	15	26	42	42	35	19.3333	39.6667	2.05172	0.00777365	1.03684		1
Bovatus_00604	9	6	7	12	17	16	7.33333	15	2.04545	0.0121897	1.03242		1
Bovatus_04274	40	43	67	101	105	100	50	102	2.04	0.00390361	1.02857		1
Bovatus_02947	33	30	45	75	71	74	36	73.3333	2.03704	0.00140197	1.02647		1
Bovatus_03424	43	38	56	88	105	86	45.6667	93	2.0365	0.00421706	1.02609		1
Bovatus_01782	320	384	608	868	922	878	437.333	889.333	2.03354	0.00705126	1.02399		1
Bovatus_03777	13	8	10	19	24	20	10.3333	21	2.03226	0.00718233	1.02308		1
Bovatus_03196	8	8	15	21	21	21	10.3333	21	2.03226	0.0102497	1.02308		1
Bovatus_00739	111	116	119	259	246	198	115.333	234.333	2.03179	0.00312396	1.02275		1
Bovatus_00313	19	23	38	49	58	55	26.6667	54	2.025	0.012666	1.01792		1
Bovatus_00823	129	131	91	245	237	228	117	236.667	2.02279	0.00100285	1.01635		1
Bovatus_04512	77	90	107	189	191	174	91.3333	184.667	2.0219	0.000794429	1.01571		1
Bovatus_00184	16	15	16	31	31	33	15.6667	31.6667	2.02128	2.78528e-05	1.01527		1
Bovatus_00738	249	190	182	476	419	357	207	417.333	2.0161	0.00645241	1.01157		1
Bovatus_02115	232	290	313	617	560	496	278.333	557.667	2.00359	0.00276182	1.00259		1
Bovatus_01777	51	60	53	119	112	97	54.6667	109.333	2	0.00148217	1		1
Bovatus_01207	24	20	15	39	41	38	19.6667	39.3333	2	0.00201938	1		1
Bovatus_04453	5	5	5	12	8	10	5	10	2	0.0123485	1		1
Bovatus_02171	6	8	4	14	10	12	6	12	2	0.0213116	1		1
Bovatus_03657	52	62	125	156	171	151	79.6667	159.333	2	0.0279948	1		1

## Sheet: DOWNREG ≥ 10 rpm
specimen	BoG2_1	BoG2_2	BoG2_3	BodSusG2_1	BodSusG2_2	BodSusG2_3	G2 mean	dG2 mean	FC	P VALUE	LOG2FC	if>=10
Bovatus_03321	41	42	20	1	3	2	34.3333	2	0.0582524	0.0108771	-4.10154	1
Bovatus_03318	285	265	77	16	27	18	209	20.3333	0.0972887	0.046678	-3.36158	1	2 fold significant change where at least one mean rpm ≥ 10.
Bovatus_03320	297	319	124	22	34	22	246.667	26	0.105405	0.023351	-3.24598	1
Bovatus_03319	137	180	60	13	16	15	125.667	14.6667	0.116711	0.0341426	-3.09899	1
Bovatus_03027	35	36	17	4	4	5	29.3333	4.33333	0.147727	0.015556	-2.75899	1
Bovatus_02421	25	20	14	3	3	3	19.6667	3	0.152542	0.00633411	-2.71272	1
Bovatus_03026	75	72	41	10	12	8	62.6667	10	0.159574	0.00852951	-2.6477	1
Bovatus_02226	1924	1498	873	273	252	313	1431.67	279.333	0.195111	0.0196192	-2.35764	1
Bovatus_01195	369	416	149	55	63	65	311.333	61	0.195931	0.0384064	-2.35158	1
Bovatus_01503	25	26	12	4	5	4	21	4.33333	0.206349	0.0210917	-2.27684	1
Bovatus_03203	287	255	194	47	51	60	245.333	52.6667	0.214674	0.00219934	-2.21978	1
Bovatus_03028	66	51	33	10	12	11	50	11	0.22	0.015088	-2.18442	1
Bovatus_01203	21	30	16	4	5	6	22.3333	5	0.223881	0.0138034	-2.1592	1
Bovatus_03919	33650	26227	14947	6715	5027	5708	24941.3	5816.67	0.233214	0.0248254	-2.10027	1
Bovatus_02225	324	277	172	66	57	58	257.667	60.3333	0.234153	0.0118458	-2.09448	1
Bovatus_01204	69	75	37	14	15	16	60.3333	15	0.248619	0.0184755	-2.00799	1
Bovatus_02249	2871	1932	1367	519	457	602	2056.67	526	0.255754	0.0254942	-1.96717	1
Bovatus_04086	46	47	63	14	14	12	52	13.3333	0.25641	0.00222797	-1.96347	1
Bovatus_04653	61	50	33	13	13	11	48	12.3333	0.256944	0.0120186	-1.96047	1
Bovatus_01502	13	10	7	3	2	3	10	2.66667	0.266667	0.0141726	-1.90689	1
Bovatus_01501	22	19	10	5	4	5	17	4.66667	0.27451	0.0271239	-1.86507	1
Bovatus_04658	15	16	8	5	3	3	13	3.66667	0.282051	0.0230638	-1.82597	1
Bovatus_02593	18	14	8	2	5	5	13.3333	4	0.3	0.0385143	-1.73697	1
Bovatus_04579	9	12	10	3	5	2	10.3333	3.33333	0.322581	0.00495204	-1.63227	1
Bovatus_01628	29	27	23	9	9	9	26.3333	9	0.341772	0.000601246	-1.54889	1
Bovatus_03139	19	26	27	6	8	11	24	8.33333	0.347222	0.00572541	-1.52607	1
Bovatus_02627	17	15	12	3	5	8	14.6667	5.33333	0.363636	0.0104796	-1.45943	1
Bovatus_04085	244	213	201	78	83	80	219.333	80.3333	0.366261	0.000419723	-1.44905	1
Bovatus_03137	124	129	151	43	58	55	134.667	52	0.386139	0.000950729	-1.37281	1
Bovatus_01210	22	18	14	8	7	6	18	7	0.388889	0.00987424	-1.36257	1
Bovatus_03029	48	48	35	18	16	17	43.6667	17	0.389313	0.00365413	-1.361	1
Bovatus_03140	21	26	34	10	11	11	27	10.6667	0.395062	0.0126698	-1.33985	1
Bovatus_04971	14	10	11	4	6	4	11.6667	4.66667	0.4	0.00701554	-1.32193	1
Bovatus_03138	34	40	50	11	22	17	41.3333	16.6667	0.403226	0.0119861	-1.31034	1
Bovatus_01926	48	48	30	17	18	16	42	17	0.404762	0.0142891	-1.30485	1
Bovatus_01201	143	152	104	55	53	58	133	55.3333	0.41604	0.00631053	-1.26521	1
Bovatus_01200	40	34	22	13	12	15	32	13.3333	0.416667	0.0253596	-1.26303	1
Bovatus_01161	608	486	289	215	190	183	461	196	0.425163	0.047053	-1.23391	1
Bovatus_01034	28	24	25	10	12	11	25.6667	11	0.428571	0.000388171	-1.22239	1
Bovatus_03141	17	23	25	8	11	9	21.6667	9.33333	0.430769	0.00854171	-1.21501	1
Bovatus_01209	79	80	53	34	30	28	70.6667	30.6667	0.433962	0.0113483	-1.20436	1
Bovatus_03142	12	18	23	7	10	6	17.6667	7.66667	0.433962	0.0423157	-1.20436	1
Bovatus_01205	239	255	164	90	96	100	219.333	95.3333	0.43465	0.0117166	-1.20207	1
Bovatus_01202	40	46	31	17	19	17	39	17.6667	0.452991	0.00841261	-1.14244	1
Bovatus_01658	320	417	425	100	162	289	387.333	183.667	0.474182	0.0351713	-1.07649	1
Bovatus_03809	307	340	347	0	0	0	331.333	0	0	1.14133e-05	#NUM!	1
Bovatus_03804	545	617	814	0	0	0	658.667	0	0	0.00120935	#NUM!	1
Bovatus_03808	762	1016	1399	0	0	0	1059	0	0	0.00462242	#NUM!	1
Bovatus_03805	310	370	589	0	0	0	423	0	0	0.00754946	#NUM!	1
Bovatus_03803	360	479	732	0	0	0	523.667	0	0	0.00881237	#NUM!	1
Bovatus_03807	733	1027	1521	0	0	0	1093.67	0	0	0.00892464	#NUM!	1
Bovatus_03806	337	495	802	0	0	0	544.667	0	0	0.0162664	#NUM!	1

## Sheet: READ ME UPREG
specimen	FC	NCBI Annotation								Sorted by fold change
Bovatus_00010	2.46354	putative oxidoreductase
Bovatus_00067	2.13333	hypothetical protein								specimen	FC	NCBI Annotation
Bovatus_00156	2.06452	Dihydrolipoyllysine-residue acetyltransferase component of pyruvate dehydrogenase complex								Bovatus_02696	20	hypothetical protein
Bovatus_00157	2.10025	2-oxoisovalerate dehydrogenase subunit beta								Bovatus_04772	15.7518	GH97
Bovatus_00184	2.02128	fec operon regulator FecR								Bovatus_04732	6.16667	hypothetical protein
Bovatus_00185	2.05172	TonB dependent receptor								Bovatus_02239	5.56571	Elongation factor G
Bovatus_00186	2.24	SusD family protein								Bovatus_04340	5.42857	SusD homolog
Bovatus_00187	2.15385	Alginate lyase								Bovatus_02664	5.28571	SusD homolog
Bovatus_00226	2.06667	hypothetical protein								Bovatus_04337	5	SusC homolog
Bovatus_00292	2.21053	hypothetical protein								Bovatus_01851	4.71579	hypothetical protein
Bovatus_00293	2.1875	hypothetical protein								Bovatus_02901	4.46667	SusC homolog
Bovatus_00306	2.5	hypothetical protein								Bovatus_01852	4.42361	SusC homolog
Bovatus_00308	2.2	SusC homolog								Bovatus_04602	4.28571	SusD homolog
Bovatus_00310	2.05634	Sialidase precursor								Bovatus_02227	4.23741	Inosose dehydratase
Bovatus_00312	2.37415	GH20								Bovatus_01850	4.03333	hypothetical protein
Bovatus_00313	2.025	GH21								Bovatus_00314	4.00599	SusC homolog
Bovatus_00314	4.00599	SusC homolog								Bovatus_00315	3.95098	SusD homolog
Bovatus_00315	3.95098	SusD homolog								Bovatus_00584	3.93103	GH130
Bovatus_00360	2.075	hypothetical protein								Bovatus_04447	3.77778	Fasciclin domain protein
Bovatus_00361	2.36747	hypothetical protein								Bovatus_03651	3.72727	hypothetical protein
Bovatus_00570	2.38889	hypothetical protein								Bovatus_02229	3.72335	Inositol 2-dehydrogenase
Bovatus_00572	2.73684	SusD homolog								Bovatus_00578	3.66667	SusD homolog
Bovatus_00573	2.89744	SusC homolog								Bovatus_04981	3.62376	NADP-reducing hydrogenase subunit HndC
Bovatus_00577	3.41818	Ferrienterobactin receptor precursor								Bovatus_02663	3.62069	SusC homolog
Bovatus_00578	3.66667	SusD homolog								Bovatus_04980	3.61111	NADP-reducing hydrogenase subunit HndA
Bovatus_00579	3.09091	GH18								Bovatus_02228	3.49056	hypothetical protein
Bovatus_00580	3.14286	hypothetical protein								Bovatus_00577	3.41818	Ferrienterobactin receptor precursor
Bovatus_00582	2.4	F5/8 type C domain protein								Bovatus_04604	3.38889	hypothetical protein
Bovatus_00583	3.125	muropeptide transporter								Bovatus_02169	3.33333	SusC homolog
Bovatus_00584	3.93103	GH130								Bovatus_04610	3.3	SusD homolog
Bovatus_00585	3	GH92								Bovatus_04448	3.28571	SusC homolog
Bovatus_00603	2.37931	Putative DNA ligase-like protein								Bovatus_01322	3.27778	SusD homolog
Bovatus_00604	2.04545	transcriptional activator FtrA								Bovatus_04335	3.27778	SusC homolog
Bovatus_00738	2.0161	hypothetical protein								Bovatus_02260	3.26923	SusD homolog
Bovatus_00739	2.03179	universal stress protein UspE								Bovatus_04944	3.26667	GH18
Bovatus_00760	2.17382	Efflux pump membrane transporter BepE								Bovatus_02706	3.24036	Glutaminase 1
Bovatus_00823	2.02279	Inner membrane protein YhiM								Bovatus_00981	3.17699	hypothetical protein
Bovatus_00826	2.23711	D-xylose-proton symporter								Bovatus_02705	3.16164	Glutamate decarboxylase
Bovatus_00832	2.73737	Succinyl-CoA ligase [ADP-forming] subunit beta								Bovatus_00580	3.14286	hypothetical protein
Bovatus_00833	2.80303	Succinyl-CoA ligase [ADP-forming] subunit alpha								Bovatus_00583	3.125	muropeptide transporter
Bovatus_00867	2.55556	Ferrienterobactin receptor precursor								Bovatus_03179	3.1	hypothetical protein
Bovatus_00981	3.17699	hypothetical protein								Bovatus_00579	3.09091	GH18
Bovatus_01065	2.32173	Pyruvate, phosphate dikinase								Bovatus_04943	3.07692	SusD homolog
Bovatus_01207	2	Polyphosphate kinase								Bovatus_01932	3.06034	NADP-dependent 7-alpha-hydroxysteroid dehydrogenase
Bovatus_01215	2.15	hypothetical protein								Bovatus_02550	3.05405	SusC homolog
Bovatus_01319	2.20588	hypothetical protein								Bovatus_03685	3.04688	SusC homolog
Bovatus_01320	2.7	Calcineurin-like phosphoesterase								Bovatus_00585	3	GH92
Bovatus_01321	2.51351	Periplasmic beta-glucosidase precursor								Bovatus_01493	3	2-oxoglutarate carboxylase small subunit
Bovatus_01322	3.27778	SusD homolog								Bovatus_02138	3	SusC homolog
Bovatus_01323	2.36	SusC homolog								Bovatus_04605	3	GH35
Bovatus_01324	2.83333	SusD homolog								Bovatus_04945	3	hypothetical protein
Bovatus_01349	2.06522	acid-resistance membrane protein								Bovatus_03683	2.94922	Periplasmic beta-glucosidase precursor
Bovatus_01353	2.45455	PhoH-like protein								Bovatus_03700	2.93651	Thermostable beta-glucosidase B
Bovatus_01481	2.26316	hypothetical protein								Bovatus_03847	2.92857	Concanavalin A-like lectin/glucanases superfamily
Bovatus_01493	3	2-oxoglutarate carboxylase small subunit								Bovatus_01586	2.90909	site-specific tyrosine recombinase XerD
Bovatus_01494	2.52778	putative propionyl-CoA carboxylase beta chain 5								Bovatus_03795	2.90476	SusC homolog
Bovatus_01495	2.17037	hypothetical protein								Bovatus_00573	2.89744	SusC homolog
Bovatus_01496	2.06707	hypothetical protein								Bovatus_04027	2.86667	SusC homolog
Bovatus_01497	2.21918	Glycolate permease GlcA								Bovatus_02549	2.85	SusD homolog
Bovatus_01586	2.90909	site-specific tyrosine recombinase XerD								Bovatus_04609	2.84615	SusC homolog
Bovatus_01657	2.39429	hypothetical protein								Bovatus_01324	2.83333	SusD homolog
Bovatus_01703	2.1	SusC homolog								Bovatus_02434	2.83333	hypothetical protein
Bovatus_01731	2.72727	SusC homolog								Bovatus_03648	2.82143	SusD homolog
Bovatus_01777	2	Solvent efflux pump periplasmic linker SrpA precursor								Bovatus_02444	2.81818	SusC homolog
Bovatus_01778	2.25054	Multidrug resistance protein MexB								Bovatus_04601	2.80645	SusC homolog
Bovatus_01782	2.03354	Glutaconyl-CoA decarboxylase subunit beta								Bovatus_00833	2.80303	Succinyl-CoA ligase [ADP-forming] subunit alpha
Bovatus_01850	4.03333	hypothetical protein								Bovatus_04411	2.8	hypothetical protein
Bovatus_01851	4.71579	hypothetical protein								Bovatus_02827	2.79911	L-asparaginase 2 precursor
Bovatus_01852	4.42361	SusC homolog								Bovatus_04603	2.75	SusE homolog
Bovatus_01902	2.36735	Alpha-L-fucosidase								Bovatus_00832	2.73737	Succinyl-CoA ligase [ADP-forming] subunit beta
Bovatus_01929	2.06306	hypothetical protein								Bovatus_00572	2.73684	SusD homolog
Bovatus_01932	3.06034	NADP-dependent 7-alpha-hydroxysteroid dehydrogenase								Bovatus_01731	2.72727	SusC homolog
Bovatus_01933	2.31818	transcriptional regulator BetI								Bovatus_03702	2.72727	hypothetical protein
Bovatus_02016	2.67857	GH20								Bovatus_03180	2.70588	SusD homolog
Bovatus_02019	2.7037	SusC homolog								Bovatus_02019	2.7037	SusC homolog
Bovatus_02026	2.57384	Catalase								Bovatus_01320	2.7	Calcineurin-like phosphoesterase
Bovatus_02061	2.50096	SusC homolog								Bovatus_02016	2.67857	GH20
Bovatus_02062	2.51294	SusD homolog								Bovatus_03647	2.66667	SusC homolog
Bovatus_02114	2.09861	Citrate synthase								Bovatus_02708	2.66524	Glutamate/gamma-aminobutyrate antiporter
Bovatus_02115	2.00359	Isocitrate dehydrogenase [NADP]								Bovatus_04612	2.64286	hypothetical protein
Bovatus_02126	2.5	Putative glycoside hydrolase								Bovatus_02547	2.59091	GH10
Bovatus_02127	2.21429	hypothetical protein								Bovatus_04982	2.58824	NADP-reducing hydrogenase subunit HndC
Bovatus_02128	2.12195	hypothetical protein								Bovatus_02026	2.57384	Catalase
Bovatus_02132	2.1875	Choloylglycine hydrolase								Bovatus_04946	2.57143	hypothetical protein
Bovatus_02138	3	SusC homolog								Bovatus_00867	2.55556	Ferrienterobactin receptor precursor
Bovatus_02169	3.33333	SusC homolog								Bovatus_03799	2.55556	hypothetical protein
Bovatus_02171	2	putative mannose-6-phosphate isomerase GmuF								Bovatus_02433	2.53571	hypothetical protein
Bovatus_02227	4.23741	Inosose dehydratase								Bovatus_03703	2.53333	SusD homolog
Bovatus_02228	3.49056	hypothetical protein								Bovatus_01494	2.52778	putative propionyl-CoA carboxylase beta chain 5
Bovatus_02229	3.72335	Inositol 2-dehydrogenase								Bovatus_02704	2.52459	putative cyanate transporter
Bovatus_02230	2.29618	Inositol 2-dehydrogenase								Bovatus_01321	2.51351	Periplasmic beta-glucosidase precursor
Bovatus_02239	5.56571	Elongation factor G								Bovatus_02062	2.51294	SusD homolog
Bovatus_02260	3.26923	SusD homolog								Bovatus_03684	2.50676	SusD homolog
Bovatus_02327	2.09524	Tyrosine recombinase XerD								Bovatus_02061	2.50096	SusC homolog
Bovatus_02431	2.3	GH97								Bovatus_02126	2.5	Putative glycoside hydrolase
Bovatus_02433	2.53571	hypothetical protein								Bovatus_00306	2.5	hypothetical protein
Bovatus_02434	2.83333	hypothetical protein								Bovatus_02637	2.46461	hypothetical protein
Bovatus_02435	2.19048	SusD homolog								Bovatus_00010	2.46354	putative oxidoreductase
Bovatus_02436	2.20588	SusC homolog								Bovatus_04947	2.46154	hypothetical protein
Bovatus_02444	2.81818	SusC homolog								Bovatus_01353	2.45455	PhoH-like protein
Bovatus_02445	2.06667	RNA polymerase sigma factor CarQ								Bovatus_02552	2.45205	SusC homolog
Bovatus_02447	2.07018	GH92								Bovatus_02636	2.40789	hypothetical protein
Bovatus_02544	2.17204	GH2								Bovatus_00582	2.4	F5/8 type C domain protein
Bovatus_02545	2.24	hypothetical protein								Bovatus_01657	2.39429	hypothetical protein
Bovatus_02546	2.11905	hypothetical protein								Bovatus_00570	2.38889	hypothetical protein
Bovatus_02547	2.59091	GH10								Bovatus_04624	2.38333	Tetratricopeptide repeat protein
Bovatus_02549	2.85	SusD homolog								Bovatus_00603	2.37931	Putative DNA ligase-like protein
Bovatus_02550	3.05405	SusC homolog								Bovatus_00312	2.37415	GH20
Bovatus_02552	2.45205	SusC homolog								Bovatus_00361	2.36747	hypothetical protein
Bovatus_02636	2.40789	hypothetical protein								Bovatus_01902	2.36735	Alpha-L-fucosidase
Bovatus_02637	2.46461	hypothetical protein								Bovatus_01323	2.36	SusC homolog
Bovatus_02656	2.22103	Malate dehydrogenase								Bovatus_04413	2.35714	SusD homolog
Bovatus_02663	3.62069	SusC homolog								Bovatus_04416	2.35714	Rhamnogalacturonan endolyase YesW precursor
Bovatus_02664	5.28571	SusD homolog								Bovatus_02712	2.35364	GH27
Bovatus_02696	20	hypothetical protein								Bovatus_01065	2.32173	Pyruvate, phosphate dikinase
Bovatus_02703	2.30769	putative DMT superfamily transporter inner membrane protein								Bovatus_01933	2.31818	transcriptional regulator BetI
Bovatus_02704	2.52459	putative cyanate transporter								Bovatus_02703	2.30769	putative DMT superfamily transporter inner membrane protein
Bovatus_02705	3.16164	Glutamate decarboxylase								Bovatus_03081	2.30769	SusC homolog
Bovatus_02706	3.24036	Glutaminase 1								Bovatus_03798	2.30769	GLUG motif protein
Bovatus_02708	2.66524	Glutamate/gamma-aminobutyrate antiporter								Bovatus_03845	2.30769	SusD homolog
Bovatus_02712	2.35364	GH27								Bovatus_02431	2.3	GH97
Bovatus_02825	2.09868	Aspartate ammonia-lyase								Bovatus_03844	2.29787	SusC homolog
Bovatus_02827	2.79911	L-asparaginase 2 precursor								Bovatus_02230	2.29618	Inositol 2-dehydrogenase
Bovatus_02828	2.14043	hypothetical protein								Bovatus_03724	2.28571	SusC homolog
Bovatus_02901	4.46667	SusC homolog								Bovatus_03965	2.26437	hypothetical protein
Bovatus_02939	2.16	hypothetical protein								Bovatus_03977	2.26338	OmpA_C-like
Bovatus_02945	2.16667	hypothetical protein								Bovatus_01481	2.26316	hypothetical protein
Bovatus_02946	2.24	SusD homolog								Bovatus_01778	2.25054	Multidrug resistance protein MexB
Bovatus_02947	2.03704	SusC homolog								Bovatus_00186	2.24	SusD family protein
Bovatus_03071	2.15	SusC homolog								Bovatus_02545	2.24	hypothetical protein
Bovatus_03081	2.30769	SusC homolog								Bovatus_02946	2.24	SusD homolog
Bovatus_03177	2.11111	GH31								Bovatus_04269	2.2381	SusC homolog
Bovatus_03179	3.1	hypothetical protein								Bovatus_00826	2.23711	D-xylose-proton symporter
Bovatus_03180	2.70588	SusD homolog								Bovatus_02656	2.22103	Malate dehydrogenase
Bovatus_03194	2.21429	SusC homolog								Bovatus_01497	2.21918	Glycolate permease GlcA
Bovatus_03196	2.03226	SusC homolog								Bovatus_02127	2.21429	hypothetical protein
Bovatus_03424	2.0365	Thermostable beta-glucosidase B								Bovatus_03194	2.21429	SusC homolog
Bovatus_03553	2.07937	Thiol-disulfide oxidoreductase ResA								Bovatus_00292	2.21053	hypothetical protein
Bovatus_03642	2.08904	Beta-galactosidase								Bovatus_01319	2.20588	hypothetical protein
Bovatus_03647	2.66667	SusC homolog								Bovatus_02436	2.20588	SusC homolog
Bovatus_03648	2.82143	SusD homolog								Bovatus_00308	2.2	SusC homolog
Bovatus_03651	3.72727	hypothetical protein								Bovatus_03682	2.19923	hypothetical protein
Bovatus_03656	2.12757	Aldose 1-epimerase precursor								Bovatus_02435	2.19048	SusD homolog
Bovatus_03657	2	Acyltransferase family protein								Bovatus_04517	2.18868	GH109
Bovatus_03682	2.19923	hypothetical protein								Bovatus_00293	2.1875	hypothetical protein
Bovatus_03683	2.94922	Periplasmic beta-glucosidase precursor								Bovatus_02132	2.1875	Choloylglycine hydrolase
Bovatus_03684	2.50676	SusD homolog								Bovatus_00760	2.17382	Efflux pump membrane transporter BepE
Bovatus_03685	3.04688	SusC homolog								Bovatus_02544	2.17204	GH2
Bovatus_03691	2.05263	Inositol 2-dehydrogenase								Bovatus_01495	2.17037	hypothetical protein
Bovatus_03700	2.93651	Thermostable beta-glucosidase B								Bovatus_02945	2.16667	hypothetical protein
Bovatus_03701	2.14286	GH26								Bovatus_02939	2.16	hypothetical protein
Bovatus_03702	2.72727	hypothetical protein								Bovatus_00187	2.15385	Alginate lyase
Bovatus_03703	2.53333	SusD homolog								Bovatus_01215	2.15	hypothetical protein
Bovatus_03704	2.13333	SusC homolog								Bovatus_03071	2.15	SusC homolog
Bovatus_03706	2.0625	Xylose operon regulatory protein								Bovatus_03948	2.14757	bacterioferritin
Bovatus_03724	2.28571	SusC homolog								Bovatus_03701	2.14286	GH26
Bovatus_03777	2.03226	Gram-negative bacterial tonB protein								Bovatus_02828	2.14043	hypothetical protein
Bovatus_03795	2.90476	SusC homolog								Bovatus_03908	2.13514	GH125
Bovatus_03798	2.30769	GLUG motif protein								Bovatus_04942	2.13514	SusC homolog
Bovatus_03799	2.55556	hypothetical protein								Bovatus_00067	2.13333	hypothetical protein
Bovatus_03844	2.29787	SusC homolog								Bovatus_03704	2.13333	SusC homolog
Bovatus_03845	2.30769	SusD homolog								Bovatus_03656	2.12757	Aldose 1-epimerase precursor
Bovatus_03847	2.92857	Concanavalin A-like lectin/glucanases superfamily								Bovatus_02128	2.12195	hypothetical protein
Bovatus_03908	2.13514	GH125								Bovatus_04948	2.12	Periplasmic beta-glucosidase precursor
Bovatus_03948	2.14757	bacterioferritin								Bovatus_02546	2.11905	hypothetical protein
Bovatus_03965	2.26437	hypothetical protein								Bovatus_03177	2.11111	GH31
Bovatus_03977	2.26338	OmpA_C-like								Bovatus_00157	2.10025	2-oxoisovalerate dehydrogenase subunit beta
Bovatus_04027	2.86667	SusC homolog								Bovatus_01703	2.1	SusC homolog
Bovatus_04269	2.2381	SusC homolog								Bovatus_02825	2.09868	Aspartate ammonia-lyase
Bovatus_04274	2.04	GH92								Bovatus_02114	2.09861	Citrate synthase
Bovatus_04335	3.27778	SusC homolog								Bovatus_02327	2.09524	Tyrosine recombinase XerD
Bovatus_04337	5	SusC homolog								Bovatus_03642	2.08904	Beta-galactosidase
Bovatus_04340	5.42857	SusD homolog								Bovatus_03553	2.07937	Thiol-disulfide oxidoreductase ResA
Bovatus_04411	2.8	hypothetical protein								Bovatus_00360	2.075	hypothetical protein
Bovatus_04413	2.35714	SusD homolog								Bovatus_02447	2.07018	GH92
Bovatus_04416	2.35714	Rhamnogalacturonan endolyase YesW precursor								Bovatus_01496	2.06707	hypothetical protein
Bovatus_04447	3.77778	Fasciclin domain protein								Bovatus_00226	2.06667	hypothetical protein
Bovatus_04448	3.28571	SusC homolog								Bovatus_02445	2.06667	RNA polymerase sigma factor CarQ
Bovatus_04453	2	SusD homolog								Bovatus_01349	2.06522	acid-resistance membrane protein
Bovatus_04512	2.0219	N-acetylhexosamine 1-kinase								Bovatus_00156	2.06452	Dihydrolipoyllysine-residue acetyltransferase component of pyruvate dehydrogenase complex
Bovatus_04517	2.18868	GH109								Bovatus_01929	2.06306	hypothetical protein
Bovatus_04601	2.80645	SusC homolog								Bovatus_03706	2.0625	Xylose operon regulatory protein
Bovatus_04602	4.28571	SusD homolog								Bovatus_00310	2.05634	Sialidase precursor
Bovatus_04603	2.75	SusE homolog								Bovatus_03691	2.05263	Inositol 2-dehydrogenase
Bovatus_04604	3.38889	hypothetical protein								Bovatus_00185	2.05172	TonB dependent receptor
Bovatus_04605	3	GH35								Bovatus_00604	2.04545	transcriptional activator FtrA
Bovatus_04609	2.84615	SusC homolog								Bovatus_04274	2.04	GH92
Bovatus_04610	3.3	SusD homolog								Bovatus_02947	2.03704	SusC homolog
Bovatus_04612	2.64286	hypothetical protein								Bovatus_03424	2.0365	Thermostable beta-glucosidase B
Bovatus_04624	2.38333	Tetratricopeptide repeat protein								Bovatus_01782	2.03354	Glutaconyl-CoA decarboxylase subunit beta
Bovatus_04732	6.16667	hypothetical protein								Bovatus_03196	2.03226	SusC homolog
Bovatus_04772	15.7518	GH97								Bovatus_03777	2.03226	Gram-negative bacterial tonB protein
Bovatus_04942	2.13514	SusC homolog								Bovatus_00739	2.03179	universal stress protein UspE
Bovatus_04943	3.07692	SusD homolog								Bovatus_00313	2.025	GH21
Bovatus_04944	3.26667	GH18								Bovatus_00823	2.02279	Inner membrane protein YhiM
Bovatus_04945	3	hypothetical protein								Bovatus_04512	2.0219	N-acetylhexosamine 1-kinase
Bovatus_04946	2.57143	hypothetical protein								Bovatus_00184	2.02128	fec operon regulator FecR
Bovatus_04947	2.46154	hypothetical protein								Bovatus_00738	2.0161	hypothetical protein
Bovatus_04948	2.12	Periplasmic beta-glucosidase precursor								Bovatus_02115	2.00359	Isocitrate dehydrogenase [NADP]
Bovatus_04980	3.61111	NADP-reducing hydrogenase subunit HndA								Bovatus_01207	2	Polyphosphate kinase
Bovatus_04981	3.62376	NADP-reducing hydrogenase subunit HndC								Bovatus_01777	2	Solvent efflux pump periplasmic linker SrpA precursor
Bovatus_04982	2.58824	NADP-reducing hydrogenase subunit HndC								Bovatus_02171	2	putative mannose-6-phosphate isomerase GmuF
										Bovatus_03657	2	Acyltransferase family protein
										Bovatus_04453	2	SusD homolog

## Sheet: READ ME DOWNREG
specimen	FC	NCBI Annotation						Sorted by fold change
Bovatus_01034	0.428571	Type IV secretory system Conjugative DNA transfer
Bovatus_01161	0.425163	Acid shock protein						specimen	FC	NCBI Annotation
Bovatus_01195	0.195931	Ferredoxin-dependent glutamate synthase 1						Bovatus_03803	0	BoGH13ASus
Bovatus_01200	0.416667	Diaminopimelate epimerase						Bovatus_03804	0	BoSGBPASus
Bovatus_01201	0.41604	LL-diaminopimelate aminotransferase						Bovatus_03805	0	BoSGBPBSus
Bovatus_01202	0.452991	hypothetical protein						Bovatus_03806	0	BoSusD
Bovatus_01203	0.223881	Nitrogen regulatory protein P-II						Bovatus_03807	0	BoSusC
Bovatus_01204	0.248619	Ammonia channel precursor						Bovatus_03808	0	BoGH97CSus
Bovatus_01205	0.43465	Glutamine synthetase						Bovatus_03809	0	BoGH13BSus
Bovatus_01209	0.433962	hypothetical protein						Bovatus_03321	0.0582524	hypothetical protein
Bovatus_01210	0.388889	hypothetical protein						Bovatus_03318	0.0972887	hypothetical protein
Bovatus_01501	0.27451	HD domain protein						Bovatus_03320	0.105405	hypothetical protein
Bovatus_01502	0.266667	RNA ligase						Bovatus_03319	0.116711	hypothetical protein
Bovatus_01503	0.206349	RNA-splicing ligase RtcB						Bovatus_03027	0.147727	Multiple antibiotic resistance protein MarA
Bovatus_01628	0.341772	putative ABC transporter ATP-binding protein YheS						Bovatus_02421	0.152542	Trehalase
Bovatus_01658	0.474182	Outer membrane protein transport protein (OMPP1/FadL/TodX)						Bovatus_03026	0.159574	Demethylrebeccamycin-D-glucose O-methyltransferase
Bovatus_01926	0.404762	Regulatory protein SoxS						Bovatus_02226	0.195111	hypothetical protein
Bovatus_02225	0.234153	hypothetical protein						Bovatus_01195	0.195931	Ferredoxin-dependent glutamate synthase 1
Bovatus_02226	0.195111	hypothetical protein						Bovatus_01503	0.206349	RNA-splicing ligase RtcB
Bovatus_02249	0.255754	hypothetical protein						Bovatus_03203	0.214674	Inner membrane transport protein YdhP
Bovatus_02421	0.152542	Trehalase						Bovatus_03028	0.22	hypothetical protein
Bovatus_02593	0.3	inosine 5'-monophosphate dehydrogenase						Bovatus_01203	0.223881	Nitrogen regulatory protein P-II
Bovatus_02627	0.363636	hypothetical protein						Bovatus_03919	0.233214	hypothetical protein
Bovatus_03026	0.159574	Demethylrebeccamycin-D-glucose O-methyltransferase						Bovatus_02225	0.234153	hypothetical protein
Bovatus_03027	0.147727	Multiple antibiotic resistance protein MarA						Bovatus_01204	0.248619	Ammonia channel precursor
Bovatus_03028	0.22	hypothetical protein						Bovatus_02249	0.255754	hypothetical protein
Bovatus_03029	0.389313	NAD-dependent protein deacylase						Bovatus_04086	0.25641	SusD homolog
Bovatus_03137	0.386139	SusC homolog						Bovatus_04653	0.256944	hypothetical protein
Bovatus_03138	0.403226	SusD homolog						Bovatus_01502	0.266667	RNA ligase
Bovatus_03139	0.347222	hypothetical protein						Bovatus_01501	0.27451	HD domain protein
Bovatus_03140	0.395062	hypothetical protein						Bovatus_04658	0.282051	NADH dehydrogenase subunit I
Bovatus_03141	0.430769	hypothetical protein						Bovatus_02593	0.3	inosine 5'-monophosphate dehydrogenase
Bovatus_03142	0.433962	Fibrobacter succinogenes major domain						Bovatus_04579	0.322581	fec operon regulator FecR
Bovatus_03203	0.214674	Inner membrane transport protein YdhP						Bovatus_01628	0.341772	putative ABC transporter ATP-binding protein YheS
Bovatus_03318	0.0972887	hypothetical protein						Bovatus_03139	0.347222	hypothetical protein
Bovatus_03319	0.116711	hypothetical protein						Bovatus_02627	0.363636	hypothetical protein
Bovatus_03320	0.105405	hypothetical protein						Bovatus_04085	0.366261	SusC homolog
Bovatus_03321	0.0582524	hypothetical protein						Bovatus_03137	0.386139	SusC homolog
Bovatus_03803	0	BoGH13ASus	∆Sus strain is ∆BoGH13ASus-BoGH13BSus so FC is 0.					Bovatus_01210	0.388889	hypothetical protein
Bovatus_03804	0	BoSGBPASus						Bovatus_03029	0.389313	NAD-dependent protein deacylase
Bovatus_03805	0	BoSGBPBSus						Bovatus_03140	0.395062	hypothetical protein
Bovatus_03806	0	BoSusD						Bovatus_04971	0.4	hypothetical protein
Bovatus_03807	0	BoSusC						Bovatus_03138	0.403226	SusD homolog
Bovatus_03808	0	BoGH97CSus						Bovatus_01926	0.404762	Regulatory protein SoxS
Bovatus_03809	0	BoGH13BSus						Bovatus_01201	0.41604	LL-diaminopimelate aminotransferase
Bovatus_03919	0.233214	hypothetical protein						Bovatus_01200	0.416667	Diaminopimelate epimerase
Bovatus_04085	0.366261	SusC homolog						Bovatus_01161	0.425163	Acid shock protein
Bovatus_04086	0.25641	SusD homolog						Bovatus_01034	0.428571	Type IV secretory system Conjugative DNA transfer
Bovatus_04579	0.322581	fec operon regulator FecR						Bovatus_03141	0.430769	hypothetical protein
Bovatus_04653	0.256944	hypothetical protein						Bovatus_01209	0.433962	hypothetical protein
Bovatus_04658	0.282051	NADH dehydrogenase subunit I						Bovatus_03142	0.433962	Fibrobacter succinogenes major domain
Bovatus_04971	0.4	hypothetical protein						Bovatus_01205	0.43465	Glutamine synthetase
								Bovatus_01202	0.452991	hypothetical protein
								Bovatus_01658	0.474182	Outer membrane protein transport protein (OMPP1/FadL/TodX)

## Sheet: GH97_GH31
													Characterized GH97s
	GH97	BoG2_1	BoG2_2	BoG2_3	BodSusG2_1	BodSusG2_2	BodSusG2_3	G2 mean	dG2 mean	FC	P VALUE		Year	Locus Tag	Protein Name	PMID
a-Gal	Bovatus_03166	9	8	5	11	9	7	7.33333	9	1.22727	0.373901		2011	Bovatus_02431	BoGH97A	22205877
	Bovatus_02431	20	28	42	70	78	59	30	69	2.3	0.00997913		2015/2011	Bovatus_03719	BoGH97B	26112186, 22205877
	Bovatus_04111	161	155	176	182	176	189	164	182.333	1.11179	0.0656611		2011	Bovatus_03808	BoGH97C	22205877
	Bovatus_02508	8	12	14	12	15	16	11.3333	14.3333	1.26471	0.232566			Bovatus_04772	BoGH97D	this work
	Bovatus_02516	8	9	13	6	8	7	10	7	0.7	0.140066
	Bovatus_03719	0	0	1	0	0	0	0.333333	0	0	0.373901
	Bovatus_02540	14	12	14	15	18	16	13.3333	16.3333	1.225	0.0533383
	Bovatus_03776	14	14	25	23	28	22	17.6667	24.3333	1.37736	0.180077
a-Glc	Bovatus_00009	38	34	44	38	40	33	38.6667	37	0.956897	0.665294
	Bovatus_00960	5	5	4	4	4	4	4.66667	4	0.857143	0.116117		FC ≥2, P≥0.05
	Bovatus_04772	45	47	49	727	760	734	47	740.333	15.7518	2.70342e-07
	BoGH97CSus	762	1016	1399	0	0	0	1059	0	0	0.00462242
	GH31	BoG2_1	BoG2_2	BoG2_3	BodSusG2_1	BodSusG2_2	BodSusG2_3	G2 mean	dG2 mean	FC	P VALUE
	Bovatus_02519	5	7	6	1	1	3	6	1.66667	0.277778	0.0079662
	Bovatus_02521	5	5	3	3	3	3	4.33333	3	0.692308	0.116117
	Bovatus_03066	5	4	7	7	10	7	5.33333	8	1.5	0.116117
	Bovatus_03177	8	8	11	18	21	18	9	19	2.11111	0.00211065
	Bovatus_03718	1	2	0	0	0	1	1	0.333333	0.333333	0.373901
	Bovatus_03899	18	19	20	17	15	17	19	16.3333	0.859649	0.0390205
	Bovatus_04099	5	4	5	2	2	3	4.66667	2.33333	0.5	0.0077626
	Bovatus_04333	2	0	2	3	3	3	1.33333	3	2.25	0.0667665
	Bovatus_02568	11	12	18	8	11	7	13.6667	8.66667	0.634146	0.115527
	Bovatus_04106	35	33	38	33	34	34	35.3333	33.6667	0.95283	0.326164
	Bovatus_03778	26	28	40	34	36	31	31.3333	33.6667	1.07447	0.639147
	Bovatus_00197	3	2	1	0	1	0	2	0.333333	0.166667	0.0667665
