# Supplementary material for: Acarbose impairs gut Bacteroides growth by targeting intracellular glucosidases
Source: mBio. 2024 Nov 20;15(12):e01506-24. doi: 10.1128/mbio.01506-24 (PMC11633381; doi:10.1128/mbio.01506-24)
Supplement: Table S5 — Bt RNAseq data. [file mbio.01506-24-s0007.xlsx]

## Sheet: Raw Data
specimen	BT_0001	BT_0002	BT_0003	BT_0004	BT_0005	BT_0006	BT_0007	BT_0008	BT_0009	BT_0010	BT_0011	BT_0012	BT_0013	BT_0014	BT_0015	BT_0016	BT_0017	BT_0018	BT_0020	BT_0021	BT_0022	BT_0023	BT_0024	BT_0025	BT_0026	BT_0027	BT_0028	BT_0029	BT_0030	BT_0031	BT_0032	BT_0033	BT_0034	BT_0035	BT_0036	BT_0037	BT_0038	BT_0039	BT_0040	BT_0041	BT_0042	BT_0043	BT_0044	BT_0045	BT_0046	BT_0047	BT_0048	BT_0049	BT_0050
BtG2_1	5	1	1	1	0	0	1	78	3	0	0	1	0	1	0	0	0	0	0	0	0	15	0	0	0	0	0	11	5	2	0	0	0	0	4	19	3	7	33	18	11	0	7	5	9	3	2	7	5
BtG2_2	6	2	1	0	0	0	0	80	3	0	0	2	0	1	0	0	0	0	0	0	0	14	0	0	0	0	0	14	6	2	0	0	0	0	6	17	5	8	26	18	12	1	8	6	10	1	2	8	6
BtG2_3	5	1	1	1	0	0	1	80	1	1	0	1	0	1	0	0	0	0	0	0	0	16	0	0	0	0	0	10	5	2	0	1	0	0	6	19	3	7	26	16	14	0	8	8	11	3	3	10	8
BtdSusG2_1	5	1	1	0	0	0	0	75	2	0	0	1	0	1	0	0	0	0	0	0	0	9	0	0	0	0	0	7	3	2	0	1	0	0	5	8	1	3	13	8	5	0	2	2	4	1	1	2	2
BtdSusG2_2	5	1	1	0	0	0	0	77	1	0	0	1	0	1	0	0	0	0	0	0	0	13	0	0	0	0	0	7	3	1	0	0	0	0	5	9	0	1	12	6	3	1	1	5	5	0	1	3	1
BtdSusG2_3	6	0	0	0	0	0	0	60	4	1	0	2	1	1	0	0	0	0	0	0	0	8	0	0	0	0	0	8	3	2	0	0	0	0	6	6	0	3	15	7	4	0	1	2	3	0	0	2	2
[truncated: 4,653 more columns]

## Sheet: Processed Data
specimen	BtG2_1	BtG2_2	BtG2_3	BtdSusG2_1	BtdSusG2_2	BtdSusG2_3	G2mean	∆G2 mean	FC	P VALUE	LOG2FC
BT_0001	5	6	5	5	5	6	5.33333	5.33333	1	1	0
BT_0002	1	2	1	1	1	0	1.33333	0.666667	0.5	0.2302	-1
BT_0003	1	1	1	1	1	0	1	0.666667	0.666667	0.373901	-0.584963
BT_0004	1	0	1	0	0	0	0.666667	0	0	0.116117	#NUM!
BT_0005	0	0	0	0	0	0	0	0	#DIV/0!	#DIV/0!	#DIV/0!
BT_0006	0	0	0	0	0	0	0	0	#DIV/0!	#DIV/0!	#DIV/0!
BT_0007	1	0	1	0	0	0	0.666667	0	0	0.116117	#NUM!
BT_0008	78	80	80	75	77	60	79.3333	70.6667	0.890756	0.184147	-0.166897
BT_0009	3	3	1	2	1	4	2.33333	2.33333	1	1	0
BT_0010	0	0	1	0	0	1	0.333333	0.333333	1	1	0
BT_0011	0	0	0	0	0	0	0	0	#DIV/0!	#DIV/0!	#DIV/0!
BT_0012	1	2	1	1	1	2	1.33333	1.33333	1	1	0
BT_0013	0	0	0	0	0	1	0	0.333333	#DIV/0!	0.373901	#DIV/0!
BT_0014	1	1	1	1	1	1	1	1	1	#DIV/0!	0
BT_0015	0	0	0	0	0	0	0	0	#DIV/0!	#DIV/0!	#DIV/0!
BT_0016	0	0	0	0	0	0	0	0	#DIV/0!	#DIV/0!	#DIV/0!
BT_0017	0	0	0	0	0	0	0	0	#DIV/0!	#DIV/0!	#DIV/0!
BT_0018	0	0	0	0	0	0	0	0	#DIV/0!	#DIV/0!	#DIV/0!
BT_0020	0	0	0	0	0	0	0	0	#DIV/0!	#DIV/0!	#DIV/0!
BT_0021	0	0	0	0	0	0	0	0	#DIV/0!	#DIV/0!	#DIV/0!
BT_0022	0	0	0	0	0	0	0	0	#DIV/0!	#DIV/0!	#DIV/0!
BT_0023	15	14	16	9	13	8	15	10	0.666667	0.0375901	-0.584963
BT_0024	0	0	0	0	0	0	0	0	#DIV/0!	#DIV/0!	#DIV/0!
BT_0025	0	0	0	0	0	0	0	0	#DIV/0!	#DIV/0!	#DIV/0!
BT_0026	0	0	0	0	0	0	0	0	#DIV/0!	#DIV/0!	#DIV/0!
BT_0027	0	0	0	0	0	0	0	0	#DIV/0!	#DIV/0!	#DIV/0!
BT_0028	0	0	0	0	0	0	0	0	#DIV/0!	#DIV/0!	#DIV/0!
BT_0029	11	14	10	7	7	8	11.6667	7.33333	0.628571	0.0254815	-0.669851
BT_0030	5	6	5	3	3	3	5.33333	3	0.5625	0.00219213	-0.830075
BT_0031	2	2	2	2	1	2	2	1.66667	0.833333	0.373901	-0.263034
BT_0032	0	0	0	0	0	0	0	0	#DIV/0!	#DIV/0!	#DIV/0!
BT_0033	0	0	1	1	0	0	0.333333	0.333333	1	1	0
BT_0034	0	0	0	0	0	0	0	0	#DIV/0!	#DIV/0!	#DIV/0!
BT_0035	0	0	0	0	0	0	0	0	#DIV/0!	#DIV/0!	#DIV/0!
BT_0036	4	6	6	5	5	6	5.33333	5.33333	1	1	0
BT_0037	19	17	19	8	9	6	18.3333	7.66667	0.418182	0.000645443	-1.2578
BT_0038	3	5	3	1	0	0	3.66667	0.333333	0.0909091	0.0110565	-3.45943
BT_0039	7	8	7	3	1	3	7.33333	2.33333	0.318182	0.00257026	-1.65208
BT_0040	33	26	26	13	12	15	28.3333	13.3333	0.470588	0.00385097	-1.08746
BT_0041	18	18	16	8	6	7	17.3333	7	0.403846	0.000303459	-1.30812
BT_0042	11	12	14	5	3	4	12.3333	4	0.324324	0.00138494	-1.62449
BT_0043	0	1	0	0	1	0	0.333333	0.333333	1	1	0
BT_0044	7	8	8	2	1	1	7.66667	1.33333	0.173913	0.000177551	-2.52356
BT_0045	5	6	8	2	5	2	6.33333	3	0.473684	0.0667665	-1.078
BT_0046	9	10	11	4	5	3	10	4	0.4	0.00182626	-1.32193
BT_0047	3	1	3	1	0	0	2.33333	0.333333	0.142857	0.0550406	-2.80735
BT_0048	2	2	3	1	1	0	2.33333	0.666667	0.285714	0.0241101	-1.80735
BT_0049	7	8	10	2	3	2	8.33333	2.33333	0.28	0.00312559	-1.8365
BT_0050	5	6	8	2	1	2	6.33333	1.66667	0.263158	0.0077626	-1.926
BT_0051	7	10	6	3	3	3	7.66667	3	0.391304	0.0177974	-1.35364
BT_0052	19	17	15	4	6	4	17	4.66667	0.27451	0.000759419	-1.86507
BT_0053	18	23	19	7	6	7	20	6.66667	0.333333	0.00103743	-1.58496
BT_0054	8	8	9	2	3	3	8.33333	2.66667	0.32	0.000274562	-1.64386
BT_0055	7	9	9	3	4	3	8.33333	3.33333	0.4	0.00257026	-1.32193
BT_0056	16	13	12	6	5	6	13.6667	5.66667	0.414634	0.00303581	-1.27009
BT_0057	3	4	3	0	1	0	3.33333	0.333333	0.1	0.00312559	-3.32193
BT_0058	67	67	65	19	23	28	66.3333	23.3333	0.351759	8.9206e-05	-1.50734
BT_0059	38	36	36	11	11	14	36.6667	12	0.327273	3.32865e-05	-1.61143
BT_0060	16	14	17	5	5	8	15.6667	6	0.382979	0.00192145	-1.38466
BT_0061	78	87	73	29	28	34	79.3333	30.3333	0.382353	0.00040274	-1.38702
BT_0062	1	0	0	0	0	0	0.333333	0	0	0.373901	#NUM!
BT_0063	3	2	3	1	0	1	2.66667	0.666667	0.25	0.0132356	-2
BT_0064	75	71	68	33	25	35	71.3333	31	0.434579	0.000388171	-1.20231
BT_0065	76	76	66	27	23	31	72.6667	27	0.37156	0.000354242	-1.42833
BT_0066	32	37	32	15	12	17	33.6667	14.6667	0.435644	0.0010077	-1.19878
BT_0067	1	1	2	0	0	0	1.33333	0	0	0.0161301	#NUM!
BT_0068	18	14	13	7	8	5	15	6.66667	0.444444	0.00914076	-1.16993
BT_0069	34	28	29	33	26	28	30.3333	29	0.956044	0.657541	-0.0648511
BT_0070	37	34	38	32	29	27	36.3333	29.3333	0.807339	0.0206124	-0.308753
BT_0071	22	21	24	15	14	13	22.3333	14	0.626866	0.00138494	-0.673772
BT_0072	36	35	36	32	36	41	35.6667	36.3333	1.01869	0.812018	0.0267173
BT_0073	605	649	533	471	520	633	595.667	541.333	0.908786	0.406925	-0.137988
BT_0074	148	162	148	128	142	124	152.667	131.333	0.860262	0.0410984	-0.217152
BT_0075	5	4	6	3	4	0	5	2.33333	0.466667	0.116117	-1.09954
BT_0076	3	2	3	3	2	1	2.66667	2	0.75	0.373901	-0.415037
BT_0077	3	4	5	3	4	3	4	3.33333	0.833333	0.373901	-0.263034
BT_0078	0	0	0	0	0	0	0	0	#DIV/0!	#DIV/0!	#DIV/0!
BT_0079	0	1	0	0	0	0	0.333333	0	0	0.373901	#NUM!
BT_0080	0	1	1	0	0	1	0.666667	0.333333	0.5	0.518519	-1
BT_0081	2	1	2	1	2	0	1.66667	1	0.6	0.373901	-0.736966
BT_0082	70	67	72	83	78	35	69.6667	65.3333	0.937799	0.791115	-0.0926493
BT_0083	84	83	85	100	102	40	84	80.6667	0.960317	0.87783	-0.0584167
BT_0084	0	0	0	0	0	0	0	0	#DIV/0!	#DIV/0!	#DIV/0!
BT_0085	0	0	0	0	0	0	0	0	#DIV/0!	#DIV/0!	#DIV/0!
BT_0086	0	0	0	0	0	0	0	0	#DIV/0!	#DIV/0!	#DIV/0!
BT_0087	0	0	0	0	0	0	0	0	#DIV/0!	#DIV/0!	#DIV/0!
BT_0088	0	0	0	0	0	0	0	0	#DIV/0!	#DIV/0!	#DIV/0!
BT_0089	0	0	0	0	0	0	0	0	#DIV/0!	#DIV/0!	#DIV/0!
BT_0090	0	1	0	1	1	0	0.333333	0.666667	2	0.518519	1
BT_0091	0	0	0	0	0	0	0	0	#DIV/0!	#DIV/0!	#DIV/0!
BT_0092	0	0	0	0	0	0	0	0	#DIV/0!	#DIV/0!	#DIV/0!
BT_0093	0	0	0	0	0	0	0	0	#DIV/0!	#DIV/0!	#DIV/0!
BT_0094	1	1	0	0	0	0	0.666667	0	0	0.116117	#NUM!
BT_0095	0	0	0	0	0	0	0	0	#DIV/0!	#DIV/0!	#DIV/0!
BT_0096	1	1	0	0	0	1	0.666667	0.333333	0.5	0.518519	-1
BT_0097	0	0	0	0	0	0	0	0	#DIV/0!	#DIV/0!	#DIV/0!
BT_0098	0	0	0	0	0	0	0	0	#DIV/0!	#DIV/0!	#DIV/0!
BT_0099	0	0	0	0	0	0	0	0	#DIV/0!	#DIV/0!	#DIV/0!
BT_0100	0	0	0	0	0	0	0	0	#DIV/0!	#DIV/0!	#DIV/0!
BT_0101	0	0	0	0	0	0	0	0	#DIV/0!	#DIV/0!	#DIV/0!
BT_0102	0	0	1	0	0	1	0.333333	0.333333	1	1	0
BT_0103	0	0	0	0	0	0	0	0	#DIV/0!	#DIV/0!	#DIV/0!
BT_0104	0	0	0	0	0	0	0	0	#DIV/0!	#DIV/0!	#DIV/0!
BT_0105	20	18	21	15	13	17	19.6667	15	0.762712	0.0325325	-0.39079
BT_0106	75	76	80	70	72	57	77	66.3333	0.861472	0.0971675	-0.215124
BT_0107	0	0	0	0	0	0	0	0	#DIV/0!	#DIV/0!	#DIV/0!
BT_0108	0	0	1	1	1	0	0.333333	0.666667	2	0.518519	1
BT_0109	0	0	0	0	0	0	0	0	#DIV/0!	#DIV/0!	#DIV/0!
BT_0110	0	0	0	0	0	0	0	0	#DIV/0!	#DIV/0!	#DIV/0!
BT_0111	0	0	0	0	0	0	0	0	#DIV/0!	#DIV/0!	#DIV/0!
BT_0112	2	2	2	1	3	1	2	1.66667	0.833333	0.64333	-0.263034
BT_0113	1	1	2	1	1	1	1.33333	1	0.75	0.373901	-0.415037
BT_0114	1	2	2	4	2	3	1.66667	3	1.8	0.116117	0.847997
BT_0115	0	0	1	1	1	0	0.333333	0.666667	2	0.518519	1
BT_0116	4	2	1	2	1	3	2.33333	2	0.857143	0.767644	-0.222392
BT_0117	0	0	0	0	0	0	0	0	#DIV/0!	#DIV/0!	#DIV/0!
BT_0118	0	0	0	1	0	0	0	0.333333	#DIV/0!	0.373901	#DIV/0!
BT_0119	0	0	0	0	0	0	0	0	#DIV/0!	#DIV/0!	#DIV/0!
BT_0120	0	0	0	0	0	0	0	0	#DIV/0!	#DIV/0!	#DIV/0!
BT_0121	5	4	5	5	5	2	4.66667	4	0.857143	0.561438	-0.222392
BT_0122	500	487	467	445	500	502	484.667	482.333	0.995186	0.91687	-0.00696235
BT_0123	37	40	40	45	44	57	39	48.6667	1.24786	0.087564	0.31946
BT_0124	13	16	11	35	32	34	13.3333	33.6667	2.525	0.000279778	1.33628
BT_0125	14	19	15	36	25	37	16	32.6667	2.04167	0.0157451	1.02975
BT_0126	96	101	108	93	96	100	101.667	96.3333	0.947541	0.256044	-0.0777397
BT_0127	44	51	45	45	44	37	46.6667	42	0.9	0.234101	-0.152003
BT_0128	8	10	11	9	7	3	9.66667	6.33333	0.655172	0.166233	-0.610053
BT_0129	5	6	6	5	4	3	5.66667	4	0.705882	0.0667665	-0.5025
BT_0130	1	1	1	1	1	1	1	1	1	#DIV/0!	0
BT_0131	0	1	0	0	1	0	0.333333	0.333333	1	1	0
BT_0132	22	21	25	22	20	22	22.6667	21.3333	0.941176	0.386912	-0.0874628
BT_0133	81	81	85	66	71	62	82.3333	66.3333	0.805668	0.0054339	-0.311743
BT_0134	15	16	18	17	18	17	16.3333	17.3333	1.06122	0.348641	0.0857299
BT_0135	55	48	51	57	53	60	51.3333	56.6667	1.1039	0.136406	0.142604
BT_0136	30	30	29	23	24	30	29.6667	25.6667	0.865169	0.144704	-0.208947
BT_0137	15	11	16	13	16	13	14	14	1	1	0
BT_0138	524	471	491	374	442	379	495.333	398.333	0.804172	0.0223348	-0.314423
BT_0139	0	0	0	0	0	0	0	0	#DIV/0!	#DIV/0!	#DIV/0!
BT_0140	24	25	22	27	26	23	23.6667	25.3333	1.07042	0.326164	0.0981804
BT_0141	14	12	11	12	13	10	12.3333	11.6667	0.945946	0.621308	-0.0801703
BT_0142	5	7	6	6	6	6	6	6	1	1	0
BT_0143	21	24	25	21	20	21	23.3333	20.6667	0.885714	0.0993007	-0.175087
BT_0144	0	0	0	0	0	0	0	0	#DIV/0!	#DIV/0!	#DIV/0!
BT_0145	0	0	1	1	2	1	0.333333	1.33333	4	0.101192	2
BT_0146	8	6	10	7	8	9	8	8	1	1	0
BT_0147	598	591	621	619	532	499	603.333	550	0.911602	0.222089	-0.133524
BT_0148	260	282	268	220	236	249	270	235	0.87037	0.0295956	-0.200299
BT_0149	211	214	222	211	201	193	215.667	201.667	0.935085	0.0853095	-0.0968306
BT_0150	201	189	194	213	190	210	194.667	204.333	1.04966	0.294189	0.0699187
BT_0151	92	98	97	88	90	93	95.6667	90.3333	0.944251	0.0864181	-0.0827579
BT_0152	177	174	173	179	174	167	174.667	173.333	0.992366	0.735567	-0.0110552
BT_0153	120	128	128	125	118	129	125.333	124	0.989362	0.765525	-0.01543
BT_0154	454	473	496	498	470	523	474.333	497	1.04779	0.310546	0.0673446
BT_0155	20	17	19	14	12	16	18.6667	14	0.75	0.0325325	-0.415037
BT_0156	78	81	77	73	69	64	78.6667	68.6667	0.872881	0.0251815	-0.196143
BT_0157	676	656	592	604	617	648	641.333	623	0.971414	0.555037	-0.0418422
BT_0158	81	80	81	64	65	69	80.6667	66	0.818182	0.000719417	-0.289507
BT_0159	101	96	90	93	87	93	95.6667	91	0.95122	0.281983	-0.0721498
BT_0160	30	33	34	42	33	27	32.3333	34	1.05155	0.731102	0.0725125
BT_0161	119	131	115	123	123	138	121.667	128	1.05205	0.412856	0.0732098
BT_0162	209	212	204	199	191	212	208.333	200.667	0.9632	0.306716	-0.0540927
BT_0163	34	36	42	36	40	47	37.3333	41	1.09821	0.41266	0.13516
BT_0164	1156	1190	1158	1181	1145	1313	1168	1213	1.03853	0.437613	0.0545393
BT_0165	70	70	66	55	59	46	68.6667	53.3333	0.776699	0.0196305	-0.364572
BT_0166	91	90	98	82	82	71	93	78.3333	0.842294	0.0299913	-0.247604
BT_0167	119	135	134	126	132	87	129.333	115	0.889175	0.394148	-0.16946
BT_0168	233	218	233	202	218	96	228	172	0.754386	0.220508	-0.406625
BT_0169	469	496	488	536	536	497	484.333	523	1.07983	0.0644906	0.110811
BT_0170	70	67	78	88	77	55	71.6667	73.3333	1.02326	0.878617	0.0331669
BT_0171	0	0	0	0	1	0	0	0.333333	#DIV/0!	0.373901	#DIV/0!
BT_0172	7	7	9	11	10	6	7.66667	9	1.17391	0.468527	0.231326
BT_0173	4165	3964	3735	4514	4499	5188	3954.67	4733.67	1.19698	0.0396152	0.259402
BT_0174	3982	3780	3581	4567	4356	4212	3781	4378.33	1.15798	0.0182466	0.211614
BT_0175	5	6	4	5	3	1	5	3	0.6	0.196261	-0.736966
BT_0176	15	16	21	12	14	10	17.3333	12	0.692308	0.0712102	-0.530515
BT_0177	469	482	532	607	577	399	494.333	527.667	1.06743	0.648234	0.0941427
BT_0178	185	191	191	220	210	224	189	218	1.15344	0.00328536	0.205942
BT_0179	97	100	94	115	109	88	97	104	1.07216	0.449855	0.100527
BT_0180	764	769	770	769	766	837	767.667	790.667	1.02996	0.378672	0.0425896
BT_0181	94	96	91	88	97	99	93.6667	94.6667	1.01068	0.799366	0.0153208
BT_0182	465	497	497	474	473	475	486.333	474	0.97464	0.312551	-0.0370584
BT_0183	239	253	239	230	221	203	243.667	218	0.894665	0.0494337	-0.160581
BT_0184	214	226	237	247	216	235	225.667	232.667	1.03102	0.566027	0.0440712
BT_0185	81	91	93	93	90	79	88.3333	87.3333	0.988679	0.868047	-0.0164255
BT_0186	1539	1500	1437	1362	1490	1512	1492	1454.67	0.974978	0.53738	-0.0365589
BT_0187	220	217	232	207	232	197	223	212	0.950673	0.388194	-0.0729794
BT_0188	51	57	72	48	52	38	60	46	0.766667	0.135569	-0.383329
BT_0189	6	6	7	9	8	5	6.33333	7.33333	1.15789	0.467605	0.211504
BT_0190	23	28	25	28	27	28	25.3333	27.6667	1.09211	0.192579	0.127112
BT_0191	4	5	7	7	8	5	5.33333	6.66667	1.25	0.345271	0.321928
BT_0192	8	11	10	11	11	11	9.66667	11	1.13793	0.205106	0.186413
BT_0193	6	7	6	7	5	6	6.33333	6	0.947368	0.64333	-0.0780025
BT_0194	5	5	3	7	5	5	4.33333	5.66667	1.30769	0.2302	0.387023
BT_0195	14	14	15	14	16	9	14.3333	13	0.906977	0.561438	-0.140863
BT_0196	0	1	1	1	1	1	0.666667	1	1.5	0.373901	0.584963
BT_0197	88	90	92	92	88	65	90	81.6667	0.907407	0.381989	-0.140178
BT_0198	26	25	22	20	25	15	24.3333	20	0.821918	0.238062	-0.282934
BT_0199	57	62	67	57	57	50	62	54.6667	0.88172	0.119393	-0.181607
BT_0200	211	222	212	291	282	261	215	278	1.29302	0.00274281	0.370748
BT_0201	320	322	292	400	389	447	311.333	412	1.32334	0.0076466	0.404184
BT_0202	208	210	218	269	239	249	212	252.333	1.19025	0.0124334	0.251267
BT_0203	249	258	276	298	289	296	261	294.333	1.12771	0.0165179	0.173401
BT_0204	44	51	53	56	47	32	49.3333	45	0.912162	0.594991	-0.132638
BT_0205	731	735	706	772	746	772	724	763.333	1.05433	0.0350259	0.0763235
BT_0206	19	20	19	7	7	11	19.3333	8.33333	0.431034	0.00132159	-1.21412
BT_0207	7	9	5	2	2	3	7	2.33333	0.333333	0.0177974	-1.58496
BT_0208	2	2	3	1	0	0	2.33333	0.333333	0.142857	0.0132356	-2.80735
BT_0209	4	6	5	1	2	2	5	1.66667	0.333333	0.00749043	-1.58496
BT_0210	10	11	13	5	4	5	11.3333	4.66667	0.411765	0.00211065	-1.28011
BT_0211	8	9	9	3	3	3	8.66667	3	0.346154	7.02107e-05	-1.53051
BT_0212	12	9	14	4	4	6	11.6667	4.66667	0.4	0.011886	-1.32193
BT_0213	5	4	5	2	2	2	4.66667	2	0.428571	0.0013239	-1.22239
BT_0214	1	2	2	1	1	1	1.66667	1	0.6	0.116117	-0.736966
BT_0215	108	96	128	82	89	68	110.667	79.6667	0.71988	0.0503175	-0.474173
BT_0216	565	554	565	619	556	687	561.333	620.667	1.1057	0.193481	0.144961
BT_0217	389	406	387	389	421	359	394	389.667	0.989002	0.829799	-0.0159551
BT_0218	95	93	112	81	117	74	100	90.6667	0.906667	0.557965	-0.141356
BT_0219	25	22	28	32	28	28	25	29.3333	1.17333	0.118465	0.230613
BT_0220	0	0	0	0	0	0	0	0	#DIV/0!	#DIV/0!	#DIV/0!
BT_0221	75	63	67	92	80	68	68.3333	80	1.17073	0.207849	0.22741
BT_0222	73	68	52	81	76	93	64.3333	83.3333	1.29534	0.078803	0.373327
BT_0223	51	48	47	56	52	61	48.6667	56.3333	1.15753	0.0555918	0.211055
BT_0224	149	174	177	156	172	166	166.667	164.667	0.988	0.851642	-0.0174171
BT_0225	216	268	289	255	237	182	257.667	224.667	0.871928	0.345275	-0.19772
BT_0226	104	116	132	133	107	78	117.333	106	0.903409	0.559682	-0.146549
BT_0227	1000	1160	1380	1197	1127	905	1180	1076.33	0.912147	0.502977	-0.132662
BT_0228	0	0	0	0	0	0	0	0	#DIV/0!	#DIV/0!	#DIV/0!
BT_0229	0	0	0	0	1	1	0	0.666667	#DIV/0!	0.116117	#DIV/0!
BT_0230	0	1	0	0	0	0	0.333333	0	0	0.373901	#NUM!
BT_0231	0	0	1	0	0	1	0.333333	0.333333	1	1	0
BT_0232	2	2	2	2	3	2	2	2.33333	1.16667	0.373901	0.222392
BT_0233	13	14	16	18	18	15	14.3333	17	1.18605	0.116117	0.246161
BT_0234	9	8	6	11	9	7	7.66667	9	1.17391	0.41072	0.231326
BT_0235	7	5	5	4	6	5	5.66667	5	0.882353	0.491767	-0.180572
BT_0236	433	446	470	419	428	424	449.667	423.667	0.942179	0.0800081	-0.0859263
BT_0237	629	666	663	665	637	624	652.667	642	0.983657	0.56318	-0.0237731
BT_0238	108	112	111	131	118	123	110.333	124	1.12387	0.0262783	0.168471
BT_0239	197	181	211	148	182	95	196.333	141.667	0.721562	0.110547	-0.470805
BT_0240	41	44	51	43	45	25	45.3333	37.6667	0.830882	0.335898	-0.267284
BT_0241	2281	2463	2820	2013	2245	1680	2521.33	1979.33	0.785034	0.07615	-0.349172
BT_0242	895	1137	1236	916	964	602	1089.33	827.333	0.759486	0.160138	-0.396905
BT_0243	180	187	200	165	192	135	189	164	0.867725	0.225752	-0.20469
BT_0244	66	65	67	56	63	60	66	59.6667	0.90404	0.0397784	-0.145541
BT_0245	104	102	119	98	97	101	108.333	98.6667	0.910769	0.153506	-0.134843
BT_0246	65	70	64	57	56	64	66.3333	59	0.889447	0.0789276	-0.169019
BT_0247	50	45	49	43	48	51	48	47.3333	0.986111	0.822819	-0.0201779
BT_0248	39	36	41	43	37	32	38.6667	37.3333	0.965517	0.722311	-0.0506261
BT_0249	249	245	241	222	232	244	245	232.667	0.94966	0.142403	-0.0745172
BT_0250	205	220	201	239	213	237	208.667	229.667	1.10064	0.1076	0.138341
BT_0251	119	118	120	135	135	140	119	136.667	1.14846	0.000558523	0.1997
BT_0252	411	411	392	390	378	428	404.667	398.667	0.985173	0.732181	-0.021551
BT_0253	25	26	27	36	34	19	26	29.6667	1.14103	0.534062	0.190331
BT_0254	153	163	155	157	148	164	157	156.333	0.995754	0.910144	-0.00613914
BT_0255	12	9	14	9	8	7	11.6667	8	0.685714	0.0789276	-0.544321
BT_0256	7	5	8	4	4	3	6.66667	3.66667	0.55	0.0334717	-0.862496
BT_0257	145	156	159	146	144	143	153.333	144.333	0.941304	0.107132	-0.0872668
BT_0258	1484	1377	1359	1495	1459	1624	1406.67	1526	1.08483	0.133354	0.117474
BT_0259	328	307	323	226	252	250	319.333	242.667	0.759916	0.00185931	-0.396087
BT_0260	1445	1439	1404	1127	1309	1012	1429.33	1149.33	0.804104	0.0327871	-0.314545
BT_0261	100	100	103	110	91	88	101	96.3333	0.953795	0.539276	-0.0682483
BT_0262	0	0	0	0	0	0	0	0	#DIV/0!	#DIV/0!	#DIV/0!
BT_0263	1	1	1	2	1	1	1	1.33333	1.33333	0.373901	0.415037
BT_0264	1	2	2	1	1	1	1.66667	1	0.6	0.116117	-0.736966
BT_0265	0	1	1	1	2	0	0.666667	1	1.5	0.64333	0.584963
BT_0266	2	2	2	3	2	3	2	2.66667	1.33333	0.116117	0.415037
BT_0267	50	55	56	39	32	17	53.6667	29.3333	0.546584	0.0226528	-0.871485
BT_0268	12	13	11	13	11	8	12	10.6667	0.888889	0.441823	-0.169925
BT_0269	4	4	3	3	3	2	3.66667	2.66667	0.727273	0.101192	-0.459432
BT_0270	1	2	2	2	3	2	1.66667	2.33333	1.4	0.2302	0.485427
BT_0271	1	1	3	1	1	1	1.66667	1	0.6	0.373901	-0.736966
BT_0272	8	7	10	9	9	8	8.33333	8.66667	1.04	0.741521	0.0565835
BT_0273	3	3	3	2	3	2	3	2.33333	0.777778	0.116117	-0.36257
BT_0274	2	2	3	1	1	2	2.33333	1.33333	0.571429	0.101192	-0.807355
BT_0275	7	5	4	6	7	7	5.33333	6.66667	1.25	0.2302	0.321928
BT_0276	9	9	8	6	8	7	8.66667	7	0.807692	0.0667665	-0.308122
BT_0277	8	7	7	10	7	8	7.33333	8.33333	1.13636	0.348641	0.184425
BT_0278	9	6	10	8	8	8	8.33333	8	0.96	0.795255	-0.0588937
BT_0279	1	0	1	0	0	1	0.666667	0.333333	0.5	0.518519	-1
BT_0281	33	31	31	29	26	20	31.6667	25	0.789474	0.0709488	-0.341037
BT_0282	4	2	3	3	4	1	3	2.66667	0.888889	0.767644	-0.169925
BT_0284	41	36	33	51	45	28	36.6667	41.3333	1.12727	0.555999	0.172837
BT_0285	28	26	29	32	32	26	27.6667	30	1.08434	0.345894	0.116814
BT_0286	11	11	12	12	13	14	11.3333	13	1.14706	0.0667665	0.197939
BT_0287	6	7	6	6	6	6	6.33333	6	0.947368	0.373901	-0.0780025
BT_0288	29	30	30	30	30	26	29.6667	28.6667	0.966292	0.507158	-0.0494687
BT_0289	11	16	19	16	11	12	15.3333	13	0.847826	0.449855	-0.23816
BT_0290	6	6	5	8	4	7	5.66667	6.33333	1.11765	0.621308	0.160465
BT_0291	18	16	22	19	13	18	18.6667	16.6667	0.892857	0.47837	-0.163499
BT_0292	1	1	1	0	0	0	1	0	0	#DIV/0!	#NUM!
BT_0293	0	0	1	0	0	0	0.333333	0	0	0.373901	#NUM!
BT_0294	5	4	4	3	2	2	4.33333	2.33333	0.538462	0.0132356	-0.893085
BT_0295	175	157	182	140	159	103	171.333	134	0.782101	0.107424	-0.354573
BT_0296	56	59	68	59	60	62	61	60.3333	0.989071	0.866194	-0.015854
BT_0297	17	20	22	25	26	18	19.6667	23	1.16949	0.315296	0.225881
BT_0298	14	14	13	17	17	15	13.6667	16.3333	1.19512	0.0232152	0.257158
BT_0299	47	49	52	63	59	59	49.3333	60.3333	1.22297	0.00506372	0.290393
BT_0300	52	59	57	74	77	76	56	75.6667	1.35119	0.000961469	0.434231
BT_0301	22	23	24	28	36	31	23	31.6667	1.37681	0.022646	0.461331
BT_0302	23	27	21	30	32	23	23.6667	28.3333	1.19718	0.224248	0.259644
BT_0303	457	454	443	499	487	476	451.333	487.333	1.07976	0.0103088	0.110716
BT_0304	52	51	51	49	42	50	51.3333	47	0.915584	0.163016	-0.127235
BT_0305	153	148	139	139	140	152	146.667	143.667	0.979545	0.635097	-0.0298157
BT_0306	70	87	72	73	73	78	76.3333	74.6667	0.978166	0.781467	-0.0318489
BT_0307	2284	2202	2154	2315	2218	2540	2213.33	2357.67	1.06521	0.232405	0.091139
BT_0308	8	9	9	10	9	7	8.66667	8.66667	1	1	0
BT_0309	85	87	81	88	85	85	84.3333	86	1.01976	0.457253	0.0282337
BT_0310	27	27	31	26	31	27	28.3333	28	0.988235	0.87739	-0.0170735
BT_0311	239	218	206	257	261	250	221	256	1.15837	0.0262196	0.212097
BT_0312	309	309	288	365	347	382	302	364.667	1.20751	0.00699299	0.27203
BT_0313	110	100	111	110	118	121	107	116.333	1.08723	0.12417	0.120654
BT_0314	50	48	59	55	44	44	52.3333	47.6667	0.910828	0.402532	-0.134749
BT_0315	954	952	905	1196	1268	1233	937	1232.33	1.31519	0.000354916	0.395272
BT_0316	2562	2545	2414	3816	3800	2896	2507	3504	1.39769	0.0316404	0.483041
BT_0317	86	86	83	107	109	96	85	104	1.22353	0.0103102	0.291049
BT_0318	26	23	27	34	35	30	25.3333	33	1.30263	0.0168963	0.381429
BT_0319	12	13	12	17	16	13	12.3333	15.3333	1.24324	0.0739262	0.314109
BT_0320	508	508	479	689	662	686	498.333	679	1.36254	0.000150854	0.4463
BT_0321	159	165	164	220	196	199	162.667	205	1.26025	0.00552443	0.333705
BT_0322	618	581	558	676	654	744	585.667	691.333	1.18042	0.0305636	0.239302
BT_0323	144	142	137	346	325	410	141	360.333	2.55556	0.00102637	1.35364
BT_0324	14	21	19	45	38	46	18	43	2.38889	0.00156525	1.25634
BT_0325	20	20	22	53	45	45	20.6667	47.6667	2.30645	0.000602285	1.20568
BT_0326	21	21	26	54	41	61	22.6667	52	2.29412	0.00855319	1.19794
BT_0327	110	110	106	115	111	111	108.667	112.333	1.03374	0.12373	0.0478766
BT_0328	559	586	626	551	555	501	590.333	535.667	0.907397	0.10418	-0.140194
BT_0329	592	586	593	635	603	698	590.333	645.333	1.09317	0.120882	0.128515
BT_0330	637	662	649	741	662	841	649.333	748	1.15195	0.132232	0.204079
BT_0331	1092	1076	968	1177	1049	1266	1045.33	1164	1.11352	0.184281	0.155128
BT_0332	86	98	83	116	117	121	89	118	1.32584	0.00387408	0.40691
BT_0333	100	101	100	110	106	95	100.333	103.667	1.03322	0.4997	0.0471511
BT_0334	63	63	72	83	63	67	66	71	1.07576	0.50335	0.105353
BT_0335	34	39	43	34	37	37	38.6667	36	0.931034	0.393127	-0.103093
BT_0336	27	30	33	24	27	30	30	27	0.9	0.287864	-0.152003
BT_0337	52	47	50	37	41	35	49.6667	37.6667	0.758389	0.00629232	-0.39899
BT_0338	2	1	2	1	1	2	1.66667	1.33333	0.8	0.518519	-0.321928
BT_0339	2	1	1	2	0	3	1.33333	1.66667	1.25	0.741521	0.321928
BT_0340	2	2	1	0	0	1	1.66667	0.333333	0.2	0.0474207	-2.32193
BT_0341	2	1	1	1	1	1	1.33333	1	0.75	0.373901	-0.415037
BT_0342	1	1	1	1	1	0	1	0.666667	0.666667	0.373901	-0.584963
BT_0343	2	1	1	2	1	0	1.33333	1	0.75	0.64333	-0.415037
BT_0344	88	88	89	82	83	55	88.3333	73.3333	0.830189	0.177498	-0.268489
BT_0345	108	101	110	90	91	52	106.333	77.6667	0.730408	0.0942796	-0.453226
BT_0346	1205	1094	1102	816	926	884	1133.67	875.333	0.772126	0.00576364	-0.373092
BT_0347	1817	1734	1697	1955	1856	2240	1749.33	2017	1.15301	0.0903854	0.205406
BT_0348	2	2	2	4	2	3	2	3	1.5	0.158302	0.584963
BT_0349	6	5	5	5	5	3	5.33333	4.33333	0.8125	0.250815	-0.29956
BT_0350	18	18	18	25	22	29	18	25.3333	1.40741	0.0224212	0.49304
BT_0351	60	66	65	67	61	62	63.6667	63.3333	0.994764	0.905069	-0.00757322
BT_0352	12	9	8	10	9	10	9.66667	9.66667	1	1	0
BT_0353	18	19	16	17	13	16	17.6667	15.3333	0.867925	0.192579	-0.204358
BT_0354	13	13	12	11	14	16	12.6667	13.6667	1.07895	0.53908	0.109624
BT_0355	49	44	43	44	38	50	45.3333	44	0.970588	0.751467	-0.0430687
BT_0356	28	29	25	25	25	27	27.3333	25.6667	0.939024	0.291974	-0.0907655
BT_0357	145	97	156	101	2	77	132.667	60	0.452261	0.105675	-1.14477
BT_0360	0	1	0	3	1	4	0.333333	2.66667	8	0.0685871	3
BT_0361	1	1	1	3	1	0	1	1.33333	1.33333	0.724659	0.415037
BT_0362	1	1	1	3	2	4	1	3	3	0.0257214	1.58496
BT_0363	0	0	1	2	0	2	0.333333	1.33333	4	0.250815	2
BT_0364	1	1	1	3	3	2	1	2.66667	2.66667	0.00749043	1.41504
BT_0365	1	1	2	2	2	3	1.33333	2.33333	1.75	0.101192	0.807355
BT_0366	65	67	68	88	84	78	66.6667	83.3333	1.25	0.00536953	0.321928
BT_0367	0	0	0	0	0	0	0	0	#DIV/0!	#DIV/0!	#DIV/0!
BT_0368	26	22	21	29	26	29	23	28	1.21739	0.0519797	0.283793
BT_0369	16	13	13	13	14	14	14	13.6667	0.97619	0.767644	-0.0347654
BT_0370	1417	1397	1314	1684	1671	1953	1376	1769.33	1.28585	0.0155021	0.362725
BT_0371	1174	1174	1132	1446	1415	1697	1160	1519.33	1.30977	0.016455	0.389314
BT_0372	602	610	689	800	684	719	633.667	734.333	1.15886	0.0848678	0.212711
BT_0373	2361	2344	2394	2417	2458	2482	2366.33	2452.33	1.03634	0.0230703	0.0515018
BT_0374	398	374	368	377	377	300	380	351.333	0.924561	0.352219	-0.113159
BT_0375	30	32	37	33	33	31	33	32.3333	0.979798	0.77558	-0.0294438
BT_0376	124	134	114	189	193	170	124	184	1.48387	0.00279376	0.569366
BT_0377	22	19	20	32	32	21	20.3333	28.3333	1.39344	0.101192	0.478654
BT_0378	33	36	30	57	50	53	33	53.3333	1.61616	0.00158842	0.692571
BT_0379	70	69	60	121	117	102	66.3333	113.333	1.70854	0.002055	0.772766
BT_0380	45	52	46	87	78	68	47.6667	77.6667	1.62937	0.00708571	0.704315
BT_0381	120	130	118	197	184	184	122.667	188.333	1.53533	0.000325441	0.618545
BT_0382	94	112	94	167	159	148	100	158	1.58	0.00205525	0.659925
BT_0383	118	129	116	214	192	183	121	196.333	1.62259	0.00169785	0.698298
BT_0384	31	34	33	66	49	30	32.6667	48.3333	1.47959	0.207666	0.565199
BT_0385	39	45	47	71	65	39	43.6667	58.3333	1.33588	0.220497	0.417788
BT_0386	51	50	55	82	78	60	52	73.3333	1.41026	0.0370885	0.495957
BT_0387	30	35	32	61	57	26	32.3333	48	1.48454	0.232888	0.570012
BT_0388	7	8	8	13	14	3	7.66667	10	1.30435	0.544489	0.383329
BT_0389	4	5	6	9	10	5	5	8	1.6	0.140066	0.678072
BT_0390	20	26	20	35	38	19	22	30.6667	1.39394	0.236395	0.479168
BT_0391	18	22	22	33	31	22	20.6667	28.6667	1.3871	0.0926448	0.472068
BT_0392	46	45	44	72	72	53	45	65.6667	1.45926	0.0313851	0.545236
BT_0393	19	21	20	36	29	21	20	28.6667	1.43333	0.118465	0.519374
BT_0394	24	25	20	45	38	26	23	36.3333	1.57971	0.0813919	0.65966
BT_0395	4	3	3	5	5	2	3.33333	4	1.2	0.561438	0.263034
BT_0396	14	15	13	25	23	18	14	22	1.57143	0.0207757	0.652077
BT_0397	15	16	15	25	21	17	15.3333	21	1.36957	0.0720921	0.453718
BT_0398	17	19	18	27	27	26	18	26.6667	1.48148	0.00020204	0.567041
BT_0399	23	25	28	41	34	29	25.3333	34.6667	1.36842	0.0685871	0.452512
BT_0400	3	3	4	5	6	4	3.33333	5	1.5	0.0667665	0.584963
BT_0401	109	88	106	89	118	24	101	77	0.762376	0.447928	-0.391425
BT_0402	1	1	1	3	3	0	1	2	2	0.373901	1
BT_0403	0	1	0	0	1	0	0.333333	0.333333	1	1	0
BT_0404	3	7	5	5	5	4	5	4.66667	0.933333	0.795255	-0.0995357
BT_0405	14	13	16	24	17	23	14.3333	21.3333	1.48837	0.0411505	0.573735
BT_0406	68	67	73	99	81	91	69.3333	90.3333	1.30288	0.0191194	0.381709
BT_0407	1835	1743	1897	1300	1716	921	1825	1312.33	0.719087	0.0934997	-0.475762
BT_0408	781	874	857	855	934	516	837.333	768.333	0.917596	0.627164	-0.12407
BT_0409	179	205	189	197	192	236	191	208.333	1.09075	0.335199	0.125321
BT_0410	517	554	526	475	507	461	532.333	481	0.903569	0.0433234	-0.146293
BT_0411	153	151	140	139	134	131	148	134.667	0.90991	0.0460622	-0.136204
BT_0412	246	245	240	196	189	232	243.667	205.667	0.844049	0.0475673	-0.244601
BT_0413	94	101	104	85	93	100	99.6667	92.6667	0.929766	0.253238	-0.105061
BT_0414	92	95	97	82	75	103	94.6667	86.6667	0.915493	0.401788	-0.127379
BT_0415	312	312	307	289	276	314	310.333	293	0.944146	0.199009	-0.082918
BT_0416	154	173	170	147	147	151	165.667	148.333	0.895372	0.0456131	-0.159441
BT_0417	105	115	120	98	97	89	113.333	94.6667	0.835294	0.0236707	-0.259644
BT_0418	15447	15765	15069	16776	17251	17379	15427	17135.3	1.11074	0.0032922	0.151517
BT_0419	204	178	180	162	186	160	187.333	169.333	0.903915	0.202258	-0.145742
BT_0420	150	164	164	132	137	133	159.333	134	0.841004	0.00670165	-0.249815
BT_0421	324	343	348	325	341	333	338.333	333	0.984236	0.570769	-0.0229231
BT_0422	2189	2187	2104	2416	2296	2724	2160	2478.67	1.14753	0.07107	0.198533
BT_0423	700	708	706	688	780	601	704.667	689.667	0.978713	0.786274	-0.0310417
BT_0424	685	745	779	696	640	377	736.333	571	0.775464	0.180707	-0.366868
BT_0425	161	176	205	154	148	131	180.667	144.333	0.798893	0.0680354	-0.323926
BT_0426	14	18	18	9	16	13	16.6667	12.6667	0.76	0.174631	-0.395929
BT_0427	40	46	59	48	37	47	48.3333	44	0.910345	0.548263	-0.135515
BT_0428	356	363	371	411	386	481	363.333	426	1.17248	0.0948518	0.22956
BT_0429	264	248	270	316	298	338	260.667	317.333	1.21739	0.0130467	0.283793
BT_0430	860	797	817	990	903	1091	824.667	994.667	1.20614	0.0415126	0.270402
BT_0431	89	96	97	96	82	94	94	90.6667	0.964539	0.544848	-0.0520885
BT_0432	27	32	28	27	25	23	29	25	0.862069	0.104957	-0.214125
BT_0433	149	142	138	132	127	120	143	126.333	0.88345	0.0244945	-0.17878
BT_0434	18	16	13	20	18	21	15.6667	19.6667	1.25532	0.0782249	0.328054
BT_0435	12	13	13	21	15	15	12.6667	17	1.34211	0.0994015	0.424498
BT_0436	25	26	21	33	31	35	24	33	1.375	0.00930774	0.459432
BT_0437	4	5	3	5	6	5	4	5.33333	1.33333	0.116117	0.415037
BT_0438	4	4	5	9	6	6	4.33333	7	1.61538	0.0646769	0.691878
BT_0439	20	23	21	35	29	28	21.3333	30.6667	1.4375	0.0166805	0.523562
BT_0440	8	9	8	17	12	16	8.33333	15	1.8	0.0130119	0.847997
BT_0441	9	8	8	14	10	11	8.33333	11.6667	1.4	0.0556545	0.485427
BT_0442	8	6	8	16	13	11	7.33333	13.3333	1.81818	0.0198908	0.862496
BT_0443	3	3	2	2	2	1	2.66667	1.66667	0.625	0.101192	-0.678072
BT_0444	40	36	39	44	39	30	38.3333	37.6667	0.982609	0.883461	-0.0253111
BT_0445	64	70	68	67	66	50	67.3333	61	0.905941	0.33497	-0.142512
BT_0446	4	5	3	6	6	5	4	5.66667	1.41667	0.0667665	0.5025
BT_0447	7	7	5	10	10	11	6.33333	10.3333	1.63158	0.00582069	0.706269
BT_0448	2	3	2	6	3	4	2.33333	4.33333	1.85714	0.101192	0.893085
BT_0449	15	16	15	24	19	24	15.3333	22.3333	1.45652	0.0146311	0.542527
BT_0450	12	15	11	19	19	17	12.6667	18.3333	1.44737	0.0145755	0.533432
BT_0451	9	10	9	14	12	14	9.33333	13.3333	1.42857	0.00582069	0.514573
BT_0452	16	18	15	21	18	20	16.3333	19.6667	1.20408	0.0556545	0.267933
BT_0453	7	10	6	9	11	13	7.66667	11	1.43478	0.116117	0.520832
BT_0455	522	490	497	558	614	615	503	595.667	1.18423	0.0119431	0.243947
BT_0456	204	208	199	264	279	269	203.667	270.667	1.32897	0.000196999	0.410307
BT_0457	118	124	133	169	178	178	125	175	1.4	0.000699578	0.485427
BT_0458	428	409	388	477	512	455	408.333	481.333	1.17878	0.0225544	0.237289
BT_0459	440	412	393	683	642	646	415	657	1.58313	0.000213789	0.662782
BT_0460	84	86	76	122	128	124	82	124.667	1.52033	0.000268046	0.60438
BT_0461	103	104	104	171	165	147	103.667	161	1.55305	0.00136089	0.635109
BT_0462	25	30	28	20	25	19	27.6667	21.3333	0.771084	0.0548282	-0.375039
BT_0463	4	3	4	4	6	4	3.66667	4.66667	1.27273	0.250815	0.347923
BT_0464	1	2	3	2	1	0	2	1	0.5	0.287864	-1
BT_0465	2	4	4	4	4	1	3.33333	3	0.9	0.795255	-0.152003
BT_0466	5	5	4	3	4	3	4.66667	3.33333	0.714286	0.0474207	-0.485427
BT_0467	3	3	4	2	2	2	3.33333	2	0.6	0.0161301	-0.736966
BT_0468	1	2	1	1	1	0	1.33333	0.666667	0.5	0.2302	-1
BT_0469	1	1	0	1	1	0	0.666667	0.666667	1	1	0
BT_0470	3	4	3	3	3	2	3.33333	2.66667	0.8	0.2302	-0.321928
BT_0471	4	4	3	3	4	3	3.66667	3.33333	0.909091	0.518519	-0.137504
BT_0472	2	2	2	1	1	1	2	1	0.5	#DIV/0!	-1
BT_0473	2	1	1	1	2	0	1.33333	1	0.75	0.64333	-0.415037
BT_0474	2	3	3	2	2	1	2.66667	1.66667	0.625	0.101192	-0.678072
BT_0475	1	1	1	1	2	1	1	1.33333	1.33333	0.373901	0.415037
BT_0476	6	4	6	5	4	3	5.33333	4	0.75	0.205106	-0.415037
BT_0477	0	0	1	0	1	0	0.333333	0.333333	1	1	0
BT_0478	3	3	3	2	4	2	3	2.66667	0.888889	0.64333	-0.169925
BT_0479	1	1	0	1	0	0	0.666667	0.333333	0.5	0.518519	-1
BT_0480	3	2	2	2	2	1	2.33333	1.66667	0.714286	0.2302	-0.485427
BT_0481	1	2	2	3	1	0	1.66667	1.33333	0.8	0.741521	-0.321928
BT_0482	7	10	8	11	9	7	8.33333	9	1.08	0.67018	0.111031
BT_0483	156	162	157	277	250	286	158.333	271	1.71158	0.000507643	0.775328
BT_0484	88	99	99	177	161	166	95.3333	168	1.76224	0.000263433	0.817409
BT_0486	128	125	131	129	111	130	128	123.333	0.963542	0.507037	-0.053581
BT_0487	64	67	62	68	57	66	64.3333	63.6667	0.989637	0.865116	-0.0150282
BT_0488	160	153	130	143	155	176	147.667	158	1.06998	0.478504	0.0975804
BT_0489	76	83	84	69	71	76	81	72	0.888889	0.0510758	-0.169925
BT_0490	41	45	50	24	25	16	45.3333	21.6667	0.477941	0.00358124	-1.0651
BT_0491	2	1	2	1	4	2	1.66667	2.33333	1.4	0.518519	0.485427
BT_0492	4	3	4	3	4	3	3.66667	3.33333	0.909091	0.518519	-0.137504
BT_0493	4	5	3	3	5	3	4	3.66667	0.916667	0.724659	-0.125531
BT_0494	17	13	15	22	20	21	15	21	1.4	0.00967895	0.485427
BT_0495	16	18	13	20	19	21	15.6667	20	1.2766	0.0502481	0.352302
BT_0496	14	15	17	20	17	16	15.3333	17.6667	1.15217	0.192579	0.204358
BT_0497	5	4	4	4	6	4	4.33333	4.66667	1.07692	0.677869	0.106915
BT_0498	57	56	54	75	95	69	55.6667	79.6667	1.43114	0.0386121	0.517163
BT_0499	63	60	53	58	59	57	58.6667	58	0.988636	0.836015	-0.0164881
BT_0500	234	257	245	257	258	265	245.333	260	1.05978	0.107837	0.0837684
BT_0501	175	153	182	164	163	128	170	151.667	0.892157	0.280711	-0.164631
BT_0502	119	118	117	137	139	135	118	137	1.16102	0.000124046	0.215389
BT_0503	114	112	114	147	135	82	113.333	121.333	1.07059	0.709332	0.0984037
BT_0504	386	395	371	567	527	591	384	561.667	1.46267	0.000876349	0.548608
BT_0505	7	8	6	8	11	5	7	8	1.14286	0.613011	0.192645
BT_0506	37	31	34	47	49	51	34	49	1.44118	0.00196621	0.527247
BT_0507	6	9	10	9	12	8	8.33333	9.66667	1.16	0.476621	0.214125
BT_0508	0	1	0	1	1	2	0.333333	1.33333	4	0.101192	2
BT_0509	2	3	2	2	3	4	2.33333	3	1.28571	0.373901	0.36257
BT_0510	81	77	78	90	80	106	78.6667	92	1.16949	0.156998	0.225881
BT_0511	75	70	79	84	83	48	74.6667	71.6667	0.959821	0.816685	-0.0591621
BT_0512	2	3	4	3	4	1	3	2.66667	0.888889	0.767644	-0.169925
BT_0513	4	2	5	1	2	2	3.66667	1.66667	0.454545	0.101192	-1.1375
BT_0514	7	13	16	12	10	7	12	9.66667	0.805556	0.482651	-0.311944
BT_0515	39	41	41	54	50	47	40.3333	50.3333	1.24793	0.00941116	0.319542
BT_0516	32	37	38	30	35	18	35.6667	27.6667	0.775701	0.210867	-0.366428
BT_0517	10	11	9	17	18	17	10	17.3333	1.73333	0.000388171	0.793549
BT_0518	446	423	429	521	532	555	432.667	536	1.23883	0.00105042	0.308977
BT_0519	142	133	142	128	140	101	139	123	0.884892	0.250505	-0.176427
BT_0520	28	32	28	31	33	33	29.3333	32.3333	1.10227	0.114477	0.140481
BT_0521	30	39	34	33	32	31	34.3333	32	0.932039	0.430969	-0.101538
BT_0522	20	20	27	20	16	13	22.3333	16.3333	0.731343	0.124236	-0.451379
BT_0523	90	86	98	98	94	59	91.3333	83.6667	0.916058	0.583719	-0.126489
BT_0524	130	133	146	129	122	77	136.333	109.333	0.801956	0.187766	-0.318405
BT_0525	401	413	422	540	507	335	412	460.667	1.11812	0.488354	0.161079
BT_0526	109	104	112	127	111	106	108.333	114.667	1.05846	0.401194	0.0819688
BT_0527	74	80	89	79	73	70	81	74	0.91358	0.241746	-0.130397
BT_0528	56	63	61	66	56	61	60	61	1.01667	0.792664	0.0238467
BT_0529	85	93	88	102	85	84	88.6667	90.3333	1.0188	0.804106	0.0268666
BT_0530	104	112	99	102	104	118	105	108	1.02857	0.658691	0.040642
BT_0531	45	51	46	49	48	57	47.3333	51.3333	1.08451	0.304559	0.117039
BT_0532	122	134	135	155	147	155	130.333	152.333	1.1688	0.0113371	0.225026
BT_0533	87	101	96	119	103	126	94.6667	116	1.22535	0.0549208	0.293196
BT_0534	89	98	104	115	94	102	97	103.667	1.06873	0.425021	0.0958954
BT_0535	964	893	844	998	995	1072	900.333	1021.67	1.13476	0.0476919	0.182393
BT_0536	35	30	28	31	31	28	31	30	0.967742	0.687332	-0.0473057
BT_0537	22	21	26	28	26	20	23	24.6667	1.07246	0.589832	0.100929
BT_0538	0	0	0	0	0	0	0	0	#DIV/0!	#DIV/0!	#DIV/0!
BT_0539	1129	1147	1080	1063	1200	1167	1118.67	1143.33	1.02205	0.619339	0.0314659
BT_0540	13	11	14	16	16	17	12.6667	16.3333	1.28947	0.0177043	0.366782
BT_0541	23	26	24	32	33	27	24.3333	30.6667	1.26027	0.0368524	0.333737
BT_0542	769	725	697	703	702	703	730.333	702.667	0.962118	0.257269	-0.0557146
BT_0543	176	195	183	184	176	189	184.667	183	0.990975	0.81624	-0.0130798
BT_0544	70	81	87	85	92	107	79.3333	94.6667	1.19328	0.134082	0.254929
BT_0545	26	35	34	35	26	29	31.6667	30	0.947368	0.690188	-0.0780025
BT_0546	44	48	49	54	49	45	47	49.3333	1.04965	0.482651	0.069902
BT_0547	123	134	132	123	107	128	129.667	119.333	0.920308	0.223515	-0.119811
BT_0548	41	46	43	46	49	42	43.3333	45.6667	1.05385	0.402532	0.0756643
BT_0549	51	57	61	72	90	74	56.3333	78.6667	1.39645	0.0250633	0.481764
BT_0550	254	265	276	240	249	264	265	251	0.94717	0.212666	-0.078305
BT_0551	55	58	68	43	40	43	60.3333	42	0.696133	0.0106504	-0.522566
BT_0552	62	81	80	49	48	65	74.3333	54	0.726457	0.0698595	-0.46105
BT_0553	394	453	463	396	396	406	436.667	399.333	0.914504	0.161725	-0.128939
BT_0554	725	782	779	570	591	545	762	568.667	0.746282	0.00106007	-0.422208
BT_0555	953	988	996	732	716	853	979	767	0.783453	0.0093889	-0.352082
BT_0556	514	557	582	395	380	420	551	398.333	0.722928	0.00268704	-0.468076
BT_0557	2009	2167	2134	1359	1379	1519	2103.33	1419	0.674643	0.000601101	-0.567803
BT_0558	448	443	429	404	394	432	440	410	0.931818	0.0777094	-0.10188
BT_0559	119	109	117	93	110	78	115	93.6667	0.814493	0.0935543	-0.296026
BT_0560	43	50	51	49	46	53	48	49.3333	1.02778	0.701077	0.0395284
BT_0561	38	40	42	45	38	36	40	39.6667	0.991667	0.91584	-0.0120728
BT_0562	61	60	65	61	54	58	62	57.6667	0.930108	0.163016	-0.104531
BT_0563	50	52	50	41	49	56	50.6667	48.6667	0.960526	0.671936	-0.058103
BT_0564	28	34	36	27	29	28	32.6667	28	0.857143	0.132092	-0.222392
BT_0565	37	38	34	51	43	34	36.3333	42.6667	1.17431	0.278513	0.231816
BT_0566	33	43	49	49	45	42	41.6667	45.3333	1.088	0.511001	0.121679
BT_0567	47	46	49	59	60	49	47.3333	56	1.1831	0.0748831	0.24257
BT_0568	56	56	57	66	61	44	56.3333	57	1.01183	0.925156	0.0169731
BT_0569	106	108	126	109	112	83	113.333	101.333	0.894118	0.343947	-0.161463
BT_0570	366	368	365	370	339	368	366.333	359	0.979982	0.506231	-0.0291731
BT_0571	344	363	378	395	387	412	361.667	398	1.10046	0.0417332	0.138108
BT_0572	492	469	520	452	556	392	493.667	466.667	0.945307	0.618707	-0.0811448
BT_0573	547	543	582	658	631	499	557.333	596	1.06938	0.487843	0.0967719
BT_0574	281	312	378	318	312	288	323.667	306	0.945417	0.588005	-0.0809771
BT_0575	76	86	88	85	96	61	83.3333	80.6667	0.968	0.820051	-0.046921
BT_0576	67	79	91	71	78	72	79	73.6667	0.932489	0.503581	-0.100841
BT_0577	365	403	427	429	391	362	398.333	394	0.989121	0.878025	-0.0157806
BT_0578	387	426	409	394	372	385	407.333	383.667	0.941899	0.142097	-0.0863565
BT_0579	25	25	29	27	25	28	26.3333	26.6667	1.01266	0.845015	0.0181473
BT_0580	1089	1126	1081	934	977	1002	1098.67	971	0.883799	0.00620429	-0.178211
BT_0581	22	20	23	21	23	12	21.6667	18.6667	0.861538	0.439205	-0.215013
BT_0582	5	3	4	4	2	3	4	3	0.75	0.287864	-0.415037
BT_0583	48	58	54	61	64	66	53.3333	63.6667	1.19375	0.0335181	0.255501
BT_0584	71	74	81	75	75	66	75.3333	72	0.955752	0.473427	-0.0652915
BT_0585	61	60	66	53	65	66	62.3333	61.3333	0.983957	0.837518	-0.0233325
BT_0586	177	213	215	223	230	174	201.667	209	1.03636	0.750338	0.0515303
BT_0587	519	564	578	536	557	591	553.667	561.333	1.01385	0.764898	0.0198401
BT_0588	177	178	146	179	194	210	167	194.333	1.16367	0.118713	0.218685
BT_0589	1416	1497	1429	1390	1419	1483	1447.33	1430.67	0.988485	0.677512	-0.0167096
BT_0590	1117	1131	1170	1230	1213	1310	1139.33	1251	1.09801	0.0299634	0.134892
BT_0591	1420	1395	1357	1197	1269	1104	1390.67	1190	0.855705	0.017204	-0.224815
BT_0592	17	18	16	14	15	12	17	13.6667	0.803922	0.0341094	-0.314873
BT_0593	1	2	1	1	2	1	1.33333	1.33333	1	1	0
BT_0594	0	0	0	0	0	0	0	0	#DIV/0!	#DIV/0!	#DIV/0!
BT_0595	17	20	16	17	18	13	17.6667	16	0.90566	0.439512	-0.142958
BT_0596	165	181	172	303	334	311	172.667	316	1.83012	0.000159508	0.871935
BT_0597	109	110	120	188	209	182	113	193	1.70796	0.000850431	0.772278
BT_0598	284	313	290	485	507	472	295.667	488	1.65051	0.000141269	0.72291
BT_0599	422	407	402	711	775	675	410.333	720.333	1.75548	0.000485615	0.811868
BT_0600	126	130	132	245	257	238	129.333	246.667	1.90722	3.57673e-05	0.931469
BT_0601	246	260	234	453	440	474	246.667	455.667	1.8473	7.3377e-05	0.885416
BT_0602	300	306	303	573	569	584	303	575.333	1.89879	5.81417e-07	0.92508
BT_0603	72	77	83	142	145	82	77.3333	123	1.59052	0.0927144	0.669496
BT_0604	53	63	71	112	110	75	62.3333	99	1.58824	0.048795	0.667425
BT_0605	50	52	57	92	111	57	53	86.6667	1.63522	0.102422	0.709485
BT_0606	34	38	40	73	90	48	37.3333	70.3333	1.88393	0.0553647	0.913744
BT_0607	25	29	31	53	56	30	28.3333	46.3333	1.63529	0.0987629	0.70955
BT_0608	53	61	66	114	113	70	60	99	1.65	0.0599264	0.722466
BT_0609	24	25	28	47	50	19	25.6667	38.6667	1.50649	0.261198	0.591194
BT_0610	43	46	48	79	85	59	45.6667	74.3333	1.62774	0.0230347	0.702868
BT_0611	18	25	24	38	39	40	22.3333	39	1.74627	0.00180429	0.804276
BT_0612	97	107	116	200	194	180	106.667	191.333	1.79375	0.000467949	0.842979
BT_0613	74	76	78	125	138	122	76	128.333	1.6886	0.000487296	0.755825
BT_0614	260	287	285	446	459	434	277.333	446.333	1.60938	0.000116194	0.686501
BT_0615	12	15	15	17	18	15	14	16.6667	1.19048	0.116117	0.251539
BT_0616	28	28	34	29	24	21	30	24.6667	0.822222	0.157676	-0.2824
BT_0617	91	96	82	92	85	102	89.6667	93	1.03717	0.630595	0.0526589
BT_0618	213	242	224	236	236	228	226.333	233.333	1.03093	0.473836	0.0439433
BT_0619	204	201	202	187	199	241	202.333	209	1.03295	0.705088	0.0467689
BT_0620	118	117	120	121	116	129	118.333	122	1.03099	0.398965	0.0440246
BT_0621	93	103	101	94	95	118	99	102.333	1.03367	0.712174	0.0477757
BT_0622	78	78	83	78	77	82	79.6667	79	0.991632	0.782754	-0.0121236
BT_0623	3949	3907	3684	4732	4652	4211	3846.67	4531.67	1.17808	0.019593	0.236433
BT_0624	124	124	119	122	117	126	122.333	121.667	0.99455	0.839799	-0.0078836
BT_0625	237	250	236	250	243	245	241	246	1.02075	0.37102	0.0296252
BT_0626	1077	1064	1016	1182	1112	1139	1052.33	1144.33	1.08742	0.028885	0.120916
BT_0627	285	306	287	321	318	299	292.667	312.667	1.06834	0.105708	0.095367
BT_0628	38	43	45	32	36	23	42	30.3333	0.722222	0.0558801	-0.469485
BT_0629	468	451	467	484	517	454	462	485	1.04978	0.292905	0.0700919
BT_0630	200	203	196	266	260	257	199.667	261	1.30718	5.13306e-05	0.386456
BT_0631	146	152	143	177	162	179	147	172.667	1.1746	0.0127356	0.232173
BT_0631a	820	662	779	431	591	345	753.667	455.667	0.6046	0.0259166	-0.725948
BT_0632	1006	991	962	867	913	834	986.333	871.333	0.883407	0.0119396	-0.178851
BT_0633	411	438	410	417	424	434	419.667	425	1.01271	0.635529	0.018219
BT_0634	258	249	236	233	233	243	247.667	236.333	0.95424	0.190751	-0.0675766
BT_0635	26	22	20	28	29	18	22.6667	25	1.10294	0.584639	0.141356
BT_0636	72	71	68	91	90	62	70.3333	81	1.15166	0.327921	0.203713
BT_0637	56	61	69	62	57	55	62	58	0.935484	0.40694	-0.0962153
BT_0638	87	96	99	93	87	89	94	89.6667	0.953901	0.341075	-0.068089
BT_0639	2	1	2	2	1	0	1.66667	1	0.6	0.373901	-0.736966
BT_0640	122	107	133	117	112	113	120.667	114	0.944751	0.434802	-0.0819934
BT_0641	57	68	81	74	75	47	68.6667	65.3333	0.951456	0.78631	-0.0717907
BT_0642	134	142	158	145	150	124	144.667	139.667	0.965438	0.662901	-0.0507448
BT_0643	421	408	440	401	396	418	423	405	0.957447	0.19045	-0.0627358
BT_0644	2000	1910	1828	2291	2262	2560	1912.67	2371	1.23963	0.0128472	0.30991
BT_0645	4099	4165	4624	4093	4602	3507	4296	4067.33	0.946772	0.556527	-0.0789108
BT_0646	218	247	280	244	254	180	248.333	226	0.910067	0.488302	-0.135955
BT_0647	92	99	117	111	98	87	102.667	98.6667	0.961039	0.714315	-0.0573332
BT_0648	47	54	49	38	34	38	50	36.6667	0.733333	0.00571653	-0.447459
BT_0649	182	211	219	152	142	158	204	150.667	0.738562	0.0118533	-0.437209
BT_0650	291	326	331	230	227	226	316	227.667	0.720464	0.00220601	-0.473001
BT_0651	158	160	155	122	105	128	157.667	118.333	0.750529	0.00503282	-0.414021
BT_0652	55	52	57	44	41	40	54.6667	41.6667	0.762195	0.00232064	-0.391768
BT_0653	148	139	147	103	114	69	144.667	95.3333	0.658986	0.0234921	-0.60168
BT_0654	281	285	294	313	305	258	286.667	292	1.0186	0.776748	0.0265942
BT_0655	2014	2067	2048	2222	2068	2186	2043	2158.67	1.05662	0.0777186	0.0794513
BT_0656	148	137	128	187	157	181	137.667	175	1.27119	0.0261754	0.346176
BT_0657	464	483	475	421	438	440	474	433	0.913502	0.00737779	-0.13052
BT_0658	141	168	153	150	165	137	154	150.667	0.978355	0.781652	-0.0315701
BT_0659	59	56	66	56	60	48	60.3333	54.6667	0.906077	0.286066	-0.142294
BT_0660	48	51	58	60	46	34	52.3333	46.6667	0.89172	0.521565	-0.165338
BT_0661	31	38	45	43	50	22	38	38.3333	1.00877	0.973221	0.0126
BT_0662	1	1	1	1	2	1	1	1.33333	1.33333	0.373901	0.415037
BT_0663	0	0	0	0	0	0	0	0	#DIV/0!	#DIV/0!	#DIV/0!
BT_0664	1	3	2	3	1	1	2	1.66667	0.833333	0.724659	-0.263034
BT_0665	0	0	0	0	0	0	0	0	#DIV/0!	#DIV/0!	#DIV/0!
BT_0666	1	1	0	2	1	0	0.666667	1	1.5	0.64333	0.584963
BT_0667	1	0	0	0	1	0	0.333333	0.333333	1	1	0
BT_0668	0	1	2	1	1	0	1	0.666667	0.666667	0.64333	-0.584963
BT_0669	29	37	32	30	33	25	32.6667	29.3333	0.897959	0.369564	-0.155278
BT_0670	65	56	59	53	64	60	60	59	0.983333	0.821989	-0.0242475
BT_0671	11	9	9	11	10	7	9.66667	9.33333	0.965517	0.820294	-0.0506261
BT_0672	16	14	15	15	14	12	15	13.6667	0.911111	0.274577	-0.134301
BT_0673	114	109	124	101	99	88	115.667	96	0.829971	0.030274	-0.268867
BT_0674	158	145	138	123	122	127	147	124	0.843537	0.0191312	-0.245476
BT_0675	54	61	57	70	72	64	57.3333	68.6667	1.19767	0.0226774	0.260236
BT_0676	20	24	20	28	28	24	21.3333	26.6667	1.25	0.0474207	0.321928
BT_0677	4	3	4	3	4	2	3.66667	3	0.818182	0.373901	-0.289507
BT_0678	1447	1506	1511	1666	1607	1434	1488	1569	1.05444	0.326967	0.0764708
BT_0679	1110	1223	1231	1256	1277	1354	1188	1295.67	1.09063	0.09354	0.12516
BT_0680	4456	4685	4747	4252	4536	4135	4629.33	4307.67	0.930516	0.0959851	-0.103898
BT_0681	89	96	109	81	85	65	98	77	0.785714	0.0681656	-0.347923
BT_0682	52	51	56	47	46	42	53	45	0.849057	0.0207757	-0.236067
BT_0683	11	12	11	19	19	18	11.3333	18.6667	1.64706	9.96897e-05	0.719892
BT_0684	293	301	310	315	325	317	301.333	319	1.05863	0.0378477	0.0821962
BT_0685	1321	1259	1189	1204	1207	1290	1256.33	1233.67	0.981958	0.657548	-0.0262667
BT_0686	224	229	228	207	226	247	227	226.667	0.998532	0.978549	-0.00212005
BT_0687	184	183	187	219	194	229	184.667	214	1.15884	0.0488288	0.212687
BT_0688	30	34	36	24	28	28	33.3333	26.6667	0.8	0.0393519	-0.321928
BT_0689	112	128	117	99	101	108	119	102.667	0.862745	0.0402128	-0.212994
BT_0690	166	169	156	153	142	145	163.667	146.667	0.89613	0.0293835	-0.15822
BT_0691	48	52	49	60	55	54	49.6667	56.3333	1.13423	0.0393519	0.181711
BT_0692	47	49	48	64	63	52	48	59.6667	1.24306	0.0398937	0.313891
BT_0693	63	82	79	78	85	78	74.6667	80.3333	1.07589	0.422089	0.105534
BT_0694	29	30	31	34	36	37	30	35.6667	1.18889	0.00578456	0.249614
BT_0695	89	111	105	105	112	97	101.667	104.667	1.02951	0.72234	0.0419553
BT_0696	171	173	161	156	162	147	168.333	155	0.920792	0.0803497	-0.119053
BT_0697	254	236	236	220	228	216	242	221.333	0.914601	0.0411744	-0.128786
BT_0698	494	520	511	565	545	534	508.333	548	1.07803	0.028645	0.108401
BT_0699	840	821	830	753	864	861	830.333	826	0.994781	0.912224	-0.00754883
BT_0700	750	789	788	633	691	669	775.667	664.333	0.856468	0.0063184	-0.22353
BT_0701	946	920	902	1053	976	1113	922.667	1047.33	1.13512	0.0402281	0.182839
BT_0702	147	154	152	161	148	156	151	155	1.02649	0.40694	0.0377197
BT_0703	60	64	65	69	69	79	63	72.3333	1.14815	0.0636114	0.199309
BT_0704	334	326	301	342	334	363	320.333	346.333	1.08117	0.119678	0.112587
BT_0705	78	81	79	103	95	96	79.3333	98	1.23529	0.00219213	0.304855
BT_0706	1	2	0	1	0	1	1	0.666667	0.666667	0.64333	-0.584963
BT_0707	0	0	0	0	0	0	0	0	#DIV/0!	#DIV/0!	#DIV/0!
BT_0708	5	3	5	4	3	2	4.33333	3	0.692308	0.205106	-0.530515
BT_0709	6	5	5	5	5	5	5.33333	5	0.9375	0.373901	-0.0931094
BT_0710	0	0	0	0	0	0	0	0	#DIV/0!	#DIV/0!	#DIV/0!
BT_0711	1805	1716	1634	1722	1779	1903	1718.33	1801.33	1.0483	0.317595	0.0680552
BT_0712	40	47	36	40	47	36	41	41	1	1	0
BT_0713	357	340	309	309	340	325	335.333	324.667	0.968191	0.556841	-0.0466366
BT_0714	534	554	521	536	581	553	536.333	556.667	1.03791	0.279143	0.0536838
BT_0715	714	635	634	642	776	852	661	756.667	1.14473	0.225738	0.195008
BT_0716	714	676	642	680	676	719	677.333	691.667	1.02116	0.595851	0.0302109
BT_0717	948	927	892	963	945	1083	922.333	997	1.08095	0.182038	0.112305
BT_0718	1842	1778	1595	1827	1868	2154	1738.33	1949.67	1.12157	0.170673	0.165523
BT_0719	463	442	445	460	467	449	450	458.667	1.01926	0.360135	0.0275211
BT_0720	43	43	53	48	53	33	46.3333	44.6667	0.964029	0.820294	-0.0528519
BT_0721	181	182	201	157	173	149	188	159.667	0.849291	0.0418788	-0.23567
BT_0722	11	13	11	9	12	8	11.6667	9.66667	0.828571	0.219307	-0.271302
BT_0723	2	2	2	1	2	1	2	1.33333	0.666667	0.116117	-0.584963
BT_0724	14	10	15	10	10	4	13	8	0.615385	0.117881	-0.70044
BT_0725	135	136	135	135	131	118	135.333	128	0.945813	0.227001	-0.0803734
BT_0726	0	0	1	1	0	1	0.333333	0.666667	2	0.518519	1
BT_0727	122	125	119	141	130	98	122	123	1.0082	0.942435	0.0117772
BT_0728	244	239	249	215	207	185	244	202.333	0.829235	0.0114914	-0.270147
BT_0729	623	597	645	559	532	477	621.667	522.667	0.840751	0.0236452	-0.25025
BT_0730	360	370	376	356	352	347	368.667	351.667	0.953888	0.0334938	-0.0681084
BT_0731	156	166	160	165	181	150	160.667	165.333	1.02905	0.645972	0.041307
BT_0732	49	48	48	46	50	59	48.3333	51.6667	1.06897	0.436385	0.0962153
BT_0733	51	59	58	58	55	55	56	56	1	1	0
BT_0734	50	52	49	45	47	50	50.3333	47.3333	0.940397	0.152317	-0.0886576
BT_0735	364	337	322	386	339	405	341	376.667	1.10459	0.198195	0.143517
BT_0736	398	401	355	395	408	470	384.667	424.333	1.10312	0.222641	0.141589
BT_0737	347	367	346	333	345	372	353.333	350	0.990566	0.815908	-0.0136749
BT_0738	2818	2863	2607	2785	2823	3100	2762.67	2902.67	1.05068	0.331551	0.0713174
BT_0739	161	167	173	144	150	124	167	139.333	0.834331	0.0322491	-0.261308
BT_0740	161	162	173	148	143	158	165.333	149.667	0.905242	0.0553393	-0.143625
BT_0741	112	130	123	140	118	119	121.667	125.667	1.03288	0.675787	0.0466681
BT_0742	415	421	491	497	422	451	442.333	456.667	1.0324	0.684136	0.0460075
BT_0743	788	881	890	736	807	756	853	766.333	0.898398	0.0895646	-0.154574
BT_0744	43	48	47	50	46	52	46	49.3333	1.07246	0.226325	0.100929
BT_0745	112	114	119	113	95	104	115	104	0.904348	0.120843	-0.14505
BT_0746	220	231	240	208	206	218	230.333	210.667	0.914616	0.0458406	-0.128761
BT_0747	4	7	8	0	7	5	6.33333	4	0.631579	0.386654	-0.662965
BT_0748	871	878	861	943	847	846	870	878.667	1.00996	0.803167	0.0143006
BT_0749	421	450	474	384	413	358	448.333	385	0.858736	0.0454879	-0.219713
BT_0750	145	176	158	121	136	132	159.667	129.667	0.812109	0.0404677	-0.300256
BT_0751	251	281	267	202	224	266	266.333	230.667	0.866083	0.15963	-0.207423
BT_0752	138	127	132	116	127	93	132.333	112	0.846348	0.125123	-0.240678
BT_0753	48	45	56	47	59	43	49.6667	49.6667	1	1	0
BT_0754	60	68	55	77	85	77	61	79.6667	1.30601	0.015721	0.385167
BT_0755	16	23	22	26	28	34	20.3333	29.3333	1.44262	0.0503237	0.528694
BT_0756	70	70	71	67	65	74	70.3333	68.6667	0.976303	0.577017	-0.0345987
BT_0757	206	218	200	187	194	186	208	189	0.908654	0.0315956	-0.138197
BT_0758	9	11	12	12	12	12	10.6667	12	1.125	0.205106	0.169925
BT_0759	0	0	0	0	0	0	0	0	#DIV/0!	#DIV/0!	#DIV/0!
BT_0760	2	1	0	1	2	0	1	1	1	1	0
BT_0761	196	194	226	170	199	149	205.333	172.667	0.840909	0.140557	-0.249978
BT_0762	12	14	12	12	8	5	12.6667	8.33333	0.657895	0.11218	-0.604071
BT_0763	14	15	17	9	10	8	15.3333	9	0.586957	0.00386285	-0.768674
BT_0764	13	14	15	16	17	13	14	15.3333	1.09524	0.373901	0.131245
BT_0765	32	31	25	30	30	32	29.3333	30.6667	1.04545	0.590899	0.0641303
BT_0766	660	683	728	729	687	630	690.333	682	0.987929	0.823279	-0.0175214
BT_0767	130	137	129	145	139	127	132	137	1.03788	0.441568	0.053638
BT_0768	55	60	55	59	57	53	56.6667	56.3333	0.994118	0.897383	-0.0085115
BT_0769	586	613	629	589	640	442	609.333	557	0.914114	0.436987	-0.129554
BT_0770	262	269	278	276	257	186	269.667	239.667	0.888752	0.340899	-0.170148
BT_0771	2211	2237	2250	2195	2246	2329	2232.67	2256.67	1.01075	0.587074	0.0154255
BT_0772	36	42	36	41	33	31	38	35	0.921053	0.457461	-0.118644
BT_0773	453	450	474	438	426	424	459	429.333	0.935367	0.0272644	-0.096396
BT_0774	238	225	222	218	216	214	228.333	216	0.945985	0.0708235	-0.0801102
BT_0775	237	246	242	216	224	223	241.667	221	0.914483	0.00465924	-0.128972
BT_0776	262	271	256	267	269	308	263	281.333	1.06971	0.261647	0.0972177
BT_0777	158	156	170	175	164	135	161.333	158	0.979339	0.806015	-0.03012
BT_0778	161	161	166	181	185	173	162.667	179.667	1.10451	0.0120884	0.143404
BT_0779	10	16	16	7	7	5	14	6.33333	0.452381	0.0220304	-1.14439
BT_0780	82	81	85	81	80	70	82.6667	77	0.931452	0.201555	-0.102447
BT_0781	71	72	76	78	74	74	73	75.3333	1.03196	0.313931	0.0453919
BT_0782	0	0	0	0	0	0	0	0	#DIV/0!	#DIV/0!	#DIV/0!
BT_0783	0	0	0	0	0	0	0	0	#DIV/0!	#DIV/0!	#DIV/0!
BT_0784	56	85	126	43	80	34	89	52.3333	0.588015	0.211958	-0.766075
BT_0785	1000	1053	1017	1205	1148	1147	1023.33	1166.67	1.14007	0.00440569	0.189116
BT_0785a	9	10	10	11	9	3	9.66667	7.66667	0.793103	0.456153	-0.334419
BT_0786	60	66	61	62	64	55	62.3333	60.3333	0.967914	0.577166	-0.0470486
BT_0787	89	88	96	109	107	119	91	111.667	1.22711	0.00996747	0.29526
BT_0788	191	200	196	233	233	225	195.667	230.333	1.17717	0.000743184	0.235325
BT_0789	1734	1633	1557	1771	1699	1873	1641.33	1781	1.08509	0.124193	0.117819
BT_0790	66	74	74	72	66	64	71.3333	67.3333	0.943925	0.327635	-0.0832555
BT_0791	9	9	7	9	7	5	8.33333	7	0.84	0.373901	-0.251539
BT_0792	25	22	24	25	19	22	23.6667	22	0.929577	0.439512	-0.105353
BT_0793	34	24	26	24	23	27	28	24.6667	0.880952	0.367363	-0.182864
BT_0794	15	10	10	15	17	12	11.6667	14.6667	1.25714	0.246364	0.330149
BT_0795	17	17	17	13	15	9	17	12.3333	0.72549	0.0572352	-0.462972
BT_0796	1	1	1	1	0	1	1	0.666667	0.666667	0.373901	-0.584963
BT_0797	19	20	19	17	20	16	19.3333	17.6667	0.913793	0.252401	-0.130061
BT_0798	0	0	0	0	0	0	0	0	#DIV/0!	#DIV/0!	#DIV/0!
BT_0799	0	0	1	1	0	0	0.333333	0.333333	1	1	0
BT_0800	0	0	1	0	0	0	0.333333	0	0	0.373901	#NUM!
BT_0801	1	1	1	0	0	1	1	0.333333	0.333333	0.116117	-1.58496
BT_0802	7	8	7	8	10	5	7.33333	7.66667	1.04545	0.834019	0.0641303
BT_0803	2	3	3	2	3	1	2.66667	2	0.75	0.373901	-0.415037
BT_0804	118	123	128	133	127	111	123	123.667	1.00542	0.930414	0.00779837
BT_0805	431	419	387	433	521	503	412.333	485.667	1.17785	0.0701306	0.236155
BT_0806	1754	1792	1773	1901	1870	1873	1773	1881.33	1.0611	0.00183327	0.085563
BT_0807	204	216	221	196	213	193	213.667	200.667	0.939158	0.180083	-0.0905609
BT_0808	242	270	283	250	247	206	265	234.333	0.884277	0.175432	-0.17743
BT_0809	419	449	461	393	425	364	443	394	0.889391	0.0858158	-0.169111
BT_0810	43	47	41	33	46	34	43.6667	37.6667	0.862595	0.25628	-0.213244
BT_0811	279	272	287	279	269	266	279.333	271.333	0.97136	0.243261	-0.0419214
BT_0812	21	24	20	30	23	20	21.6667	24.3333	1.12308	0.451161	0.167457
BT_0813	107	91	104	106	98	70	100.667	91.3333	0.907285	0.479026	-0.140373
BT_0814	223	233	264	189	208	179	240	192	0.8	0.0328265	-0.321928
BT_0815	668	728	786	679	703	507	727.333	629.667	0.86572	0.238191	-0.208028
BT_0816	183	212	211	218	221	189	202	209.333	1.0363	0.626765	0.0514468
BT_0817	88	107	129	111	97	69	108	92.3333	0.854938	0.411679	-0.226108
BT_0818	57	65	65	51	45	37	62.3333	44.3333	0.71123	0.0206769	-0.491612
BT_0819	31	37	44	28	30	21	37.3333	26.3333	0.705357	0.0768827	-0.503574
BT_0820	30	38	47	34	32	29	38.3333	31.6667	0.826087	0.262865	-0.275634
BT_0821	344	386	391	303	316	286	373.667	301.667	0.807315	0.0139863	-0.308797
BT_0822	46	46	51	51	52	43	47.6667	48.6667	1.02098	0.776962	0.0299532
BT_0823	81	82	78	88	84	92	80.3333	88	1.09544	0.042185	0.131505
BT_0824	27	24	29	28	30	28	26.6667	28.6667	1.075	0.279083	0.104337
BT_0825	155	158	158	168	174	165	157	169	1.07643	0.0132356	0.106259
BT_0826	118	124	152	109	122	88	131.333	106.333	0.809645	0.15796	-0.304639
BT_0827	867	871	881	772	825	642	873	746.333	0.854906	0.080855	-0.226162
BT_0828	48	46	46	49	46	39	46.6667	44.6667	0.957143	0.546141	-0.0631938
BT_0829	376	396	385	359	378	355	385.667	364	0.94382	0.077059	-0.083416
BT_0830	118	132	153	127	121	86	134.333	111.333	0.828784	0.231933	-0.270932
BT_0831	512	557	581	480	476	433	550	463	0.841818	0.0260168	-0.248419
BT_0832	448	475	504	409	414	374	475.667	399	0.838823	0.0200872	-0.253562
BT_0833	9097	8768	8756	7879	9469	8289	8873.67	8545.67	0.963037	0.539523	-0.0543373
BT_0834	190	202	207	187	188	161	199.667	178.667	0.894825	0.108007	-0.160323
BT_0835	294	333	353	309	304	308	326.667	307	0.939796	0.321324	-0.0895806
BT_0836	309	281	284	287	313	283	291.333	294.333	1.0103	0.827929	0.0147802
BT_0837	1044	1084	1037	1124	1104	1012	1055	1080	1.0237	0.541116	0.0337883
BT_0838	11	10	12	9	12	8	11	9.66667	0.878788	0.373901	-0.186413
BT_0839	5	7	8	8	11	8	6.66667	9	1.35	0.155016	0.432959
BT_0840	32	34	34	49	47	15	33.3333	37	1.11	0.75637	0.15056
BT_0841	12	15	19	24	23	9	15.3333	18.6667	1.21739	0.559935	0.283793
BT_0842	20	26	29	27	35	8	25	23.3333	0.933333	0.852962	-0.0995357
BT_0843	27	36	33	37	36	23	32	32	1	1	0
BT_0844	21	25	31	38	34	15	25.6667	29	1.12987	0.686149	0.176157
BT_0845	71	74	77	87	96	37	74	73.3333	0.990991	0.972882	-0.0130562
BT_0846	22	22	30	28	28	14	24.6667	23.3333	0.945946	0.816295	-0.0801703
BT_0847	148	165	146	130	143	86	153	119.667	0.782135	0.142128	-0.35451
BT_0848	235	242	258	202	210	88	245	166.667	0.680272	0.121683	-0.555816
BT_0849	0	0	0	0	0	0	0	0	#DIV/0!	#DIV/0!	#DIV/0!
BT_0850	0	0	0	0	0	0	0	0	#DIV/0!	#DIV/0!	#DIV/0!
BT_0851	0	0	0	0	0	0	0	0	#DIV/0!	#DIV/0!	#DIV/0!
BT_0852	0	1	0	1	1	0	0.333333	0.666667	2	0.518519	1
BT_0853	91	94	96	77	85	64	93.6667	75.3333	0.80427	0.0434604	-0.314247
BT_0854	88	89	99	106	115	73	92	98	1.06522	0.67395	0.0911479
BT_0855	28	38	42	27	29	23	36	26.3333	0.731481	0.0993209	-0.451107
BT_0856	36	39	38	32	32	30	37.6667	31.3333	0.831858	0.00459701	-0.26559
BT_0857	2	1	1	1	1	2	1.33333	1.33333	1	1	0
BT_0858	0	0	1	0	0	1	0.333333	0.333333	1	1	0
BT_0859	22	23	26	21	24	16	23.6667	20.3333	0.859155	0.272935	-0.21901
BT_0860	19	18	18	18	21	14	18.3333	17.6667	0.963636	0.761861	-0.0534393
BT_0861	26	29	26	22	30	27	27	26.3333	0.975309	0.80582	-0.0360693
BT_0862	8	6	7	5	7	6	7	6	0.857143	0.287864	-0.222392
BT_0863	15	15	16	14	12	11	15.3333	12.3333	0.804348	0.0334717	-0.314109
BT_0864	5	7	8	7	7	7	6.66667	7	1.05	0.724659	0.0703893
BT_0865	15	20	19	25	24	25	18	24.6667	1.37037	0.0130119	0.454566
BT_0866	14	14	12	22	19	19	13.3333	20	1.5	0.00516687	0.584963
BT_0867	27	26	28	41	35	34	27	36.6667	1.35802	0.0128904	0.44151
BT_0868	24	29	32	30	26	15	28.3333	23.6667	0.835294	0.408182	-0.259644
BT_0869	38	35	41	34	29	23	38	28.6667	0.754386	0.0614825	-0.406625
BT_0870	2467	2572	2525	2395	2551	2451	2521.33	2465.67	0.977922	0.367225	-0.0322091
BT_0871	267	292	318	299	283	215	292.333	265.667	0.90878	0.419484	-0.137997
BT_0872	2679	2680	2616	2436	2569	2431	2658.33	2478.67	0.932414	0.0227504	-0.100958
BT_0873	539	589	597	515	562	445	575	507.333	0.882319	0.15392	-0.180628
BT_0874	64	66	68	47	65	40	66	50.6667	0.767677	0.111586	-0.381429
BT_0875	433	431	436	442	441	478	433.333	453.667	1.04692	0.172458	0.0661554
BT_0876	395	411	430	414	397	427	412	412.667	1.00162	0.96252	0.00233257
BT_0877	186	198	215	197	176	205	199.667	192.667	0.964942	0.592889	-0.0514865
BT_0878	21	24	24	20	20	21	23	20.3333	0.884058	0.0646769	-0.177787
BT_0879	38	40	44	40	44	40	40.6667	41.3333	1.01639	0.77805	0.023459
BT_0880	22	20	18	14	19	16	20	16.3333	0.816667	0.119393	-0.292181
BT_0881	75	71	83	63	78	45	76.3333	62	0.812227	0.23155	-0.300045
BT_0882	273	294	321	246	281	186	296	237.667	0.802928	0.133234	-0.316658
BT_0883	123	137	159	137	123	120	139.667	126.667	0.906921	0.32932	-0.140951
BT_0884	166	155	144	174	179	164	155	172.333	1.11183	0.0884375	0.152934
BT_0885	124	111	106	129	117	140	113.667	128.667	1.13196	0.153762	0.178829
BT_0886	482	462	443	481	488	480	462.333	483	1.0447	0.14773	0.0630898
BT_0887	56	62	60	54	45	39	59.3333	46	0.775281	0.0470806	-0.367209
BT_0888	296	298	314	289	293	211	302.667	264.333	0.873348	0.23285	-0.195371
BT_0889	244	249	242	249	244	216	245	236.333	0.964626	0.454631	-0.0519586
BT_0890	80	83	80	95	104	56	81	85	1.04938	0.799862	0.0695409
BT_0891	256	268	288	258	264	174	270.667	232	0.857143	0.273846	-0.222392
BT_0892	158	176	189	144	158	143	174.333	148.333	0.85086	0.0635213	-0.233006
BT_0893	81	76	87	73	70	67	81.3333	70	0.860656	0.0351868	-0.216492
BT_0894	476	526	526	379	425	328	509.333	377.333	0.740838	0.0154825	-0.432771
BT_0895	819	862	875	637	744	588	852	656.333	0.770344	0.0162979	-0.376425
BT_0896	114	131	137	102	107	76	127.333	95	0.746073	0.0521822	-0.422611
BT_0897	757	614	630	1327	1216	895	667	1146	1.71814	0.0250932	0.780848
BT_0898	984	955	951	1176	1215	975	963.333	1122	1.16471	0.102112	0.219966
BT_0899	2711	2877	3006	2327	2493	2052	2864.67	2290.67	0.799628	0.0204997	-0.3226
BT_0900	3029	3157	3375	2755	2804	1516	3187	2358.33	0.739985	0.128408	-0.434431
BT_0901	412	406	447	392	410	199	421.667	333.667	0.791304	0.269638	-0.337695
BT_0902	40	55	60	50	44	31	51.6667	41.6667	0.806452	0.290611	-0.31034
BT_0903	216	208	225	177	188	117	216.333	160.667	0.742681	0.0694808	-0.429185
BT_0904	452	459	475	404	382	315	462	367	0.794372	0.0262942	-0.332113
BT_0905	92	93	98	79	81	61	94.3333	73.6667	0.780919	0.0355418	-0.356756
BT_0906	286	290	296	235	240	220	290.667	231.667	0.797018	0.000904415	-0.327315
BT_0907	401	399	402	337	355	303	400.667	331.667	0.827787	0.0106731	-0.272668
BT_0908	534	495	521	430	440	351	516.667	407	0.787742	0.0225927	-0.344205
BT_0909	575	533	539	456	477	435	549	456	0.830601	0.00648494	-0.267772
BT_0910	663	637	669	619	586	533	656.333	579.333	0.882682	0.0458414	-0.180035
BT_0911	317	317	330	270	265	218	321.333	251	0.78112	0.0147546	-0.356383
BT_0912	87	99	110	82	75	56	98.6667	71	0.719595	0.0536947	-0.474744
BT_0913	869	902	920	701	766	661	897	709.333	0.790784	0.0052857	-0.338644
BT_0914	316	349	374	298	291	287	346.333	292	0.843118	0.0336251	-0.246193
BT_0914a	146	166	194	156	133	122	168.667	137	0.812253	0.138552	-0.299999
BT_0915	166	203	197	251	196	81	188.667	176	0.932862	0.817403	-0.100264
BT_0916	187	223	220	216	205	115	210	178.667	0.850794	0.408989	-0.233119
BT_0917	55	63	68	51	52	42	62	48.3333	0.77957	0.05063	-0.35925
BT_0920	218	229	239	199	205	208	228.667	204	0.892128	0.0203311	-0.164677
BT_0921	514	569	584	401	444	379	555.667	408	0.734253	0.00667103	-0.445651
BT_0922	3582	3882	3810	3018	3043	2712	3758	2924.33	0.778162	0.00395426	-0.361857
BT_0923	3760	3863	3892	3153	3396	2739	3838.33	3096	0.8066	0.0192882	-0.310075
BT_0924	413	376	396	487	471	446	395	468	1.18481	0.0103658	0.244656
BT_0925	338	317	275	413	390	369	310	390.667	1.26022	0.0229292	0.33367
BT_0926	753	645	583	723	824	816	660.333	787.667	1.19283	0.0983289	0.254391
BT_0927	496	544	570	419	442	365	536.667	408.667	0.761491	0.015261	-0.393102
BT_0928	505	511	550	416	423	309	522	382.667	0.733078	0.0242751	-0.447962
BT_0929	762	807	820	863	829	767	796.333	819.667	1.0293	0.520263	0.0416649
BT_0930	7	7	8	7	7	2	7.33333	5.33333	0.727273	0.304559	-0.459432
BT_0931	34	37	42	43	36	22	37.6667	33.6667	0.893805	0.577166	-0.161967
BT_0932	25	22	24	16	19	14	23.6667	16.3333	0.690141	0.012501	-0.535037
BT_0933	1	1	2	1	0	0	1.33333	0.333333	0.25	0.101192	-2
BT_0934	1	2	2	1	1	0	1.66667	0.666667	0.4	0.101192	-1.32193
BT_0935	0	0	0	0	0	0	0	0	#DIV/0!	#DIV/0!	#DIV/0!
BT_0936	1	2	1	0	0	0	1.33333	0	0	0.0161301	#NUM!
BT_0937	0	0	0	0	0	0	0	0	#DIV/0!	#DIV/0!	#DIV/0!
BT_0938	482	463	585	441	503	251	510	398.333	0.781046	0.258061	-0.356521
BT_0939	2	3	3	3	3	1	2.66667	2.33333	0.875	0.677869	-0.192645
BT_0940	6	7	11	6	5	2	8	4.33333	0.541667	0.132286	-0.884523
BT_0941	2	2	2	1	2	0	2	1	0.5	0.158302	-1
BT_0942	14	16	17	12	12	7	15.6667	10.3333	0.659574	0.0474207	-0.600393
BT_0943	61	61	58	27	30	22	60	26.3333	0.438889	0.000186826	-1.18807
BT_0944	40	36	36	19	20	12	37.3333	17	0.455357	0.00203568	-1.13493
BT_0945	22	26	29	13	13	4	25.6667	10	0.38961	0.0123818	-1.3599
BT_0946	44	52	52	54	58	29	49.3333	47	0.952703	0.817271	-0.069902
BT_0947	46	41	51	48	62	23	46	44.3333	0.963768	0.894206	-0.053242
BT_0948	3	2	2	2	2	1	2.33333	1.66667	0.714286	0.2302	-0.485427
BT_0949	0	0	0	0	0	0	0	0	#DIV/0!	#DIV/0!	#DIV/0!
BT_0950	12	13	12	10	11	8	12.3333	9.66667	0.783784	0.0474207	-0.351472
BT_0951	12	14	15	9	8	8	13.6667	8.33333	0.609756	0.00481268	-0.713696
BT_0952	59	59	64	56	45	29	60.6667	43.3333	0.714286	0.0965732	-0.485427
BT_0953	35	38	43	28	40	20	38.6667	29.3333	0.758621	0.2104	-0.398549
BT_0954	250	248	234	267	278	222	244	255.667	1.04781	0.549133	0.0673829
BT_0955	238	235	224	236	251	238	232.333	241.667	1.04017	0.215088	0.0568223
BT_0956	235	236	226	227	236	211	232.333	224.667	0.967001	0.39067	-0.0484101
BT_0957	121	120	131	129	140	129	124	132.667	1.06989	0.163016	0.0974658
BT_0958	411	428	418	344	389	261	419	331.333	0.790772	0.0812736	-0.338667
BT_0959	525	562	555	381	395	331	547.333	369	0.674178	0.00137084	-0.568799
BT_0960	744	799	793	601	617	571	778.667	596.333	0.765839	0.00116265	-0.384887
BT_0961	153	163	180	127	125	103	165.333	118.333	0.715726	0.0129624	-0.482521
BT_0962	947	965	965	754	798	808	959	786.667	0.820299	0.000614848	-0.285778
BT_0963	2426	2417	2349	1764	1950	1775	2397.33	1829.67	0.763209	0.000945328	-0.38985
BT_0964	15	13	13	12	14	12	13.6667	12.6667	0.926829	0.348641	-0.109624
BT_0965	20	19	22	20	20	15	20.3333	18.3333	0.901639	0.348641	-0.149378
BT_0966	71	61	73	55	66	37	68.3333	52.6667	0.770732	0.16492	-0.375699
BT_0967	0	1	0	1	0	0	0.333333	0.333333	1	1	0
BT_0968	39	40	43	42	46	38	40.6667	42	1.03279	0.635529	0.0465426
BT_0969	407	410	410	325	347	290	409	320.667	0.784026	0.00603493	-0.351026
BT_0970	541	559	603	258	272	267	567.667	265.667	0.467998	8.90304e-05	-1.09543
BT_0971	189	209	237	150	136	135	211.667	140.333	0.662992	0.00840042	-0.592936
BT_0972	39	49	54	39	46	38	47.3333	41	0.866197	0.280292	-0.207233
BT_0973	195	184	193	174	186	141	190.667	167	0.875874	0.1632	-0.191205
BT_0974	72	80	78	78	80	85	76.6667	81	1.05652	0.244632	0.0793225
BT_0975	153	156	167	176	179	164	158.667	173	1.09034	0.0836811	0.124773
BT_0976	171	173	176	140	166	144	173.333	150	0.865385	0.0468101	-0.208587
BT_0977	2	3	2	2	2	1	2.33333	1.66667	0.714286	0.2302	-0.485427
BT_0978	0	0	0	0	0	0	0	0	#DIV/0!	#DIV/0!	#DIV/0!
BT_0979	78	100	90	77	91	76	89.3333	81.3333	0.910448	0.373528	-0.135352
BT_0980	55	57	62	53	59	50	58	54	0.931034	0.300489	-0.103093
BT_0981	674	733	736	677	715	618	714.333	670	0.937937	0.270444	-0.0924363
BT_0982	1	0	1	0	1	0	0.666667	0.333333	0.5	0.518519	-1
BT_0983	6	7	6	5	6	6	6.33333	5.66667	0.894737	0.2302	-0.160465
BT_0984	2	2	2	1	2	1	2	1.33333	0.666667	0.116117	-0.584963
BT_0985	1	1	2	0	0	0	1.33333	0	0	0.0161301	#NUM!
BT_0986	6	7	7	4	4	4	6.66667	4	0.6	0.0013239	-0.736966
BT_0987	17	20	18	18	15	11	18.3333	14.6667	0.8	0.172594	-0.321928
BT_0988	30	27	32	43	41	42	29.6667	42	1.41573	0.00139649	0.501546
BT_0989	49	50	55	40	43	41	51.3333	41.3333	0.805195	0.00823964	-0.31259
BT_0990	25	26	26	23	21	19	25.6667	21	0.818182	0.0177974	-0.289507
BT_0991	15	15	19	12	10	11	16.3333	11	0.673469	0.0213789	-0.570316
BT_0992	25	26	28	18	22	16	26.3333	18.6667	0.708861	0.017725	-0.496426
BT_0993	2	3	3	1	2	2	2.66667	1.66667	0.625	0.101192	-0.678072
BT_0994	6	5	6	4	6	4	5.66667	4.66667	0.823529	0.250815	-0.280108
BT_0995	12	11	9	8	8	4	10.6667	6.66667	0.625	0.0666117	-0.678072
BT_0996	3	3	4	3	2	2	3.33333	2.33333	0.7	0.101192	-0.514573
BT_0997	1	2	1	2	3	1	1.33333	2	1.5	0.373901	0.584963
BT_0998	714	760	764	695	695	541	746	643.667	0.862824	0.129825	-0.212862
BT_0999	66	78	80	76	75	69	74.6667	73.3333	0.982143	0.798513	-0.0259952
BT_1000	19	12	11	31	35	27	14	31	2.21429	0.00761305	1.14684
BT_1001	1	2	2	0	2	1	1.66667	1	0.6	0.373901	-0.736966
BT_1002	1	2	1	1	0	1	1.33333	0.666667	0.5	0.2302	-1
BT_1003	6	9	8	8	7	6	7.66667	7	0.913043	0.561438	-0.131245
BT_1004	4	5	6	5	5	6	5	5.33333	1.06667	0.64333	0.0931094
BT_1005	6	7	7	5	5	3	6.66667	4.33333	0.65	0.0351685	-0.621488
BT_1006	83	93	91	84	98	78	89	86.6667	0.973783	0.743991	-0.0383281
BT_1007	475	491	457	460	480	388	474.333	442.667	0.93324	0.345139	-0.0996805
BT_1008	24	21	27	30	30	22	24	27.3333	1.13889	0.353668	0.187627
BT_1009	8	7	7	11	15	8	7.33333	11.3333	1.54545	0.12343	0.628031
BT_1010	3	1	1	1	1	1	1.66667	1	0.6	0.373901	-0.736966
BT_1011	0	0	0	0	0	0	0	0	#DIV/0!	#DIV/0!	#DIV/0!
BT_1012	1	1	1	0	1	1	1	0.666667	0.666667	0.373901	-0.584963
BT_1013	4	2	3	1	3	3	3	2.33333	0.777778	0.491767	-0.36257
BT_1014	1	2	2	3	3	3	1.66667	3	1.8	0.0161301	0.847997
BT_1015	278	281	289	269	255	204	282.667	242.667	0.858491	0.116411	-0.220126
BT_1016	132	125	151	118	124	108	136	116.667	0.857843	0.0998071	-0.221214
BT_1017	35	35	32	29	35	32	34	32	0.941176	0.373901	-0.0874628
BT_1018	29	23	26	23	25	20	26	22.6667	0.871795	0.214384	-0.197939
BT_1019	29	31	32	21	28	23	30.6667	24	0.782609	0.0420178	-0.353637
BT_1020	9	10	9	7	11	10	9.33333	9.33333	1	1	0
BT_1021	1	2	2	1	1	1	1.66667	1	0.6	0.116117	-0.736966
BT_1022	7	10	8	10	10	10	8.33333	10	1.2	0.131778	0.263034
BT_1023	45	41	37	39	46	47	41	44	1.07317	0.429369	0.10188
BT_1024	3	4	4	3	5	2	3.66667	3.33333	0.909091	0.741521	-0.137504
BT_1025	7	7	6	7	5	4	6.66667	5.33333	0.8	0.2302	-0.321928
BT_1026	2	1	1	1	1	0	1.33333	0.666667	0.5	0.2302	-1
BT_1027	0	0	0	0	0	0	0	0	#DIV/0!	#DIV/0!	#DIV/0!
BT_1028	6	7	5	9	10	10	6	9.66667	1.61111	0.00532813	0.688056
BT_1029	15	11	14	18	17	17	13.3333	17.3333	1.3	0.0326779	0.378512
BT_1030	2	3	2	4	2	3	2.33333	3	1.28571	0.373901	0.36257
BT_1031	0	1	0	1	2	2	0.333333	1.66667	5	0.0474207	2.32193
BT_1032	229	228	252	266	283	258	236.333	269	1.13822	0.0385556	0.186783
BT_1033	231	215	200	263	270	266	215.333	266.333	1.23684	0.00513264	0.306661
BT_1034	16	12	9	24	33	23	12.3333	26.6667	2.16216	0.0190922	1.11247
BT_1035	14	13	14	13	14	15	13.6667	14	1.02439	0.64333	0.0347654
BT_1036	16	16	15	30	25	17	15.6667	24	1.53191	0.0934159	0.615336
BT_1037	7	12	12	13	13	11	10.3333	12.3333	1.19355	0.327635	0.255257
BT_1038	9	7	8	11	13	11	8	11.6667	1.45833	0.0141726	0.544321
BT_1039	13	16	19	28	23	21	16	24	1.5	0.0417947	0.584963
BT_1040	24	28	28	50	43	37	26.6667	43.3333	1.625	0.0139047	0.70044
BT_1041	8	7	10	6	6	5	8.33333	5.66667	0.68	0.0474207	-0.556393
BT_1042	51	51	55	82	82	49	52.3333	71	1.35669	0.167342	0.440089
BT_1043	26	28	24	33	34	27	26	31.3333	1.20513	0.0971675	0.269187
BT_1044	13	13	14	17	17	15	13.3333	16.3333	1.225	0.0157998	0.292782
BT_1045	16	21	22	28	28	22	19.6667	26	1.32203	0.0810282	0.402759
BT_1046	14	12	14	24	27	26	13.3333	25.6667	1.925	0.000367466	0.944858
BT_1047	6	7	7	12	13	11	6.66667	12	1.8	0.0013239	0.847997
BT_1048	4	4	5	8	7	6	4.33333	7	1.61538	0.0161301	0.691878
BT_1049	6	6	6	16	9	12	6	12.3333	2.05556	0.0354039	1.03953
BT_1050	4	5	5	10	9	6	4.66667	8.33333	1.78571	0.0423945	0.836501
BT_1051	118	120	123	140	144	127	120.333	137	1.1385	0.0353555	0.18714
BT_1052	119	127	125	110	114	111	123.667	111.667	0.902965	0.0111152	-0.147258
BT_1053	181	193	201	176	196	129	191.667	167	0.871304	0.299091	-0.198751
BT_1054	664	670	657	602	567	608	663.667	592.333	0.892516	0.00587245	-0.16405
BT_1055	40	45	46	44	44	30	43.6667	39.3333	0.900763	0.436888	-0.15078
BT_1056	39	41	48	45	39	36	42.6667	40	0.9375	0.521576	-0.0931094
BT_1057	216	232	262	222	207	209	236.667	212.667	0.898592	0.168098	-0.154263
BT_1058	427	425	428	440	466	364	426.667	423.333	0.992187	0.918539	-0.0113153
BT_1059	416	417	423	409	403	343	418.667	385	0.919586	0.187212	-0.120944
BT_1060	213	212	216	250	244	183	213.667	225.667	1.05616	0.605497	0.0788315
BT_1061	44	46	50	44	48	37	46.6667	43	0.921429	0.373901	-0.118056
BT_1062	1	1	2	1	1	2	1.33333	1.33333	1	1	0
BT_1063	15	15	14	14	12	14	14.6667	13.3333	0.909091	0.148148	-0.137504
BT_1064	1	0	0	1	0	1	0.333333	0.666667	2	0.518519	1
BT_1065	0	0	0	0	0	0	0	0	#DIV/0!	#DIV/0!	#DIV/0!
BT_1066	0	0	0	0	0	0	0	0	#DIV/0!	#DIV/0!	#DIV/0!
BT_1067	0	1	1	0	1	0	0.666667	0.333333	0.5	0.518519	-1
BT_1068	0	0	0	0	0	0	0	0	#DIV/0!	#DIV/0!	#DIV/0!
BT_1069	392	391	410	425	439	434	397.667	432.667	1.08801	0.00914334	0.121696
BT_1070	544	529	542	645	650	613	538.333	636	1.18142	0.00145155	0.240527
BT_1071	302	293	331	321	337	321	308.667	326.333	1.05724	0.234889	0.0802967
BT_1072	48	50	48	79	70	50	48.6667	66.3333	1.36301	0.109038	0.4468
BT_1073	53	54	49	105	96	84	52	95	1.82692	0.00236912	0.869416
BT_1074	70	75	62	105	113	94	69	104	1.50725	0.00635358	0.591915
BT_1075	55	54	66	67	70	56	58.3333	64.3333	1.10286	0.35451	0.141246
BT_1076	48	48	56	46	47	39	50.6667	44	0.868421	0.143179	-0.203533
BT_1077	384	426	409	499	460	458	406.333	472.333	1.16243	0.0217632	0.217142
BT_1078	61	70	74	65	67	49	68.3333	60.3333	0.882927	0.309058	-0.179634
BT_1079	85	84	90	80	77	80	86.3333	79	0.915058	0.0253864	-0.128065
BT_1080	76	78	78	69	76	89	77.3333	78	1.00862	0.91544	0.0123837
BT_1081	116	142	129	120	116	137	129	124.333	0.963824	0.661563	-0.0531579
BT_1082	141	147	140	136	127	135	142.667	132.667	0.929907	0.0495428	-0.104842
BT_1083	95	103	104	106	89	103	100.667	99.3333	0.986755	0.834019	-0.0192362
BT_1084	222	246	236	229	220	172	234.667	207	0.882102	0.219299	-0.180982
BT_1085	376	403	477	455	418	319	418.667	397.333	0.949045	0.694938	-0.0754522
BT_1086	1366	1459	1359	1244	1391	1454	1394.67	1363	0.977294	0.674741	-0.0331348
BT_1087	777	786	735	702	736	741	766	726.333	0.948216	0.117379	-0.0767126
BT_1088	1191	1252	1147	981	1066	1231	1196.67	1092.67	0.913092	0.260688	-0.131168
BT_1089	78	82	82	75	67	71	80.6667	71	0.880165	0.0222583	-0.184154
BT_1090	169	159	150	160	156	146	159.333	154	0.966527	0.481977	-0.0491178
BT_1091	1782	1770	1681	1559	1740	1805	1744.33	1701.33	0.975349	0.620263	-0.0360099
BT_1092	1	1	0	1	0	0	0.666667	0.333333	0.5	0.518519	-1
BT_1093	23	22	21	16	19	15	22	16.6667	0.757576	0.0161301	-0.400538
BT_1094	1	0	0	1	0	0	0.333333	0.333333	1	1	0
BT_1095	0	0	0	0	0	0	0	0	#DIV/0!	#DIV/0!	#DIV/0!
BT_1096	28	25	22	23	26	22	25	23.6667	0.946667	0.561438	-0.0790716
BT_1097	9	9	10	10	12	10	9.33333	10.6667	1.14286	0.148148	0.192645
BT_1098	62	68	67	66	56	52	65.6667	58	0.883249	0.167875	-0.179108
BT_1099	167	169	166	157	153	141	167.333	150.333	0.898406	0.0253942	-0.15456
BT_1100	619	656	638	561	541	596	637.667	566	0.887611	0.0205905	-0.172
BT_1101	721	708	708	680	724	731	712.333	711.667	0.999064	0.96978	-0.00135084
BT_1102	244	272	253	286	270	317	256.333	291	1.13524	0.0972813	0.182998
BT_1103	68	71	82	87	75	62	73.6667	74.6667	1.01357	0.910764	0.0194524
BT_1104	217	254	248	299	264	260	239.667	274.333	1.14465	0.109209	0.194901
BT_1105	402	404	391	447	425	509	399	460.333	1.15372	0.0737178	0.20629
BT_1106	1352	1323	1389	1255	1296	1424	1354.67	1325	0.9781	0.614256	-0.0319455
BT_1107	301	330	328	412	382	301	319.667	365	1.14181	0.258489	0.191328
BT_1108	178	171	177	196	201	159	175.333	185.333	1.05703	0.49772	0.0800221
BT_1109	179	180	169	203	211	161	176	191.667	1.08902	0.38022	0.123024
BT_1110	243	264	253	255	249	169	253.333	224.333	0.885526	0.36457	-0.175393
BT_1111	258	236	243	237	235	138	245.667	203.333	0.82768	0.27265	-0.272855
BT_1112	0	1	0	1	1	1	0.333333	1	3	0.116117	1.58496
BT_1113	9	9	10	11	9	7	9.33333	9	0.964286	0.795255	-0.0524674
BT_1114	191	196	199	174	172	195	195.333	180.333	0.923208	0.123849	-0.115272
BT_1115	410	392	402	372	366	430	401.333	389.333	0.9701	0.599302	-0.0437951
BT_1116	69	76	79	79	76	57	74.6667	70.6667	0.946429	0.621976	-0.0794345
BT_1117	63	69	77	68	62	33	69.6667	54.3333	0.779904	0.25475	-0.358631
BT_1118	223	235	250	197	200	192	236	196.333	0.831921	0.00824185	-0.265482
BT_1119	300	319	341	319	337	289	320	315	0.984375	0.798628	-0.0227201
BT_1120	3	4	4	3	2	2	3.66667	2.33333	0.636364	0.0474207	-0.652077
BT_1121	5	7	5	5	5	4	5.66667	4.66667	0.823529	0.250815	-0.280108
BT_1122	2	0	2	1	0	0	1.33333	0.333333	0.25	0.250815	-2
BT_1123	85	81	79	85	79	69	81.6667	77.6667	0.95102	0.467605	-0.0724518
BT_1124	6	8	5	6	5	5	6.33333	5.33333	0.842105	0.348641	-0.247928
BT_1125	1	2	0	1	0	0	1	0.333333	0.333333	0.373901	-1.58496
BT_1126	0	0	0	0	0	0	0	0	#DIV/0!	#DIV/0!	#DIV/0!
BT_1127	0	0	0	0	0	0	0	0	#DIV/0!	#DIV/0!	#DIV/0!
BT_1128	0	0	0	0	0	1	0	0.333333	#DIV/0!	0.373901	#DIV/0!
BT_1129	1	1	1	2	1	1	1	1.33333	1.33333	0.373901	0.415037
BT_1130	6	8	8	5	5	6	7.33333	5.33333	0.727273	0.0550406	-0.459432
BT_1131	1	0	0	0	0	1	0.333333	0.333333	1	1	0
BT_1132	0	0	0	0	0	0	0	0	#DIV/0!	#DIV/0!	#DIV/0!
BT_1133	0	1	0	1	0	0	0.333333	0.333333	1	1	0
BT_1134	2	3	4	4	2	3	3	3	1	1	0
BT_1135	309	316	335	292	296	292	320	293.333	0.916667	0.0276922	-0.125531
BT_1136	49	54	50	52	57	45	51	51.3333	1.00654	0.934326	0.0093987
BT_1137	0	2	0	0	1	0	0.666667	0.333333	0.5	0.677869	-1
BT_1138	22	26	20	31	22	24	22.6667	25.6667	1.13235	0.408068	0.179324
BT_1139	99	108	95	125	131	132	100.667	129.333	1.28477	0.00291907	0.361508
BT_1140	127	137	128	125	137	109	130.667	123.667	0.946429	0.466697	-0.0794345
BT_1141	92	100	110	97	107	92	100.667	98.6667	0.980132	0.784009	-0.0289514
BT_1142	17	19	18	23	21	18	18	20.6667	1.14815	0.163279	0.199309
BT_1143	2	1	1	2	1	2	1.33333	1.66667	1.25	0.518519	0.321928
BT_1144	240	244	250	295	264	274	244.667	277.667	1.13488	0.0262321	0.182536
BT_1145	188	188	182	211	196	215	186	207.333	1.1147	0.0252073	0.156649
BT_1146	103	115	109	133	109	124	109	122	1.11927	0.171348	0.162553
BT_1147	580	590	558	686	655	735	576	692	1.20139	0.00991494	0.264703
BT_1148	396	417	424	337	413	348	412.333	366	0.887631	0.139368	-0.171967
BT_1149	94	106	102	102	90	98	100.667	96.6667	0.960265	0.467605	-0.0584956
BT_1150	41	41	42	49	46	41	41.3333	45.3333	1.09677	0.164923	0.133267
BT_1151	806	852	807	924	897	1022	821.667	947.667	1.15335	0.0368876	0.205826
BT_1152	1553	1538	1511	1734	1732	1913	1534	1793	1.16884	0.013384	0.225077
BT_1153	3312	3133	3022	3216	3349	3345	3155.67	3303.33	1.04679	0.195456	0.0659777
BT_1154	395	406	396	369	392	389	399	383.333	0.960735	0.122736	-0.0577893
BT_1155	1466	1537	1478	1381	1388	1623	1493.67	1464	0.980138	0.737322	-0.0289427
BT_1156	888	844	797	810	869	975	843	884.667	1.04943	0.490577	0.0696013
BT_1157	407	421	410	391	364	422	412.667	392.333	0.950727	0.304763	-0.072897
BT_1158	614	649	599	636	592	674	620.667	634	1.02148	0.658141	0.0306642
BT_1159	1423	1414	1294	1321	1273	1575	1377	1389.67	1.0092	0.907619	0.0132103
BT_1160	1915	1872	1673	1852	1790	2108	1820	1916.67	1.05311	0.474495	0.074661
BT_1161	568	577	568	580	557	584	571	573.667	1.00467	0.780145	0.00672195
BT_1162	125	139	141	149	137	151	135	145.667	1.07901	0.184849	0.109711
BT_1163	90	101	104	113	117	83	98.3333	104.333	1.06102	0.630623	0.0854477
BT_1164	137	149	152	168	167	131	146	155.333	1.06393	0.512618	0.0893991
BT_1165	64	66	71	52	59	61	67	57.3333	0.855721	0.0479874	-0.224787
BT_1166	27	30	26	26	24	25	27.6667	25	0.903614	0.116117	-0.146221
BT_1167	12	14	13	20	18	17	13	18.3333	1.41026	0.00718233	0.495957
BT_1168	1	2	0	2	1	1	1	1.33333	1.33333	0.64333	0.415037
BT_1169	4	4	4	5	4	4	4	4.33333	1.08333	0.373901	0.115477
BT_1170	13	10	11	11	11	13	11.3333	11.6667	1.02941	0.77805	0.0418202
BT_1171	84	92	78	103	87	85	84.6667	91.6667	1.08268	0.373414	0.114603
BT_1172	4	2	4	3	4	5	3.33333	4	1.2	0.491767	0.263034
BT_1173	1	1	0	1	0	1	0.666667	0.666667	1	1	0
BT_1174	1	0	1	0	1	0	0.666667	0.333333	0.5	0.518519	-1
BT_1175	179	180	204	167	165	148	187.667	160	0.852575	0.0527354	-0.230101
BT_1176	20	20	20	21	19	18	20	19.3333	0.966667	0.491767	-0.0489096
BT_1177	21	26	25	23	27	22	24	24	1	1	0
BT_1178	69	71	80	86	79	57	73.3333	74	1.00909	0.946689	0.0130562
BT_1179	18	24	21	28	23	21	21	24	1.14286	0.330066	0.192645
BT_1180	19	25	26	31	29	23	23.3333	27.6667	1.18571	0.253157	0.245756
BT_1181	16	18	18	22	18	16	17.3333	18.6667	1.07692	0.518519	0.106915
BT_1182	17	19	23	26	24	14	19.6667	21.3333	1.08475	0.705826	0.117357
BT_1183	111	119	106	146	146	154	112	148.667	1.32738	0.0013768	0.408582
BT_1184	26	28	31	32	38	42	28.3333	37.3333	1.31765	0.0503237	0.397964
BT_1185	3036	3223	3139	3524	3322	2506	3132.67	3117.33	0.995105	0.963607	-0.00707884
BT_1186	763	726	709	774	788	891	732.667	817.667	1.11601	0.101894	0.158356
BT_1187	11	10	11	10	10	7	10.6667	9	0.84375	0.189004	-0.245112
BT_1188	1	1	1	1	1	2	1	1.33333	1.33333	0.373901	0.415037
BT_1189	3	5	5	3	5	6	4.33333	4.66667	1.07692	0.77805	0.106915
BT_1190	28	22	22	20	22	21	24	21	0.875	0.222983	-0.192645
BT_1191	54	65	61	76	70	59	60	68.3333	1.13889	0.232347	0.187627
BT_1192	164	178	170	256	223	221	170.667	233.333	1.36719	0.00651525	0.451211
BT_1193	51	55	51	60	56	59	52.3333	58.3333	1.11465	0.0287683	0.15659
BT_1194	1073	1143	1112	1203	1161	1009	1109.33	1124.33	1.01352	0.821599	0.0193769
BT_1195	310	294	295	297	298	315	299.667	303.333	1.01224	0.662902	0.0175454
BT_1196	146	149	136	181	180	193	143.667	184.667	1.28538	0.0020253	0.362198
BT_1197	450	449	509	518	510	418	469.333	482	1.02699	0.753889	0.0384202
BT_1198	199	219	225	210	196	159	214.333	188.333	0.878694	0.203537	-0.186568
BT_1199	241	265	244	238	249	284	250	257	1.028	0.680463	0.0398403
BT_1200	218	234	242	199	185	187	231.333	190.333	0.822767	0.0078179	-0.281445
BT_1201	198	203	201	178	194	200	200.667	190.667	0.950166	0.211209	-0.0737483
BT_1202	289	259	243	271	265	295	263.667	277	1.05057	0.459355	0.0711708
BT_1203	213	199	191	216	202	236	201	218	1.08458	0.222325	0.117133
BT_1204	531	565	565	571	579	510	553.667	553.333	0.999398	0.989821	-0.000868832
BT_1205	355	368	349	342	372	405	357.333	373	1.04384	0.456785	0.0619051
BT_1206	69	77	97	92	98	30	81	73.3333	0.90535	0.758395	-0.143453
BT_1207	183	200	185	198	184	213	189.333	198.333	1.04754	0.416626	0.0669987
BT_1208	7	10	10	11	11	4	9	8.66667	0.962963	0.901872	-0.0544478
BT_1209	187	205	216	215	225	210	202.667	216.667	1.06908	0.21589	0.0963684
BT_1210	369	365	358	390	413	457	364	420	1.15385	0.0482315	0.206451
BT_1211	26	21	28	33	28	21	25	27.3333	1.09333	0.595843	0.128733
BT_1212	6	5	6	6	6	5	5.66667	5.66667	1	1	0
BT_1213	9	10	9	8	7	10	9.33333	8.33333	0.892857	0.348641	-0.163499
BT_1214	6	6	6	6	4	5	6	5	0.833333	0.158302	-0.263034
BT_1215	15	15	12	11	15	17	14	14.3333	1.02381	0.87739	0.0339473
BT_1216	93	105	92	91	100	107	96.6667	99.3333	1.02759	0.690945	0.0392594
BT_1217	70	64	65	58	61	56	66.3333	58.3333	0.879397	0.0274258	-0.185414
BT_1218	62	61	64	68	70	52	62.3333	63.3333	1.01604	0.870689	0.0229611
BT_1219	47	49	56	59	61	61	50.6667	60.3333	1.19079	0.0262537	0.251918
BT_1220	593	605	563	738	747	840	587	775	1.32027	0.00575082	0.400836
BT_1221	1078	1080	999	1344	1309	1637	1052.33	1430	1.35889	0.0244982	0.442423
BT_1222	1179	1165	1148	1345	1409	1401	1164	1385	1.18986	0.000555908	0.250795
BT_1223	161	158	151	188	166	181	156.667	178.333	1.1383	0.0385058	0.186878
BT_1224	425	400	384	384	405	432	403	407	1.00993	0.837782	0.014249
BT_1225	135	134	123	143	131	143	130.667	139	1.06378	0.207483	0.0891937
BT_1226	1573	1564	1535	1852	1722	1936	1557.33	1836.67	1.17937	0.0115733	0.238012
BT_1227	237	281	277	263	273	264	265	266.667	1.00629	0.913453	0.00904514
BT_1228	695	720	730	716	701	701	715	706	0.987413	0.47927	-0.0182751
BT_1229	388	405	408	374	407	453	400.333	411.333	1.02748	0.667192	0.0391062
BT_1230	13	10	10	16	17	15	11	16	1.45455	0.0123485	0.540568
BT_1231	16	20	26	19	22	7	20.6667	16	0.774194	0.438273	-0.369234
BT_1232	0	0	2	1	1	0	0.666667	0.666667	1	1	0
BT_1233	60	54	53	105	111	92	55.6667	102.667	1.84431	0.00145099	0.883082
BT_1234	44	44	43	71	70	65	43.6667	68.6667	1.57252	0.00018703	0.653078
BT_1235	68	64	65	76	77	65	65.6667	72.6667	1.1066	0.15721	0.146133
BT_1236	175	171	168	178	178	161	171.333	172.333	1.00584	0.876096	0.00839592
BT_1237	140	130	126	153	146	132	132	143.667	1.08838	0.192223	0.122187
BT_1238	283	297	303	314	281	340	294.333	311.667	1.05889	0.391782	0.0825529
BT_1239	354	412	369	313	335	366	378.333	338	0.893392	0.157173	-0.162635
BT_1240	264	249	260	273	273	282	257.667	276	1.07115	0.0273299	0.0991624
BT_1241	3	2	3	3	4	4	2.66667	3.66667	1.375	0.101192	0.459432
BT_1242	352	365	373	397	379	413	363.333	396.333	1.09083	0.0463045	0.125421
BT_1243	132	114	106	211	207	235	117.333	217.667	1.85511	0.000996759	0.891508
BT_1244	39	31	36	60	52	65	35.3333	59	1.66981	0.00599879	0.739685
BT_1246	38	41	39	36	38	25	39.3333	33	0.838983	0.200507	-0.253286
BT_1247	69	66	69	69	70	59	68	66	0.970588	0.613011	-0.0430687
BT_1248	20	21	19	14	18	18	20	16.6667	0.833333	0.083474	-0.263034
BT_1249	32	33	33	33	28	25	32.6667	28.6667	0.877551	0.164923	-0.188445
BT_1250	31	30	33	31	31	37	31.3333	33	1.05319	0.488251	0.0747678
BT_1251	7	6	4	7	6	3	5.66667	5.33333	0.941176	0.834019	-0.0874628
BT_1252	52	49	40	54	56	53	47	54.3333	1.15603	0.119393	0.209177
BT_1253	15	14	11	12	13	15	13.3333	13.3333	1	1	0
BT_1254	96	98	94	101	106	93	96	100	1.04167	0.369382	0.0588937
BT_1255	81	75	74	77	81	72	76.6667	76.6667	1	1	0
BT_1256	9	13	11	14	11	10	11	11.6667	1.06061	0.709597	0.0848889
BT_1257	89	97	102	95	101	83	96	93	0.96875	0.668695	-0.0458037
BT_1258	31	32	34	32	29	21	32.3333	27.3333	0.845361	0.215285	-0.242361
BT_1259	264	251	241	352	387	330	252	356.333	1.41402	0.00430082	0.499804
BT_1260	14	16	16	19	17	17	15.3333	17.6667	1.15217	0.0685871	0.204358
BT_1261	9	10	10	12	9	11	9.66667	10.6667	1.10345	0.348641	0.142019
BT_1262	5	7	7	7	6	6	6.33333	6.33333	1	1	0
BT_1263	25	22	24	21	20	14	23.6667	18.3333	0.774648	0.0864181	-0.368387
BT_1264	103	107	120	97	95	65	110	85.6667	0.778788	0.102901	-0.360698
BT_1265	30	35	29	26	34	25	31.3333	28.3333	0.904255	0.42734	-0.145198
BT_1266	75	75	77	79	81	74	75.6667	78	1.03084	0.345894	0.0438162
BT_1267	5	6	4	6	7	8	5	7	1.4	0.070484	0.485427
BT_1268	10	9	9	11	14	12	9.33333	12.3333	1.32143	0.0334717	0.402098
BT_1269	3	2	2	3	4	3	2.33333	3.33333	1.42857	0.101192	0.514573
BT_1270	207	204	199	199	205	200	203.333	201.333	0.990164	0.53908	-0.0142607
BT_1271	2175	2003	2030	2177	2334	1828	2069.33	2113	1.0211	0.796932	0.0301267
BT_1272	72	72	69	85	76	53	71	71.3333	1.00469	0.973911	0.00675737
BT_1273	26	31	28	43	37	46	28.3333	42	1.48235	0.010596	0.567889
BT_1274	15	15	14	18	18	20	14.6667	18.6667	1.27273	0.00582069	0.347923
BT_1275	15	13	12	26	22	21	13.3333	23	1.725	0.00539689	0.786596
BT_1276	4	2	2	7	7	10	2.66667	8	3	0.011355	1.58496
BT_1277	8	6	6	17	13	17	6.66667	15.6667	2.35	0.0037951	1.23266
BT_1278	9	7	8	13	8	7	8	9.33333	1.16667	0.530412	0.222392
BT_1279	11	8	11	16	14	12	10	14	1.4	0.0588849	0.485427
BT_1280	5	7	4	17	21	17	5.33333	18.3333	3.4375	0.00124391	1.78136
BT_1281	1	0	2	6	4	4	1	4.66667	4.66667	0.0141726	2.22239
BT_1282	1	1	0	6	5	4	0.666667	5	7.5	0.00289001	2.90689
BT_1283	1	1	1	6	5	6	1	5.66667	5.66667	0.000151011	2.5025
BT_1284	2	1	1	9	8	8	1.33333	8.33333	6.25	0.000119761	2.64386
BT_1285	4	5	3	18	21	14	4	17.6667	4.41667	0.00291877	2.14296
BT_1286	5	3	4	4	4	2	4	3.33333	0.833333	0.491767	-0.263034
BT_1287	65	72	69	170	156	134	68.6667	153.333	2.23301	0.0013665	1.15899
BT_1288	47	59	56	54	54	51	54	53	0.981481	0.802482	-0.026967
BT_1289	70	71	74	74	77	73	71.6667	74.6667	1.04186	0.152317	0.0591621
BT_1290	79	79	80	92	89	78	79.3333	86.3333	1.08824	0.176385	0.121991
BT_1291	252	246	250	279	286	267	249.333	277.333	1.1123	0.0085864	0.153545
BT_1292	509	551	550	569	556	573	536.667	566	1.05466	0.117758	0.0767758
BT_1293	3162	3118	2995	3167	3127	3473	3091.67	3255.67	1.05305	0.244043	0.0745682
BT_1294	1077	1087	1048	1191	1223	1238	1070.67	1217.33	1.13699	0.0012703	0.185215
BT_1295	344	354	349	290	318	361	349	323	0.925501	0.280401	-0.111693
BT_1296	601	652	590	604	631	653	614.333	629.333	1.02442	0.56245	0.0348027
BT_1297	110	115	102	102	107	98	109	102.333	0.938838	0.220415	-0.091052
BT_1298	438	443	410	445	453	558	430.333	485.333	1.12781	0.219626	0.173521
BT_1299	387	422	406	462	455	514	405	477	1.17778	0.0272986	0.236067
BT_1300	360	351	355	411	401	384	355.333	398.667	1.12195	0.0064234	0.16601
BT_1301	205	228	185	219	224	228	206	223.667	1.08576	0.236368	0.118706
BT_1302	2	2	2	2	2	1	2	1.66667	0.833333	0.373901	-0.263034
BT_1303	6	7	6	8	9	5	6.33333	7.33333	1.15789	0.467605	0.211504
BT_1304	4	5	5	6	5	6	4.66667	5.66667	1.21429	0.101192	0.280108
BT_1305	19	24	24	22	21	13	22.3333	18.6667	0.835821	0.328783	-0.258734
BT_1306	21	24	17	24	21	17	20.6667	20.6667	1	1	0
BT_1307	562	515	658	548	557	240	578.333	448.333	0.775216	0.31172	-0.367329
BT_1308	249	250	254	274	291	219	251	261.333	1.04117	0.659951	0.0582038
BT_1309	95	85	118	83	104	70	99.3333	85.6667	0.862416	0.381552	-0.213544
BT_1310	18	20	21	19	20	22	19.6667	20.3333	1.0339	0.621308	0.0480943
BT_1311	6849	6665	6836	5562	6828	5585	6783.33	5991.67	0.883292	0.134176	-0.179037
BT_1312	813	805	808	870	880	884	808.667	878	1.08574	0.00013056	0.118676
BT_1313	87	96	89	106	95	106	90.6667	102.333	1.12868	0.0631286	0.174632
BT_1314	136	152	156	173	158	164	148	165	1.11486	0.0862036	0.156869
BT_1315	128	136	135	163	149	150	133	154	1.15789	0.0152652	0.211504
BT_1316	105	114	94	107	99	117	104.333	107.667	1.03195	0.690452	0.0453715
BT_1317	57	65	69	72	60	57	63.6667	63	0.989529	0.91378	-0.0151864
BT_1318	19	23	26	25	23	13	22.6667	20.3333	0.897059	0.610539	-0.156726
BT_1319	8	10	11	8	8	6	9.66667	7.33333	0.758621	0.102424	-0.398549
BT_1320	26	29	26	29	30	25	27	28	1.03704	0.613011	0.0524674
BT_1321	11	8	8	9	9	11	9	9.66667	1.07407	0.608653	0.103093
BT_1322	9	10	8	9	12	12	9	11	1.22222	0.158302	0.289507
BT_1323	3	4	4	5	4	3	3.66667	4	1.09091	0.64333	0.125531
BT_1324	20	22	19	30	21	30	20.3333	27	1.32787	0.099982	0.409113
BT_1325	792	776	768	927	844	980	778.667	917	1.17765	0.0262685	0.235916
BT_1326	144	170	165	194	177	193	159.667	188	1.17745	0.0429928	0.23567
BT_1327	142	138	156	156	156	159	145.333	157	1.08028	0.103309	0.111399
BT_1328	607	596	619	791	747	696	607.333	744.667	1.22613	0.00826194	0.294106
BT_1329	1278	1238	1223	1276	1370	1436	1246.33	1360.67	1.09174	0.0809615	0.126624
BT_1330	198	180	165	202	197	221	181	206.667	1.1418	0.0995794	0.191316
BT_1331	237	246	237	282	272	282	240	278.667	1.16111	0.000994721	0.215506
BT_1332	239	228	243	324	297	287	236.667	302.667	1.27887	0.00520996	0.354873
BT_1333	745	725	746	1073	937	1052	738.667	1020.67	1.38177	0.00275277	0.466516
BT_1334	328	325	291	400	380	388	314.667	389.333	1.23729	0.00482939	0.307182
BT_1335	61	69	70	65	65	60	66.6667	63.3333	0.95	0.369564	-0.0740006
BT_1336	112	115	126	94	105	97	117.667	98.6667	0.838527	0.0241219	-0.254071
BT_1337	923	905	966	717	728	577	931.333	674	0.723694	0.00769633	-0.466549
BT_1338	167	179	178	94	91	60	174.667	81.6667	0.467557	0.00128225	-1.09679
BT_1339	225	248	262	143	153	96	245	130.667	0.533333	0.00517275	-0.906891
BT_1340	143	152	161	100	91	41	152	77.3333	0.508772	0.0173236	-0.974909
BT_1341	306	341	347	202	186	155	331.333	181	0.546278	0.00132854	-0.872294
BT_1342	207	230	244	138	137	95	227	123.333	0.543319	0.00433584	-0.88013
BT_1343	160	174	193	111	93	57	175.667	87	0.495256	0.00874699	-1.01375
BT_1344	257	251	292	160	163	106	266.667	143	0.53625	0.0053448	-0.899022
BT_1345	224	250	256	166	165	64	243.333	131.667	0.541096	0.0338721	-0.886044
BT_1346	284	339	369	221	223	84	330.667	176	0.532258	0.041677	-0.909802
BT_1347	205	239	253	162	173	76	232.333	137	0.58967	0.0478634	-0.76202
BT_1348	194	226	229	154	161	80	216.333	131.667	0.608629	0.0399713	-0.716366
BT_1349	132	132	142	82	80	65	135.333	75.6667	0.559113	0.000700108	-0.838787
BT_1350	264	279	305	194	198	151	282.667	181	0.64033	0.006141	-0.643112
BT_1351	147	161	165	109	99	78	157.667	95.3333	0.604651	0.00423785	-0.725825
BT_1352	152	178	174	132	140	65	168	112.333	0.668651	0.0909712	-0.580675
BT_1353	249	281	320	205	212	99	283.333	172	0.607059	0.0566567	-0.720092
BT_1354	139	158	172	115	131	61	156.333	102.333	0.654584	0.080779	-0.611349
BT_1355	359	390	398	238	253	176	382.333	222.333	0.581517	0.00374131	-0.782107
BT_1356	2383	2431	2375	1575	1533	1724	2396.33	1610.67	0.672138	0.000203278	-0.573171
BT_1357	1675	1378	1786	714	745	768	1613	742.333	0.460219	0.0020889	-1.11961
BT_1358	605	661	663	456	491	460	643	469	0.729393	0.00138087	-0.455231
BT_1359	321	347	339	380	358	442	335.667	393.333	1.1718	0.0933933	0.228723
BT_1360	161	180	161	174	174	195	167.333	181	1.08167	0.221248	0.113265
BT_1361	408	411	385	501	458	549	401.333	502.667	1.25249	0.021203	0.324801
BT_1362	498	503	491	549	541	586	497.333	558.667	1.12332	0.0127274	0.167775
BT_1363	266	273	277	352	335	327	272	338	1.24265	0.00120097	0.313417
BT_1364	1102	1079	1023	1194	1176	1164	1068	1178	1.103	0.0117339	0.141428
BT_1365	230	245	283	253	207	252	252.667	237.333	0.939314	0.522119	-0.0903206
BT_1366	456	458	442	502	525	490	452	505.667	1.11873	0.00935785	0.161864
BT_1367	51	54	58	57	56	64	54.3333	59	1.08589	0.222236	0.118877
BT_1368	113	116	117	121	111	120	115.333	117.333	1.01734	0.587914	0.0248034
BT_1369	120	112	136	102	102	104	122.667	102.667	0.836957	0.0477232	-0.256775
BT_1370	180	175	180	165	175	161	178.333	167	0.936449	0.0648576	-0.0947283
BT_1371	694	687	659	818	738	917	680	824.333	1.21225	0.0524239	0.277693
BT_1372	62	63	62	62	65	73	62.3333	66.6667	1.06952	0.259381	0.0969617
BT_1373	2693	2466	2791	2208	2696	1960	2650	2288	0.863396	0.200841	-0.211905
BT_1374	477	497	484	470	455	512	486	479	0.985597	0.717718	-0.0209307
BT_1375	1897	1868	1850	1803	1833	1797	1871.67	1811	0.967587	0.0263507	-0.047537
BT_1376	327	361	353	392	362	417	347	390.333	1.12488	0.0838679	0.169771
BT_1377	574	590	626	655	604	652	596.667	637	1.0676	0.148475	0.0943682
BT_1378	240	247	237	232	245	221	241.333	232.667	0.964088	0.314571	-0.0527627
BT_1379	119	115	123	126	110	93	119	109.667	0.921569	0.394993	-0.117836
BT_1380	606	575	547	499	548	564	576	537	0.932292	0.20709	-0.101147
BT_1381	626	622	617	725	705	627	621.667	685.667	1.10295	0.0999069	0.141366
BT_1382	37	39	36	46	37	36	37.3333	39.6667	1.0625	0.518519	0.0874628
BT_1383	293	296	296	309	300	313	295	307.333	1.04181	0.036047	0.0590893
BT_1384	1	1	1	1	2	1	1	1.33333	1.33333	0.373901	0.415037
BT_1385	22	20	25	18	24	14	22.3333	18.6667	0.835821	0.32218	-0.258734
BT_1386	6	6	5	6	7	8	5.66667	7	1.23529	0.116117	0.304855
BT_1387	8	7	8	10	9	7	7.66667	8.66667	1.13043	0.348641	0.176878
BT_1388	14	17	21	15	14	12	17.3333	13.6667	0.788462	0.172594	-0.342888
BT_1389	36	35	38	41	42	32	36.3333	38.3333	1.05505	0.577166	0.0773057
BT_1390	32	34	25	33	33	31	30.3333	32.3333	1.06593	0.515752	0.0921182
BT_1391	1905	1808	1768	2719	2619	2748	1827	2695.33	1.47528	0.000103859	0.560987
BT_1392	0	0	0	0	1	0	0	0.333333	#DIV/0!	0.373901	#DIV/0!
BT_1393	241	236	233	244	229	276	236.667	249.667	1.05493	0.407361	0.0771467
BT_1394	9	11	11	10	10	14	10.3333	11.3333	1.09677	0.53908	0.133267
BT_1395	34	39	27	33	37	44	33.3333	38	1.14	0.380373	0.189034
BT_1396	72	79	84	87	73	90	78.3333	83.3333	1.06383	0.471121	0.0892673
BT_1397	412	368	471	259	385	254	417	299.333	0.717826	0.087334	-0.478294
BT_1398	337	288	293	244	274	247	306	255	0.833333	0.049142	-0.263034
BT_1399	65	64	65	63	64	63	64.6667	63.3333	0.979381	0.0474207	-0.0300572
BT_1400	109	113	114	124	107	108	112	113	1.00893	0.869608	0.012824
BT_1401	33	32	30	31	31	38	31.6667	33.3333	1.05263	0.540614	0.0740006
BT_1402	7	9	8	10	9	8	8	9	1.125	0.287864	0.169925
BT_1403	928	937	884	1071	1016	1125	916.333	1070.67	1.16842	0.0121483	0.224565
BT_1404	26	24	23	24	22	18	24.3333	21.3333	0.876712	0.202837	-0.189825
BT_1405	13	11	15	11	9	9	13	9.66667	0.74359	0.0667665	-0.427421
BT_1406	20	19	25	18	21	18	21.3333	19	0.890625	0.33046	-0.16711
BT_1407	116	112	105	116	120	128	111	121.333	1.09309	0.0963335	0.128416
BT_1408	166	174	171	180	161	185	170.333	175.333	1.02935	0.550226	0.0417395
BT_1409	34	32	30	33	31	23	32	29	0.90625	0.410304	-0.142019
BT_1410	40	35	38	45	47	35	37.6667	42.3333	1.12389	0.306691	0.168506
BT_1411	56	62	62	59	59	43	60	53.6667	0.894444	0.328506	-0.160936
BT_1412	371	361	357	293	323	254	363	290	0.798898	0.0232156	-0.323917
BT_1413	42	46	49	53	51	32	45.6667	45.3333	0.992701	0.964262	-0.0105692
BT_1414	20	26	25	36	30	30	23.6667	32	1.35211	0.0378711	0.435215
BT_1415	13	13	16	21	22	24	14	22.3333	1.59524	0.00334135	0.673772
BT_1416	115	119	113	128	143	164	115.667	145	1.2536	0.0503122	0.32608
BT_1417	106	105	101	148	146	166	104	153.333	1.47436	0.00165491	0.560088
BT_1418	38	42	40	59	48	56	40	54.3333	1.35833	0.0146285	0.441838
BT_1419	23	14	23	37	30	39	20	35.3333	1.76667	0.0194161	0.82103
BT_1420	369	236	352	453	480	508	319	480.333	1.50575	0.0225781	0.59048
BT_1421	168	137	192	214	197	106	165.667	172.333	1.04024	0.866183	0.0569184
BT_1422	13	16	14	15	11	6	14.3333	10.6667	0.744186	0.253105	-0.426265
BT_1423	10	6	8	8	6	3	8	5.66667	0.708333	0.277069	-0.4975
BT_1424	7	6	5	5	7	3	6	5	0.833333	0.481817	-0.263034
BT_1425	138	136	135	114	131	98	136.333	114.333	0.838631	0.0830103	-0.253892
BT_1426	0	0	0	0	0	0	0	0	#DIV/0!	#DIV/0!	#DIV/0!
BT_1427	2	2	4	1	1	1	2.66667	1	0.375	0.0667665	-1.41504
BT_1428	1725	1570	1916	1300	1566	740	1737	1202	0.691998	0.111863	-0.531161
BT_1429	2	1	3	3	3	2	2	2.66667	1.33333	0.373901	0.415037
BT_1430	58	59	57	39	44	36	58	39.6667	0.683908	0.00158674	-0.548126
BT_1431	42	43	41	38	38	41	42	39	0.928571	0.0601698	-0.106915
BT_1432	96	92	87	115	117	124	91.6667	118.667	1.29455	0.00201445	0.372446
BT_1433	59	48	51	71	63	67	52.6667	67	1.27215	0.0233558	0.347271
BT_1434	22	20	22	30	26	23	21.3333	26.3333	1.23438	0.0791524	0.303781
BT_1435	43	53	66	61	56	44	54	53.6667	0.993827	0.970082	-0.00893312
BT_1436	4	4	3	3	5	2	3.66667	3.33333	0.909091	0.741521	-0.137504
BT_1437	89	88	95	73	84	77	90.6667	78	0.860294	0.0311256	-0.217098
BT_1438	26	27	26	20	22	21	26.3333	21	0.797468	0.0013239	-0.326501
BT_1439	784	744	713	745	802	795	747	780.667	1.04507	0.284779	0.0635984
BT_1440	1297	1296	1202	1386	1348	1543	1265	1425.67	1.12701	0.0759299	0.172499
BT_1441	56	55	59	60	61	53	56.6667	58	1.02353	0.657541	0.0335526
BT_1442	277	273	260	307	279	346	270	310.667	1.15062	0.113008	0.202408
BT_1443	83	83	75	90	79	86	80.3333	85	1.05809	0.326435	0.0814641
BT_1444	33	32	35	35	33	44	33.3333	37.3333	1.12	0.316375	0.163499
BT_1445	27	26	25	26	25	26	26	25.6667	0.987179	0.64333	-0.0186157
BT_1446	43	46	42	41	40	44	43.6667	41.6667	0.954198	0.304559	-0.0676387
BT_1447	154	138	146	116	118	118	146	117.333	0.803653	0.00356114	-0.315355
BT_1448	6	5	5	7	6	10	5.33333	7.66667	1.4375	0.134702	0.523562
BT_1449	56	48	52	78	67	79	52	74.6667	1.4359	0.00720879	0.521953
BT_1450	101	96	91	131	126	137	96	131.333	1.36806	0.00118997	0.452127
BT_1451	86	87	92	124	87	119	88.3333	110	1.24528	0.138651	0.316474
BT_1452	348	333	325	399	365	396	335.333	386.667	1.15308	0.0159449	0.205495
BT_1453	382	379	342	389	403	389	367.667	393.667	1.07072	0.130212	0.0985762
BT_1454	30	28	24	26	29	35	27.3333	30	1.09756	0.44887	0.134301
BT_1455	44	52	46	44	49	55	47.3333	49.3333	1.04225	0.642206	0.0597062
BT_1456	22	24	22	24	23	21	22.6667	22.6667	1	1	0
BT_1457	21	22	17	19	17	15	20	17	0.85	0.192249	-0.234465
BT_1458	18	23	20	22	21	23	20.3333	22	1.08197	0.34649	0.113657
BT_1459	41	38	43	39	42	42	40.6667	41	1.0082	0.859308	0.0117772
BT_1460	1	1	1	1	2	2	1	1.66667	1.66667	0.116117	0.736966
BT_1461	17	16	20	18	16	11	17.6667	15	0.849057	0.32946	-0.236067
BT_1462	10	11	10	11	13	4	10.3333	9.33333	0.903226	0.734418	-0.146841
BT_1463	27	22	24	21	22	25	24.3333	22.6667	0.931507	0.426686	-0.102362
BT_1464	88	100	111	95	92	61	99.6667	82.6667	0.829431	0.25287	-0.269805
BT_1465	21	22	17	18	21	20	20	19.6667	0.983333	0.859308	-0.0242475
BT_1466	5	2	5	4	5	5	4	4.66667	1.16667	0.561438	0.222392
BT_1467	1	0	0	1	1	0	0.333333	0.666667	2	0.518519	1
BT_1468	0	0	0	0	0	0	0	0	#DIV/0!	#DIV/0!	#DIV/0!
BT_1469	45	43	55	54	64	58	47.6667	58.6667	1.23077	0.0799492	0.29956
BT_1470	7	7	5	10	8	10	6.33333	9.33333	1.47368	0.0334717	0.559427
BT_1471	159	149	157	185	177	175	155	179	1.15484	0.00514029	0.207691
BT_1472	118	117	125	129	132	123	120	128	1.06667	0.093599	0.0931094
BT_1473	10	11	11	8	9	9	10.6667	8.66667	0.8125	0.0132356	-0.29956
BT_1474	71	69	71	63	65	65	70.3333	64.3333	0.914692	0.00312559	-0.128642
BT_1475	102	118	117	90	112	106	112.333	102.667	0.913947	0.311914	-0.129818
BT_1476	561	560	559	612	579	648	560	613	1.09464	0.0564564	0.13046
BT_1477	177	166	182	205	192	173	175	190	1.08571	0.223567	0.118644
BT_1478	74	67	67	62	64	64	69.3333	63.3333	0.913462	0.0687627	-0.130584
BT_1479	145	153	164	161	131	159	154	150.333	0.97619	0.75857	-0.0347654
BT_1480	105	99	98	99	93	90	100.667	94	0.933775	0.12401	-0.0988534
BT_1481	213	234	226	233	232	249	224.333	238	1.06092	0.172244	0.0853176
BT_1482	61	61	62	62	60	61	61.3333	61	0.994565	0.64333	-0.00786212
BT_1483	116	115	118	107	108	120	116.333	111.667	0.959885	0.335721	-0.0590659
BT_1484	416	375	366	405	393	429	385.667	409	1.0605	0.279636	0.0847464
BT_1485	85	97	98	116	109	95	93.3333	106.667	1.14286	0.148148	0.192645
BT_1486	160	190	200	217	200	192	183.333	203	1.10727	0.235513	0.147011
BT_1487	144	162	167	179	163	142	157.667	161.333	1.02326	0.788574	0.0331669
BT_1488	120	143	133	131	131	140	132	134	1.01515	0.797751	0.0216951
BT_1489	109	131	121	130	111	135	120.333	125.333	1.04155	0.633056	0.0587338
BT_1490	91	103	105	98	96	91	99.6667	95	0.953177	0.389725	-0.0691836
BT_1491	135	163	177	167	145	109	158.333	140.333	0.886316	0.438351	-0.174107
BT_1492	38	37	36	49	44	41	37	44.6667	1.20721	0.0332313	0.271673
BT_1493	51	53	60	62	57	40	54.6667	53	0.969512	0.828199	-0.044669
BT_1494	20	22	22	22	19	18	21.3333	19.6667	0.921875	0.291974	-0.117357
BT_1495	25	37	35	26	21	24	32.3333	23.6667	0.731959	0.0953578	-0.450166
BT_1496	116	136	132	103	119	108	128	110	0.859375	0.0802282	-0.21864
BT_1497	148	149	149	137	138	113	148.667	129.333	0.869955	0.077333	-0.200987
BT_1498	61	60	64	50	52	49	61.6667	50.3333	0.816216	0.00160618	-0.292977
BT_1499	1014	1222	1341	1190	1352	650	1192.33	1064	0.892368	0.610707	-0.164289
BT_1500	1695	1643	1510	1702	1778	1788	1616	1756	1.08663	0.0848226	0.119866
BT_1501	14	17	13	22	25	29	14.6667	25.3333	1.72727	0.0106138	0.788496
BT_1502	234	250	230	478	476	530	238	494.667	2.07843	0.00016332	1.0555
BT_1503	40	42	37	47	40	31	39.6667	39.3333	0.991597	0.94854	-0.0121747
BT_1504	22	20	25	13	17	6	22.3333	12	0.537313	0.0428469	-0.896164
BT_1505	3	2	1	2	2	1	2	1.66667	0.833333	0.64333	-0.263034
BT_1506	1	1	1	2	2	1	1	1.66667	1.66667	0.116117	0.736966
BT_1507	47	55	53	54	53	54	51.6667	53.6667	1.03871	0.456153	0.0547925
BT_1508	12	12	14	14	17	8	12.6667	13	1.02632	0.908657	0.0374747
BT_1509	45	43	46	43	51	57	44.6667	50.3333	1.12687	0.243852	0.172316
BT_1510	111	111	142	112	118	88	121.333	106	0.873626	0.329182	-0.194912
BT_1511	0	4	1	2	0	0	1.66667	0.666667	0.4	0.507158	-1.32193
BT_1512	24	21	19	31	24	34	21.3333	29.6667	1.39063	0.0649833	0.475733
BT_1513	165	155	146	156	151	146	155.333	151	0.972103	0.523127	-0.0408189
BT_1514	0	0	0	0	1	0	0	0.333333	#DIV/0!	0.373901	#DIV/0!
BT_1515	0	0	0	0	0	0	0	0	#DIV/0!	#DIV/0!	#DIV/0!
BT_1516	4	2	1	1	2	3	2.33333	2	0.857143	0.767644	-0.222392
BT_1517	12	11	11	8	9	7	11.3333	8	0.705882	0.00749043	-0.5025
BT_1518	1	2	2	2	2	1	1.66667	1.66667	1	1	0
BT_1519	4	2	3	4	5	3	3	4	1.33333	0.287864	0.415037
BT_1520	0	0	0	0	0	0	0	0	#DIV/0!	#DIV/0!	#DIV/0!
BT_1521	41	38	35	28	43	35	38	35.3333	0.929825	0.598285	-0.10497
BT_1522	106	114	113	111	113	121	111	115	1.03604	0.369382	0.0510742
BT_1523	47	50	52	55	53	48	49.6667	52	1.04698	0.410031	0.0662337
BT_1524	14	15	18	17	16	19	15.6667	17.3333	1.10638	0.326164	0.145851
BT_1525	91	93	105	106	110	124	96.3333	113.333	1.17647	0.0718777	0.234465
BT_1526	1308	1229	1211	1335	1297	1422	1249.33	1351.33	1.08164	0.0982699	0.113225
BT_1527	20	24	20	16	21	21	21.3333	19.3333	0.90625	0.401788	-0.142019
BT_1528	84	80	76	73	71	85	80	76.3333	0.954167	0.499498	-0.0676868
BT_1529	187	199	187	174	167	205	191	182	0.95288	0.506284	-0.0696342
BT_1530	34	39	35	36	36	37	36	36.3333	1.00926	0.841596	0.0132968
BT_1531	179	187	195	175	175	158	187	169.333	0.905526	0.0730318	-0.143172
BT_1532	13	21	20	16	17	18	18	17	0.944444	0.71826	-0.0824622
BT_1533	13	14	13	14	14	18	13.3333	15.3333	1.15	0.219307	0.201634
BT_1534	3	3	4	3	2	1	3.33333	2	0.6	0.116117	-0.736966
BT_1535	4	8	7	7	8	8	6.33333	7.66667	1.21053	0.345271	0.275634
BT_1536	6	7	6	6	7	4	6.33333	5.66667	0.894737	0.518519	-0.160465
BT_1537	587	576	565	610	647	597	576	618	1.07292	0.0612198	0.101538
BT_1538	247	258	246	267	249	254	250.333	256.667	1.0253	0.391578	0.0360455
BT_1539	97	96	99	113	93	105	97.3333	103.667	1.06507	0.341946	0.0909462
BT_1540	168	168	163	184	170	175	166.333	176.333	1.06012	0.0865526	0.0842279
BT_1541	21	21	24	27	23	24	22	24.6667	1.12121	0.163279	0.165059
BT_1542	292	285	275	323	286	315	284	308	1.08451	0.122218	0.117039
BT_1543	82	96	95	109	101	101	91	103.667	1.13919	0.0729299	0.188014
BT_1544	33	32	41	30	34	37	35.3333	33.6667	0.95283	0.658429	-0.069709
BT_1545	9	11	12	13	8	8	10.6667	9.66667	0.90625	0.623958	-0.142019
BT_1546	31	35	36	40	36	30	34	35.3333	1.03922	0.70543	0.0554951
BT_1547	58	56	56	74	70	65	56.6667	69.6667	1.22941	0.00841622	0.297968
BT_1548	1669	1581	1526	1831	1745	1787	1592	1787.67	1.12291	0.0156605	0.167237
BT_1549	181	175	179	196	187	203	178.333	195.333	1.09533	0.0265203	0.131362
BT_1550	105	109	106	110	96	99	106.667	101.667	0.953125	0.321395	-0.0692627
BT_1551	176	175	167	142	134	151	172.667	142.333	0.824324	0.00591057	-0.278716
BT_1552	136	146	155	115	114	98	145.667	109	0.748284	0.00919732	-0.418343
BT_1553	64	64	72	46	51	43	66.6667	46.6667	0.7	0.00485154	-0.514573
BT_1554	60	56	58	73	69	64	58	68.6667	1.18391	0.0200283	0.243557
BT_1555	418	427	418	470	494	542	421	502	1.1924	0.0192852	0.253867
BT_1556	35	37	43	56	61	55	38.3333	57.3333	1.49565	0.00332844	0.580775
BT_1557	218	227	233	254	259	221	226	244.667	1.0826	0.215346	0.114495
BT_1558	262	285	292	355	330	364	279.667	349.667	1.2503	0.00679697	0.322272
BT_1559	253	242	276	239	269	254	257	254	0.988327	0.831871	-0.0169399
BT_1560	1212	1259	1211	1375	1353	1525	1227.33	1417.67	1.15508	0.0277885	0.207991
BT_1561	245	246	247	329	315	306	246	316.667	1.28726	0.000461475	0.364307
BT_1562	67	76	72	62	68	56	71.6667	62	0.865116	0.0895344	-0.209034
BT_1563	77	72	71	73	73	66	73.3333	70.6667	0.963636	0.421648	-0.0534393
BT_1564	38	33	36	42	41	37	35.6667	40	1.1215	0.10901	0.165424
BT_1565	102	100	99	82	101	36	100.333	73	0.727575	0.229971	-0.458833
BT_1566	64	72	73	64	63	67	69.6667	64.6667	0.92823	0.181081	-0.107446
BT_1567	79	73	72	78	72	72	74.6667	74	0.991071	0.832994	-0.0129391
BT_1568	8	6	8	7	8	6	7.33333	7	0.954545	0.724659	-0.0671142
BT_1569	34	28	29	24	33	31	30.3333	29.3333	0.967033	0.776962	-0.048363
BT_1570	2	3	1	2	3	2	2	2.33333	1.16667	0.64333	0.222392
BT_1571	0	0	1	0	0	0	0.333333	0	0	0.373901	#NUM!
BT_1572	22	21	22	18	23	12	21.6667	17.6667	0.815385	0.279083	-0.294447
BT_1573	501	472	421	512	462	544	464.667	506	1.08895	0.283673	0.122941
BT_1574	1591	1736	1747	1557	1601	1571	1691.33	1576.33	0.932006	0.0911037	-0.101588
BT_1575	473	451	431	574	523	512	451.667	536.333	1.18745	0.020083	0.247871
BT_1576	365	363	368	411	383	419	365.333	404.333	1.10675	0.0239659	0.146332
BT_1577	53	58	50	64	54	68	53.6667	62	1.15528	0.155728	0.208242
BT_1578	134	132	142	142	140	119	136	133.667	0.982843	0.784136	-0.0249669
BT_1579	428	450	478	483	451	558	452	497.333	1.10029	0.263242	0.13789
BT_1580	216	230	231	247	229	220	225.667	232	1.02806	0.533149	0.0399315
BT_1581	18	21	31	20	23	14	23.3333	19	0.814286	0.412111	-0.296393
BT_1582	65	63	70	67	62	67	66	65.3333	0.989899	0.814902	-0.0146468
BT_1583	249	259	253	220	235	214	253.667	223	0.879106	0.0112277	-0.18589
BT_1584	1	1	1	0	1	1	1	0.666667	0.666667	0.373901	-0.584963
BT_1585	3	2	4	1	3	2	3	2	0.666667	0.287864	-0.584963
BT_1586	33	39	33	31	30	32	35	31	0.885714	0.127046	-0.175087
BT_1587	38	41	40	48	40	32	39.6667	40	1.0084	0.946889	0.0120728
BT_1588	19	20	20	17	18	8	19.6667	14.3333	0.728814	0.170618	-0.456378
BT_1589	0	0	0	0	0	0	0	0	#DIV/0!	#DIV/0!	#DIV/0!
BT_1590	33	34	38	39	38	22	35	33	0.942857	0.744041	-0.0848889
BT_1591	62	66	63	78	66	54	63.6667	66	1.03665	0.756675	0.0519278
BT_1592	190	216	196	193	206	210	200.667	203	1.01163	0.815929	0.0166787
BT_1593	137	139	130	144	136	153	135.333	144.333	1.0665	0.18438	0.0928873
BT_1594	81	89	90	93	97	71	86.6667	87	1.00385	0.970838	0.00553818
BT_1595	439	490	523	521	455	531	484	502.333	1.03788	0.619729	0.053638
BT_1596	14	11	16	19	16	21	13.6667	18.6667	1.36585	0.0717233	0.449803
BT_1597	62	63	58	58	55	47	61	53.3333	0.874317	0.101648	-0.193772
BT_1598	43	39	40	38	35	31	40.6667	34.6667	0.852459	0.0636027	-0.230298
BT_1599	66	70	62	84	74	78	66	78.6667	1.19192	0.0269653	0.253286
BT_1600	115	126	111	141	135	147	117.333	141	1.2017	0.013958	0.265082
BT_1601	1204	1200	1131	1264	1305	1364	1178.33	1311	1.11259	0.0239942	0.15392
BT_1604	8	8	10	6	6	6	8.66667	6	0.692308	0.0161301	-0.530515
BT_1605	9	8	7	6	8	7	8	7	0.875	0.287864	-0.192645
BT_1606	24	22	21	25	25	26	22.3333	25.3333	1.13433	0.0334717	0.181838
BT_1607	229	230	210	245	239	243	223	242.333	1.0867	0.0455642	0.119949
BT_1608	15	15	18	24	26	25	16	25	1.5625	0.00146164	0.643856
BT_1609	10	10	13	13	9	8	11	10	0.909091	0.613011	-0.137504
BT_1610	511	480	495	461	455	490	495.333	468.667	0.946164	0.13017	-0.0798375
BT_1611	42	36	38	42	38	39	38.6667	39.6667	1.02586	0.663804	0.0368368
BT_1612	19	20	22	20	18	18	20.3333	18.6667	0.918033	0.206151	-0.123382
BT_1613	270	291	319	328	308	238	293.333	291.333	0.993182	0.951271	-0.00987024
BT_1614	19	23	19	18	15	21	20.3333	18	0.885246	0.345894	-0.17585
BT_1615	325	304	329	380	328	409	319.333	372.333	1.16597	0.100675	0.221532
BT_1616	4	4	6	7	5	5	4.66667	5.66667	1.21429	0.348641	0.280108
BT_1617	11	13	15	15	11	8	13	11.3333	0.871795	0.514519	-0.197939
BT_1618	13	12	13	18	17	19	12.6667	18	1.42105	0.0013239	0.50696
BT_1619	23	28	23	42	39	47	24.6667	42.6667	1.72973	0.0032879	0.790547
BT_1620	17	22	20	36	32	37	19.6667	35	1.77966	0.00189845	0.831602
BT_1621	11	11	9	18	15	13	10.3333	15.3333	1.48387	0.0352629	0.569366
BT_1622	30	32	29	33	28	34	30.3333	31.6667	1.04396	0.551786	0.062061
BT_1623	181	179	179	161	169	159	179.667	163	0.907236	0.00596519	-0.140451
BT_1624	83	80	72	134	123	139	78.3333	132	1.68511	0.00073571	0.75284
BT_1625	17	22	21	33	31	35	20	33	1.65	0.00245797	0.722466
BT_1626	42	48	41	63	63	81	43.6667	69	1.58015	0.0165779	0.660064
BT_1627	22	25	21	34	33	38	22.6667	35	1.54412	0.00315945	0.626783
BT_1628	32	40	34	56	46	63	35.3333	55	1.5566	0.0230852	0.638402
BT_1629	3	2	3	5	7	5	2.66667	5.66667	2.125	0.0157998	1.08746
BT_1630	2	3	3	6	4	4	2.66667	4.66667	1.75	0.0550406	0.807355
BT_1631	9	8	7	11	12	11	8	11.3333	1.41667	0.00749043	0.5025
BT_1632	5	4	4	8	7	9	4.33333	8	1.84615	0.00532813	0.884523
BT_1633	99	106	94	102	109	119	99.6667	110	1.10368	0.16212	0.142321
BT_1634	215	218	211	239	212	258	214.667	236.333	1.10093	0.183751	0.138725
BT_1635	283	269	267	304	275	319	273	299.333	1.09646	0.130255	0.132852
BT_1636	138	144	137	188	186	203	139.667	192.333	1.37709	0.000811519	0.461621
BT_1637	0	0	1	2	0	0	0.333333	0.666667	2	0.677869	1
BT_1638	23	21	22	17	23	20	22	20	0.909091	0.334852	-0.137504
BT_1639	42	40	42	34	34	35	41.3333	34.3333	0.830645	0.000716276	-0.267696
BT_1640	3	5	1	5	1	6	3	4	1.33333	0.629095	0.415037
BT_1641	18	20	17	15	15	16	18.3333	15.3333	0.836364	0.0334717	-0.257798
BT_1642	156	165	171	161	167	131	164	153	0.932927	0.409696	-0.100164
BT_1643	0	0	0	0	0	0	0	0	#DIV/0!	#DIV/0!	#DIV/0!
BT_1644	5	8	6	3	2	1	6.33333	2	0.315789	0.0147206	-1.66297
BT_1645	8	9	10	5	5	3	9	4.33333	0.481481	0.00612226	-1.05445
BT_1646	8	9	9	6	6	4	8.66667	5.33333	0.615385	0.0110565	-0.70044
BT_1647	1	2	3	2	2	1	2	1.66667	0.833333	0.64333	-0.263034
BT_1648	6	7	6	4	5	3	6.33333	4	0.631579	0.0248962	-0.662965
BT_1649	12	12	11	4	6	7	11.6667	5.66667	0.485714	0.00312559	-1.04182
BT_1650	7	7	6	3	4	2	6.66667	3	0.45	0.00532813	-1.152
BT_1651	12	14	11	8	9	6	12.3333	7.66667	0.621622	0.0200921	-0.685891
BT_1652	6	10	10	5	5	2	8.66667	4	0.461538	0.0488116	-1.11548
BT_1653	6	5	8	3	4	2	6.33333	3	0.473684	0.0341094	-1.078
BT_1654	23	24	23	16	12	17	23.3333	15	0.642857	0.00596519	-0.63743
BT_1655	81	73	77	30	35	29	77	31.3333	0.406926	0.000103379	-1.29716
BT_1656	38	38	37	26	27	27	37.6667	26.6667	0.707965	1.9992e-05	-0.498251
BT_1657	186	203	209	148	173	137	199.333	152.667	0.765886	0.0212204	-0.384798
BT_1658	1033	1007	937	1097	1264	1023	992.333	1128	1.13671	0.152163	0.18487
BT_1659	652	611	580	753	706	722	614.333	727	1.1834	0.0107708	0.242934
BT_1660	266	255	248	311	294	330	256.333	311.667	1.21586	0.00895399	0.281983
BT_1661	90	91	88	101	100	82	89.6667	94.3333	1.05204	0.495861	0.0731959
BT_1662	197	199	203	204	183	203	199.667	196.667	0.984975	0.692879	-0.021841
BT_1663	399	423	401	403	405	454	407.667	420.667	1.03189	0.518063	0.0452875
BT_1664	60	67	69	69	65	69	65.3333	67.6667	1.03571	0.48513	0.0506261
BT_1665	31	38	34	44	32	33	34.3333	36.3333	1.05825	0.669291	0.0816838
BT_1666	23	25	28	26	27	23	25.3333	25.3333	1	1	0
BT_1667	8	9	11	13	10	7	9.33333	10	1.07143	0.748868	0.0995357
BT_1668	91	96	105	96	115	107	97.3333	106	1.08904	0.275302	0.123058
BT_1669	900	899	803	956	947	1067	867.333	990	1.14143	0.0710743	0.190842
BT_1670	228	217	195	216	213	231	213.333	220	1.03125	0.583251	0.0443941
BT_1671	129	120	122	128	113	121	123.667	120.667	0.975741	0.589438	-0.0354295
BT_1672	1745	1660	1677	1851	1761	1865	1694	1825.67	1.07773	0.0341841	0.10799
BT_1673	23	24	26	26	24	24	24.3333	24.6667	1.0137	0.77805	0.0196288
BT_1674	21	26	25	30	29	30	24	29.6667	1.23611	0.0222699	0.305808
BT_1675	131	120	116	181	181	178	122.333	180	1.47139	0.000231907	0.557179
BT_1676	54	56	51	54	51	58	53.6667	54.3333	1.01242	0.802482	0.0178113
BT_1677	43	53	54	50	48	51	50	49.6667	0.993333	0.931079	-0.00965017
BT_1678	105	88	107	111	107	103	100	107	1.07	0.339162	0.0976108
BT_1679	61	59	54	64	64	62	58	63.3333	1.09195	0.0712102	0.126912
BT_1680	51	54	57	50	52	58	54	53.3333	0.987654	0.832994	-0.0179219
BT_1681	120	120	133	140	128	87	124.333	118.333	0.951743	0.736349	-0.0713566
BT_1682	3	3	2	2	2	4	2.66667	2.66667	1	1	0
BT_1683	6	3	3	4	4	4	4	4	1	1	0
BT_1684	83	88	90	95	87	87	87	89.6667	1.03065	0.474632	0.0435564
BT_1685	313	298	296	358	353	321	302.333	344	1.13782	0.0310084	0.186269
BT_1686	1826	1727	1616	2019	1873	2152	1723	2014.67	1.16928	0.044468	0.225618
BT_1687	919	903	840	994	898	1078	887.333	990	1.1157	0.147752	0.157952
BT_1688	536	571	507	594	567	588	538	583	1.08364	0.0901901	0.11589
BT_1689	1631	1605	1491	1595	1605	1890	1575.67	1696.67	1.07679	0.316698	0.106741
BT_1690	43	55	51	65	59	63	49.6667	62.3333	1.25503	0.0325398	0.327726
BT_1691	3462	3265	3099	3558	3374	3504	3275.33	3478.67	1.06208	0.160711	0.0868927
BT_1692	423	368	480	344	481	319	423.667	381.333	0.900079	0.518335	-0.151877
BT_1693	98	99	105	154	132	163	100.667	149.667	1.48675	0.00661609	0.572167
BT_1694	298	292	270	358	340	406	286.667	368	1.28372	0.019263	0.360332
BT_1695	76	80	79	96	86	99	78.3333	93.6667	1.19574	0.0202776	0.257909
BT_1696	295	293	261	353	341	400	283	364.667	1.28857	0.0180021	0.365776
BT_1697	300	284	260	431	384	449	281.333	421.333	1.49763	0.00345011	0.582682
BT_1698	50	42	47	54	47	50	46.3333	50.3333	1.08633	0.265325	0.119464
BT_1699	51	47	45	46	47	49	47.6667	47.3333	0.993007	0.873976	-0.0101242
BT_1700	225	209	229	234	227	228	221	229.667	1.03922	0.252632	0.0554951
BT_1702	0	0	1	0	0	1	0.333333	0.333333	1	1	0
BT_1703	12	10	12	11	10	11	11.3333	10.6667	0.941176	0.421648	-0.0874628
BT_1704	15	14	15	14	13	16	14.6667	14.3333	0.977273	0.741521	-0.0331669
BT_1705	0	0	0	0	0	0	0	0	#DIV/0!	#DIV/0!	#DIV/0!
BT_1706	49	56	49	55	56	44	51.3333	51.6667	1.00649	0.94447	0.00933786
BT_1707	55	57	66	57	55	36	59.3333	49.3333	0.831461	0.25319	-0.26628
BT_1708	1	1	1	0	0	0	1	0	0	#DIV/0!	#NUM!
BT_1709	0	1	0	0	0	0	0.333333	0	0	0.373901	#NUM!
BT_1710	1	1	2	1	0	0	1.33333	0.333333	0.25	0.101192	-2
BT_1711	2	1	1	0	1	0	1.33333	0.333333	0.25	0.101192	-2
BT_1712	1	3	3	3	3	2	2.33333	2.66667	1.14286	0.677869	0.192645
BT_1713	0	0	0	0	0	0	0	0	#DIV/0!	#DIV/0!	#DIV/0!
BT_1714	4	4	4	3	3	1	4	2.33333	0.583333	0.0667665	-0.777608
BT_1715	0	0	1	1	1	0	0.333333	0.666667	2	0.518519	1
BT_1716	1	2	2	2	1	0	1.66667	1	0.6	0.373901	-0.736966
BT_1717	2	0	3	1	1	1	1.66667	1	0.6	0.491767	-0.736966
BT_1718	4	4	4	3	3	3	4	3	0.75	#DIV/0!	-0.415037
BT_1719	3	4	3	1	3	2	3.33333	2	0.6	0.116117	-0.736966
BT_1720	2	3	2	1	1	2	2.33333	1.33333	0.571429	0.101192	-0.807355
BT_1721	0	1	3	1	1	0	1.33333	0.666667	0.5	0.518519	-1
BT_1722	0	1	2	1	1	0	1	0.666667	0.666667	0.64333	-0.584963
BT_1723	9	10	8	5	5	7	9	5.66667	0.62963	0.0194418	-0.667425
BT_1724	0	0	0	0	0	0	0	0	#DIV/0!	#DIV/0!	#DIV/0!
BT_1725	5	5	3	3	3	2	4.33333	2.66667	0.615385	0.0890093	-0.70044
BT_1726	16	15	13	18	13	22	14.6667	17.6667	1.20455	0.336426	0.268489
BT_1727	42	46	53	42	42	41	47	41.6667	0.886525	0.174232	-0.173767
BT_1728	36	44	50	44	40	37	43.3333	40.3333	0.930769	0.544341	-0.103505
BT_1729	242	252	271	252	233	272	255	252.333	0.989542	0.859308	-0.0151664
BT_1730	199	199	203	203	196	211	200.333	203.333	1.01498	0.544341	0.0214443
BT_1731	137	142	147	155	149	142	142	148.667	1.04695	0.232118	0.0661903
BT_1732	221	208	202	213	218	218	210.333	216.333	1.02853	0.363032	0.0405785
BT_1733	1986	1982	1970	2031	1847	2287	1979.33	2055	1.03823	0.585291	0.0541238
BT_1734	401	400	404	448	429	388	401.667	421.667	1.04979	0.322746	0.0701042
BT_1735	65	68	60	71	66	64	64.3333	67	1.04145	0.441823	0.0585947
BT_1736	56	65	59	59	58	52	60	56.3333	0.938889	0.345524	-0.0909737
BT_1737	506	510	512	440	459	491	509.333	463.333	0.909686	0.0373039	-0.13656
BT_1738	45	38	45	45	45	32	42.6667	40.6667	0.953125	0.705272	-0.0692627
BT_1739	538	505	517	535	505	587	520	542.333	1.04295	0.435883	0.0606682
BT_1740	590	633	629	573	600	617	617.333	596.667	0.966523	0.332623	-0.0491245
BT_1741	142	142	133	149	156	128	139	144.333	1.03837	0.582587	0.0543196
BT_1742	307	297	275	309	307	344	293	320	1.09215	0.152094	0.127171
BT_1743	7	6	8	14	13	12	7	13	1.85714	0.00182626	0.893085
BT_1744	114	117	120	114	115	128	117	119	1.01709	0.700084	0.024453
BT_1745	25	30	24	21	27	29	26.3333	25.6667	0.974684	0.836986	-0.0369942
BT_1746	408	405	390	431	401	427	401	419.667	1.04655	0.162825	0.0656416
BT_1747	4252	4147	3869	4149	4056	4948	4089.33	4384.33	1.07214	0.388626	0.100492
BT_1748	40	37	40	40	41	27	39	36	0.923077	0.551416	-0.115477
BT_1749	58	59	60	54	62	59	59	58.3333	0.988701	0.795255	-0.0163944
BT_1750	38	36	36	39	36	38	36.6667	37.6667	1.02727	0.416866	0.0388192
BT_1751	28	41	37	31	34	32	35.3333	32.3333	0.915094	0.489242	-0.128008
BT_1752	152	156	155	173	174	160	154.333	169	1.09503	0.034752	0.130974
BT_1753	29	29	31	29	34	29	29.6667	30.6667	1.03371	0.607168	0.0478285
BT_1754	486	508	493	447	489	503	495.667	479.667	0.96772	0.425088	-0.0473381
BT_1755	3	3	3	3	3	3	3	3	1	#DIV/0!	0
BT_1757	75	70	65	102	101	107	70	103.333	1.47619	0.000629042	0.561879
BT_1758	17	17	15	48	42	47	16.3333	45.6667	2.79592	0.000118955	1.48332
BT_1759	38	39	40	67	68	80	39	71.6667	1.83761	0.0014953	0.877828
BT_1760	13	14	14	25	22	24	13.6667	23.6667	1.73171	0.000447238	0.792195
BT_1761	7	6	8	13	13	13	7	13	1.85714	0.000484128	0.893085
BT_1762	11	10	9	19	17	23	10	19.6667	1.96667	0.00647804	0.975752
BT_1763	26	25	25	51	44	50	25.3333	48.3333	1.90789	0.000482353	0.931982
BT_1764	182	194	199	195	198	164	191.667	185.667	0.968696	0.642832	-0.0458846
BT_1765	16	16	16	40	37	31	16	36	2.25	0.00164129	1.16993
BT_1766	57	63	60	80	79	87	60	82	1.36667	0.00197091	0.450661
BT_1767	61	67	68	55	55	65	65.3333	58.3333	0.892857	0.153914	-0.163499
BT_1768	86	98	95	90	82	96	93	89.3333	0.960573	0.536267	-0.0580321
BT_1769	107	108	117	110	100	128	110.667	112.667	1.01807	0.831123	0.02584
BT_1770	186	189	187	196	186	185	187.333	189	1.0089	0.66922	0.0127786
BT_1771	13	12	12	14	12	14	12.3333	13.3333	1.08108	0.250815	0.112475
BT_1772	3	4	3	4	6	6	3.33333	5.33333	1.6	0.0550406	0.678072
BT_1773	6	6	7	8	6	9	6.33333	7.66667	1.21053	0.2302	0.275634
BT_1774	15	16	16	18	18	18	15.6667	18	1.14894	0.00219213	0.200299
BT_1775	6	6	4	4	4	6	5.33333	4.66667	0.875	0.518519	-0.192645
BT_1776	35	35	35	39	35	42	35	38.6667	1.10476	0.144818	0.143735
BT_1777	21	18	25	30	25	28	21.3333	27.6667	1.29688	0.0640501	0.375039
BT_1778	4	5	4	4	4	3	4.33333	3.66667	0.846154	0.2302	-0.241008
BT_1779	2	3	2	3	2	3	2.33333	2.66667	1.14286	0.518519	0.192645
BT_1780	2	3	3	4	3	4	2.66667	3.66667	1.375	0.101192	0.459432
BT_1781	5	8	7	5	6	5	6.66667	5.33333	0.8	0.2302	-0.321928
BT_1782	99	114	109	116	114	116	107.333	115.333	1.07453	0.14729	0.103711
BT_1783	693	642	637	644	707	612	657.333	654.333	0.995436	0.932241	-0.00659938
BT_1784	240	237	254	308	276	273	243.667	285.667	1.17237	0.0273596	0.229424
BT_1785	1	1	0	1	0	1	0.666667	0.666667	1	1	0
BT_1786	0	0	0	0	0	0	0	0	#DIV/0!	#DIV/0!	#DIV/0!
BT_1787	0	1	0	1	1	1	0.333333	1	3	0.116117	1.58496
BT_1788	0	0	0	0	0	0	0	0	#DIV/0!	#DIV/0!	#DIV/0!
BT_1789	599	614	583	588	593	631	598.667	604	1.00891	0.759385	0.0127956
BT_1790	20	18	23	25	27	18	20.3333	23.3333	1.14754	0.386756	0.198546
BT_1791	1	1	1	1	1	0	1	0.666667	0.666667	0.373901	-0.584963
BT_1792	26	25	27	28	27	28	26	27.6667	1.0641	0.0667665	0.0896372
BT_1793	26	30	30	26	25	22	28.6667	24.3333	0.848837	0.0732338	-0.23644
BT_1794	2	1	3	1	1	1	2	1	0.5	0.158302	-1
BT_1795	16	18	18	14	17	10	17.3333	13.6667	0.788462	0.160943	-0.342888
BT_1796	21	24	23	16	23	18	22.6667	19	0.838235	0.180152	-0.254573
BT_1797	39	43	43	48	45	42	41.6667	45	1.08	0.201951	0.111031
BT_1798	456	493	478	777	702	773	475.667	750.667	1.57814	0.000495807	0.658221
BT_1799	769	838	843	1340	1193	1442	816.667	1325	1.62245	0.0026128	0.698173
BT_1800	16	15	18	12	13	9	16.3333	11.3333	0.693878	0.0284602	-0.527247
BT_1801	9	7	8	7	6	5	8	6	0.75	0.070484	-0.415037
BT_1802	5	4	6	2	3	2	5	2.33333	0.466667	0.0161301	-1.09954
BT_1803	56	58	62	72	69	75	58.6667	72	1.22727	0.00571653	0.295456
BT_1804	747	691	657	893	770	1023	698.333	895.333	1.2821	0.0641026	0.358509
BT_1805	747	731	696	983	831	1055	724.667	956.333	1.31969	0.0267559	0.400196
BT_1806	1619	1551	1435	1880	1717	2188	1535	1928.33	1.25624	0.0567147	0.329116
BT_1807	75	76	73	77	78	88	74.6667	81	1.08482	0.155181	0.117458
BT_1808	12	11	11	12	9	13	11.3333	11.3333	1	1	0
BT_1809	214	211	217	213	191	240	214	214.667	1.00312	0.96499	0.00448739
BT_1810	31	42	39	31	32	30	37.3333	31	0.830357	0.130239	-0.268196
BT_1811	8	6	8	8	9	9	7.33333	8.66667	1.18182	0.148148	0.241008
BT_1812	62	64	62	68	75	83	62.6667	75.3333	1.20213	0.0446038	0.26559
BT_1813	181	185	186	206	198	192	184	198.667	1.07971	0.0276672	0.110644
BT_1814	200	213	192	176	195	185	201.667	185.333	0.919008	0.117826	-0.12185
BT_1815	59	61	59	66	60	69	59.6667	65	1.08939	0.122294	0.123515
BT_1816	9	9	8	11	10	10	8.66667	10.3333	1.19231	0.0241101	0.253757
BT_1817	10	13	10	7	9	6	11	7.33333	0.666667	0.0513744	-0.584963
BT_1818	47	53	50	60	54	48	50	54	1.08	0.360051	0.111031
BT_1819	44	52	74	62	51	53	56.6667	55.3333	0.976471	0.896098	-0.0343515
BT_1820	133	134	127	149	138	137	131.333	141.333	1.07614	0.0865526	0.105869
BT_1822	28	26	24	17	22	20	26	19.6667	0.75641	0.0269653	-0.402759
BT_1823	79	82	86	80	76	78	82.3333	78	0.947368	0.136852	-0.0780025
BT_1824	64	70	65	69	66	60	66.3333	65	0.979899	0.701077	-0.0292943
BT_1825	19	20	20	19	15	18	19.6667	17.3333	0.881356	0.134702	-0.182203
BT_1826	10	13	12	15	11	11	11.6667	12.3333	1.05714	0.698066	0.0801703
BT_1827	62	55	58	55	59	56	58.3333	56.6667	0.971429	0.518519	-0.0418202
BT_1828	101	110	117	120	121	80	109.333	107	0.978659	0.878086	-0.0311225
BT_1829	819	588	553	1809	1552	1730	653.333	1697	2.59745	0.000760503	1.3771
BT_1830	157	112	108	358	315	284	125.667	319	2.53846	0.00190116	1.34395
BT_1831	142	134	139	123	131	125	138.333	126.333	0.913253	0.0231236	-0.130913
BT_1832	149	157	148	131	137	137	151.333	135	0.89207	0.00935445	-0.16477
BT_1833	193	193	205	178	188	182	197	182.667	0.927242	0.0441596	-0.108982
BT_1834	156	152	150	176	160	181	152.667	172.333	1.12882	0.0402816	0.174817
BT_1835	57	59	52	55	54	72	56	60.3333	1.07738	0.523127	0.107528
BT_1836	35	35	33	39	39	37	34.3333	38.3333	1.1165	0.0132356	0.15899
BT_1837	22	19	21	23	19	28	20.6667	23.3333	1.12903	0.386912	0.175087
BT_1838	128	140	136	153	134	154	134.667	147	1.09158	0.170963	0.126423
BT_1839	11	10	13	15	13	7	11.3333	11.6667	1.02941	0.902702	0.0418202
BT_1840	332	330	316	336	318	319	326	324.333	0.994888	0.839433	-0.00739466
BT_1841	180	158	158	173	204	165	165.333	180.667	1.09274	0.334085	0.127953
BT_1842	90	92	93	140	125	139	91.6667	134.667	1.46909	0.000945578	0.554924
BT_1843	751	719	677	761	745	895	715.667	800.333	1.1183	0.17988	0.161313
BT_1844	261	240	259	256	251	190	253.333	232.333	0.917105	0.398628	-0.124841
BT_1845	43	46	46	45	44	50	45	46.3333	1.02963	0.561438	0.0421255
BT_1846	179	184	178	224	206	223	180.333	217.667	1.20702	0.00367168	0.271454
BT_1847	807	868	994	784	901	751	889.667	812	0.912701	0.33804	-0.131785
BT_1848	41	44	45	46	36	38	43.3333	40	0.923077	0.367363	-0.115477
BT_1849	0	0	0	0	0	0	0	0	#DIV/0!	#DIV/0!	#DIV/0!
BT_1850	37	29	33	24	27	25	33	25.3333	0.767677	0.0361748	-0.381429
BT_1851	20	18	15	19	18	14	17.6667	17	0.962264	0.767644	-0.0554951
BT_1852	127	117	109	109	124	136	117.667	123	1.04533	0.600292	0.0639526
BT_1853	147	153	154	160	156	178	151.333	164.667	1.08811	0.134018	0.121819
BT_1854	74	84	76	73	74	81	78	76	0.974359	0.639925	-0.0374747
BT_1855	122	126	123	112	122	112	123.667	115.333	0.932615	0.0783609	-0.100647
BT_1856	140	148	131	159	160	186	139.667	168.333	1.20525	0.0470896	0.269333
BT_1857	832	760	774	890	878	914	788.667	894	1.13356	0.0125639	0.180859
BT_1858	325	324	303	410	370	491	317.333	423.667	1.33508	0.0428693	0.416931
BT_1859	190	184	180	254	234	247	184.667	245	1.32671	0.000767498	0.407858
BT_1860	499	487	451	612	597	692	479	633.667	1.32289	0.00922646	0.403698
BT_1861	566	515	510	774	725	803	530.333	767.333	1.44689	0.00121299	0.532954
BT_1862	568	611	744	417	480	233	641	376.667	0.587624	0.0440322	-0.767036
BT_1865	1	1	1	0	1	0	1	0.333333	0.333333	0.116117	-1.58496
BT_1866	0	0	0	0	0	0	0	0	#DIV/0!	#DIV/0!	#DIV/0!
BT_1867	0	0	0	0	0	0	0	0	#DIV/0!	#DIV/0!	#DIV/0!
BT_1868	10	22	24	23	23	9	18.6667	18.3333	0.982143	0.960926	-0.0259952
BT_1871	5773	5981	6058	10392	11013	10406	5937.33	10603.7	1.78593	3.01156e-05	0.836676
BT_1872	10341	10844	9974	15570	16288	18522	10386.3	16793.3	1.61687	0.00227056	0.693202
BT_1873	2	4	5	7	6	6	3.66667	6.33333	1.72727	0.0474207	0.788496
BT_1874	4	3	3	6	6	6	3.33333	6	1.8	0.0013239	0.847997
BT_1875	7	6	10	10	13	10	7.66667	11	1.43478	0.099982	0.520832
BT_1876	12	11	13	16	15	15	12	15.3333	1.27778	0.00749043	0.353637
BT_1877	11	12	11	16	12	8	11.3333	12	1.05882	0.789282	0.0824622
BT_1878	361	375	371	359	386	367	369	370.667	1.00452	0.862466	0.00650157
BT_1879	285	291	304	311	308	265	293.333	294.667	1.00455	0.937126	0.00654285
BT_1880	150	147	151	147	135	144	149.333	142	0.950893	0.125884	-0.0726453
BT_1881	147	154	139	157	144	146	146.667	149	1.01591	0.713832	0.0227713
BT_1882	130	129	132	134	113	125	130.333	124	0.951407	0.361039	-0.071866
BT_1883	24	31	26	28	28	32	27	29.3333	1.08642	0.398676	0.119582
BT_1884	3	4	3	2	3	2	3.33333	2.33333	0.7	0.101192	-0.514573
BT_1885	3	7	4	3	4	4	4.66667	3.66667	0.785714	0.467605	-0.347923
BT_1886	4	5	7	2	4	3	5.33333	3	0.5625	0.0912602	-0.830075
BT_1887	24	35	39	18	22	12	32.6667	17.3333	0.530612	0.0454961	-0.91427
BT_1888	46	39	50	42	41	33	45	38.6667	0.859259	0.214316	-0.218835
BT_1889	27	25	29	22	25	27	27	24.6667	0.91358	0.277069	-0.130397
BT_1890	1	1	0	1	1	0	0.666667	0.666667	1	1	0
BT_1894	16	19	20	19	20	21	18.3333	20	1.09091	0.27944	0.125531
BT_1895	709	718	724	600	567	529	717	565.333	0.78847	0.00193926	-0.342871
BT_1896	696	697	781	679	659	620	724.667	652.667	0.900644	0.0950342	-0.150971
BT_1897	78	82	79	81	77	57	79.6667	71.6667	0.899582	0.347383	-0.152674
BT_1898	65	73	76	65	63	49	71.3333	59	0.827103	0.109393	-0.273861
BT_1899	44	44	51	39	48	45	46.3333	44	0.94964	0.544489	-0.074547
BT_1900	0	0	0	0	1	1	0	0.666667	#DIV/0!	0.116117	#DIV/0!
BT_1901	0	0	0	1	0	0	0	0.333333	#DIV/0!	0.373901	#DIV/0!
BT_1902	0	0	0	0	0	0	0	0	#DIV/0!	#DIV/0!	#DIV/0!
BT_1903	13	14	17	14	13	3	14.6667	10	0.681818	0.277069	-0.552541
BT_1904	17	25	18	25	21	21	20	22.3333	1.11667	0.458628	0.159199
BT_1905	7	6	9	4	5	4	7.33333	4.33333	0.590909	0.0334717	-0.758992
BT_1906	11	11	11	8	10	8	11	8.66667	0.787879	0.0248962	-0.343954
BT_1907	66	74	69	65	64	39	69.6667	56	0.803828	0.196154	-0.315042
BT_1908	145	145	134	132	126	119	141.333	125.667	0.889151	0.0405578	-0.1695
BT_1909	0	0	0	0	0	0	0	0	#DIV/0!	#DIV/0!	#DIV/0!
BT_1910	34	41	51	34	34	34	42	34	0.809524	0.180171	-0.304855
BT_1911	91	83	80	119	101	117	84.6667	112.333	1.32677	0.0136051	0.40792
BT_1912	0	0	0	0	0	0	0	0	#DIV/0!	#DIV/0!	#DIV/0!
BT_1913	119	117	120	132	119	122	118.667	124.333	1.04775	0.232191	0.0672984
BT_1914	16	20	23	41	46	34	19.6667	40.3333	2.05085	0.00683303	1.03622
BT_1915	250	268	270	218	183	237	262.667	212.667	0.809645	0.0426734	-0.304639
BT_1916	34	38	39	25	23	29	37	25.6667	0.693694	0.00829642	-0.527629
BT_1917	482	492	486	290	309	326	486.667	308.333	0.633562	7.86593e-05	-0.658443
BT_1918	25	19	24	49	41	41	22.6667	43.6667	1.92647	0.00295073	0.94596
BT_1919	184	176	173	195	223	249	177.667	222.333	1.25141	0.0486502	0.323551
BT_1920	1039	845	1584	975	934	642	1156	850.333	0.735582	0.279874	-0.443041
BT_1921	15	17	17	16	15	14	16.3333	15	0.918367	0.205106	-0.122857
BT_1922	56	57	55	53	58	48	56	53	0.946429	0.3658	-0.0794345
BT_1923	457	415	419	488	459	582	430.333	509.667	1.18435	0.114748	0.244099
BT_1924	35	37	38	46	38	27	36.6667	37	1.00909	0.955212	0.0130562
BT_1925	3	3	4	5	4	3	3.33333	4	1.2	0.373901	0.263034
BT_1926	73	60	57	44	51	42	63.3333	45.6667	0.721053	0.0346814	-0.471824
BT_1927	40	35	39	17	18	19	38	18	0.473684	0.000255217	-1.078
BT_1928	2	1	1	1	1	1	1.33333	1	0.75	0.373901	-0.415037
BT_1929	2	1	1	1	0	2	1.33333	1	0.75	0.64333	-0.415037
BT_1930	0	0	0	0	0	0	0	0	#DIV/0!	#DIV/0!	#DIV/0!
BT_1931	272	269	283	276	260	221	274.667	252.333	0.918689	0.256346	-0.122351
BT_1932	22	22	23	18	21	19	22.3333	19.3333	0.865672	0.0334717	-0.208108
BT_1933	2	3	3	4	4	4	2.66667	4	1.5	0.0161301	0.584963
BT_1934	67	64	62	120	116	94	64.3333	110	1.70984	0.00512114	0.773865
BT_1935	63	55	58	109	100	95	58.6667	101.333	1.72727	0.000825714	0.788496
BT_1936	83	85	89	155	146	160	85.6667	153.667	1.79377	0.000107891	0.842998
BT_1937	40	45	40	78	67	68	41.6667	71	1.704	0.0016523	0.768925
BT_1938	36	39	42	77	77	65	39	73	1.87179	0.00145745	0.904422
BT_1939	97	101	99	212	204	178	99	198	2	0.000661907	1
BT_1940	48	43	48	41	37	34	46.3333	37.3333	0.805755	0.0265599	-0.311586
BT_1941	0	0	1	2	0	0	0.333333	0.666667	2	0.677869	1
BT_1942	1	0	0	0	0	0	0.333333	0	0	0.373901	#NUM!
BT_1943	2	1	2	1	1	1	1.66667	1	0.6	0.116117	-0.736966
BT_1944	1	0	0	1	0	1	0.333333	0.666667	2	0.518519	1
BT_1945	2	1	1	2	1	1	1.33333	1.33333	1	1	0
BT_1946	0	0	0	0	0	0	0	0	#DIV/0!	#DIV/0!	#DIV/0!
BT_1947	0	0	0	0	0	0	0	0	#DIV/0!	#DIV/0!	#DIV/0!
BT_1948	0	0	0	0	0	0	0	0	#DIV/0!	#DIV/0!	#DIV/0!
BT_1949	4	5	4	6	6	4	4.33333	5.33333	1.23077	0.250815	0.29956
BT_1950	13	13	15	15	13	16	13.6667	14.6667	1.07317	0.416866	0.10188
BT_1951	32	35	33	31	26	37	33.3333	31.3333	0.94	0.577166	-0.0892673
BT_1952	39	45	41	34	35	38	41.6667	35.6667	0.856	0.0482615	-0.224317
BT_1953	106	115	112	103	86	120	111	103	0.927928	0.475297	-0.107915
BT_1954	28	35	36	32	30	41	33	34.3333	1.0404	0.767644	0.0571439
BT_1955	204	213	218	193	168	183	211.667	181.333	0.856693	0.0220212	-0.22315
BT_1956	268	271	265	230	214	246	268	230	0.858209	0.0155633	-0.220599
BT_1957	608	652	592	494	420	527	617.333	480.333	0.778078	0.0196528	-0.362014
BT_1958	5	7	5	4	4	4	5.66667	4	0.705882	0.0667665	-0.5025
BT_1959	1	0	0	0	0	0	0.333333	0	0	0.373901	#NUM!
BT_1960	1	1	0	0	0	0	0.666667	0	0	0.116117	#NUM!
BT_1961	1	0	0	0	0	0	0.333333	0	0	0.373901	#NUM!
BT_1962	196	186	189	188	181	182	190.333	183.667	0.964974	0.144427	-0.0514384
BT_1963	31	29	37	27	29	25	32.3333	27	0.835052	0.116117	-0.260063
BT_1964	14	13	16	8	8	13	14.3333	9.66667	0.674419	0.0685871	-0.568284
BT_1965	6	7	5	5	6	8	6	6.33333	1.05556	0.767644	0.0780025
BT_1966	8	11	11	11	9	14	10	11.3333	1.13333	0.491767	0.180572
BT_1967	2	2	2	2	1	3	2	2	1	1	0
BT_1968	39	42	41	49	44	46	40.6667	46.3333	1.13934	0.028998	0.188204
BT_1969	1046	1023	995	1225	1033	1424	1021.33	1227.33	1.2017	0.144614	0.265073
BT_1970	6362	6272	6074	5032	5161	5813	6236	5335.33	0.85557	0.0245652	-0.225043
BT_1971	185	184	181	210	186	238	183.333	211.333	1.15273	0.136793	0.205051
BT_1972	349	349	331	360	338	380	343	359.333	1.04762	0.293917	0.0671142
BT_1973	381	351	411	326	401	326	381	351	0.92126	0.379782	-0.11832
BT_1974	757	765	694	732	688	820	738.667	746.667	1.01083	0.867047	0.0155409
BT_1975	304	306	302	295	285	319	304	299.667	0.985746	0.69153	-0.0207127
BT_1976	176	177	178	187	176	212	177	191.667	1.08286	0.241122	0.11485
BT_1976a	160	175	166	180	171	167	167	172.667	1.03393	0.384761	0.0481415
BT_1977	85	87	95	91	83	97	89	90.3333	1.01498	0.80582	0.0214531
BT_1978	89	91	86	91	79	83	88.6667	84.3333	0.951128	0.319471	-0.0722889
BT_1979	632	650	658	710	610	766	646.667	695.333	1.07526	0.352232	0.104683
BT_1980	52	52	52	53	46	41	52	46.6667	0.897436	0.200162	-0.156119
BT_1981	2	1	1	1	0	2	1.33333	1	0.75	0.64333	-0.415037
BT_1982	1	1	0	1	0	0	0.666667	0.333333	0.5	0.518519	-1
BT_1983	57	50	54	44	53	52	53.6667	49.6667	0.925466	0.316375	-0.111748
BT_1984	7	6	6	6	7	6	6.33333	6.33333	1	1	0
BT_1985	18	22	20	25	25	17	20	22.3333	1.11667	0.467	0.159199
BT_1986	61	53	56	64	59	69	56.6667	64	1.12941	0.119393	0.175572
BT_1987	3	3	4	3	2	4	3.33333	3	0.9	0.64333	-0.152003
BT_1988	1	0	1	1	1	1	0.666667	1	1.5	0.373901	0.584963
BT_1989	1	1	3	2	1	1	1.66667	1.33333	0.8	0.677869	-0.321928
BT_1990	0	0	0	0	0	0	0	0	#DIV/0!	#DIV/0!	#DIV/0!
BT_1991	0	0	0	0	0	0	0	0	#DIV/0!	#DIV/0!	#DIV/0!
BT_1992	0	0	0	0	0	0	0	0	#DIV/0!	#DIV/0!	#DIV/0!
BT_1993	20	18	18	17	14	14	18.6667	15	0.803571	0.0379966	-0.315502
BT_1994	9	9	9	9	8	2	9	6.33333	0.703704	0.289477	-0.50696
BT_1995	17	15	17	10	11	7	16.3333	9.33333	0.571429	0.00701554	-0.807355
BT_1997	0	0	0	0	0	0	0	0	#DIV/0!	#DIV/0!	#DIV/0!
BT_1998	323	325	333	314	297	331	327	314	0.960245	0.274657	-0.0585261
BT_1999	26	28	27	30	24	28	27	27.3333	1.01235	0.866194	0.017702
BT_2000	178	164	155	156	172	167	165.667	165	0.995976	0.93905	-0.00581733
BT_2001	328	352	331	295	308	356	337	319.667	0.948566	0.435604	-0.0761803
BT_2002	212	216	206	173	171	225	211.333	189.667	0.897476	0.293057	-0.156054
BT_2003	57	59	61	58	54	66	59	59.3333	1.00565	0.932761	0.00812788
BT_2004	60	58	56	53	58	60	58	57	0.982759	0.696008	-0.025091
BT_2005	239	255	231	252	212	281	241.667	248.333	1.02759	0.768998	0.0392594
BT_2006	138	147	138	160	140	164	141	154.667	1.09693	0.163041	0.133467
BT_2007	141	138	142	147	139	186	140.333	157.333	1.12114	0.308053	0.164967
BT_2008	309	321	298	314	275	348	309.333	312.333	1.0097	0.898628	0.0139242
BT_2009	78	87	76	78	73	87	80.3333	79.3333	0.987552	0.859855	-0.0180716
BT_2010	11	8	12	10	10	11	10.3333	10.3333	1	1	0
BT_2011	36	36	38	37	32	37	36.6667	35.3333	0.963636	0.498867	-0.0534393
BT_2012	49	56	56	63	60	58	53.6667	60.3333	1.12422	0.072343	0.168929
BT_2013	106	108	99	105	97	128	104.333	110	1.05431	0.589857	0.0763034
BT_2014	24	24	21	22	21	27	23	23.3333	1.01449	0.882028	0.0207586
BT_2015	14	14	12	12	11	20	13.3333	14.3333	1.075	0.749647	0.104337
BT_2016	329	328	336	392	355	433	331	393.333	1.18832	0.0513744	0.248921
BT_2017	340	334	326	319	339	393	333.333	350.333	1.051	0.491421	0.0717627
BT_2018	22	23	22	27	27	24	22.3333	26	1.16418	0.0253864	0.219313
[truncated: 2,703 more rows]

## Sheet: Significant
specimen	BtG2_1	BtG2_2	BtG2_3	BtdSusG2_1	BtdSusG2_2	BtdSusG2_3	G2mean	∆G2 mean	FC	P VALUE	LOG2FC
BT_3700	994	978	986	0	0	0	986	0	0	2.88867e-09	#NUM!
BT_3702	2714	2707	2658	0	0	0	2693	0	0	1.09835e-08	#NUM!
BT_3703	1826	1849	1804	0	0	0	1826.33	0	0	1.53573e-08	#NUM!
BT_4404	60	62	63	125	126	126	61.6667	125.667	2.03784	2.82162e-07	1.02704
BT_3699	1606	1676	1688	0	0	0	1656.67	0	0	3.39924e-07	#NUM!
BT_3701	1108	1051	1053	0	0	0	1070.67	0	0	5.54308e-07	#NUM!
BT_0602	300	306	303	573	569	584	303	575.333	1.89879	5.81417e-07	0.92508
BT_2063	96	93	92	17	21	19	93.6667	19	0.202847	1.48456e-06	-2.30154
BT_3704	1652	1772	1790	0	0	0	1738	0	0	2.30474e-06	#NUM!
BT_3698	323	317	344	0	0	0	328	0	0	2.31742e-06	#NUM!
BT_3243	102	105	105	63	61	60	104	61.3333	0.589744	5.68498e-06	-0.76184
BT_3767	67	64	67	112	110	115	66	112.333	1.70202	1.24803e-05	0.767248
BT_2400	218	222	221	176	179	175	220.333	176.667	0.801815	1.36345e-05	-0.318658
BT_4296	1	1	1	19	17	17	1	17.6667	17.6667	1.51975e-05	4.14296
BT_3240	671	671	669	460	438	428	670.333	442	0.659373	1.75891e-05	-0.600832
BT_3958	56	52	55	98	94	98	54.3333	96.6667	1.77914	1.91666e-05	0.831181
BT_1656	38	38	37	26	27	27	37.6667	26.6667	0.707965	1.9992e-05	-0.498251
BT_1871	5773	5981	6058	10392	11013	10406	5937.33	10603.7	1.78593	3.01156e-05	0.836676
BT_0059	38	36	36	11	11	14	36.6667	12	0.327273	3.32865e-05	-1.61143
BT_0600	126	130	132	245	257	238	129.333	246.667	1.90722	3.57673e-05	0.931469
BT_2243	9	9	10	16	16	16	9.33333	16	1.71429	3.68831e-05	0.777608
BT_3922	269	267	267	236	232	237	267.667	235	0.877958	3.99602e-05	-0.187777
BT_3519	40	40	41	57	60	59	40.3333	58.6667	1.45455	4.12346e-05	0.540568
BT_3114	53	53	56	21	21	25	54	22.3333	0.41358	4.52021e-05	-1.27376
BT_0630	200	203	196	266	260	257	199.667	261	1.30718	5.13306e-05	0.386456
BT_3965	20	23	20	45	48	48	21	47	2.2381	5.14992e-05	1.16227
BT_3241	209	210	223	130	125	122	214	125.667	0.587227	6.40676e-05	-0.768009
BT_0211	8	9	9	3	3	3	8.66667	3	0.346154	7.02107e-05	-1.53051
BT_3344	0	1	1	8	9	9	0.666667	8.66667	13	7.06935e-05	3.70044
BT_0601	246	260	234	453	440	474	246.667	455.667	1.8473	7.3377e-05	0.885416
BT_1917	482	492	486	290	309	326	486.667	308.333	0.633562	7.86593e-05	-0.658443
BT_0970	541	559	603	258	272	267	567.667	265.667	0.467998	8.90304e-05	-1.09543
BT_0058	67	67	65	19	23	28	66.3333	23.3333	0.351759	8.9206e-05	-1.50734
BT_4297	3	4	3	50	41	47	3.33333	46	13.8	8.92165e-05	3.7866
BT_0683	11	12	11	19	19	18	11.3333	18.6667	1.64706	9.96897e-05	0.719892
BT_1655	81	73	77	30	35	29	77	31.3333	0.406926	0.000103379	-1.29716
BT_1391	1905	1808	1768	2719	2619	2748	1827	2695.33	1.47528	0.000103859	0.560987
BT_1936	83	85	89	155	146	160	85.6667	153.667	1.79377	0.000107891	0.842998
BT_0614	260	287	285	446	459	434	277.333	446.333	1.60938	0.000116194	0.686501
BT_1758	17	17	15	48	42	47	16.3333	45.6667	2.79592	0.000118955	1.48332
BT_1284	2	1	1	9	8	8	1.33333	8.33333	6.25	0.000119761	2.64386
BT_2064	36	32	33	14	12	14	33.6667	13.3333	0.39604	0.000121511	-1.33628
BT_3991	47	43	41	70	71	72	43.6667	71	1.62595	0.000123705	0.701287
BT_0502	119	118	117	137	139	135	118	137	1.16102	0.000124046	0.215389
BT_3823	257	258	268	357	366	379	261	367.333	1.40741	0.000128341	0.49304
BT_1312	813	805	808	870	880	884	808.667	878	1.08574	0.00013056	0.118676
BT_4407	48	42	45	97	102	91	45	96.6667	2.14815	0.00014012	1.10309
BT_0598	284	313	290	485	507	472	295.667	488	1.65051	0.000141269	0.72291
BT_2475	30	29	30	15	16	18	29.6667	16.3333	0.550562	0.000145128	-0.861024
BT_0320	508	508	479	689	662	686	498.333	679	1.36254	0.000150854	0.4463
BT_3023	19	18	18	23	23	23	18.3333	23	1.25455	0.000151011	0.327165
BT_1283	1	1	1	6	5	6	1	5.66667	5.66667	0.000151011	2.5025
BT_4050	109	120	123	197	186	192	117.333	191.667	1.63352	0.00015134	0.707987
BT_0596	165	181	172	303	334	311	172.667	316	1.83012	0.000159508	0.871935
BT_2252	95	95	97	143	134	144	95.6667	140.333	1.4669	0.000162186	0.552769
BT_1502	234	250	230	478	476	530	238	494.667	2.07843	0.00016332	1.0555
BT_2199	40	37	37	64	60	65	38	63	1.65789	0.000164764	0.729352
BT_0044	7	8	8	2	1	1	7.66667	1.33333	0.173913	0.000177551	-2.52356
BT_2676	78	79	80	114	118	124	79	118.667	1.50211	0.000179985	0.58699
BT_3276	91	97	99	60	63	62	95.6667	61.6667	0.644599	0.000185871	-0.633525
BT_0943	61	61	58	27	30	22	60	26.3333	0.438889	0.000186826	-1.18807
BT_1234	44	44	43	71	70	65	43.6667	68.6667	1.57252	0.00018703	0.653078
BT_4236	90	98	95	58	58	53	94.3333	56.3333	0.597173	0.000187364	-0.743779
BT_4295	5	8	8	46	40	38	7	41.3333	5.90476	0.000190983	2.56188
BT_0456	204	208	199	264	279	269	203.667	270.667	1.32897	0.000196999	0.410307
BT_0398	17	19	18	27	27	26	18	26.6667	1.48148	0.00020204	0.567041
BT_1356	2383	2431	2375	1575	1533	1724	2396.33	1610.67	0.672138	0.000203278	-0.573171
BT_2202	16	13	13	27	28	28	14	27.6667	1.97619	0.000204167	0.982722
BT_2364	29	33	31	10	8	12	31	10	0.322581	0.000210816	-1.63227
BT_0459	440	412	393	683	642	646	415	657	1.58313	0.000213789	0.662782
BT_3932	329	329	332	290	286	296	330	290.667	0.880808	0.000214778	-0.1831
BT_3959	25	26	23	46	42	43	24.6667	43.6667	1.77027	0.000218321	0.82397
BT_4092	16	17	17	23	22	23	16.6667	22.6667	1.36	0.000219511	0.443607
BT_1675	131	120	116	181	181	178	122.333	180	1.47139	0.000231907	0.557179
BT_2065	32	35	32	13	12	16	33	13.6667	0.414141	0.000245801	-1.2718
BT_1927	40	35	39	17	18	19	38	18	0.473684	0.000255217	-1.078
BT_3255	250	249	257	191	202	189	252	194	0.769841	0.000260588	-0.377367
BT_0484	88	99	99	177	161	166	95.3333	168	1.76224	0.000263433	0.817409
BT_4228	6	7	8	0	0	0	7	0	0	0.000265505	#NUM!
BT_4499	332	298	302	118	152	134	310.667	134.667	0.433476	0.000267565	-1.20597
BT_0460	84	86	76	122	128	124	82	124.667	1.52033	0.000268046	0.60438
BT_0054	8	8	9	2	3	3	8.33333	2.66667	0.32	0.000274562	-1.64386
BT_0124	13	16	11	35	32	34	13.3333	33.6667	2.525	0.000279778	1.33628
BT_0041	18	18	16	8	6	7	17.3333	7	0.403846	0.000303459	-1.30812
BT_4480	278	280	259	688	638	761	272.333	695.667	2.55447	0.000310229	1.35302
BT_4330	109	111	109	63	63	74	109.667	66.6667	0.607903	0.000322234	-0.718088
BT_0381	120	130	118	197	184	184	122.667	188.333	1.53533	0.000325441	0.618545
BT_4394	45	43	43	65	68	62	43.6667	65	1.48855	0.000327005	0.573907
BT_4405	13	12	16	33	38	35	13.6667	35.3333	2.58537	0.000327477	1.37037
BT_4449	11	8	10	21	23	23	9.66667	22.3333	2.31034	0.000331179	1.20811
BT_3512	19	20	20	14	15	14	19.6667	14.3333	0.728814	0.000347891	-0.456378
BT_0065	76	76	66	27	23	31	72.6667	27	0.37156	0.000354242	-1.42833
BT_0315	954	952	905	1196	1268	1233	937	1232.33	1.31519	0.000354916	0.395272
BT_1046	14	12	14	24	27	26	13.3333	25.6667	1.925	0.000367466	0.944858
BT_2260	3259	3296	3376	4952	4538	4661	3310.33	4717	1.42493	0.000383845	0.510893
BT_0064	75	71	68	33	25	35	71.3333	31	0.434579	0.000388171	-1.20231
BT_0517	10	11	9	17	18	17	10	17.3333	1.73333	0.000388171	0.793549
BT_0061	78	87	73	29	28	34	79.3333	30.3333	0.382353	0.00040274	-1.38702
BT_2033	180	161	167	72	61	85	169.333	72.6667	0.429134	0.000411272	-1.2205
BT_1760	13	14	14	25	22	24	13.6667	23.6667	1.73171	0.000447238	0.792195
BT_3508	40	40	39	45	45	44	39.6667	44.6667	1.12605	0.000447238	0.171271
BT_4581	22	22	22	31	33	30	22	31.3333	1.42424	0.000451125	0.510195
BT_4202	23	27	26	57	60	51	25.3333	56	2.21053	0.000456107	1.14439
BT_1561	245	246	247	329	315	306	246	316.667	1.28726	0.000461475	0.364307
BT_0612	97	107	116	200	194	180	106.667	191.333	1.79375	0.000467949	0.842979
BT_1763	26	25	25	51	44	50	25.3333	48.3333	1.90789	0.000482353	0.931982
BT_3347	7	7	10	24	28	24	8	25.3333	3.16667	0.000482739	1.66297
BT_1761	7	6	8	13	13	13	7	13	1.85714	0.000484128	0.893085
BT_4040	12	14	13	19	19	19	13	19	1.46154	0.000484128	0.547488
BT_0599	422	407	402	711	775	675	410.333	720.333	1.75548	0.000485615	0.811868
BT_0613	74	76	78	125	138	122	76	128.333	1.6886	0.000487296	0.755825
BT_1798	456	493	478	777	702	773	475.667	750.667	1.57814	0.000495807	0.658221
BT_4305	342	338	343	447	435	471	341	451	1.32258	0.000503561	0.403356
BT_0483	156	162	157	277	250	286	158.333	271	1.71158	0.000507643	0.775328
BT_4681	38	42	40	87	74	80	40	80.3333	2.00833	0.000508206	1.006
BT_2952	33	34	32	22	21	24	33	22.3333	0.676768	0.000536776	-0.563267
BT_1222	1179	1165	1148	1345	1409	1401	1164	1385	1.18986	0.000555908	0.250795
BT_0251	119	118	120	135	135	140	119	136.667	1.14846	0.000558523	0.1997
BT_3528	33	34	32	26	26	27	33	26.3333	0.79798	0.000562004	-0.325576
BT_4345	3495	3507	3476	3356	3315	3347	3492.67	3339.33	0.956098	0.000567156	-0.0647689
BT_4233	16	15	18	6	4	6	16.3333	5.33333	0.326531	0.000573043	-1.61471
BT_2559	7	6	7	12	11	11	6.66667	11.3333	1.7	0.000584411	0.765535
BT_4543	6	6	7	2	2	1	6.33333	1.66667	0.263158	0.000584411	-1.926
BT_4299	2	2	2	32	28	23	2	27.6667	13.8333	0.000593789	3.79008
BT_0557	2009	2167	2134	1359	1379	1519	2103.33	1419	0.674643	0.000601101	-0.567803
BT_0325	20	20	22	53	45	45	20.6667	47.6667	2.30645	0.000602285	1.20568
BT_4446	14	14	17	30	32	28	15	30	2	0.00060297	1
BT_3345	2	2	1	14	11	11	1.66667	12	7.2	0.000606962	2.848
BT_0962	947	965	965	754	798	808	959	786.667	0.820299	0.000614848	-0.285778
BT_1757	75	70	65	102	101	107	70	103.333	1.47619	0.000629042	0.561879
BT_0037	19	17	19	8	9	6	18.3333	7.66667	0.418182	0.000645443	-1.2578
BT_1939	97	101	99	212	204	178	99	198	2	0.000661907	1
BT_3619	20	19	18	25	25	26	19	25.3333	1.33333	0.000685233	0.415037
BT_0457	118	124	133	169	178	178	125	175	1.4	0.000699578	0.485427
BT_3468	11	10	12	20	20	18	11	19.3333	1.75758	0.000699578	0.813587
BT_1349	132	132	142	82	80	65	135.333	75.6667	0.559113	0.000700108	-0.838787
BT_3219	469	499	476	277	247	314	481.333	279.333	0.580332	0.000701205	-0.785049
BT_1639	42	40	42	34	34	35	41.3333	34.3333	0.830645	0.000716276	-0.267696
BT_0158	81	80	81	64	65	69	80.6667	66	0.818182	0.000719417	-0.289507
BT_3873	842	865	890	722	732	736	865.667	730	0.843281	0.000721352	-0.245915
BT_4395	157	152	158	239	223	253	155.667	238.333	1.53105	0.000735552	0.614521
BT_1624	83	80	72	134	123	139	78.3333	132	1.68511	0.00073571	0.75284
BT_0788	191	200	196	233	233	225	195.667	230.333	1.17717	0.000743184	0.235325
BT_3963	18	19	20	39	39	46	19	41.3333	2.17544	0.000746522	1.12131
BT_0052	19	17	15	4	6	4	17	4.66667	0.27451	0.000759419	-1.86507
BT_1829	819	588	553	1809	1552	1730	653.333	1697	2.59745	0.000760503	1.3771
BT_1859	190	184	180	254	234	247	184.667	245	1.32671	0.000767498	0.407858
BT_3282	47	49	49	35	34	38	48.3333	35.6667	0.737931	0.00077015	-0.438442
BT_3312	2	2	3	7	7	6	2.33333	6.66667	2.85714	0.000777907	1.51457
BT_3984	5	5	6	10	9	10	5.33333	9.66667	1.8125	0.000777907	0.857981
BT_2809	13	17	17	28	30	30	15.6667	29.3333	1.87234	0.000785942	0.904843
BT_1636	138	144	137	188	186	203	139.667	192.333	1.37709	0.000811519	0.461621
BT_1935	63	55	58	109	100	95	58.6667	101.333	1.72727	0.000825714	0.788496
BT_2690	13	12	10	21	21	23	11.6667	21.6667	1.85714	0.000827691	0.893085
BT_3794	4075	3853	4463	1498	1952	1179	4130.33	1543	0.373578	0.000832655	-1.42052
BT_3577	96	104	103	74	74	78	101	75.3333	0.745875	0.000839462	-0.422995
BT_0597	109	110	120	188	209	182	113	193	1.70796	0.000850431	0.772278
BT_4080	2	3	3	10	10	8	2.66667	9.33333	3.5	0.000864211	1.80735
BT_0504	386	395	371	567	527	591	384	561.667	1.46267	0.000876349	0.548608
BT_3905	66	64	63	90	83	91	64.3333	88	1.36788	0.0008904	0.451937
BT_0906	286	290	296	235	240	220	290.667	231.667	0.797018	0.000904415	-0.327315
BT_4689	24	21	22	48	45	40	22.3333	44.3333	1.98507	0.000912048	0.989193
BT_2390	155	144	150	92	87	105	149.667	94.6667	0.632517	0.000912048	-0.660825
BT_0963	2426	2417	2349	1764	1950	1775	2397.33	1829.67	0.763209	0.000945328	-0.38985
BT_1842	90	92	93	140	125	139	91.6667	134.667	1.46909	0.000945578	0.554924
BT_2259	1821	1885	1948	2784	2623	2958	1884.67	2788.33	1.47948	0.000946105	0.565094
BT_2502	107	102	90	143	145	144	99.6667	144	1.44482	0.000947699	0.530886
BT_3244	223	226	235	153	146	122	228	140.333	0.615497	0.000953342	-0.700176
BT_3990	42	38	36	88	80	99	38.6667	89	2.30172	0.0009596	1.20271
BT_0300	52	59	57	74	77	76	56	75.6667	1.35119	0.000961469	0.434231
BT_2200	6	8	7	12	12	12	7	12	1.71429	0.000978089	0.777608
BT_3242	80	90	91	56	50	50	87	52	0.597701	0.000978089	-0.742504
BT_1331	237	246	237	282	272	282	240	278.667	1.16111	0.000994721	0.215506
BT_1243	132	114	106	211	207	235	117.333	217.667	1.85511	0.000996759	0.891508
BT_0066	32	37	32	15	12	17	33.6667	14.6667	0.435644	0.0010077	-1.19878
BT_2977	1075	1113	1058	930	940	944	1082	938	0.866913	0.00101352	-0.206041
BT_0323	144	142	137	346	325	410	141	360.333	2.55556	0.00102637	1.35364
BT_4571	32	35	30	20	18	18	32.3333	18.6667	0.57732	0.00102769	-0.792558
BT_3261	241	246	248	205	208	193	245	202	0.82449	0.00103038	-0.278426
BT_0053	18	23	19	7	6	7	20	6.66667	0.333333	0.00103743	-1.58496
BT_0518	446	423	429	521	532	555	432.667	536	1.23883	0.00105042	0.308977
BT_3986	7	7	5	13	12	13	6.33333	12.6667	2	0.00105197	1
BT_4039	24	19	19	44	39	39	20.6667	40.6667	1.96774	0.00105756	0.976541
BT_0554	725	782	779	570	591	545	762	568.667	0.746282	0.00106007	-0.422208
BT_2782	209	216	212	264	252	271	212.333	262.333	1.23548	0.00106729	0.30507
BT_3346	4	6	4	40	28	35	4.66667	34.3333	7.35714	0.0011131	2.87915
BT_2076	511	467	480	641	606	626	486	624.333	1.28464	0.00111401	0.36136
BT_2032	259	259	254	126	95	150	257.333	123.667	0.48057	0.00112427	-1.05718
BT_0960	744	799	793	601	617	571	778.667	596.333	0.765839	0.00116265	-0.384887
BT_2663	72	67	67	93	87	94	68.6667	91.3333	1.3301	0.00117954	0.411532
BT_4327	269	269	260	192	186	212	266	196.667	0.739348	0.00118224	-0.435674
BT_1450	101	96	91	131	126	137	96	131.333	1.36806	0.00118997	0.452127
BT_4298	6	5	6	75	51	62	5.66667	62.6667	11.0588	0.00120047	3.46713
BT_1363	266	273	277	352	335	327	272	338	1.24265	0.00120097	0.313417
BT_1861	566	515	510	774	725	803	530.333	767.333	1.44689	0.00121299	0.532954
BT_4535	276	276	282	242	240	227	278	236.333	0.85012	0.00123115	-0.234262
BT_4251	32	38	31	84	69	72	33.6667	75	2.22772	0.00123871	1.15557
BT_1280	5	7	4	17	21	17	5.33333	18.3333	3.4375	0.00124391	1.78136
BT_1294	1077	1087	1048	1191	1223	1238	1070.67	1217.33	1.13699	0.0012703	0.185215
BT_1338	167	179	178	94	91	60	174.667	81.6667	0.467557	0.00128225	-1.09679
BT_0206	19	20	19	7	7	11	19.3333	8.33333	0.431034	0.00132159	-1.21412
BT_1618	13	12	13	18	17	19	12.6667	18	1.42105	0.0013239	0.50696
BT_3784	16	18	15	26	26	29	16.3333	27	1.65306	0.0013239	0.72514
BT_4288	20	21	22	16	15	16	21	15.6667	0.746032	0.0013239	-0.422691
BT_0213	5	4	5	2	2	2	4.66667	2	0.428571	0.0013239	-1.22239
BT_0986	6	7	7	4	4	4	6.66667	4	0.6	0.0013239	-0.736966
BT_3788	4	4	4	7	7	6	4	6.66667	1.66667	0.0013239	0.736966
BT_1047	6	7	7	12	13	11	6.66667	12	1.8	0.0013239	0.847997
BT_1438	26	27	26	20	22	21	26.3333	21	0.797468	0.0013239	-0.326501
BT_1874	4	3	3	6	6	6	3.33333	6	1.8	0.0013239	0.847997
BT_3295	3	3	3	1	0	0	3	0.333333	0.111111	0.0013239	-3.16993
BT_1341	306	341	347	202	186	155	331.333	181	0.546278	0.00132854	-0.872294
BT_4615	1275	1026	925	1982	1880	1997	1075.33	1953	1.81618	0.00135161	0.860908
BT_0461	103	104	104	171	165	147	103.667	161	1.55305	0.00136089	0.635109
BT_1287	65	72	69	170	156	134	68.6667	153.333	2.23301	0.0013665	1.15899
BT_4240	145	129	129	264	232	283	134.333	259.667	1.933	0.00136984	0.950843
BT_0959	525	562	555	381	395	331	547.333	369	0.674178	0.00137084	-0.568799
BT_1183	111	119	106	146	146	154	112	148.667	1.32738	0.0013768	0.408582
BT_1358	605	661	663	456	491	460	643	469	0.729393	0.00138087	-0.455231
BT_2838	222	239	233	188	187	193	231.333	189.333	0.818444	0.00138477	-0.289045
BT_0042	11	12	14	5	3	4	12.3333	4	0.324324	0.00138494	-1.62449
BT_0071	22	21	24	15	14	13	22.3333	14	0.626866	0.00138494	-0.673772
BT_4719	83	84	83	138	161	137	83.3333	145.333	1.744	0.00138714	0.8024
BT_0988	30	27	32	43	41	42	29.6667	42	1.41573	0.00139649	0.501546
BT_4310	751	760	755	706	680	693	755.333	693	0.917476	0.00142514	-0.124258
BT_1233	60	54	53	105	111	92	55.6667	102.667	1.84431	0.00145099	0.883082
BT_1070	544	529	542	645	650	613	538.333	636	1.18142	0.00145155	0.240527
BT_1938	36	39	42	77	77	65	39	73	1.87179	0.00145745	0.904422
BT_1608	15	15	18	24	26	25	16	25	1.5625	0.00146164	0.643856
BT_3992	43	45	41	52	52	52	43	52	1.2093	0.00146164	0.274175
BT_4707	10	10	10	20	21	17	10	19.3333	1.93333	0.00148204	0.95109
BT_3310	4	4	4	17	13	13	4	14.3333	3.58333	0.00149353	1.8413
BT_1759	38	39	40	67	68	80	39	71.6667	1.83761	0.0014953	0.877828
BT_3266	102	104	109	82	87	86	105	85	0.809524	0.00149648	-0.304855
BT_3464	68	67	66	55	49	49	67	51	0.761194	0.0015411	-0.393664
BT_0324	14	21	19	45	38	46	18	43	2.38889	0.00156525	1.25634
BT_1430	58	59	57	39	44	36	58	39.6667	0.683908	0.00158674	-0.548126
BT_0378	33	36	30	57	50	53	33	53.3333	1.61616	0.00158842	0.692571
BT_1498	61	60	64	50	52	49	61.6667	50.3333	0.816216	0.00160618	-0.292977
BT_1765	16	16	16	40	37	31	16	36	2.25	0.00164129	1.16993
BT_4625	9	10	11	4	2	4	10	3.33333	0.333333	0.00164129	-1.58496
BT_1937	40	45	40	78	67	68	41.6667	71	1.704	0.0016523	0.768925
BT_1417	106	105	101	148	146	166	104	153.333	1.47436	0.00165491	0.560088
BT_0383	118	129	116	214	192	183	121	196.333	1.62259	0.00169785	0.698298
BT_3308	101	98	98	82	87	81	99	83.3333	0.841751	0.00175061	-0.248535
BT_3994	115	116	107	172	153	174	112.667	166.333	1.47633	0.00179755	0.562017
BT_0611	18	25	24	38	39	40	22.3333	39	1.74627	0.00180429	0.804276
BT_3314	11	12	13	26	27	33	12	28.6667	2.38889	0.00180429	1.25634
BT_0046	9	10	11	4	5	3	10	4	0.4	0.00182626	-1.32193
BT_1743	7	6	8	14	13	12	7	13	1.85714	0.00182626	0.893085
BT_0806	1754	1792	1773	1901	1870	1873	1773	1881.33	1.0611	0.00183327	0.085563
BT_3898	94	90	82	135	124	141	88.6667	133.333	1.50376	0.00185203	0.588574
BT_0259	328	307	323	226	252	250	319.333	242.667	0.759916	0.00185931	-0.396087
BT_2253	31	32	31	46	43	50	31.3333	46.3333	1.47872	0.00187241	0.564352
BT_1620	17	22	20	36	32	37	19.6667	35	1.77966	0.00189845	0.831602
BT_3412	45	45	44	35	38	38	44.6667	37	0.828358	0.00189845	-0.271673
BT_1830	157	112	108	358	315	284	125.667	319	2.53846	0.00190116	1.34395
BT_3983	22	19	22	29	32	31	21	30.6667	1.46032	0.00192145	0.546282
BT_0060	16	14	17	5	5	8	15.6667	6	0.382979	0.00192145	-1.38466
BT_2396	246	221	261	128	155	140	242.667	141	0.581044	0.00193005	-0.783281
BT_1895	709	718	724	600	567	529	717	565.333	0.78847	0.00193926	-0.342871
BT_0506	37	31	34	47	49	51	34	49	1.44118	0.00196621	0.527247
BT_1766	57	63	60	80	79	87	60	82	1.36667	0.00197091	0.450661
BT_4241	217	228	214	312	281	314	219.667	302.333	1.37633	0.00198334	0.460824
BT_2668	36	33	31	45	45	48	33.3333	46	1.38	0.00199149	0.464668
BT_3257	101	106	112	83	82	78	106.333	81	0.761755	0.00199149	-0.3926
BT_1432	96	92	87	115	117	124	91.6667	118.667	1.29455	0.00201445	0.372446
BT_1196	146	149	136	181	180	193	143.667	184.667	1.28538	0.0020253	0.362198
BT_0944	40	36	36	19	20	12	37.3333	17	0.455357	0.00203568	-1.13493
BT_0379	70	69	60	121	117	102	66.3333	113.333	1.70854	0.002055	0.772766
BT_0382	94	112	94	167	159	148	100	158	1.58	0.00205525	0.659925
BT_2401	413	414	424	356	319	330	417	335	0.803357	0.00205754	-0.315886
BT_1357	1675	1378	1786	714	745	768	1613	742.333	0.460219	0.0020889	-1.11961
BT_3708	334	329	323	448	421	479	328.667	449.333	1.36714	0.0021063	0.451161
BT_0210	10	11	13	5	4	5	11.3333	4.66667	0.411765	0.00211065	-1.28011
BT_0705	78	81	79	103	95	96	79.3333	98	1.23529	0.00219213	0.304855
BT_1774	15	16	16	18	18	18	15.6667	18	1.14894	0.00219213	0.200299
BT_0030	5	6	5	3	3	3	5.33333	3	0.5625	0.00219213	-0.830075
BT_3297	9	8	7	3	3	4	8	3.33333	0.416667	0.00219213	-1.26303
BT_3446	46	46	49	34	34	38	47	35.3333	0.751773	0.00219213	-0.411631
BT_3553	3	3	3	5	6	5	3	5.33333	1.77778	0.00219213	0.830075
BT_4570	17	16	18	12	12	13	17	12.3333	0.72549	0.00219213	-0.462972
BT_0650	291	326	331	230	227	226	316	227.667	0.720464	0.00220601	-0.473001
BT_3470	91	89	90	101	97	99	90	99	1.1	0.00222605	0.137504
BT_3578	136	134	133	104	101	114	134.333	106.333	0.791563	0.0022495	-0.337223
BT_1872	10341	10844	9974	15570	16288	18522	10386.3	16793.3	1.61687	0.00227056	0.693202
BT_2503	89	89	78	119	125	135	85.3333	126.333	1.48047	0.002303	0.566054
BT_0652	55	52	57	44	41	40	54.6667	41.6667	0.762195	0.00232064	-0.391768
BT_2415	966	980	982	872	869	908	976	883	0.904713	0.00232945	-0.144468
BT_1073	53	54	49	105	96	84	52	95	1.82692	0.00236912	0.869416
BT_3781	26	26	28	36	37	41	26.6667	38	1.425	0.0024432	0.510962
BT_1625	17	22	21	33	31	35	20	33	1.65	0.00245797	0.722466
BT_4401	152	184	143	68	79	68	159.667	71.6667	0.448852	0.00246361	-1.15569
BT_3399	64	61	58	43	48	46	61	45.6667	0.748634	0.00246704	-0.417668
BT_0039	7	8	7	3	1	3	7.33333	2.33333	0.318182	0.00257026	-1.65208
BT_0055	7	9	9	3	4	3	8.33333	3.33333	0.4	0.00257026	-1.32193
BT_3311	3	3	4	9	7	9	3.33333	8.33333	2.5	0.00257026	1.32193
BT_3618	22	23	22	30	29	33	22.3333	30.6667	1.37313	0.0026087	0.457473
BT_4523	29	28	29	21	22	18	28.6667	20.3333	0.709302	0.0026087	-0.495527
BT_1799	769	838	843	1340	1193	1442	816.667	1325	1.62245	0.0026128	0.698173
BT_0556	514	557	582	395	380	420	551	398.333	0.722928	0.00268704	-0.468076
BT_0200	211	222	212	291	282	261	215	278	1.29302	0.00274281	0.370748
BT_1333	745	725	746	1073	937	1052	738.667	1020.67	1.38177	0.00275277	0.466516
BT_4406	10	9	11	24	25	32	10	27	2.7	0.00275531	1.43296
BT_0376	124	134	114	189	193	170	124	184	1.48387	0.00279376	0.569366
BT_2927	49	52	51	41	38	35	50.6667	38	0.75	0.00286221	-0.415037
BT_4180	15	15	14	20	19	18	14.6667	19	1.29545	0.00289001	0.373458
BT_1282	1	1	0	6	5	4	0.666667	5	7.5	0.00289001	2.90689
BT_4234	4	6	5	0	1	1	5	0.666667	0.133333	0.00289001	-2.90689
BT_1285	4	5	3	18	21	14	4	17.6667	4.41667	0.00291877	2.14296
BT_1139	99	108	95	125	131	132	100.667	129.333	1.28477	0.00291907	0.361508
BT_1918	25	19	24	49	41	41	22.6667	43.6667	1.92647	0.00295073	0.94596
BT_2155	457	484	526	248	269	152	489	223	0.456033	0.00297149	-1.13279
BT_4189	461	448	468	418	415	404	459	412.333	0.89833	0.0029842	-0.154683
BT_3457	186	198	205	341	304	284	196.333	309.667	1.57725	0.0029885	0.657411
BT_4057	178	164	168	142	139	144	170	141.667	0.833333	0.00301638	-0.263034
BT_3382	55	52	55	63	68	65	54	65.3333	1.20988	0.00301638	0.27486
BT_0056	16	13	12	6	5	6	13.6667	5.66667	0.414634	0.00303581	-1.27009
BT_2365	13	10	11	3	2	5	11.3333	3.33333	0.294118	0.00303581	-1.76553
BT_3876	570	581	574	679	639	683	575	667	1.16	0.00308914	0.214125
BT_0049	7	8	10	2	3	2	8.33333	2.33333	0.28	0.00312559	-1.8365
BT_0057	3	4	3	0	1	0	3.33333	0.333333	0.1	0.00312559	-3.32193
BT_1474	71	69	71	63	65	65	70.3333	64.3333	0.914692	0.00312559	-0.128642
BT_2384	20	21	20	17	18	17	20.3333	17.3333	0.852459	0.00312559	-0.230298
BT_2661	4	4	3	1	1	0	3.66667	0.666667	0.181818	0.00312559	-2.45943
BT_3427	26	26	27	29	29	30	26.3333	29.3333	1.11392	0.00312559	0.155651
BT_1649	12	12	11	4	6	7	11.6667	5.66667	0.485714	0.00312559	-1.04182
BT_3862	2	3	2	6	5	5	2.33333	5.33333	2.28571	0.00312559	1.19265
BT_1627	22	25	21	34	33	38	22.6667	35	1.54412	0.00315945	0.626783
BT_3936	92	89	93	124	117	135	91.3333	125.333	1.37226	0.00319593	0.456557
BT_2244	19	18	18	27	24	24	18.3333	25	1.36364	0.0031982	0.447459
BT_2391	47	51	52	32	33	24	50	29.6667	0.593333	0.00326039	-0.753085
BT_0178	185	191	191	220	210	224	189	218	1.15344	0.00328536	0.205942
BT_1619	23	28	23	42	39	47	24.6667	42.6667	1.72973	0.0032879	0.790547
BT_0418	15447	15765	15069	16776	17251	17379	15427	17135.3	1.11074	0.0032922	0.151517
BT_4528	31	35	33	44	48	43	33	45	1.36364	0.00330843	0.447459
BT_1556	35	37	43	56	61	55	38.3333	57.3333	1.49565	0.00332844	0.580775
BT_1415	13	13	16	21	22	24	14	22.3333	1.59524	0.00334135	0.673772
BT_2805	16	22	22	42	35	37	20	38	1.9	0.00337033	0.925999
BT_1697	300	284	260	431	384	449	281.333	421.333	1.49763	0.00345011	0.582682
BT_1447	154	138	146	116	118	118	146	117.333	0.803653	0.00356114	-0.315355
BT_0490	41	45	50	24	25	16	45.3333	21.6667	0.477941	0.00358124	-1.0651
BT_4311	21	21	23	49	37	45	21.6667	43.6667	2.01538	0.00359311	1.01106
BT_3857	9	8	7	14	12	13	8	13	1.625	0.00360223	0.70044
BT_2550	155	152	165	115	127	127	157.333	123	0.78178	0.00360442	-0.355166
BT_3717	1068	994	1004	881	869	883	1022	877.667	0.858774	0.00361323	-0.21965
BT_4682	180	185	176	266	232	239	180.333	245.667	1.36229	0.00362537	0.446036
BT_3004	92	88	90	71	66	76	90	71	0.788889	0.0036298	-0.342106
BT_4358	8	11	11	18	16	18	10	17.3333	1.73333	0.00365026	0.793549
BT_1846	179	184	178	224	206	223	180.333	217.667	1.20702	0.00367168	0.271454
BT_3904	111	106	98	130	127	129	105	128.667	1.2254	0.0036801	0.293249
BT_3993	26	23	21	39	34	40	23.3333	37.6667	1.61429	0.00369586	0.690896
BT_3964	6	4	6	16	13	12	5.33333	13.6667	2.5625	0.0037357	1.35755
BT_2498	66	69	72	93	84	93	69	90	1.30435	0.00373845	0.383329
BT_1355	359	390	398	238	253	176	382.333	222.333	0.581517	0.00374131	-0.782107
BT_1277	8	6	6	17	13	17	6.66667	15.6667	2.35	0.0037951	1.23266
BT_2188	29	32	30	25	23	23	30.3333	23.6667	0.78022	0.00381165	-0.358048
BT_0040	33	26	26	13	12	15	28.3333	13.3333	0.470588	0.00385097	-1.08746
BT_4131	74	72	80	61	59	61	75.3333	60.3333	0.800885	0.00385097	-0.320333
BT_3855	4	5	5	12	9	10	4.66667	10.3333	2.21429	0.00385795	1.14684
BT_0763	14	15	17	9	10	8	15.3333	9	0.586957	0.00386285	-0.768674
BT_2694	29	29	30	43	38	45	29.3333	42	1.43182	0.00386285	0.517848
BT_0332	86	98	83	116	117	121	89	118	1.32584	0.00387408	0.40691
BT_2261	584	613	650	477	506	473	615.667	485.333	0.788305	0.00389814	-0.343174
BT_0922	3582	3882	3810	3018	3043	2712	3758	2924.33	0.778162	0.00395426	-0.361857
BT_2630	126	123	128	143	144	137	125.667	141.333	1.12467	0.00395691	0.1695
BT_3660	21	22	24	31	29	33	22.3333	31	1.38806	0.00396711	0.47307
BT_4325	34	31	34	22	26	24	33	24	0.727273	0.0041497	-0.459432
BT_3962	19	18	16	35	36	46	17.6667	39	2.20755	0.00415022	1.14244
BT_3893	701	701	665	764	777	797	689	779.333	1.13111	0.00418349	0.177737
BT_4554	315	292	294	418	375	380	300.333	391	1.30189	0.00420239	0.380604
BT_1351	147	161	165	109	99	78	157.667	95.3333	0.604651	0.00423785	-0.725825
BT_2560	12	14	15	29	26	35	13.6667	30	2.19512	0.00424168	1.1343
BT_1259	264	251	241	352	387	330	252	356.333	1.41402	0.00430082	0.499804
BT_1342	207	230	244	138	137	95	227	123.333	0.543319	0.00433584	-0.88013
BT_2810	54	63	61	84	89	78	59.3333	83.6667	1.41011	0.00437382	0.49581
BT_0785	1000	1053	1017	1205	1148	1147	1023.33	1166.67	1.14007	0.00440569	0.189116
BT_4081	8	10	10	26	21	19	9.33333	22	2.35714	0.00440864	1.23704
BT_3998	804	769	792	680	699	641	788.333	673.333	0.854123	0.00447142	-0.227485
BT_2297	69	70	64	49	49	39	67.6667	45.6667	0.674877	0.00448851	-0.567304
BT_0856	36	39	38	32	32	30	37.6667	31.3333	0.831858	0.00459701	-0.26559
BT_0775	237	246	242	216	224	223	241.667	221	0.914483	0.00465924	-0.128972
BT_4714	39	32	42	58	64	56	37.6667	59.3333	1.57522	0.00474469	0.655554
BT_2480	12	11	11	9	9	8	11.3333	8.66667	0.764706	0.00481268	-0.387023
BT_2951	10	11	10	8	7	8	10.3333	7.66667	0.741935	0.00481268	-0.430634
BT_4448	1	1	0	3	3	4	0.666667	3.33333	5	0.00481268	2.32193
BT_0951	12	14	15	9	8	8	13.6667	8.33333	0.609756	0.00481268	-0.713696
BT_4522	5	4	4	2	2	1	4.33333	1.66667	0.384615	0.00481268	-1.37851
BT_4534	5	5	6	3	3	2	5.33333	2.66667	0.5	0.00481268	-1
BT_1334	328	325	291	400	380	388	314.667	389.333	1.23729	0.00482939	0.307182
BT_1553	64	64	72	46	51	43	66.6667	46.6667	0.7	0.00485154	-0.514573
BT_4194	63	70	68	84	85	79	67	82.6667	1.23383	0.00493581	0.303145
BT_4361	187	186	165	243	225	253	179.333	240.333	1.34015	0.00498462	0.422393
BT_0651	158	160	155	122	105	128	157.667	118.333	0.750529	0.00503282	-0.414021
BT_0299	47	49	52	63	59	59	49.3333	60.3333	1.22297	0.00506372	0.290393
BT_3113	172	158	139	78	69	100	156.333	82.3333	0.526652	0.00507549	-0.925077
BT_1934	67	64	62	120	116	94	64.3333	110	1.70984	0.00512114	0.773865
BT_1033	231	215	200	263	270	266	215.333	266.333	1.23684	0.00513264	0.306661
BT_2059	979	953	979	1147	1098	1206	970.333	1150.33	1.1855	0.00513931	0.2455
BT_1471	159	149	157	185	177	175	155	179	1.15484	0.00514029	0.207691
BT_0866	14	14	12	22	19	19	13.3333	20	1.5	0.00516687	0.584963
BT_1339	225	248	262	143	153	96	245	130.667	0.533333	0.00517275	-0.906891
BT_1332	239	228	243	324	297	287	236.667	302.667	1.27887	0.00520996	0.354873
BT_0913	869	902	920	701	766	661	897	709.333	0.790784	0.0052857	-0.338644
BT_1632	5	4	4	8	7	9	4.33333	8	1.84615	0.00532813	0.884523
BT_1650	7	7	6	3	4	2	6.66667	3	0.45	0.00532813	-1.152
BT_2203	9	8	7	13	17	16	8	15.3333	1.91667	0.00532813	0.938599
BT_3740	22	23	24	19	19	20	23	19.3333	0.84058	0.00532813	-0.250543
BT_1028	6	7	5	9	10	10	6	9.66667	1.61111	0.00532813	0.688056
BT_2495	48	51	49	67	59	66	49.3333	64	1.2973	0.00532813	0.375509
BT_4083	3	4	3	7	8	6	3.33333	7	2.1	0.00532813	1.07039
BT_1344	257	251	292	160	163	106	266.667	143	0.53625	0.0053448	-0.899022
BT_0366	65	67	68	88	84	78	66.6667	83.3333	1.25	0.00536953	0.321928
BT_1275	15	13	12	26	22	21	13.3333	23	1.725	0.00539689	0.786596
BT_0133	81	81	85	66	71	62	82.3333	66.3333	0.805668	0.0054339	-0.311743
BT_4104	134	138	138	106	107	120	136.667	111	0.812195	0.00547607	-0.300102
BT_0321	159	165	164	220	196	199	162.667	205	1.26025	0.00552443	0.333705
BT_3453	233	245	251	200	200	214	243	204.667	0.84225	0.00556791	-0.24768
BT_3927	270	260	259	223	236	215	263	224.667	0.854246	0.00556791	-0.227277
BT_4660	76	78	74	67	63	60	76	63.3333	0.833333	0.00558516	-0.263034
BT_3478	87	89	93	70	70	58	89.6667	66	0.736059	0.00564057	-0.442106
BT_4287	125	125	151	88	87	81	133.667	85.3333	0.638404	0.00566354	-0.647458
BT_0648	47	54	49	38	34	38	50	36.6667	0.733333	0.00571653	-0.447459
BT_1803	56	58	62	72	69	75	58.6667	72	1.22727	0.00571653	0.295456
BT_4304	360	350	314	456	471	531	341.333	486	1.42383	0.00572647	0.509775
BT_1220	593	605	563	738	747	840	587	775	1.32027	0.00575082	0.400836
BT_0346	1205	1094	1102	816	926	884	1133.67	875.333	0.772126	0.00576364	-0.373092
BT_0694	29	30	31	34	36	37	30	35.6667	1.18889	0.00578456	0.249614
BT_1274	15	15	14	18	18	20	14.6667	18.6667	1.27273	0.00582069	0.347923
BT_0447	7	7	5	10	10	11	6.33333	10.3333	1.63158	0.00582069	0.706269
BT_0451	9	10	9	14	12	14	9.33333	13.3333	1.42857	0.00582069	0.514573
BT_3296	6	6	4	2	1	1	5.33333	1.33333	0.25	0.00582069	-2
BT_3299	6	7	6	1	3	3	6.33333	2.33333	0.368421	0.00582069	-1.44057
BT_3275	95	97	107	65	71	78	99.6667	71.3333	0.715719	0.00582618	-0.482535
BT_1054	664	670	657	602	567	608	663.667	592.333	0.892516	0.00587245	-0.16405
BT_1551	176	175	167	142	134	151	172.667	142.333	0.824324	0.00591057	-0.278716
BT_2434	144	131	122	186	180	210	132.333	192	1.45088	0.00591932	0.53693
BT_4106	157	166	171	141	134	142	164.667	139	0.84413	0.00592931	-0.244464
BT_1654	23	24	23	16	12	17	23.3333	15	0.642857	0.00596519	-0.63743
BT_1623	181	179	179	161	169	159	179.667	163	0.907236	0.00596519	-0.140451
BT_1244	39	31	36	60	52	65	35.3333	59	1.66981	0.00599879	0.739685
BT_0969	407	410	410	325	347	290	409	320.667	0.784026	0.00603493	-0.351026
BT_4331	460	440	445	404	385	408	448.333	399	0.889963	0.00606232	-0.168183
BT_1645	8	9	10	5	5	3	9	4.33333	0.481481	0.00612226	-1.05445
BT_1350	264	279	305	194	198	151	282.667	181	0.64033	0.006141	-0.643112
BT_0580	1089	1126	1081	934	977	1002	1098.67	971	0.883799	0.00620429	-0.178211
BT_3123	40	43	43	35	37	35	42	35.6667	0.849206	0.00621361	-0.235813
BT_3269	370	374	377	215	281	188	373.667	228	0.610169	0.00625731	-0.712718
BT_2043	24	27	30	40	39	46	27	41.6667	1.54321	0.00625873	0.625934
BT_4538	244	238	234	216	198	208	238.667	207.333	0.868715	0.00627683	-0.203045
BT_0337	52	47	50	37	41	35	49.6667	37.6667	0.758389	0.00629232	-0.39899
BT_0700	750	789	788	633	691	669	775.667	664.333	0.856468	0.0063184	-0.22353
BT_2519	89	87	82	106	104	98	86	102.667	1.1938	0.00633411	0.255559
BT_1074	70	75	62	105	113	94	69	104	1.50725	0.00635358	0.591915
BT_3074	106	105	109	98	94	91	106.667	94.3333	0.884375	0.0063724	-0.17727
BT_1300	360	351	355	411	401	384	355.333	398.667	1.12195	0.0064234	0.16601
BT_3335	281	309	315	240	250	232	301.667	240.667	0.79779	0.00645526	-0.325919
BT_1762	11	10	9	19	17	23	10	19.6667	1.96667	0.00647804	0.975752
BT_4569	18	23	24	12	12	12	21.6667	12	0.553846	0.00647804	-0.852443
BT_0909	575	533	539	456	477	435	549	456	0.830601	0.00648494	-0.267772
BT_1192	164	178	170	256	223	221	170.667	233.333	1.36719	0.00651525	0.451211
BT_2189	64	68	64	76	73	73	65.3333	74	1.13265	0.00651615	0.179706
BT_3298	4	5	3	1	1	1	4	1	0.25	0.00653338	-2
BT_3982	25	25	25	22	23	21	25	22	0.88	0.00653338	-0.184425
BT_3705	44	40	39	57	61	52	41	56.6667	1.38211	0.00655977	0.466876
BT_2031	215	229	238	166	161	124	227.333	150.333	0.66129	0.00656682	-0.596644
BT_1693	98	99	105	154	132	163	100.667	149.667	1.48675	0.00661609	0.572167
BT_0921	514	569	584	401	444	379	555.667	408	0.734253	0.00667103	-0.445651
BT_3334	264	272	290	225	216	236	275.333	225.667	0.819613	0.00668627	-0.286986
BT_0420	150	164	164	132	137	133	159.333	134	0.841004	0.00670165	-0.249815
BT_3363	187	187	202	154	165	148	192	155.667	0.810764	0.00674555	-0.302646
BT_3997	29	32	30	25	21	22	30.3333	22.6667	0.747253	0.0067774	-0.420332
BT_4097	86	83	78	65	70	69	82.3333	68	0.825911	0.00679371	-0.275942
BT_1558	262	285	292	355	330	364	279.667	349.667	1.2503	0.00679697	0.322272
BT_1914	16	20	23	41	46	34	19.6667	40.3333	2.05085	0.00683303	1.03622
BT_3279	36	40	37	30	25	24	37.6667	26.3333	0.699115	0.00685897	-0.516398
BT_3155	20	21	23	13	15	10	21.3333	12.6667	0.59375	0.00698737	-0.752072
BT_0312	309	309	288	365	347	382	302	364.667	1.20751	0.00699299	0.27203
BT_1995	17	15	17	10	11	7	16.3333	9.33333	0.571429	0.00701554	-0.807355
BT_0380	45	52	46	87	78	68	47.6667	77.6667	1.62937	0.00708571	0.704315
BT_2565	221	230	217	262	247	250	222.667	253	1.13623	0.00712428	0.184252
BT_4412	328	332	312	355	360	354	324	356.333	1.09979	0.00716366	0.137234
BT_3278	12	14	13	8	9	6	13	7.66667	0.589744	0.00718233	-0.76184
BT_1167	12	14	13	20	18	17	13	18.3333	1.41026	0.00718233	0.495957
BT_4720	51	52	52	72	72	87	51.6667	77	1.49032	0.00720351	0.575625
BT_1449	56	48	52	78	67	79	52	74.6667	1.4359	0.00720879	0.521953
BT_3536	50	52	51	61	63	57	51	60.3333	1.18301	0.00733892	0.242458
BT_0657	464	483	475	421	438	440	474	433	0.913502	0.00737779	-0.13052
BT_3350	28	29	30	32	32	33	29	32.3333	1.11494	0.00749043	0.156969
BT_1517	12	11	11	8	9	7	11.3333	8	0.705882	0.00749043	-0.5025
BT_1631	9	8	7	11	12	11	8	11.3333	1.41667	0.00749043	0.5025
BT_1876	12	11	13	16	15	15	12	15.3333	1.27778	0.00749043	0.353637
BT_3860	1	1	2	3	3	3	1.33333	3	2.25	0.00749043	1.16993
BT_0209	4	6	5	1	2	2	5	1.66667	0.333333	0.00749043	-1.58496
BT_2854	25	25	25	29	29	32	25	30	1.2	0.00749043	0.263034
BT_2896	2	2	2	1	0	0	2	0.333333	0.166667	0.00749043	-2.58496
BT_4227	3	5	4	1	1	0	4	0.666667	0.166667	0.00749043	-2.58496
BT_0364	1	1	1	3	3	2	1	2.66667	2.66667	0.00749043	1.41504
BT_4231	6	6	7	2	4	3	6.33333	3	0.473684	0.00749043	-1.078
BT_1000	19	12	11	31	35	27	14	31	2.21429	0.00761305	1.14684
BT_4038	18	19	19	34	27	28	18.6667	29.6667	1.58929	0.0076247	0.668379
BT_0201	320	322	292	400	389	447	311.333	412	1.32334	0.0076466	0.404184
BT_1337	923	905	966	717	728	577	931.333	674	0.723694	0.00769633	-0.466549
BT_2627	5	5	6	8	8	7	5.33333	7.66667	1.4375	0.0077626	0.523562
BT_3753	5	6	5	7	8	8	5.33333	7.66667	1.4375	0.0077626	0.523562
BT_4642	4	6	7	10	10	11	5.66667	10.3333	1.82353	0.0077626	0.866733
BT_4688	13	12	13	29	22	22	12.6667	24.3333	1.92105	0.0077626	0.941897
BT_0050	5	6	8	2	1	2	6.33333	1.66667	0.263158	0.0077626	-1.926
BT_4709	1	2	1	4	3	4	1.33333	3.66667	2.75	0.0077626	1.45943
BT_1200	218	234	242	199	185	187	231.333	190.333	0.822767	0.0078179	-0.281445
BT_3169	122	113	128	144	144	153	121	147	1.21488	0.0079662	0.280809
BT_3520	18	16	19	22	22	22	17.6667	22	1.24528	0.0079662	0.316474
BT_4000	90	84	93	75	71	76	89	74	0.831461	0.007987	-0.26628
BT_2649	17	18	16	13	12	14	17	13	0.764706	0.00804989	-0.387023
BT_3854	9	8	10	14	13	12	9	13	1.44444	0.00804989	0.530515
BT_4693	5	6	7	9	11	10	6	10	1.66667	0.00804989	0.736966
BT_4058	117	119	116	90	83	101	117.333	91.3333	0.778409	0.00807786	-0.3614
BT_4517	491	488	535	426	417	386	504.667	409.667	0.811757	0.00810702	-0.30088
BT_3286	119	127	128	95	108	102	124.667	101.667	0.815508	0.00816628	-0.294229
BT_0989	49	50	55	40	43	41	51.3333	41.3333	0.805195	0.00823964	-0.31259
BT_1118	223	235	250	197	200	192	236	196.333	0.831921	0.00824185	-0.265482
BT_1328	607	596	619	791	747	696	607.333	744.667	1.22613	0.00826194	0.294106
BT_1916	34	38	39	25	23	29	37	25.6667	0.693694	0.00829642	-0.527629
BT_2570	1874	1699	1517	2504	2247	2667	1696.67	2472.67	1.45737	0.00832087	0.543365
BT_4103	666	630	640	523	577	558	645.333	552.667	0.856405	0.00834595	-0.223635
BT_2558	407	393	409	370	367	348	403	361.667	0.897436	0.00836919	-0.156119
BT_0971	189	209	237	150	136	135	211.667	140.333	0.662992	0.00840042	-0.592936
BT_1547	58	56	56	74	70	65	56.6667	69.6667	1.22941	0.00841622	0.297968
BT_0326	21	21	26	54	41	61	22.6667	52	2.29412	0.00855319	1.19794
BT_1291	252	246	250	279	286	267	249.333	277.333	1.1123	0.0085864	0.153545
BT_3414	252	236	225	312	302	354	237.667	322.667	1.35764	0.00872738	0.441105
BT_1343	160	174	193	111	93	57	175.667	87	0.495256	0.00874699	-1.01375
BT_4357	29	28	26	42	45	36	27.6667	41	1.48193	0.00876966	0.567475
BT_3179	53	57	64	39	44	40	58	41	0.706897	0.00879749	-0.500429
BT_2430	50	44	40	68	60	61	44.6667	63	1.41045	0.00884588	0.496153
BT_4005	42	41	40	69	66	54	41	63	1.53659	0.00888469	0.619728
BT_3878	2308	2173	2164	2543	2425	2530	2215	2499.33	1.12837	0.00888909	0.174237
BT_2080	127	129	122	108	113	115	126	112	0.888889	0.00893427	-0.169925
BT_1660	266	255	248	311	294	330	256.333	311.667	1.21586	0.00895399	0.281983
BT_4721	391	380	371	501	526	615	380.667	547.333	1.43783	0.00895912	0.523891
BT_2840	244	245	262	219	218	203	250.333	213.333	0.852197	0.00902599	-0.230741
BT_4127	1379	1312	1337	1468	1486	1432	1342.67	1462	1.08888	0.00904441	0.122842
BT_3227	36	40	36	27	29	31	37.3333	29	0.776786	0.00914076	-0.364411
BT_0068	18	14	13	7	8	5	15	6.66667	0.444444	0.00914076	-1.16993
BT_1069	392	391	410	425	439	434	397.667	432.667	1.08801	0.00914334	0.121696
BT_1552	136	146	155	115	114	98	145.667	109	0.748284	0.00919732	-0.418343
BT_3274	18	18	21	14	14	12	19	13.3333	0.701754	0.00920589	-0.510962
BT_1860	499	487	451	612	597	692	479	633.667	1.32289	0.00922646	0.403698
BT_0436	25	26	21	33	31	35	24	33	1.375	0.00930774	0.459432
BT_2629	13	12	10	18	17	21	11.6667	18.6667	1.6	0.00933785	0.678072
BT_4692	28	27	31	22	23	20	28.6667	21.6667	0.755814	0.00933785	-0.403897
BT_1832	149	157	148	131	137	137	151.333	135	0.89207	0.00935445	-0.16477
BT_1366	456	458	442	502	525	490	452	505.667	1.11873	0.00935785	0.161864
BT_4481	26	32	26	44	38	46	28	42.6667	1.52381	0.00937485	0.607683
BT_0555	953	988	996	732	716	853	979	767	0.783453	0.0093889	-0.352082
BT_0515	39	41	41	54	50	47	40.3333	50.3333	1.24793	0.00941116	0.319542
BT_3459	225	240	235	170	200	191	233.333	187	0.801429	0.00951976	-0.319354
BT_3302	52	52	51	35	44	36	51.6667	38.3333	0.741935	0.00966214	-0.430634
BT_2497	38	45	47	65	56	62	43.3333	61	1.40769	0.00967296	0.493332
BT_0494	17	13	15	22	20	21	15	21	1.4	0.00967895	0.485427
BT_1147	580	590	558	686	655	735	576	692	1.20139	0.00991494	0.264703
BT_0787	89	88	96	109	107	119	91	111.667	1.22711	0.00996747	0.29526
BT_4243	440	436	417	494	505	550	431	516.333	1.19799	0.0100131	0.260615
BT_2474	9	10	7	4	5	4	8.66667	4.33333	0.5	0.0100597	-1
BT_3659	8	9	8	14	11	13	8.33333	12.6667	1.52	0.0100597	0.604071
BT_3206	36	32	34	27	25	21	34	24.3333	0.715686	0.0101427	-0.482601
BT_3956	10	10	10	16	15	20	10	17	1.7	0.0101636	0.765535
BT_4061	19	19	16	13	9	11	18	11	0.611111	0.0101636	-0.710493
BT_2523	51	53	52	74	64	79	52	72.3333	1.39103	0.0102442	0.476149
BT_2102	69	65	72	55	60	55	68.6667	56.6667	0.825243	0.0102452	-0.27711
BT_4242	62	66	68	89	88	107	65.3333	94.6667	1.44898	0.0102706	0.535037
BT_0303	457	454	443	499	487	476	451.333	487.333	1.07976	0.0103088	0.110716
BT_0317	86	86	83	107	109	96	85	104	1.22353	0.0103102	0.291049
BT_0924	413	376	396	487	471	446	395	468	1.18481	0.0103658	0.244656
BT_3289	139	136	142	115	122	127	139	121.333	0.872902	0.0104596	-0.196109
BT_1273	26	31	28	43	37	46	28.3333	42	1.48235	0.010596	0.567889
BT_1501	14	17	13	22	25	29	14.6667	25.3333	1.72727	0.0106138	0.788496
BT_4508	83	79	83	75	69	71	81.6667	71.6667	0.877551	0.0106366	-0.188445
BT_3899	12	10	10	17	16	14	10.6667	15.6667	1.46875	0.0106366	0.554589
BT_0551	55	58	68	43	40	43	60.3333	42	0.696133	0.0106504	-0.522566
BT_0907	401	399	402	337	355	303	400.667	331.667	0.827787	0.0106731	-0.272668
BT_1659	652	611	580	753	706	722	614.333	727	1.1834	0.0107708	0.242934
BT_2231	393	348	387	295	312	314	376	307	0.816489	0.0108402	-0.292494
BT_3250	38	40	40	28	31	34	39.3333	31	0.788136	0.0109047	-0.343484
BT_3356	111	125	129	99	96	95	121.667	96.6667	0.794521	0.0110396	-0.331844
BT_0038	3	5	3	1	0	0	3.66667	0.333333	0.0909091	0.0110565	-3.45943
BT_1646	8	9	9	6	6	4	8.66667	5.33333	0.615385	0.0110565	-0.70044
BT_1052	119	127	125	110	114	111	123.667	111.667	0.902965	0.0111152	-0.147258
BT_4530	298	299	319	275	276	269	305.333	273.333	0.895197	0.0111888	-0.159724
BT_1583	249	259	253	220	235	214	253.667	223	0.879106	0.0112277	-0.18589
BT_4100	173	172	165	136	134	153	170	141	0.829412	0.0113366	-0.26984
BT_0532	122	134	135	155	147	155	130.333	152.333	1.1688	0.0113371	0.225026
BT_3267	109	111	110	103	100	95	110	99.3333	0.90303	0.011355	-0.147154
BT_1276	4	2	2	7	7	10	2.66667	8	3	0.011355	1.58496
BT_2953	16	15	15	8	10	12	15.3333	10	0.652174	0.011355	-0.616671
BT_3782	28	30	28	35	35	32	28.6667	34	1.18605	0.011355	0.246161
BT_2959	29	30	32	34	35	36	30.3333	35	1.15385	0.0114469	0.206451
BT_2788	39	34	38	25	28	30	37	27.6667	0.747748	0.0114469	-0.419376
BT_0728	244	239	249	215	207	185	244	202.333	0.829235	0.0114914	-0.270147
BT_1226	1573	1564	1535	1852	1722	1936	1557.33	1836.67	1.17937	0.0115733	0.238012
BT_2246	23	19	20	28	30	26	20.6667	28	1.35484	0.0116912	0.438121
BT_1364	1102	1079	1023	1194	1176	1164	1068	1178	1.103	0.0117339	0.141428
BT_0649	182	211	219	152	142	158	204	150.667	0.738562	0.0118533	-0.437209
BT_0212	12	9	14	4	4	6	11.6667	4.66667	0.4	0.011886	-1.32193
BT_0632	1006	991	962	867	913	834	986.333	871.333	0.883407	0.0119396	-0.178851
BT_0455	522	490	497	558	614	615	503	595.667	1.18423	0.0119431	0.243947
BT_3305	188	185	189	171	169	179	187.333	173	0.923488	0.0120057	-0.114836
BT_4633	28	27	31	34	36	34	28.6667	34.6667	1.2093	0.012009	0.274175
BT_0778	161	161	166	181	185	173	162.667	179.667	1.10451	0.0120884	0.143404
BT_1403	928	937	884	1071	1016	1125	916.333	1070.67	1.16842	0.0121483	0.224565
BT_2099	87	89	96	74	68	78	90.6667	73.3333	0.808824	0.0121718	-0.306103
BT_2270	78	80	77	84	85	89	78.3333	86	1.09787	0.0121897	0.13471
BT_1230	13	10	10	16	17	15	11	16	1.45455	0.0123485	0.540568
BT_3321	23	26	26	21	20	19	25	20	0.8	0.0123485	-0.321928
BT_4575	9	12	12	17	15	16	11	16	1.45455	0.0123485	0.540568
BT_0945	22	26	29	13	13	4	25.6667	10	0.38961	0.0123818	-1.3599
BT_0202	208	210	218	269	239	249	212	252.333	1.19025	0.0124334	0.251267
BT_0932	25	22	24	16	19	14	23.6667	16.3333	0.690141	0.012501	-0.535037
BT_1857	832	760	774	890	878	914	788.667	894	1.13356	0.0125639	0.180859
BT_3696	120	114	122	102	104	109	118.667	105	0.884831	0.012666	-0.176525
BT_1362	498	503	491	549	541	586	497.333	558.667	1.12332	0.0127274	0.167775
BT_0631	146	152	143	177	162	179	147	172.667	1.1746	0.0127356	0.232173
BT_2251	30	34	26	48	40	44	30	44	1.46667	0.0127805	0.552541
BT_2781	739	760	842	587	610	476	780.333	557.667	0.714652	0.0127856	-0.484687
BT_0644	2000	1910	1828	2291	2262	2560	1912.67	2371	1.23963	0.0128472	0.30991
BT_0867	27	26	28	41	35	34	27	36.6667	1.35802	0.0128904	0.44151
BT_2152	223	237	238	205	213	199	232.667	205.667	0.883954	0.0128986	-0.177957
BT_3398	11	12	11	22	16	22	11.3333	20	1.76471	0.0129052	0.819428
BT_0961	153	163	180	127	125	103	165.333	118.333	0.715726	0.0129624	-0.482521
BT_0865	15	20	19	25	24	25	18	24.6667	1.37037	0.0130119	0.454566
BT_0440	8	9	8	17	12	16	8.33333	15	1.8	0.0130119	0.847997
BT_0429	264	248	270	316	298	338	260.667	317.333	1.21739	0.0130467	0.283793
BT_2708	800	771	818	690	715	635	796.333	680	0.853914	0.0130546	-0.227838
BT_3186	103	93	96	80	82	86	97.3333	82.6667	0.849315	0.0131199	-0.235628
BT_3168	46	45	44	40	41	37	45	39.3333	0.874074	0.0131581	-0.194173
BT_2156	466	490	495	728	654	590	483.667	657.333	1.35906	0.0131597	0.442612
BT_0063	3	2	3	1	0	1	2.66667	0.666667	0.25	0.0132356	-2
BT_0208	2	2	3	1	0	0	2.33333	0.333333	0.142857	0.0132356	-2.80735
BT_0825	155	158	158	168	174	165	157	169	1.07643	0.0132356	0.106259
BT_1473	10	11	11	8	9	9	10.6667	8.66667	0.8125	0.0132356	-0.29956
BT_1836	35	35	33	39	39	37	34.3333	38.3333	1.1165	0.0132356	0.15899
BT_2319	13	13	11	7	9	9	12.3333	8.33333	0.675676	0.0132356	-0.565597
BT_2989	5	4	5	7	6	7	4.66667	6.66667	1.42857	0.0132356	0.514573
BT_3523	10	10	11	12	13	12	10.3333	12.3333	1.19355	0.0132356	0.255257
BT_3656	6	5	5	7	7	8	5.33333	7.33333	1.375	0.0132356	0.459432
BT_4568	13	13	16	10	7	7	14	8	0.571429	0.0132356	-0.807355
BT_0294	5	4	4	3	2	2	4.33333	2.33333	0.538462	0.0132356	-0.893085
BT_2859	4	3	3	5	6	5	3.33333	5.33333	1.6	0.0132356	0.678072
BT_2127	30	31	31	32	33	33	30.6667	32.6667	1.06522	0.0132356	0.0911479
BT_1152	1553	1538	1511	1734	1732	1913	1534	1793	1.16884	0.013384	0.225077
BT_2688	109	102	104	127	121	139	105	129	1.22857	0.0134699	0.296982
BT_1911	91	83	80	119	101	117	84.6667	112.333	1.32677	0.0136051	0.40792
BT_2241	54	51	47	38	39	43	50.6667	40	0.789474	0.0136759	-0.341037
BT_4328	55	52	53	38	36	46	53.3333	40	0.75	0.0137716	-0.415037
BT_2846	81	75	84	70	67	68	80	68.3333	0.854167	0.0138813	-0.22741
BT_1040	24	28	28	50	43	37	26.6667	43.3333	1.625	0.0139047	0.70044
BT_3319	295	308	311	276	254	275	304.667	268.333	0.880744	0.0139188	-0.183205
BT_1600	115	126	111	141	135	147	117.333	141	1.2017	0.013958	0.265082
BT_0821	344	386	391	303	316	286	373.667	301.667	0.807315	0.0139863	-0.308797
BT_3082	29	30	27	34	34	38	28.6667	35.3333	1.23256	0.0140279	0.301656
BT_4378	1178	1149	1115	895	1037	931	1147.33	954.333	0.831784	0.014095	-0.265719
BT_1281	1	0	2	6	4	4	1	4.66667	4.66667	0.0141726	2.22239
BT_2665	14	15	15	22	19	25	14.6667	22	1.5	0.0141726	0.584963
BT_1038	9	7	8	11	13	11	8	11.6667	1.45833	0.0141726	0.544321
BT_2948	23	27	28	20	17	19	26	18.6667	0.717949	0.0141726	-0.478047
BT_3657	6	4	5	8	10	8	5	8.66667	1.73333	0.0141726	0.793549
BT_3938	66	66	64	53	50	59	65.3333	54	0.826531	0.0142169	-0.27486
BT_4264	528	462	519	381	414	418	503	404.333	0.803844	0.0142259	-0.315013
BT_3462	198	200	209	172	187	171	202.333	176.667	0.873147	0.0142422	-0.195704
BT_2751	86	81	91	111	99	113	86	107.667	1.25194	0.0144251	0.324163
BT_3960	8	11	10	20	15	22	9.66667	19	1.96552	0.0145131	0.974909
BT_2075	439	433	410	580	531	664	427.333	591.667	1.38456	0.0145396	0.469423
BT_0450	12	15	11	19	19	17	12.6667	18.3333	1.44737	0.0145755	0.533432
BT_2213	144	155	155	118	125	135	151.333	126	0.832599	0.0145925	-0.264306
BT_1418	38	42	40	59	48	56	40	54.3333	1.35833	0.0146285	0.441838
BT_0449	15	16	15	24	19	24	15.3333	22.3333	1.45652	0.0146311	0.542527
BT_1644	5	8	6	3	2	1	6.33333	2	0.315789	0.0147206	-1.66297
BT_2628	11	11	10	16	16	13	10.6667	15	1.40625	0.0147206	0.491853
BT_0911	317	317	330	270	265	218	321.333	251	0.78112	0.0147546	-0.356383
BT_4415	57	60	57	70	64	72	58	68.6667	1.18391	0.0148873	0.243557
BT_2045	245	212	227	191	189	186	228	188.667	0.827485	0.0151451	-0.273194
BT_4597	689	600	570	853	802	757	619.667	804	1.29747	0.015155	0.375703
BT_2479	32	32	28	25	19	21	30.6667	21.6667	0.706522	0.0152179	-0.501194
BT_0927	496	544	570	419	442	365	536.667	408.667	0.761491	0.015261	-0.393102
BT_1315	128	136	135	163	149	150	133	154	1.15789	0.0152652	0.211504
BT_3774	23	27	24	34	33	41	24.6667	36	1.45946	0.0153011	0.545434
BT_3271	77	77	86	59	68	56	80	61	0.7625	0.0154653	-0.391191
BT_3304	74	74	79	66	55	62	75.6667	61	0.806167	0.015469	-0.310849
BT_0894	476	526	526	379	425	328	509.333	377.333	0.740838	0.0154825	-0.432771
BT_0370	1417	1397	1314	1684	1671	1953	1376	1769.33	1.28585	0.0155021	0.362725
BT_1956	268	271	265	230	214	246	268	230	0.858209	0.0155633	-0.220599
BT_4495	48	54	54	42	40	33	52	38.3333	0.737179	0.0156059	-0.439912
BT_1548	1669	1581	1526	1831	1745	1787	1592	1787.67	1.12291	0.0156605	0.167237
BT_0754	60	68	55	77	85	77	61	79.6667	1.30601	0.015721	0.385167
BT_0125	14	19	15	36	25	37	16	32.6667	2.04167	0.0157451	1.02975
BT_3987	7	5	7	10	9	9	6.33333	9.33333	1.47368	0.0157998	0.559427
BT_1629	3	2	3	5	7	5	2.66667	5.66667	2.125	0.0157998	1.08746
BT_2818	2	3	2	6	4	6	2.33333	5.33333	2.28571	0.0157998	1.19265
BT_4029	8	8	6	4	5	4	7.33333	4.33333	0.590909	0.0157998	-0.758992
BT_1044	13	13	14	17	17	15	13.3333	16.3333	1.225	0.0157998	0.292782
BT_3340	216	218	225	333	264	321	219.667	306	1.39302	0.0158202	0.478216
BT_2562	44	46	51	38	39	35	47	37.3333	0.794326	0.0158437	-0.332196
BT_1452	348	333	325	399	365	396	335.333	386.667	1.15308	0.0159449	0.205495
BT_3448	127	120	127	103	98	113	124.667	104.667	0.839572	0.016011	-0.252274
BT_4230	8	10	11	15	13	16	9.66667	14.6667	1.51724	0.016011	0.601451
BT_2662	147	152	149	191	175	212	149.333	192.667	1.29018	0.0160222	0.367571
BT_0067	1	1	2	0	0	0	1.33333	0	0	0.0161301	#NUM!
BT_0467	3	3	4	2	2	2	3.33333	2	0.6	0.0161301	-0.736966
BT_0936	1	2	1	0	0	0	1.33333	0	0	0.0161301	#NUM!
BT_0985	1	1	2	0	0	0	1.33333	0	0	0.0161301	#NUM!
BT_1014	1	2	2	3	3	3	1.66667	3	1.8	0.0161301	0.847997
BT_1048	4	4	5	8	7	6	4.33333	7	1.61538	0.0161301	0.691878
BT_1802	5	4	6	2	3	2	5	2.33333	0.466667	0.0161301	-1.09954
BT_1933	2	3	3	4	4	4	2.66667	4	1.5	0.0161301	0.584963
BT_2309	2	2	2	1	1	0	2	0.666667	0.333333	0.0161301	-1.58496
BT_2395	0	0	0	1	1	2	0	1.33333	#DIV/0!	0.0161301	#DIV/0!
BT_2449	6	4	5	2	3	2	5	2.33333	0.466667	0.0161301	-1.09954
BT_2849	2	2	3	1	1	1	2.33333	1	0.428571	0.0161301	-1.22239
BT_3204	14	12	16	8	8	10	14	8.66667	0.619048	0.0161301	-0.691878
BT_3522	6	5	4	8	7	8	5	7.66667	1.53333	0.0161301	0.616671
BT_3797	3	1	2	5	5	4	2	4.66667	2.33333	0.0161301	1.22239
BT_3955	3	2	4	6	5	6	3	5.66667	1.88889	0.0161301	0.917538
BT_4037	4	5	6	2	3	2	5	2.33333	0.466667	0.0161301	-1.09954
BT_4226	1	1	2	0	0	0	1.33333	0	0	0.0161301	#NUM!
BT_4447	1	1	1	3	2	2	1	2.33333	2.33333	0.0161301	1.22239
BT_4465	1	1	1	2	2	3	1	2.33333	2.33333	0.0161301	1.22239
BT_4668	1	1	1	2	2	3	1	2.33333	2.33333	0.0161301	1.22239
BT_4711	4	5	4	8	7	6	4.33333	7	1.61538	0.0161301	0.691878
BT_4498	15	14	15	12	13	11	14.6667	12	0.818182	0.0161301	-0.289507
BT_1093	23	22	21	16	19	15	22	16.6667	0.757576	0.0161301	-0.400538
BT_1604	8	8	10	6	6	6	8.66667	6	0.692308	0.0161301	-0.530515
BT_3591	6	6	6	8	7	7	6	7.33333	1.22222	0.0161301	0.289507
BT_3649	300	292	298	253	275	273	296.667	267	0.9	0.0161809	-0.152003
BT_3263	430	441	420	393	349	378	430.333	373.333	0.867545	0.0161953	-0.20499
BT_4500	177	168	170	162	155	155	171.667	157.333	0.916505	0.0162318	-0.125786
BT_0895	819	862	875	637	744	588	852	656.333	0.770344	0.0162979	-0.376425
BT_0371	1174	1174	1132	1446	1415	1697	1160	1519.33	1.30977	0.016455	0.389314
BT_0203	249	258	276	298	289	296	261	294.333	1.12771	0.0165179	0.173401
BT_3287	100	92	99	80	86	74	97	80	0.824742	0.0165339	-0.277985
BT_1626	42	48	41	63	63	81	43.6667	69	1.58015	0.0165779	0.660064
BT_0439	20	23	21	35	29	28	21.3333	30.6667	1.4375	0.0166805	0.523562
BT_4326	27	25	29	22	17	20	27	19.6667	0.728395	0.0167994	-0.457207
BT_2262	348	386	397	322	290	311	377	307.667	0.816092	0.0168493	-0.293196
BT_0318	26	23	27	34	35	30	25.3333	33	1.30263	0.0168963	0.381429
BT_3454	23	29	28	20	19	18	26.6667	19	0.7125	0.0168963	-0.489038
BT_2806	10	11	13	22	19	16	11.3333	19	1.67647	0.0168963	0.745427
BT_2158	3341	2997	2946	4707	4094	5493	3094.67	4764.67	1.53964	0.0169071	0.622591
BT_0591	1420	1395	1357	1197	1269	1104	1390.67	1190	0.855705	0.017204	-0.224815
BT_3303	249	274	260	227	213	233	261	224.333	0.859515	0.017232	-0.218406
BT_1340	143	152	161	100	91	41	152	77.3333	0.508772	0.0173236	-0.974909
BT_3342	226	238	233	191	215	196	232.333	200.667	0.863702	0.0173779	-0.211395
BT_3449	313	299	291	228	259	264	301	250.333	0.831672	0.0174273	-0.265913
BT_2852	18	16	14	20	22	23	16	21.6667	1.35417	0.0175405	0.437405
BT_0540	13	11	14	16	16	17	12.6667	16.3333	1.28947	0.0177043	0.366782
BT_0992	25	26	28	18	22	16	26.3333	18.6667	0.708861	0.017725	-0.496426
BT_0990	25	26	26	23	21	19	25.6667	21	0.818182	0.0177974	-0.289507
BT_0051	7	10	6	3	3	3	7.66667	3	0.391304	0.0177974	-1.35364
BT_0207	7	9	5	2	2	3	7	2.33333	0.333333	0.0177974	-1.58496
BT_2439	196	183	179	149	163	164	186	158.667	0.853047	0.0179303	-0.229304
BT_2691	5	4	3	9	7	11	4	9	2.25	0.0179479	1.16993
BT_2564	289	290	296	363	323	332	291.667	339.333	1.16343	0.0179638	0.218383
BT_1696	295	293	261	353	341	400	283	364.667	1.28857	0.0180021	0.365776
BT_4252	30	28	32	56	41	59	30	52	1.73333	0.018009	0.793549
BT_3365	195	211	231	172	169	174	212.333	171.667	0.808477	0.0180293	-0.306721
BT_2728	394	397	416	341	360	306	402.333	335.667	0.8343	0.0180736	-0.261362
BT_0174	3982	3780	3581	4567	4356	4212	3781	4378.33	1.15798	0.0182466	0.211614
BT_4323	139	145	150	175	165	192	144.667	177.333	1.22581	0.0183985	0.293731
BT_2157	5050	4630	4800	5312	5253	5382	4826.67	5315.67	1.10131	0.0185557	0.139223
BT_3894	209	200	212	233	220	228	207	227	1.09662	0.0186906	0.133062
BT_4341	172	172	179	150	164	155	174.333	156.333	0.89675	0.0188045	-0.157223
BT_2201	11	9	9	18	14	14	9.66667	15.3333	1.58621	0.0190821	0.665581
BT_1034	16	12	9	24	33	23	12.3333	26.6667	2.16216	0.0190922	1.11247
BT_3379	31	31	29	26	25	21	30.3333	24	0.791209	0.0191037	-0.33787
BT_0406	68	67	73	99	81	91	69.3333	90.3333	1.30288	0.0191194	0.381709
BT_0674	158	145	138	123	122	127	147	124	0.843537	0.0191312	-0.245476
BT_4303	730	675	689	769	756	792	698	772.333	1.10649	0.0191414	0.145997
BT_1694	298	292	270	358	340	406	286.667	368	1.28372	0.019263	0.360332
BT_1555	418	427	418	470	494	542	421	502	1.1924	0.0192852	0.253867
BT_0923	3760	3863	3892	3153	3396	2739	3838.33	3096	0.8066	0.0192882	-0.310075
BT_1419	23	14	23	37	30	39	20	35.3333	1.76667	0.0194161	0.82103
BT_3065	11	9	9	12	13	14	9.66667	13	1.34483	0.0194418	0.427421
BT_3383	19	20	19	23	29	26	19.3333	26	1.34483	0.0194418	0.427421
BT_1723	9	10	8	5	5	7	9	5.66667	0.62963	0.0194418	-0.667425
BT_2692	11	14	10	18	17	22	11.6667	19	1.62857	0.0195542	0.703607
BT_0623	3949	3907	3684	4732	4652	4211	3846.67	4531.67	1.17808	0.019593	0.236433
BT_2461	54	58	54	61	63	67	55.3333	63.6667	1.1506	0.0196233	0.202389
BT_0165	70	70	66	55	59	46	68.6667	53.3333	0.776699	0.0196305	-0.364572
BT_1957	608	652	592	494	420	527	617.333	480.333	0.778078	0.0196528	-0.362014
BT_2790	6891	6488	6263	7648	7148	7531	6547.33	7442.33	1.1367	0.0197096	0.184848
BT_0442	8	6	8	16	13	11	7.33333	13.3333	1.81818	0.0198908	0.862496
BT_4382	130	131	138	170	148	158	133	158.667	1.19298	0.0198995	0.254573
BT_2504	50	55	45	82	76	63	50	73.6667	1.47333	0.0199044	0.559084
BT_1554	60	56	58	73	69	64	58	68.6667	1.18391	0.0200283	0.243557
BT_1575	473	451	431	574	523	512	451.667	536.333	1.18745	0.020083	0.247871
BT_0832	448	475	504	409	414	374	475.667	399	0.838823	0.0200872	-0.253562
BT_4695	10	9	7	13	15	12	8.66667	13.3333	1.53846	0.0200921	0.621488
BT_1651	12	14	11	8	9	6	12.3333	7.66667	0.621622	0.0200921	-0.685891
BT_2698	49	54	53	35	41	25	52	33.6667	0.647436	0.0202326	-0.627191
BT_1695	76	80	79	96	86	99	78.3333	93.6667	1.19574	0.0202776	0.257909
BT_2851	9	13	10	20	15	20	10.6667	18.3333	1.71875	0.0202776	0.78136
BT_0920	218	229	239	199	205	208	228.667	204	0.892128	0.0203311	-0.164677
BT_3935	161	162	157	224	194	253	160	223.667	1.39792	0.0204214	0.483278
BT_0899	2711	2877	3006	2327	2493	2052	2864.67	2290.67	0.799628	0.0204997	-0.3226
BT_1100	619	656	638	561	541	596	637.667	566	0.887611	0.0205905	-0.172
BT_0070	37	34	38	32	29	27	36.3333	29.3333	0.807339	0.0206124	-0.308753
BT_4354	22	25	21	18	16	13	22.6667	15.6667	0.691176	0.0206124	-0.532874
BT_0818	57	65	65	51	45	37	62.3333	44.3333	0.71123	0.0206769	-0.491612
BT_4367	553	572	594	503	514	452	573	489.667	0.854567	0.0206924	-0.226735
BT_0396	14	15	13	25	23	18	14	22	1.57143	0.0207757	0.652077
BT_0682	52	51	56	47	46	42	53	45	0.849057	0.0207757	-0.236067
BT_3961	23	24	22	30	35	28	23	31	1.34783	0.0207757	0.430634
BT_3288	87	89	88	75	69	81	88	75	0.852273	0.0208042	-0.230613
BT_2070	840	837	782	1058	1033	1286	819.667	1125.67	1.37332	0.0208082	0.45767
BT_3064	903	846	825	542	709	454	858	568.333	0.662393	0.0208688	-0.59424
BT_3005	68	63	68	52	48	59	66.3333	53	0.798995	0.0211612	-0.323742
BT_1361	408	411	385	501	458	549	401.333	502.667	1.25249	0.021203	0.324801
BT_1657	186	203	209	148	173	137	199.333	152.667	0.765886	0.0212204	-0.384798
BT_2808	9	10	8	17	16	12	9	15	1.66667	0.0213116	0.736966
BT_4094	12	13	11	16	14	15	12	15	1.25	0.0213116	0.321928
BT_0991	15	15	19	12	10	11	16.3333	11	0.673469	0.0213789	-0.570316
BT_1077	384	426	409	499	460	458	406.333	472.333	1.16243	0.0217632	0.217142
BT_2268	9158	9369	9095	8285	7512	8478	9207.33	8091.67	0.878828	0.0219755	-0.186346
BT_1955	204	213	218	193	168	183	211.667	181.333	0.856693	0.0220212	-0.22315
BT_0779	10	16	16	7	7	5	14	6.33333	0.452381	0.0220304	-1.14439
BT_2804	16	15	15	26	24	19	15.3333	23	1.5	0.0220304	0.584963
BT_2695	83	96	87	76	73	74	88.6667	74.3333	0.838346	0.0220784	-0.254383
BT_1089	78	82	82	75	67	71	80.6667	71	0.880165	0.0222583	-0.184154
BT_1674	21	26	25	30	29	30	24	29.6667	1.23611	0.0222699	0.305808
BT_3057	15	14	14	18	19	23	14.3333	20	1.39535	0.0222699	0.480626
BT_0138	524	471	491	374	442	379	495.333	398.333	0.804172	0.0223348	-0.314423
BT_0350	18	18	18	25	22	29	18	25.3333	1.40741	0.0224212	0.49304
BT_3362	850	838	838	630	767	628	842	675	0.801663	0.0224267	-0.318933
BT_0458	428	409	388	477	512	455	408.333	481.333	1.17878	0.0225544	0.237289
BT_2752	258	242	224	200	198	211	241.333	203	0.84116	0.0225637	-0.249547
BT_1420	369	236	352	453	480	508	319	480.333	1.50575	0.0225781	0.59048
BT_0908	534	495	521	430	440	351	516.667	407	0.787742	0.0225927	-0.344205
BT_3150	157	149	213	93	107	67	173	89	0.514451	0.0226391	-0.958895
BT_0301	22	23	24	28	36	31	23	31.6667	1.37681	0.022646	0.461331
BT_0267	50	55	56	39	32	17	53.6667	29.3333	0.546584	0.0226528	-0.871485
BT_0675	54	61	57	70	72	64	57.3333	68.6667	1.19767	0.0226774	0.260236
BT_3318	75	76	82	65	71	66	77.6667	67.3333	0.866953	0.0226838	-0.205975
BT_2091	812	789	746	1001	923	1140	782.333	1021.33	1.3055	0.0227091	0.384598
BT_0872	2679	2680	2616	2436	2569	2431	2658.33	2478.67	0.932414	0.0227504	-0.100958
BT_2257	511	533	537	445	444	494	527	461	0.874763	0.0229271	-0.193036
BT_0925	338	317	275	413	390	369	310	390.667	1.26022	0.0229292	0.33367
BT_3897	101	103	104	124	122	110	102.667	118.667	1.15584	0.0230092	0.208947
BT_0610	43	46	48	79	85	59	45.6667	74.3333	1.62774	0.0230347	0.702868
BT_0373	2361	2344	2394	2417	2458	2482	2366.33	2452.33	1.03634	0.0230703	0.0515018
BT_3467	66	70	70	92	91	77	68.6667	86.6667	1.26214	0.0230829	0.335867
BT_1628	32	40	34	56	46	63	35.3333	55	1.5566	0.0230852	0.638402
BT_3355	206	192	206	180	170	185	201.333	178.333	0.885762	0.0231201	-0.17501
BT_1831	142	134	139	123	131	125	138.333	126.333	0.913253	0.0231236	-0.130913
BT_0298	14	14	13	17	17	15	13.6667	16.3333	1.19512	0.0232152	0.257158
BT_2191	17	15	15	18	19	18	15.6667	18.3333	1.17021	0.0232152	0.226771
BT_4294	3	1	1	4	4	5	1.66667	4.33333	2.6	0.0232152	1.37851
BT_1412	371	361	357	293	323	254	363	290	0.798898	0.0232156	-0.323917
BT_1433	59	48	51	71	63	67	52.6667	67	1.27215	0.0233558	0.347271
BT_4666	163	173	175	141	156	134	170.333	143.667	0.843444	0.0234381	-0.245635
BT_4006	351	370	356	300	335	318	359	317.667	0.884865	0.0234859	-0.17647
BT_0653	148	139	147	103	114	69	144.667	95.3333	0.658986	0.0234921	-0.60168
BT_0729	623	597	645	559	532	477	621.667	522.667	0.840751	0.0236452	-0.25025
BT_0417	105	115	120	98	97	89	113.333	94.6667	0.835294	0.0236707	-0.259644
BT_2072	647	651	601	889	790	1052	633	910.333	1.43813	0.0237264	0.524189
BT_1576	365	363	368	411	383	419	365.333	404.333	1.10675	0.0239659	0.146332
BT_1601	1204	1200	1131	1264	1305	1364	1178.33	1311	1.11259	0.0239942	0.15392
BT_1816	9	9	8	11	10	10	8.66667	10.3333	1.19231	0.0241101	0.253757
BT_2377	29	29	28	24	25	27	28.6667	25.3333	0.883721	0.0241101	-0.178337
BT_2432	13	12	12	11	11	10	12.3333	10.6667	0.864865	0.0241101	-0.209453
BT_4488	74	67	74	63	64	63	71.6667	63.3333	0.883721	0.0241101	-0.178337
BT_0048	2	2	3	1	1	0	2.33333	0.666667	0.285714	0.0241101	-1.80735
BT_2460	21	24	21	26	26	29	22	27	1.22727	0.0241101	0.295456
BT_3486	6	5	5	4	3	4	5.33333	3.66667	0.6875	0.0241101	-0.540568
BT_3678	4	5	4	3	3	2	4.33333	2.66667	0.615385	0.0241101	-0.70044
BT_2024	7	7	8	6	6	5	7.33333	5.66667	0.772727	0.0241101	-0.371969
BT_2963	16	17	14	12	12	13	15.6667	12.3333	0.787234	0.0241101	-0.345135
BT_1336	112	115	126	94	105	97	117.667	98.6667	0.838527	0.0241219	-0.254071
BT_3735	116	122	117	135	134	125	118.333	131.333	1.10986	0.0242111	0.150377
BT_2561	32	28	31	37	38	34	30.3333	36.3333	1.1978	0.0242286	0.26039
BT_3914	12	15	14	22	20	17	13.6667	19.6667	1.43902	0.0242286	0.525091
BT_0928	505	511	550	416	423	309	522	382.667	0.733078	0.0242751	-0.447962
BT_4009	152	141	187	102	112	72	160	95.3333	0.595833	0.0243668	-0.747019
BT_0433	149	142	138	132	127	120	143	126.333	0.88345	0.0244945	-0.17878
BT_1221	1078	1080	999	1344	1309	1637	1052.33	1430	1.35889	0.0244982	0.442423
BT_1970	6362	6272	6074	5032	5161	5813	6236	5335.33	0.85557	0.0245652	-0.225043
BT_2379	10	9	9	6	8	7	9.33333	7	0.75	0.0248962	-0.415037
BT_4256	25	28	25	20	21	23	26	21.3333	0.820513	0.0248962	-0.285402
BT_1906	11	11	11	8	10	8	11	8.66667	0.787879	0.0248962	-0.343954
BT_4072	17	16	15	20	23	19	16	20.6667	1.29167	0.0248962	0.369234
BT_2618	5	4	3	2	1	2	4	1.66667	0.416667	0.0248962	-1.26303
BT_3313	1	2	2	3	4	5	1.66667	4	2.4	0.0248962	1.26303
BT_1648	6	7	6	4	5	3	6.33333	4	0.631579	0.0248962	-0.662965
BT_2225	5	5	7	8	8	8	5.66667	8	1.41176	0.0248962	0.4975
BT_3985	4	5	5	7	6	8	4.66667	7	1.5	0.0248962	0.584963
BT_4071	4	6	6	3	3	3	5.33333	3	0.5625	0.0248962	-0.830075
BT_0549	51	57	61	72	90	74	56.3333	78.6667	1.39645	0.0250633	0.481764
BT_0897	757	614	630	1327	1216	895	667	1146	1.71814	0.0250932	0.780848
BT_3285	303	307	295	237	265	276	301.667	259.333	0.859669	0.0251466	-0.218148
BT_0156	78	81	77	73	69	64	78.6667	68.6667	0.872881	0.0251815	-0.196143
BT_1145	188	188	182	211	196	215	186	207.333	1.1147	0.0252073	0.156649
BT_4478	2469	2817	3074	1936	2275	1807	2786.67	2006	0.719856	0.0252607	-0.474219
BT_2018	22	23	22	27	27	24	22.3333	26	1.16418	0.0253864	0.219313
BT_2245	7	9	6	10	12	11	7.33333	11	1.5	0.0253864	0.584963
BT_1079	85	84	90	80	77	80	86.3333	79	0.915058	0.0253864	-0.128065
BT_1099	167	169	166	157	153	141	167.333	150.333	0.898406	0.0253942	-0.15456
BT_0029	11	14	10	7	7	8	11.6667	7.33333	0.628571	0.0254815	-0.669851
BT_4175	8	10	7	14	13	11	8.33333	12.6667	1.52	0.0254815	0.604071
BT_0362	1	1	1	3	2	4	1	3	3	0.0257214	1.58496
BT_2820	2	2	2	3	4	5	2	4	2	0.0257214	1
BT_3205	4	6	5	3	3	3	5	3	0.6	0.0257214	-0.736966
BT_4710	4	4	4	7	5	6	4	6	1.5	0.0257214	0.584963
BT_2749	310	330	307	290	293	283	315.667	288.667	0.914467	0.0258143	-0.128997
BT_2736	1775	1758	1726	1659	1672	1573	1753	1634.67	0.932497	0.0258681	-0.10083
BT_3951	89	101	99	108	122	116	96.3333	115.333	1.19723	0.025909	0.259703
BT_0631a	820	662	779	431	591	345	753.667	455.667	0.6046	0.0259166	-0.725948
BT_3550	793	840	870	718	754	761	834.333	744.333	0.892129	0.0259957	-0.164675
BT_0831	512	557	581	480	476	433	550	463	0.841818	0.0260168	-0.248419
BT_0656	148	137	128	187	157	181	137.667	175	1.27119	0.0261754	0.346176
BT_0311	239	218	206	257	261	250	221	256	1.15837	0.0262196	0.212097
BT_3075	69	78	84	59	64	54	77	59	0.766234	0.0262237	-0.384143
BT_2742	2712	2591	2775	2221	2477	2097	2692.67	2265	0.841174	0.0262301	-0.249525
BT_1144	240	244	250	295	264	274	244.667	277.667	1.13488	0.0262321	0.182536
BT_1219	47	49	56	59	61	61	50.6667	60.3333	1.19079	0.0262537	0.251918
BT_1325	792	776	768	927	844	980	778.667	917	1.17765	0.0262685	0.235916
BT_0238	108	112	111	131	118	123	110.333	124	1.12387	0.0262783	0.168471
BT_0904	452	459	475	404	382	315	462	367	0.794372	0.0262942	-0.332113
BT_1375	1897	1868	1850	1803	1833	1797	1871.67	1811	0.967587	0.0263507	-0.047537
BT_3933	101	112	114	143	129	162	109	144.667	1.32722	0.0264007	0.408404
BT_1549	181	175	179	196	187	203	178.333	195.333	1.09533	0.0265203	0.131362
BT_1940	48	43	48	41	37	34	46.3333	37.3333	0.805755	0.0265599	-0.311586
BT_1805	747	731	696	983	831	1055	724.667	956.333	1.31969	0.0267559	0.400196
BT_1599	66	70	62	84	74	78	66	78.6667	1.19192	0.0269653	0.253286
BT_1822	28	26	24	17	22	20	26	19.6667	0.75641	0.0269653	-0.402759
BT_3280	16	15	15	12	7	11	15.3333	10	0.652174	0.0269973	-0.616671
BT_3581	33	35	40	49	49	42	36	46.6667	1.2963	0.0269973	0.374396
BT_3202	68	59	66	44	56	46	64.3333	48.6667	0.756477	0.0272572	-0.402632
BT_0773	453	450	474	438	426	424	459	429.333	0.935367	0.0272644	-0.096396
BT_1299	387	422	406	462	455	514	405	477	1.17778	0.0272986	0.236067
BT_1240	264	249	260	273	273	282	257.667	276	1.07115	0.0273299	0.0991624
BT_1784	240	237	254	308	276	273	243.667	285.667	1.17237	0.0273596	0.229424
BT_3576	74	78	81	67	72	66	77.6667	68.3333	0.879828	0.0273907	-0.184706
BT_3212	108	107	112	96	98	104	109	99.3333	0.911315	0.0274237	-0.133978
BT_1217	70	64	65	58	61	56	66.3333	58.3333	0.879397	0.0274258	-0.185414
BT_2086	267	267	252	281	316	309	262	302	1.15267	0.0275632	0.204982
BT_1813	181	185	186	206	198	192	184	198.667	1.07971	0.0276672	0.110644
BT_1135	309	316	335	292	296	292	320	293.333	0.916667	0.0276922	-0.125531
BT_1560	1212	1259	1211	1375	1353	1525	1227.33	1417.67	1.15508	0.0277885	0.207991
BT_4673	76	74	87	67	64	59	79	63.3333	0.801688	0.02838	-0.318888
BT_3300	9	6	4	1	2	1	6.33333	1.33333	0.210526	0.0284602	-2.24793
BT_1800	16	15	18	12	13	9	16.3333	11.3333	0.693878	0.0284602	-0.527247
BT_2494	37	36	45	55	49	49	39.3333	51	1.29661	0.0285054	0.374745
BT_0698	494	520	511	565	545	534	508.333	548	1.07803	0.028645	0.108401
BT_1193	51	55	51	60	56	59	52.3333	58.3333	1.11465	0.0287683	0.15659
BT_0626	1077	1064	1016	1182	1112	1139	1052.33	1144.33	1.08742	0.028885	0.120916
BT_3928	180	187	172	147	166	156	179.667	156.333	0.87013	0.0289132	-0.200697
BT_1968	39	42	41	49	44	46	40.6667	46.3333	1.13934	0.028998	0.188204
BT_2569	14	17	19	24	21	22	16.6667	22.3333	1.34	0.028998	0.422233
BT_0690	166	169	156	153	142	145	163.667	146.667	0.89613	0.0293835	-0.15822
BT_3418	13	20	19	25	24	25	17.3333	24.6667	1.42308	0.0294713	0.509014
BT_0148	260	282	268	220	236	249	270	235	0.87037	0.0295956	-0.200299
BT_2844	5019	4918	4826	5265	5142	5479	4921	5295.33	1.07607	0.029693	0.10577
BT_4105	52	51	46	61	68	81	49.6667	70	1.4094	0.0297047	0.495077
BT_3569	408	373	360	486	428	513	380.333	475.667	1.25066	0.0299142	0.322687
BT_0590	1117	1131	1170	1230	1213	1310	1139.33	1251	1.09801	0.0299634	0.134892
BT_0166	91	90	98	82	82	71	93	78.3333	0.842294	0.0299913	-0.247604
BT_0673	114	109	124	101	99	88	115.667	96	0.829971	0.030274	-0.268867
BT_3127	107	106	110	102	98	92	107.667	97.3333	0.904025	0.0303294	-0.145566
BT_4393	30	24	26	18	22	17	26.6667	19	0.7125	0.0303374	-0.489038
BT_0322	618	581	558	676	654	744	585.667	691.333	1.18042	0.0305636	0.239302
BT_4716	100	100	94	89	85	92	98	88.6667	0.904762	0.0305826	-0.14439
BT_3152	90	84	87	99	92	100	87	97	1.11494	0.0306945	0.156969
BT_1685	313	298	296	358	353	321	302.333	344	1.13782	0.0310084	0.186269
BT_1437	89	88	95	73	84	77	90.6667	78	0.860294	0.0311256	-0.217098
BT_0392	46	45	44	72	72	53	45	65.6667	1.45926	0.0313851	0.545236
BT_4384	36	28	33	17	26	17	32.3333	20	0.618557	0.031521	-0.693022
BT_3015	9	12	11	21	16	15	10.6667	17.3333	1.625	0.0315415	0.70044
BT_0757	206	218	200	187	194	186	208	189	0.908654	0.0315956	-0.138197
BT_0316	2562	2545	2414	3816	3800	2896	2507	3504	1.39769	0.0316404	0.483041
BT_3548	40	33	42	28	31	26	38.3333	28.3333	0.73913	0.0318248	-0.436099
BT_3443	173	185	195	166	162	153	184.333	160.333	0.869801	0.0319864	-0.201243
BT_3121	363	358	361	312	328	346	360.667	328.667	0.911275	0.0321775	-0.134041
BT_0739	161	167	173	144	150	124	167	139.333	0.834331	0.0322491	-0.261308
BT_3688	89	83	81	104	92	107	84.3333	101	1.19763	0.0322565	0.26018
BT_4003	293	286	264	238	219	255	281	237.333	0.844603	0.032426	-0.243655
BT_3361a	522	537	573	483	504	486	544	491	0.902574	0.0324776	-0.147884
BT_4479	25	23	22	26	30	31	23.3333	29	1.24286	0.0325054	0.31366
BT_0105	20	18	21	15	13	17	19.6667	15	0.762712	0.0325325	-0.39079
BT_0155	20	17	19	14	12	16	18.6667	14	0.75	0.0325325	-0.415037
BT_1690	43	55	51	65	59	63	49.6667	62.3333	1.25503	0.0325398	0.327726
BT_2476	9	8	8	5	6	2	8.33333	4.33333	0.52	0.0326779	-0.943416
BT_2524	18	17	15	21	19	22	16.6667	20.6667	1.24	0.0326779	0.31034
BT_1029	15	11	14	18	17	17	13.3333	17.3333	1.3	0.0326779	0.378512
BT_0260	1445	1439	1404	1127	1309	1012	1429.33	1149.33	0.804104	0.0327871	-0.314545
BT_0814	223	233	264	189	208	179	240	192	0.8	0.0328265	-0.321928
BT_2090	1043	974	929	1220	1129	1386	982	1245	1.26782	0.0329346	0.342351
BT_4193	428	445	441	396	383	420	438	399.667	0.912481	0.0329978	-0.132134
BT_3630	21	17	20	24	26	31	19.3333	27	1.39655	0.0332313	0.481869
BT_1492	38	37	36	49	44	41	37	44.6667	1.20721	0.0332313	0.271673
BT_2710	516	527	530	492	461	422	524.333	458.333	0.874126	0.0332352	-0.194087
BT_3903	147	127	120	155	157	167	131.333	159.667	1.21574	0.0334303	0.28183
BT_2175	22	24	24	15	18	8	23.3333	13.6667	0.585714	0.0334339	-0.771731
BT_2397	33	35	32	30	30	31	33.3333	30.3333	0.91	0.0334717	-0.136062
BT_1470	7	7	5	10	8	10	6.33333	9.33333	1.47368	0.0334717	0.559427
BT_0256	7	5	8	4	4	3	6.66667	3.66667	0.55	0.0334717	-0.862496
BT_0863	15	15	16	14	12	11	15.3333	12.3333	0.804348	0.0334717	-0.314109
BT_1268	10	9	9	11	14	12	9.33333	12.3333	1.32143	0.0334717	0.402098
BT_1606	24	22	21	25	25	26	22.3333	25.3333	1.13433	0.0334717	0.181838
BT_1905	7	6	9	4	5	4	7.33333	4.33333	0.590909	0.0334717	-0.758992
BT_1932	22	22	23	18	21	19	22.3333	19.3333	0.865672	0.0334717	-0.208108
BT_3674	4	5	4	9	6	7	4.33333	7.33333	1.69231	0.0334717	0.758992
BT_2623	8	7	8	12	11	9	7.66667	10.6667	1.3913	0.0334717	0.476438
BT_1641	18	20	17	15	15	16	18.3333	15.3333	0.836364	0.0334717	-0.257798
BT_0730	360	370	376	356	352	347	368.667	351.667	0.953888	0.0334938	-0.0681084
BT_0583	48	58	54	61	64	66	53.3333	63.6667	1.19375	0.0335181	0.255501
BT_0914	316	349	374	298	291	287	346.333	292	0.843118	0.0336251	-0.246193
BT_2807	10	9	11	24	16	16	10	18.6667	1.86667	0.0336507	0.900464
BT_1345	224	250	256	166	165	64	243.333	131.667	0.541096	0.0338721	-0.886044
BT_4496	148	159	159	146	140	141	155.333	142.333	0.916309	0.0340754	-0.126094
BT_0592	17	18	16	14	15	12	17	13.6667	0.803922	0.0341094	-0.314873
BT_1653	6	5	8	3	4	2	6.33333	3	0.473684	0.0341094	-1.078
BT_3013	7	6	8	10	9	12	7	10.3333	1.47619	0.0341094	0.561879
BT_3641	9	10	11	7	5	8	10	6.66667	0.666667	0.0341094	-0.584963
BT_3144	10	10	13	8	7	8	11	7.66667	0.69697	0.0341094	-0.520832
BT_1672	1745	1660	1677	1851	1761	1865	1694	1825.67	1.07773	0.0341841	0.10799
BT_2078	2560	2396	2240	2848	2868	3399	2398.67	3038.33	1.26668	0.0343261	0.341047
BT_3568	132	136	131	185	150	196	133	177	1.33083	0.0343947	0.412323
BT_2789	21	20	24	18	18	16	21.6667	17.3333	0.8	0.0344159	-0.321928
BT_3521	10	9	6	14	12	12	8.33333	12.6667	1.52	0.0344159	0.604071
BT_2815	52	48	49	44	46	46	49.6667	45.3333	0.912752	0.0344159	-0.131706
BT_4593	257	252	232	211	210	168	247	196.333	0.794872	0.0345938	-0.331206
BT_4663	1167	1157	1258	997	1082	885	1194	988	0.827471	0.0346353	-0.27322
BT_1926	73	60	57	44	51	42	63.3333	45.6667	0.721053	0.0346814	-0.471824
BT_1752	152	156	155	173	174	160	154.333	169	1.09503	0.034752	0.130974
BT_3226	695	700	710	648	636	561	701.667	615	0.876485	0.0347535	-0.190199
BT_0205	731	735	706	772	746	772	724	763.333	1.05433	0.0350259	0.0763235
BT_4553	158	138	147	162	176	172	147.667	170	1.15124	0.0350455	0.203191
BT_1005	6	7	7	5	5	3	6.66667	4.33333	0.65	0.0351685	-0.621488
BT_4708	4	3	3	7	5	5	3.33333	5.66667	1.7	0.0351685	0.765535
BT_2659	12	13	12	14	14	16	12.3333	14.6667	1.18919	0.0351685	0.249978
BT_0893	81	76	87	73	70	67	81.3333	70	0.860656	0.0351868	-0.216492
BT_4319	114	118	125	106	111	106	119	107.667	0.904762	0.0351868	-0.14439
BT_1621	11	11	9	18	15	13	10.3333	15.3333	1.48387	0.0352629	0.569366
BT_1051	118	120	123	140	144	127	120.333	137	1.1385	0.0353555	0.18714
BT_3327	63	74	76	60	55	48	71	54.3333	0.765258	0.0353555	-0.385981
BT_4140	27	26	24	21	19	13	25.6667	17.6667	0.688312	0.0353714	-0.538866
BT_1049	6	6	6	16	9	12	6	12.3333	2.05556	0.0354039	1.03953
BT_0905	92	93	98	79	81	61	94.3333	73.6667	0.780919	0.0355418	-0.356756
BT_2410	48	49	53	42	45	37	50	41.3333	0.826667	0.0359555	-0.274622
BT_1383	293	296	296	309	300	313	295	307.333	1.04181	0.036047	0.0590893
BT_1850	37	29	33	24	27	25	33	25.3333	0.767677	0.0361748	-0.381429
BT_4195	28	30	26	33	40	34	28	35.6667	1.27381	0.0361748	0.34915
BT_3309	53	56	57	44	50	38	55.3333	44	0.795181	0.0365421	-0.330645
BT_0541	23	26	24	32	33	27	24.3333	30.6667	1.26027	0.0368524	0.333737
BT_1151	806	852	807	924	897	1022	821.667	947.667	1.15335	0.0368876	0.205826
BT_3072	239	224	228	207	201	219	230.333	209	0.907381	0.0370885	-0.14022
BT_0386	51	50	55	82	78	60	52	73.3333	1.41026	0.0370885	0.495957
BT_2373	138	141	132	149	158	173	137	160	1.16788	0.0371659	0.223896
BT_1737	506	510	512	440	459	491	509.333	463.333	0.909686	0.0373039	-0.13656
BT_4258	56	46	51	34	37	44	51	38.3333	0.751634	0.0375804	-0.411898
BT_0023	15	14	16	9	13	8	15	10	0.666667	0.0375901	-0.584963
BT_0684	293	301	310	315	325	317	301.333	319	1.05863	0.0378477	0.0821962
BT_1414	20	26	25	36	30	30	23.6667	32	1.35211	0.0378711	0.435215
BT_1993	20	18	18	17	14	14	18.6667	15	0.803571	0.0379966	-0.315502
BT_2248	20	18	22	17	16	16	20	16.3333	0.816667	0.0379966	-0.292181
BT_2515	76	67	82	39	58	20	75	39	0.52	0.0380347	-0.943416
BT_2159	1262	1239	1300	1474	1356	1360	1267	1396.67	1.10234	0.0381967	0.140571
BT_2071	376	380	347	488	447	602	367.667	512.333	1.39347	0.0382415	0.478684
BT_3225	37	38	35	34	28	30	36.6667	30.6667	0.836364	0.0383063	-0.257798
BT_1223	161	158	151	188	166	181	156.667	178.333	1.1383	0.0385058	0.186878
BT_2235	74	72	82	66	67	67	76	66.6667	0.877193	0.0385143	-0.189034
BT_1032	229	228	252	266	283	258	236.333	269	1.13822	0.0385556	0.186783
BT_0498	57	56	54	75	95	69	55.6667	79.6667	1.43114	0.0386121	0.517163
BT_2178	13253	13360	13977	11176	12705	10554	13530	11478.3	0.848362	0.0388857	-0.237249
BT_2676a	4	6	6	9	8	7	5.33333	8	1.5	0.0390205	0.584963
BT_4617	5	4	3	6	8	6	4	6.66667	1.66667	0.0390205	0.736966
BT_3683	13	12	11	8	10	10	12	9.33333	0.777778	0.0390205	-0.36257
BT_2263	1101	1133	1155	1001	846	1021	1129.67	956	0.846267	0.0391145	-0.240815
BT_3452	167	160	168	158	143	148	165	149.667	0.907071	0.0391614	-0.140713
BT_3973	180	189	178	158	161	174	182.333	164.333	0.90128	0.0392136	-0.149953
BT_0691	48	52	49	60	55	54	49.6667	56.3333	1.13423	0.0393519	0.181711
BT_0688	30	34	36	24	28	28	33.3333	26.6667	0.8	0.0393519	-0.321928
BT_4224	8	7	5	4	4	2	6.66667	3.33333	0.5	0.0393519	-1
BT_4718	164	155	137	192	200	254	152	215.333	1.41667	0.0394694	0.5025
BT_3733	339	340	321	376	360	411	333.333	382.333	1.147	0.039524	0.197865
BT_0173	4165	3964	3735	4514	4499	5188	3954.67	4733.67	1.19698	0.0396152	0.259402
BT_0244	66	65	67	56	63	60	66	59.6667	0.90404	0.0397784	-0.145541
BT_0692	47	49	48	64	63	52	48	59.6667	1.24306	0.0398937	0.313891
BT_2478	13	13	13	11	8	11	13	10	0.769231	0.039942	-0.378512
BT_1348	194	226	229	154	161	80	216.333	131.667	0.608629	0.0399713	-0.716366
BT_2812	57	59	59	71	73	62	58.3333	68.6667	1.17714	0.040065	0.235289
BT_0689	112	128	117	99	101	108	119	102.667	0.862745	0.0402128	-0.212994
BT_0701	946	920	902	1053	976	1113	922.667	1047.33	1.13512	0.0402281	0.182839
BT_1834	156	152	150	176	160	181	152.667	172.333	1.12882	0.0402816	0.174817
BT_0750	145	176	158	121	136	132	159.667	129.667	0.812109	0.0404677	-0.300256
BT_3180	21	20	21	13	17	18	20.6667	16	0.774194	0.0405455	-0.369234
BT_3040	57	57	60	53	43	50	58	48.6667	0.83908	0.0405455	-0.253119
BT_1908	145	145	134	132	126	119	141.333	125.667	0.889151	0.0405578	-0.1695
BT_2477	16	12	14	10	8	11	14	9.66667	0.690476	0.0406421	-0.534336
BT_2577	101	119	119	97	82	93	113	90.6667	0.80236	0.04068	-0.317679
BT_3185	17	17	22	14	14	12	18.6667	13.3333	0.714286	0.0410984	-0.485427
BT_0074	148	162	148	128	142	124	152.667	131.333	0.860262	0.0410984	-0.217152
BT_0405	14	13	16	24	17	23	14.3333	21.3333	1.48837	0.0411505	0.573735
BT_0697	254	236	236	220	228	216	242	221.333	0.914601	0.0411744	-0.128786
BT_3722	111	104	101	121	112	123	105.333	118.667	1.12658	0.0413489	0.171953
BT_0430	860	797	817	990	903	1091	824.667	994.667	1.20614	0.0415126	0.270402
BT_3762	201	188	190	218	203	224	193	215	1.11399	0.0416564	0.155736
BT_1346	284	339	369	221	223	84	330.667	176	0.532258	0.041677	-0.909802
BT_0571	344	363	378	395	387	412	361.667	398	1.10046	0.0417332	0.138108
BT_1039	13	16	19	28	23	21	16	24	1.5	0.0417947	0.584963
BT_0721	181	182	201	157	173	149	188	159.667	0.849291	0.0418788	-0.23567
BT_2276	73	73	70	65	69	62	72	65.3333	0.907407	0.0420178	-0.140178
BT_1019	29	31	32	21	28	23	30.6667	24	0.782609	0.0420178	-0.353637
BT_2255	24	22	17	29	26	28	21	27.6667	1.31746	0.0420178	0.39776
BT_0823	81	82	78	88	84	92	80.3333	88	1.09544	0.042185	0.131505
BT_2171	24	25	30	42	33	34	26.3333	36.3333	1.37975	0.0423157	0.464404
BT_3849	86	92	94	85	73	74	90.6667	77.3333	0.852941	0.0423529	-0.229482
BT_4526	51	61	61	72	74	65	57.6667	70.3333	1.21965	0.0423668	0.286471
BT_1050	4	5	5	10	9	6	4.66667	8.33333	1.78571	0.0423945	0.836501
BT_2667	14	17	16	19	18	21	15.6667	19.3333	1.23404	0.0423945	0.303392
BT_3455	167	151	153	140	138	145	157	141	0.898089	0.0424926	-0.155069
BT_3409	850	844	832	693	807	712	842	737.333	0.875693	0.0425861	-0.191503
BT_3944	296	310	299	278	283	292	301.667	284.333	0.942541	0.0426208	-0.0853721
BT_4259	311	325	317	344	331	360	317.667	345	1.08604	0.0426352	0.119083
BT_1915	250	268	270	218	183	237	262.667	212.667	0.809645	0.0426734	-0.304639
BT_2484	81	84	90	73	68	51	85	64	0.752941	0.04277	-0.409391
BT_1504	22	20	25	13	17	6	22.3333	12	0.537313	0.0428469	-0.896164
BT_2049	400	392	416	315	361	370	402.667	348.667	0.865894	0.0428549	-0.207738
BT_1858	325	324	303	410	370	491	317.333	423.667	1.33508	0.0428693	0.416931
BT_3863	161	153	142	172	165	179	152	172	1.13158	0.0429122	0.178337
BT_3808	628	640	589	754	724	914	619	797.333	1.2881	0.0429874	0.365244
BT_1326	144	170	165	194	177	193	159.667	188	1.17745	0.0429928	0.23567
BT_3721	220	185	220	158	183	160	208.333	167	0.8016	0.0432666	-0.319046
BT_2571	1670	1518	1333	1924	1812	2275	1507	2003.67	1.32957	0.0432741	0.410963
BT_4118	33	29	29	24	27	26	30.3333	25.6667	0.846154	0.043278	-0.241008
BT_0410	517	554	526	475	507	461	532.333	481	0.903569	0.0433234	-0.146293
BT_4339	334	345	331	466	378	512	336.667	452	1.34257	0.04338	0.425002
BT_3689	215	223	189	248	233	244	209	241.667	1.1563	0.04339	0.209516
BT_0853	91	94	96	77	85	64	93.6667	75.3333	0.80427	0.0434604	-0.314247
BT_4705	58	48	52	38	42	24	52.6667	34.6667	0.658228	0.0436133	-0.603341
BT_2041	80	77	78	85	82	81	78.3333	82.6667	1.05532	0.0438145	0.0776794
BT_1862	568	611	744	417	480	233	641	376.667	0.587624	0.0440322	-0.767036
BT_2742a	389	367	382	287	314	182	379.333	261	0.688049	0.0440446	-0.539416
BT_4302	78	75	86	69	71	70	79.6667	70	0.878661	0.0441179	-0.186621
BT_1833	193	193	205	178	188	182	197	182.667	0.927242	0.0441596	-0.108982
BT_1686	1826	1727	1616	2019	1873	2152	1723	2014.67	1.16928	0.044468	0.225618
BT_3401	96	108	108	88	83	95	104	88.6667	0.852564	0.0444737	-0.23012
BT_2750	85	77	81	86	93	95	81	91.3333	1.12757	0.0445287	0.17322
BT_2632	48	47	41	65	54	54	45.3333	57.6667	1.27206	0.0445981	0.347165
BT_1812	62	64	62	68	75	83	62.6667	75.3333	1.20213	0.0446038	0.26559
BT_3952	15	13	10	17	19	24	12.6667	20	1.57895	0.0446193	0.658963
BT_4416	225	232	233	241	246	262	230	249.667	1.08551	0.0447521	0.118369
BT_3090	26	26	24	30	30	37	25.3333	32.3333	1.27632	0.0448066	0.351985
BT_2215	197	192	204	185	183	190	197.667	186	0.940978	0.04515	-0.087767
BT_3554	26	28	24	18	21	23	26	20.6667	0.794872	0.0453001	-0.331206
BT_0749	421	450	474	384	413	358	448.333	385	0.858736	0.0454879	-0.219713
BT_1887	24	35	39	18	22	12	32.6667	17.3333	0.530612	0.0454961	-0.91427
BT_1607	229	230	210	245	239	243	223	242.333	1.0867	0.0455642	0.119949
BT_3902	93	82	74	102	97	99	83	99.3333	1.19679	0.0455829	0.259167
BT_0416	154	173	170	147	147	151	165.667	148.333	0.895372	0.0456131	-0.159441
BT_3239	2811	2932	2936	2778	2536	2668	2893	2660.67	0.919691	0.0456977	-0.120779
BT_0746	220	231	240	208	206	218	230.333	210.667	0.914616	0.0458406	-0.128761
BT_0910	663	637	669	619	586	533	656.333	579.333	0.882682	0.0458414	-0.180035
BT_3148	635	635	674	483	547	601	648	543.667	0.838992	0.0459946	-0.253271
BT_0411	153	151	140	139	134	131	148	134.667	0.90991	0.0460622	-0.136204
BT_4677	222	211	204	224	244	236	212.333	234.667	1.10518	0.0461948	0.144282
BT_4529	42	42	45	35	36	24	43	31.6667	0.736434	0.0462452	-0.441372
BT_1242	352	365	373	397	379	413	363.333	396.333	1.09083	0.0463045	0.125421
BT_3293	84	90	91	81	80	71	88.3333	77.3333	0.875472	0.0463599	-0.191868
BT_0976	171	173	176	140	166	144	173.333	150	0.865385	0.0468101	-0.208587
BT_2077	2588	2435	2228	3151	2972	4018	2417	3380.33	1.39857	0.0469543	0.483948
BT_2370	33	39	35	27	28	16	35.6667	23.6667	0.663551	0.0470009	-0.59172
BT_0887	56	62	60	54	45	39	59.3333	46	0.775281	0.0470806	-0.367209
BT_1856	140	148	131	159	160	186	139.667	168.333	1.20525	0.0470896	0.269333
BT_2975	170	180	166	142	163	143	172	149.333	0.868217	0.047303	-0.203872
BT_1399	65	64	65	63	64	63	64.6667	63.3333	0.979381	0.0474207	-0.0300572
BT_0340	2	2	1	0	0	1	1.66667	0.333333	0.2	0.0474207	-2.32193
BT_0466	5	5	4	3	4	3	4.66667	3.33333	0.714286	0.0474207	-0.485427
BT_0676	20	24	20	28	28	24	21.3333	26.6667	1.25	0.0474207	0.321928
BT_0950	12	13	12	10	11	8	12.3333	9.66667	0.783784	0.0474207	-0.351472
BT_1031	0	1	0	1	2	2	0.333333	1.66667	5	0.0474207	2.32193
BT_1041	8	7	10	6	6	5	8.33333	5.66667	0.68	0.0474207	-0.556393
BT_2190	6	5	5	7	7	6	5.33333	6.66667	1.25	0.0474207	0.321928
BT_3596	4	5	5	3	3	4	4.66667	3.33333	0.714286	0.0474207	-0.485427
BT_1873	2	4	5	7	6	6	3.66667	6.33333	1.72727	0.0474207	0.788496
BT_2615	2	1	1	2	3	3	1.33333	2.66667	2	0.0474207	1
BT_4141	3	2	3	1	2	1	2.66667	1.33333	0.5	0.0474207	-1
BT_4606	3	3	2	1	2	1	2.66667	1.33333	0.5	0.0474207	-1
BT_0942	14	16	17	12	12	7	15.6667	10.3333	0.659574	0.0474207	-0.600393
BT_1120	3	4	4	3	2	2	3.66667	2.33333	0.636364	0.0474207	-0.652077
BT_3315	4	3	4	2	3	2	3.66667	2.33333	0.636364	0.0474207	-0.652077
BT_4110	8	9	9	7	8	7	8.66667	7.33333	0.846154	0.0474207	-0.241008
BT_3685	22	21	22	23	24	26	21.6667	24.3333	1.12308	0.0474207	0.167457
BT_3881	8	9	8	10	9	10	8.33333	9.66667	1.16	0.0474207	0.214125
BT_4649	12	11	11	13	12	13	11.3333	12.6667	1.11765	0.0474207	0.160465
BT_0412	246	245	240	196	189	232	243.667	205.667	0.844049	0.0475673	-0.244601
BT_4045	641	641	620	717	674	781	634	724	1.14196	0.0476111	0.191507
BT_0535	964	893	844	998	995	1072	900.333	1021.67	1.13476	0.0476919	0.182393
BT_2527	269	245	241	288	271	281	251.667	280	1.11258	0.0477127	0.153913
BT_1369	120	112	136	102	102	104	122.667	102.667	0.836957	0.0477232	-0.256775
BT_1347	205	239	253	162	173	76	232.333	137	0.58967	0.0478634	-0.76202
BT_1165	64	66	71	52	59	61	67	57.3333	0.855721	0.0479874	-0.224787
BT_1210	369	365	358	390	413	457	364	420	1.15385	0.0482315	0.206451
BT_2803	10	10	15	19	19	15	11.6667	17.6667	1.51429	0.0482615	0.598637
BT_1952	39	45	41	34	35	38	41.6667	35.6667	0.856	0.0482615	-0.224317
BT_3451	228	235	238	189	206	222	233.667	205.667	0.880171	0.0485021	-0.184144
BT_1919	184	176	173	195	223	249	177.667	222.333	1.25141	0.0486502	0.323551
BT_0604	53	63	71	112	110	75	62.3333	99	1.58824	0.048795	0.667425
BT_1652	6	10	10	5	5	2	8.66667	4	0.461538	0.0488116	-1.11548
BT_0687	184	183	187	219	194	229	184.667	214	1.15884	0.0488288	0.212687
BT_1398	337	288	293	244	274	247	306	255	0.833333	0.049142	-0.263034
BT_4419	1173	1179	1310	970	1054	721	1220.67	915	0.74959	0.0492662	-0.415826
BT_4494	82	76	81	70	76	69	79.6667	71.6667	0.899582	0.0493149	-0.152674
BT_0183	239	253	239	230	221	203	243.667	218	0.894665	0.0494337	-0.160581
BT_1082	141	147	140	136	127	135	142.667	132.667	0.929907	0.0495428	-0.104842
BT_4396	14	14	12	20	20	15	13.3333	18.3333	1.375	0.0495428	0.459432
BT_3172	41	53	47	60	56	56	47	57.3333	1.21986	0.0496212	0.286713
BT_4703	173	185	180	199	187	193	179.333	193	1.07621	0.0496527	0.105957
BT_2740	14876	14122	14090	15455	15067	16313	14362.7	15611.7	1.08696	0.0496861	0.120301
BT_2368	38	38	41	46	50	42	39	46	1.17949	0.0497412	0.23816
BT_2650	33	28	29	19	25	25	30	23	0.766667	0.0497412	-0.383329

## Sheet: Upregulated
specimen	BtG2_1	BtG2_2	BtG2_3	BtdSusG2_1	BtdSusG2_2	BtdSusG2_3	G2mean	∆G2 mean	FC	P VALUE	LOG2FC
BT_4296	1	1	1	19	17	17	1	17.6667	17.6667	1.51975e-05	4.14296
BT_4299	2	2	2	32	28	23	2	27.6667	13.8333	0.000593789	3.79008
BT_4297	3	4	3	50	41	47	3.33333	46	13.8	8.92165e-05	3.7866
BT_3344	0	1	1	8	9	9	0.666667	8.66667	13	7.06935e-05	3.70044
BT_4298	6	5	6	75	51	62	5.66667	62.6667	11.0588	0.00120047	3.46713
BT_1282	1	1	0	6	5	4	0.666667	5	7.5	0.00289001	2.90689
BT_3346	4	6	4	40	28	35	4.66667	34.3333	7.35714	0.0011131	2.87915
BT_3345	2	2	1	14	11	11	1.66667	12	7.2	0.000606962	2.848
BT_1284	2	1	1	9	8	8	1.33333	8.33333	6.25	0.000119761	2.64386
BT_4295	5	8	8	46	40	38	7	41.3333	5.90476	0.000190983	2.56188
BT_1283	1	1	1	6	5	6	1	5.66667	5.66667	0.000151011	2.5025
BT_4448	1	1	0	3	3	4	0.666667	3.33333	5	0.00481268	2.32193
BT_1031	0	1	0	1	2	2	0.333333	1.66667	5	0.0474207	2.32193
BT_1281	1	0	2	6	4	4	1	4.66667	4.66667	0.0141726	2.22239
BT_1285	4	5	3	18	21	14	4	17.6667	4.41667	0.00291877	2.14296
BT_3310	4	4	4	17	13	13	4	14.3333	3.58333	0.00149353	1.8413
BT_4080	2	3	3	10	10	8	2.66667	9.33333	3.5	0.000864211	1.80735
BT_1280	5	7	4	17	21	17	5.33333	18.3333	3.4375	0.00124391	1.78136
BT_3347	7	7	10	24	28	24	8	25.3333	3.16667	0.000482739	1.66297
BT_1276	4	2	2	7	7	10	2.66667	8	3	0.011355	1.58496
BT_0362	1	1	1	3	2	4	1	3	3	0.0257214	1.58496
BT_3312	2	2	3	7	7	6	2.33333	6.66667	2.85714	0.000777907	1.51457
BT_1758	17	17	15	48	42	47	16.3333	45.6667	2.79592	0.000118955	1.48332
BT_4709	1	2	1	4	3	4	1.33333	3.66667	2.75	0.0077626	1.45943
BT_4406	10	9	11	24	25	32	10	27	2.7	0.00275531	1.43296
BT_0364	1	1	1	3	3	2	1	2.66667	2.66667	0.00749043	1.41504
BT_4294	3	1	1	4	4	5	1.66667	4.33333	2.6	0.0232152	1.37851
BT_1829	819	588	553	1809	1552	1730	653.333	1697	2.59745	0.000760503	1.3771
BT_4405	13	12	16	33	38	35	13.6667	35.3333	2.58537	0.000327477	1.37037
BT_3964	6	4	6	16	13	12	5.33333	13.6667	2.5625	0.0037357	1.35755
BT_0323	144	142	137	346	325	410	141	360.333	2.55556	0.00102637	1.35364
BT_4480	278	280	259	688	638	761	272.333	695.667	2.55447	0.000310229	1.35302
BT_1830	157	112	108	358	315	284	125.667	319	2.53846	0.00190116	1.34395
BT_0124	13	16	11	35	32	34	13.3333	33.6667	2.525	0.000279778	1.33628
BT_3311	3	3	4	9	7	9	3.33333	8.33333	2.5	0.00257026	1.32193
BT_3313	1	2	2	3	4	5	1.66667	4	2.4	0.0248962	1.26303
BT_0324	14	21	19	45	38	46	18	43	2.38889	0.00156525	1.25634
BT_3314	11	12	13	26	27	33	12	28.6667	2.38889	0.00180429	1.25634
BT_4081	8	10	10	26	21	19	9.33333	22	2.35714	0.00440864	1.23704
BT_1277	8	6	6	17	13	17	6.66667	15.6667	2.35	0.0037951	1.23266
BT_3797	3	1	2	5	5	4	2	4.66667	2.33333	0.0161301	1.22239
BT_4447	1	1	1	3	2	2	1	2.33333	2.33333	0.0161301	1.22239
BT_4465	1	1	1	2	2	3	1	2.33333	2.33333	0.0161301	1.22239
BT_4668	1	1	1	2	2	3	1	2.33333	2.33333	0.0161301	1.22239
BT_4449	11	8	10	21	23	23	9.66667	22.3333	2.31034	0.000331179	1.20811
BT_0325	20	20	22	53	45	45	20.6667	47.6667	2.30645	0.000602285	1.20568
BT_3990	42	38	36	88	80	99	38.6667	89	2.30172	0.0009596	1.20271
BT_0326	21	21	26	54	41	61	22.6667	52	2.29412	0.00855319	1.19794
BT_3862	2	3	2	6	5	5	2.33333	5.33333	2.28571	0.00312559	1.19265
BT_2818	2	3	2	6	4	6	2.33333	5.33333	2.28571	0.0157998	1.19265
BT_1765	16	16	16	40	37	31	16	36	2.25	0.00164129	1.16993
BT_3860	1	1	2	3	3	3	1.33333	3	2.25	0.00749043	1.16993
BT_2691	5	4	3	9	7	11	4	9	2.25	0.0179479	1.16993
BT_3965	20	23	20	45	48	48	21	47	2.2381	5.14992e-05	1.16227
BT_1287	65	72	69	170	156	134	68.6667	153.333	2.23301	0.0013665	1.15899
BT_4251	32	38	31	84	69	72	33.6667	75	2.22772	0.00123871	1.15557
BT_3855	4	5	5	12	9	10	4.66667	10.3333	2.21429	0.00385795	1.14684
BT_1000	19	12	11	31	35	27	14	31	2.21429	0.00761305	1.14684
BT_4202	23	27	26	57	60	51	25.3333	56	2.21053	0.000456107	1.14439
BT_3962	19	18	16	35	36	46	17.6667	39	2.20755	0.00415022	1.14244
BT_2560	12	14	15	29	26	35	13.6667	30	2.19512	0.00424168	1.1343
BT_3963	18	19	20	39	39	46	19	41.3333	2.17544	0.000746522	1.12131
BT_1034	16	12	9	24	33	23	12.3333	26.6667	2.16216	0.0190922	1.11247
BT_4407	48	42	45	97	102	91	45	96.6667	2.14815	0.00014012	1.10309
BT_1629	3	2	3	5	7	5	2.66667	5.66667	2.125	0.0157998	1.08746
BT_4083	3	4	3	7	8	6	3.33333	7	2.1	0.00532813	1.07039
BT_1502	234	250	230	478	476	530	238	494.667	2.07843	0.00016332	1.0555
BT_1049	6	6	6	16	9	12	6	12.3333	2.05556	0.0354039	1.03953
BT_1914	16	20	23	41	46	34	19.6667	40.3333	2.05085	0.00683303	1.03622
BT_0125	14	19	15	36	25	37	16	32.6667	2.04167	0.0157451	1.02975
BT_4404	60	62	63	125	126	126	61.6667	125.667	2.03784	2.82162e-07	1.02704
BT_4311	21	21	23	49	37	45	21.6667	43.6667	2.01538	0.00359311	1.01106
BT_4681	38	42	40	87	74	80	40	80.3333	2.00833	0.000508206	1.006
BT_4446	14	14	17	30	32	28	15	30	2	0.00060297	1
BT_1939	97	101	99	212	204	178	99	198	2	0.000661907	1
BT_3986	7	7	5	13	12	13	6.33333	12.6667	2	0.00105197	1
BT_2820	2	2	2	3	4	5	2	4	2	0.0257214	1
BT_2615	2	1	1	2	3	3	1.33333	2.66667	2	0.0474207	1

## Sheet: Downregulated
specimen	BtG2_1	BtG2_2	BtG2_3	BtdSusG2_1	BtdSusG2_2	BtdSusG2_3	G2mean	∆G2 mean	FC	P VALUE	LOG2FC
BT_0038	3	5	3	1	0	0	3.66667	0.333333	0.0909091	0.0110565	-3.45943
BT_0057	3	4	3	0	1	0	3.33333	0.333333	0.1	0.00312559	-3.32193
BT_3295	3	3	3	1	0	0	3	0.333333	0.111111	0.0013239	-3.16993
BT_4234	4	6	5	0	1	1	5	0.666667	0.133333	0.00289001	-2.90689
BT_0208	2	2	3	1	0	0	2.33333	0.333333	0.142857	0.0132356	-2.80735
BT_2896	2	2	2	1	0	0	2	0.333333	0.166667	0.00749043	-2.58496
BT_4227	3	5	4	1	1	0	4	0.666667	0.166667	0.00749043	-2.58496
BT_0044	7	8	8	2	1	1	7.66667	1.33333	0.173913	0.000177551	-2.52356
BT_2661	4	4	3	1	1	0	3.66667	0.666667	0.181818	0.00312559	-2.45943
BT_0340	2	2	1	0	0	1	1.66667	0.333333	0.2	0.0474207	-2.32193
BT_2063	96	93	92	17	21	19	93.6667	19	0.202847	1.48456e-06	-2.30154
BT_3300	9	6	4	1	2	1	6.33333	1.33333	0.210526	0.0284602	-2.24793
BT_3296	6	6	4	2	1	1	5.33333	1.33333	0.25	0.00582069	-2
BT_3298	4	5	3	1	1	1	4	1	0.25	0.00653338	-2
BT_0063	3	2	3	1	0	1	2.66667	0.666667	0.25	0.0132356	-2
BT_4543	6	6	7	2	2	1	6.33333	1.66667	0.263158	0.000584411	-1.926
BT_0050	5	6	8	2	1	2	6.33333	1.66667	0.263158	0.0077626	-1.926
BT_0052	19	17	15	4	6	4	17	4.66667	0.27451	0.000759419	-1.86507
BT_0049	7	8	10	2	3	2	8.33333	2.33333	0.28	0.00312559	-1.8365
BT_0048	2	2	3	1	1	0	2.33333	0.666667	0.285714	0.0241101	-1.80735
BT_2365	13	10	11	3	2	5	11.3333	3.33333	0.294118	0.00303581	-1.76553
BT_1644	5	8	6	3	2	1	6.33333	2	0.315789	0.0147206	-1.66297
BT_0039	7	8	7	3	1	3	7.33333	2.33333	0.318182	0.00257026	-1.65208
BT_0054	8	8	9	2	3	3	8.33333	2.66667	0.32	0.000274562	-1.64386
BT_2364	29	33	31	10	8	12	31	10	0.322581	0.000210816	-1.63227
BT_0042	11	12	14	5	3	4	12.3333	4	0.324324	0.00138494	-1.62449
BT_4233	16	15	18	6	4	6	16.3333	5.33333	0.326531	0.000573043	-1.61471
BT_0059	38	36	36	11	11	14	36.6667	12	0.327273	3.32865e-05	-1.61143
BT_2309	2	2	2	1	1	0	2	0.666667	0.333333	0.0161301	-1.58496
BT_0053	18	23	19	7	6	7	20	6.66667	0.333333	0.00103743	-1.58496
BT_4625	9	10	11	4	2	4	10	3.33333	0.333333	0.00164129	-1.58496
BT_0209	4	6	5	1	2	2	5	1.66667	0.333333	0.00749043	-1.58496
BT_0207	7	9	5	2	2	3	7	2.33333	0.333333	0.0177974	-1.58496
BT_0211	8	9	9	3	3	3	8.66667	3	0.346154	7.02107e-05	-1.53051
BT_0058	67	67	65	19	23	28	66.3333	23.3333	0.351759	8.9206e-05	-1.50734
BT_3299	6	7	6	1	3	3	6.33333	2.33333	0.368421	0.00582069	-1.44057
BT_0065	76	76	66	27	23	31	72.6667	27	0.37156	0.000354242	-1.42833
BT_3794	4075	3853	4463	1498	1952	1179	4130.33	1543	0.373578	0.000832655	-1.42052
BT_0061	78	87	73	29	28	34	79.3333	30.3333	0.382353	0.00040274	-1.38702
BT_0060	16	14	17	5	5	8	15.6667	6	0.382979	0.00192145	-1.38466
BT_4522	5	4	4	2	2	1	4.33333	1.66667	0.384615	0.00481268	-1.37851
BT_0945	22	26	29	13	13	4	25.6667	10	0.38961	0.0123818	-1.3599
BT_0051	7	10	6	3	3	3	7.66667	3	0.391304	0.0177974	-1.35364
BT_2064	36	32	33	14	12	14	33.6667	13.3333	0.39604	0.000121511	-1.33628
BT_0055	7	9	9	3	4	3	8.33333	3.33333	0.4	0.00257026	-1.32193
BT_0046	9	10	11	4	5	3	10	4	0.4	0.00182626	-1.32193
BT_0212	12	9	14	4	4	6	11.6667	4.66667	0.4	0.011886	-1.32193
BT_0041	18	18	16	8	6	7	17.3333	7	0.403846	0.000303459	-1.30812
BT_1655	81	73	77	30	35	29	77	31.3333	0.406926	0.000103379	-1.29716
BT_0210	10	11	13	5	4	5	11.3333	4.66667	0.411765	0.00211065	-1.28011
BT_3114	53	53	56	21	21	25	54	22.3333	0.41358	4.52021e-05	-1.27376
BT_2065	32	35	32	13	12	16	33	13.6667	0.414141	0.000245801	-1.2718
BT_0056	16	13	12	6	5	6	13.6667	5.66667	0.414634	0.00303581	-1.27009
BT_3297	9	8	7	3	3	4	8	3.33333	0.416667	0.00219213	-1.26303
BT_2618	5	4	3	2	1	2	4	1.66667	0.416667	0.0248962	-1.26303
BT_0037	19	17	19	8	9	6	18.3333	7.66667	0.418182	0.000645443	-1.2578
BT_0213	5	4	5	2	2	2	4.66667	2	0.428571	0.0013239	-1.22239
BT_2849	2	2	3	1	1	1	2.33333	1	0.428571	0.0161301	-1.22239
BT_2033	180	161	167	72	61	85	169.333	72.6667	0.429134	0.000411272	-1.2205
BT_0206	19	20	19	7	7	11	19.3333	8.33333	0.431034	0.00132159	-1.21412
BT_4499	332	298	302	118	152	134	310.667	134.667	0.433476	0.000267565	-1.20597
BT_0064	75	71	68	33	25	35	71.3333	31	0.434579	0.000388171	-1.20231
BT_0066	32	37	32	15	12	17	33.6667	14.6667	0.435644	0.0010077	-1.19878
BT_0943	61	61	58	27	30	22	60	26.3333	0.438889	0.000186826	-1.18807
BT_0068	18	14	13	7	8	5	15	6.66667	0.444444	0.00914076	-1.16993
BT_4401	152	184	143	68	79	68	159.667	71.6667	0.448852	0.00246361	-1.15569
BT_1650	7	7	6	3	4	2	6.66667	3	0.45	0.00532813	-1.152
BT_0779	10	16	16	7	7	5	14	6.33333	0.452381	0.0220304	-1.14439
BT_0944	40	36	36	19	20	12	37.3333	17	0.455357	0.00203568	-1.13493
BT_2155	457	484	526	248	269	152	489	223	0.456033	0.00297149	-1.13279
BT_1357	1675	1378	1786	714	745	768	1613	742.333	0.460219	0.0020889	-1.11961
BT_1652	6	10	10	5	5	2	8.66667	4	0.461538	0.0488116	-1.11548
BT_1802	5	4	6	2	3	2	5	2.33333	0.466667	0.0161301	-1.09954
BT_2449	6	4	5	2	3	2	5	2.33333	0.466667	0.0161301	-1.09954
BT_4037	4	5	6	2	3	2	5	2.33333	0.466667	0.0161301	-1.09954
BT_1338	167	179	178	94	91	60	174.667	81.6667	0.467557	0.00128225	-1.09679
BT_0970	541	559	603	258	272	267	567.667	265.667	0.467998	8.90304e-05	-1.09543
BT_0040	33	26	26	13	12	15	28.3333	13.3333	0.470588	0.00385097	-1.08746
BT_1927	40	35	39	17	18	19	38	18	0.473684	0.000255217	-1.078
BT_4231	6	6	7	2	4	3	6.33333	3	0.473684	0.00749043	-1.078
BT_1653	6	5	8	3	4	2	6.33333	3	0.473684	0.0341094	-1.078
BT_0490	41	45	50	24	25	16	45.3333	21.6667	0.477941	0.00358124	-1.0651
BT_2032	259	259	254	126	95	150	257.333	123.667	0.48057	0.00112427	-1.05718
BT_1645	8	9	10	5	5	3	9	4.33333	0.481481	0.00612226	-1.05445
BT_1649	12	12	11	4	6	7	11.6667	5.66667	0.485714	0.00312559	-1.04182
BT_1343	160	174	193	111	93	57	175.667	87	0.495256	0.00874699	-1.01375
BT_4534	5	5	6	3	3	2	5.33333	2.66667	0.5	0.00481268	-1
BT_2474	9	10	7	4	5	4	8.66667	4.33333	0.5	0.0100597	-1
BT_4224	8	7	5	4	4	2	6.66667	3.33333	0.5	0.0393519	-1
BT_4141	3	2	3	1	2	1	2.66667	1.33333	0.5	0.0474207	-1
BT_4606	3	3	2	1	2	1	2.66667	1.33333	0.5	0.0474207	-1
BT_3700	994	978	986	0	0	0	986	0	0	2.88867e-09	#NUM!
BT_3702	2714	2707	2658	0	0	0	2693	0	0	1.09835e-08	#NUM!
BT_3703	1826	1849	1804	0	0	0	1826.33	0	0	1.53573e-08	#NUM!
BT_3699	1606	1676	1688	0	0	0	1656.67	0	0	3.39924e-07	#NUM!
BT_3701	1108	1051	1053	0	0	0	1070.67	0	0	5.54308e-07	#NUM!
BT_3704	1652	1772	1790	0	0	0	1738	0	0	2.30474e-06	#NUM!
BT_3698	323	317	344	0	0	0	328	0	0	2.31742e-06	#NUM!
BT_4228	6	7	8	0	0	0	7	0	0	0.000265505	#NUM!
BT_0067	1	1	2	0	0	0	1.33333	0	0	0.0161301	#NUM!
BT_0936	1	2	1	0	0	0	1.33333	0	0	0.0161301	#NUM!
BT_0985	1	1	2	0	0	0	1.33333	0	0	0.0161301	#NUM!
BT_2395	0	0	0	1	1	2	0	1.33333	#DIV/0!	0.0161301	#DIV/0!
BT_4226	1	1	2	0	0	0	1.33333	0	0	0.0161301	#NUM!

## Sheet: UPREG ≥ 10rpm
specimen	BtG2_1	BtG2_2	BtG2_3	BtdSusG2_1	BtdSusG2_2	BtdSusG2_3	G2mean	∆G2 mean	FC	P VALUE	LOG2FC	if>=10
BT_4296	1	1	1	19	17	17	1	17.6667	17.6667	1.51975e-05	4.14296	1
BT_4299	2	2	2	32	28	23	2	27.6667	13.8333	0.000593789	3.79008	1
BT_4297	3	4	3	50	41	47	3.33333	46	13.8	8.92165e-05	3.7866	1
BT_4298	6	5	6	75	51	62	5.66667	62.6667	11.0588	0.00120047	3.46713	1		Significantly upregulated genes with at least one mean ≥ 10 rpm.
BT_3346	4	6	4	40	28	35	4.66667	34.3333	7.35714	0.0011131	2.87915	1
BT_3345	2	2	1	14	11	11	1.66667	12	7.2	0.000606962	2.848	1
BT_4295	5	8	8	46	40	38	7	41.3333	5.90476	0.000190983	2.56188	1
BT_1285	4	5	3	18	21	14	4	17.6667	4.41667	0.00291877	2.14296	1
BT_3310	4	4	4	17	13	13	4	14.3333	3.58333	0.00149353	1.8413	1
BT_1280	5	7	4	17	21	17	5.33333	18.3333	3.4375	0.00124391	1.78136	1
BT_3347	7	7	10	24	28	24	8	25.3333	3.16667	0.000482739	1.66297	1
BT_1758	17	17	15	48	42	47	16.3333	45.6667	2.79592	0.000118955	1.48332	1
BT_4406	10	9	11	24	25	32	10	27	2.7	0.00275531	1.43296	1
BT_1829	819	588	553	1809	1552	1730	653.333	1697	2.59745	0.000760503	1.3771	1
BT_4405	13	12	16	33	38	35	13.6667	35.3333	2.58537	0.000327477	1.37037	1
BT_3964	6	4	6	16	13	12	5.33333	13.6667	2.5625	0.0037357	1.35755	1
BT_0323	144	142	137	346	325	410	141	360.333	2.55556	0.00102637	1.35364	1
BT_4480	278	280	259	688	638	761	272.333	695.667	2.55447	0.000310229	1.35302	1
BT_1830	157	112	108	358	315	284	125.667	319	2.53846	0.00190116	1.34395	1
BT_0124	13	16	11	35	32	34	13.3333	33.6667	2.525	0.000279778	1.33628	1
BT_0324	14	21	19	45	38	46	18	43	2.38889	0.00156525	1.25634	1
BT_3314	11	12	13	26	27	33	12	28.6667	2.38889	0.00180429	1.25634	1
BT_4081	8	10	10	26	21	19	9.33333	22	2.35714	0.00440864	1.23704	1
BT_1277	8	6	6	17	13	17	6.66667	15.6667	2.35	0.0037951	1.23266	1
BT_4449	11	8	10	21	23	23	9.66667	22.3333	2.31034	0.000331179	1.20811	1
BT_0325	20	20	22	53	45	45	20.6667	47.6667	2.30645	0.000602285	1.20568	1
BT_3990	42	38	36	88	80	99	38.6667	89	2.30172	0.0009596	1.20271	1
BT_0326	21	21	26	54	41	61	22.6667	52	2.29412	0.00855319	1.19794	1
BT_1765	16	16	16	40	37	31	16	36	2.25	0.00164129	1.16993	1
BT_3965	20	23	20	45	48	48	21	47	2.2381	5.14992e-05	1.16227	1
BT_1287	65	72	69	170	156	134	68.6667	153.333	2.23301	0.0013665	1.15899	1
BT_4251	32	38	31	84	69	72	33.6667	75	2.22772	0.00123871	1.15557	1
BT_3855	4	5	5	12	9	10	4.66667	10.3333	2.21429	0.00385795	1.14684	1
BT_1000	19	12	11	31	35	27	14	31	2.21429	0.00761305	1.14684	1
BT_4202	23	27	26	57	60	51	25.3333	56	2.21053	0.000456107	1.14439	1
BT_3962	19	18	16	35	36	46	17.6667	39	2.20755	0.00415022	1.14244	1
BT_2560	12	14	15	29	26	35	13.6667	30	2.19512	0.00424168	1.1343	1
BT_3963	18	19	20	39	39	46	19	41.3333	2.17544	0.000746522	1.12131	1
BT_1034	16	12	9	24	33	23	12.3333	26.6667	2.16216	0.0190922	1.11247	1
BT_4407	48	42	45	97	102	91	45	96.6667	2.14815	0.00014012	1.10309	1
BT_1502	234	250	230	478	476	530	238	494.667	2.07843	0.00016332	1.0555	1
BT_1049	6	6	6	16	9	12	6	12.3333	2.05556	0.0354039	1.03953	1
BT_1914	16	20	23	41	46	34	19.6667	40.3333	2.05085	0.00683303	1.03622	1
BT_0125	14	19	15	36	25	37	16	32.6667	2.04167	0.0157451	1.02975	1
BT_4404	60	62	63	125	126	126	61.6667	125.667	2.03784	2.82162e-07	1.02704	1
BT_4311	21	21	23	49	37	45	21.6667	43.6667	2.01538	0.00359311	1.01106	1
BT_4681	38	42	40	87	74	80	40	80.3333	2.00833	0.000508206	1.006	1
BT_4446	14	14	17	30	32	28	15	30	2	0.00060297	1	1
BT_1939	97	101	99	212	204	178	99	198	2	0.000661907	1	1
BT_3986	7	7	5	13	12	13	6.33333	12.6667	2	0.00105197	1	1

## Sheet: DOWNREG ≥ 10rpm
specimen	BtG2_1	BtG2_2	BtG2_3	BtdSusG2_1	BtdSusG2_2	BtdSusG2_3	G2mean	∆G2 mean	FC	P VALUE	LOG2FC	if>=10
BT_2063	96	93	92	17	21	19	93.6667	19	0.202847	1.48456e-06	-2.30154	1
BT_0052	19	17	15	4	6	4	17	4.66667	0.27451	0.000759419	-1.86507	1
BT_2365	13	10	11	3	2	5	11.3333	3.33333	0.294118	0.00303581	-1.76553	1
BT_2364	29	33	31	10	8	12	31	10	0.322581	0.000210816	-1.63227	1
BT_0042	11	12	14	5	3	4	12.3333	4	0.324324	0.00138494	-1.62449	1
BT_4233	16	15	18	6	4	6	16.3333	5.33333	0.326531	0.000573043	-1.61471	1
BT_0059	38	36	36	11	11	14	36.6667	12	0.327273	3.32865e-05	-1.61143	1
BT_0053	18	23	19	7	6	7	20	6.66667	0.333333	0.00103743	-1.58496	1
BT_4625	9	10	11	4	2	4	10	3.33333	0.333333	0.00164129	-1.58496	1
BT_0058	67	67	65	19	23	28	66.3333	23.3333	0.351759	8.9206e-05	-1.50734	1	Significantly downregulated genes with at least one mean greater than or equal to 10 rpm.
BT_0065	76	76	66	27	23	31	72.6667	27	0.37156	0.000354242	-1.42833	1
BT_3794	4075	3853	4463	1498	1952	1179	4130.33	1543	0.373578	0.000832655	-1.42052	1
BT_0061	78	87	73	29	28	34	79.3333	30.3333	0.382353	0.00040274	-1.38702	1
BT_0060	16	14	17	5	5	8	15.6667	6	0.382979	0.00192145	-1.38466	1
BT_0945	22	26	29	13	13	4	25.6667	10	0.38961	0.0123818	-1.3599	1
BT_2064	36	32	33	14	12	14	33.6667	13.3333	0.39604	0.000121511	-1.33628	1
BT_0046	9	10	11	4	5	3	10	4	0.4	0.00182626	-1.32193	1
BT_0212	12	9	14	4	4	6	11.6667	4.66667	0.4	0.011886	-1.32193	1
BT_0041	18	18	16	8	6	7	17.3333	7	0.403846	0.000303459	-1.30812	1
BT_1655	81	73	77	30	35	29	77	31.3333	0.406926	0.000103379	-1.29716	1
BT_0210	10	11	13	5	4	5	11.3333	4.66667	0.411765	0.00211065	-1.28011	1
BT_3114	53	53	56	21	21	25	54	22.3333	0.41358	4.52021e-05	-1.27376	1
BT_2065	32	35	32	13	12	16	33	13.6667	0.414141	0.000245801	-1.2718	1
BT_0056	16	13	12	6	5	6	13.6667	5.66667	0.414634	0.00303581	-1.27009	1
BT_0037	19	17	19	8	9	6	18.3333	7.66667	0.418182	0.000645443	-1.2578	1
BT_2033	180	161	167	72	61	85	169.333	72.6667	0.429134	0.000411272	-1.2205	1
BT_0206	19	20	19	7	7	11	19.3333	8.33333	0.431034	0.00132159	-1.21412	1
BT_4499	332	298	302	118	152	134	310.667	134.667	0.433476	0.000267565	-1.20597	1
BT_0064	75	71	68	33	25	35	71.3333	31	0.434579	0.000388171	-1.20231	1
BT_0066	32	37	32	15	12	17	33.6667	14.6667	0.435644	0.0010077	-1.19878	1
BT_0943	61	61	58	27	30	22	60	26.3333	0.438889	0.000186826	-1.18807	1
BT_0068	18	14	13	7	8	5	15	6.66667	0.444444	0.00914076	-1.16993	1
BT_4401	152	184	143	68	79	68	159.667	71.6667	0.448852	0.00246361	-1.15569	1
BT_0779	10	16	16	7	7	5	14	6.33333	0.452381	0.0220304	-1.14439	1
BT_0944	40	36	36	19	20	12	37.3333	17	0.455357	0.00203568	-1.13493	1
BT_2155	457	484	526	248	269	152	489	223	0.456033	0.00297149	-1.13279	1
BT_1357	1675	1378	1786	714	745	768	1613	742.333	0.460219	0.0020889	-1.11961	1
BT_1338	167	179	178	94	91	60	174.667	81.6667	0.467557	0.00128225	-1.09679	1
BT_0970	541	559	603	258	272	267	567.667	265.667	0.467998	8.90304e-05	-1.09543	1
BT_0040	33	26	26	13	12	15	28.3333	13.3333	0.470588	0.00385097	-1.08746	1
BT_1927	40	35	39	17	18	19	38	18	0.473684	0.000255217	-1.078	1
BT_0490	41	45	50	24	25	16	45.3333	21.6667	0.477941	0.00358124	-1.0651	1
BT_2032	259	259	254	126	95	150	257.333	123.667	0.48057	0.00112427	-1.05718	1
BT_1649	12	12	11	4	6	7	11.6667	5.66667	0.485714	0.00312559	-1.04182	1
BT_1343	160	174	193	111	93	57	175.667	87	0.495256	0.00874699	-1.01375	1
BT_3700	994	978	986	0	0	0	986	0	0	2.88867e-09	#NUM!	1
BT_3702	2714	2707	2658	0	0	0	2693	0	0	1.09835e-08	#NUM!	1
BT_3703	1826	1849	1804	0	0	0	1826.33	0	0	1.53573e-08	#NUM!	1
BT_3699	1606	1676	1688	0	0	0	1656.67	0	0	3.39924e-07	#NUM!	1
BT_3701	1108	1051	1053	0	0	0	1070.67	0	0	5.54308e-07	#NUM!	1
BT_3704	1652	1772	1790	0	0	0	1738	0	0	2.30474e-06	#NUM!	1
BT_3698	323	317	344	0	0	0	328	0	0	2.31742e-06	#NUM!	1

## Sheet: READ ME UPREG
	Sorted by Locus Tag							Sorted by Fold Change
	specimen	FC	Annotation					specimen	FC	Annotation
	BT_0124	2.525	NADH:ubiquinone oxidoreductase subunit					BT_4296	17.6667	MscS mechanosensitive ion channel
	BT_0125	2.04167	NADH:ubiquinone oxidoreductase subunit					BT_4299	13.8333	putative cell surface protein
	BT_0323	2.55556	hypothetical protein					BT_4297	13.8	SusD homolog
	BT_0324	2.38889	hypothetical protein					BT_4298	11.0588	SusC homolog
	BT_0325	2.30645	hypothetical protein					BT_3346	7.35714	SusC homolog
	BT_0326	2.29412	putative RNA polymerase ECF-type sigma factor					BT_3345	7.2	SusD homolog
	BT_1000	2.21429	probable ABC transporter permease					BT_4295	5.90476	putative chitobiase
	BT_1034	2.16216	MFS signal transducer					BT_1285	4.41667	GH18
	BT_1049	2.05556	putative patatin-like protein					BT_3310	3.58333	SusC homolog
	BT_1277	2.35	l-fucose permease					BT_1280	3.4375	SusC homolog
	BT_1280	3.4375	SusC homolog					BT_3347	3.16667	Quinoprotein amine dehydrogenase
	BT_1285	4.41667	GH18					BT_1758	2.79592	glucose?galactose transporter
	BT_1287	2.23301	hypothetical protein					BT_4406	2.7	GH18_chitinase-like
	BT_1502	2.07843	hypothetical protein					BT_1829	2.59745	GroEL
	BT_1758	2.79592	glucose?galactose transporter					BT_4405	2.58537	SusD homolog
	BT_1765	2.25	GH32					BT_3964	2.5625	putative secretory protein
	BT_1829	2.59745	GroEL					BT_0323	2.55556	hypothetical protein
	BT_1830	2.53846	GroES					BT_4480	2.55447	putative cell surface protein
	BT_1914	2.05085	thioredoxin					BT_1830	2.53846	GroES
	BT_1939	2	SusC homolog					BT_0124	2.525	NADH:ubiquinone oxidoreductase subunit
	BT_2560	2.19512	SusC homolog					BT_0324	2.38889	hypothetical protein
	BT_3310	3.58333	SusC homolog					BT_3314	2.38889	GH3
	BT_3314	2.38889	GH3					BT_4081	2.35714	SusC homolg
	BT_3345	7.2	SusD homolog					BT_1277	2.35	l-fucose permease
	BT_3346	7.35714	SusC homolog					BT_4449	2.31034	Predicted dehydrogenase
	BT_3347	3.16667	Quinoprotein amine dehydrogenase					BT_0325	2.30645	hypothetical protein
	BT_3855	2.21429	SusD homolog					BT_3990	2.30172	GH92
	BT_3962	2.20755	GH92					BT_0326	2.29412	putative RNA polymerase ECF-type sigma factor
	BT_3963	2.17544	GH92					BT_1765	2.25	GH32
	BT_3964	2.5625	putative secretory protein					BT_3965	2.2381	GH92
	BT_3965	2.2381	GH92					BT_1287	2.23301	hypothetical protein
	BT_3986	2	Concanavalin A-like lectin/glucanases superfamily					BT_4251	2.22772	Pectate_lyase_3
	BT_3990	2.30172	GH92					BT_1000	2.21429	probable ABC transporter permease
	BT_4081	2.35714	SusC homolg					BT_3855	2.21429	SusD homolog
	BT_4202	2.21053	hypothetical protein					BT_4202	2.21053	hypothetical protein
	BT_4251	2.22772	Pectate_lyase_3					BT_3962	2.20755	GH92
	BT_4295	5.90476	putative chitobiase					BT_2560	2.19512	SusC homolog
	BT_4296	17.6667	MscS mechanosensitive ion channel					BT_3963	2.17544	GH92
	BT_4297	13.8	SusD homolog					BT_1034	2.16216	MFS signal transducer
	BT_4298	11.0588	SusC homolog					BT_4407	2.14815	Concanavalin A-like lectin/glucanases superfamily
	BT_4299	13.8333	putative cell surface protein					BT_1502	2.07843	hypothetical protein
	BT_4311	2.01538	glucose/galactose transporter Major Facilitator Superfamily					BT_1049	2.05556	putative patatin-like protein
	BT_4404	2.03784	SusC homolog					BT_1914	2.05085	thioredoxin
	BT_4405	2.58537	SusD homolog					BT_0125	2.04167	NADH:ubiquinone oxidoreductase subunit
	BT_4406	2.7	GH18_chitinase-like					BT_4404	2.03784	SusC homolog
	BT_4407	2.14815	Concanavalin A-like lectin/glucanases superfamily					BT_4311	2.01538	glucose/galactose transporter Major Facilitator Superfamily
	BT_4446	2	Sugar phosphate isomerase/epimerase [Carbohydrate] transport and metabolism					BT_4681	2.00833	beta-hexosaminidase precursor
	BT_4449	2.31034	Predicted dehydrogenase					BT_1939	2	SusC homolog
	BT_4480	2.55447	putative cell surface protein					BT_3986	2	Concanavalin A-like lectin/glucanases superfamily
	BT_4681	2.00833	beta-hexosaminidase precursor					BT_4446	2	Sugar phosphate isomerase/epimerase [Carbohydrate] transport and metabolism

## Sheet: READ ME DOWNREG
	Sorted by Locus Tag							Sorted by Fold Change
	specimen	FC	Annotation					specimen	FC	Annotation
	BT_0037	0.418182	putative transcriptional regulatory protein					BT_3698	0	SusG
	BT_0040	0.470588	putative transmembrane protein					BT_3699	0	SusF
	BT_0041	0.403846	F420H2:quinone oxidoreductase					BT_3700	0	SusE
	BT_0042	0.324324	nitroreductase-like protein					BT_3701	0	SusD
	BT_0046	0.4	glycoside transferase family 2					BT_3702	0	SusC
	BT_0052	0.27451	hypothetical protein					BT_3703	0	SusB
	BT_0053	0.333333	glycoside transferase family 4					BT_3704	0	SusA
	BT_0056	0.414634	putative glycosyltransferase					BT_2063	0.202847	conserved hypothetical protein, putative iron uptake factor
	BT_0058	0.351759	hypothetical protein					BT_0052	0.27451	hypothetical protein
	BT_0059	0.327273	conserved hypothetical protein					BT_2365	0.294118	SusD homolog
	BT_0060	0.382979	putative polysaccharide export protein					BT_2364	0.322581	SusC homolog
	BT_0061	0.382353	putative tyrosine-protein kinase ptk					BT_0042	0.324324	nitroreductase-like protein
	BT_0064	0.434579	hypothetical protein					BT_4233	0.326531	conserved hypothetical protein
	BT_0065	0.37156	GH27					BT_0059	0.327273	conserved hypothetical protein
	BT_0066	0.435644	major outer membrane protein OmpA					BT_0053	0.333333	glycoside transferase family 4
	BT_0068	0.444444	hypothetical protein					BT_4625	0.333333	DNA modification methylase BstVI
	BT_0206	0.431034	SusC homolog					BT_0058	0.351759	hypothetical protein
	BT_0210	0.411765	leucine-rich repeat protein					BT_0065	0.37156	GH27
	BT_0212	0.4	protease					BT_3794	0.373578	hypothetical protein
	BT_0490	0.477941	conserved hypothetical protein					BT_0061	0.382353	putative tyrosine-protein kinase ptk
	BT_0779	0.452381	conserved hypothetical protein					BT_0060	0.382979	putative polysaccharide export protein
	BT_0943	0.438889	penicillin-binding protein 2B (PBP-2B)					BT_0945	0.38961	hypothetical protein
	BT_0944	0.455357	hypothetical protein					BT_2064	0.39604	conserved hypothetical protein
	BT_0945	0.38961	hypothetical protein					BT_0046	0.4	glycoside transferase family 2
	BT_0970	0.467998	haloacid dehalogenase-like hydrolase					BT_0212	0.4	protease
	BT_1338	0.467557	dTDP-4-dehydrorhamnose 3,5-epimerase					BT_0041	0.403846	F420H2:quinone oxidoreductase
	BT_1343	0.495256	putative capsule biosynthesis protein					BT_1655	0.406926	conserved hypothetical protein
	BT_1357	0.460219	conserved hypothetical protein					BT_0210	0.411765	leucine-rich repeat protein
	BT_1649	0.485714	glycoside transferase family 25					BT_3114	0.41358	beta-galactosidase
	BT_1655	0.406926	conserved hypothetical protein					BT_2065	0.414141	putative TonB-linked outer membrane receptor
	BT_1927	0.473684	conserved hypothetical protein					BT_0056	0.414634	putative glycosyltransferase
	BT_2032	0.48057	SusC homolog					BT_0037	0.418182	putative transcriptional regulatory protein
	BT_2033	0.429134	SusD homolog					BT_2033	0.429134	SusD homolog
	BT_2063	0.202847	conserved hypothetical protein, putative iron uptake factor					BT_0206	0.431034	SusC homolog
	BT_2064	0.39604	conserved hypothetical protein					BT_4499	0.433476	conserved hypothetical protein, putative membrane protein
	BT_2065	0.414141	putative TonB-linked outer membrane receptor					BT_0064	0.434579	hypothetical protein
	BT_2155	0.456033	hypothetical protein					BT_0066	0.435644	major outer membrane protein OmpA
	BT_2364	0.322581	SusC homolog					BT_0943	0.438889	penicillin-binding protein 2B (PBP-2B)
	BT_2365	0.294118	SusD homolog					BT_0068	0.444444	hypothetical protein
	BT_3114	0.41358	beta-galactosidase					BT_4401	0.448852	hypothetical protein
	BT_3698	0	SusG					BT_0779	0.452381	conserved hypothetical protein
	BT_3699	0	SusF					BT_0944	0.455357	hypothetical protein
	BT_3700	0	SusE					BT_2155	0.456033	hypothetical protein
	BT_3701	0	SusD					BT_1357	0.460219	conserved hypothetical protein
	BT_3702	0	SusC					BT_1338	0.467557	dTDP-4-dehydrorhamnose 3,5-epimerase
	BT_3703	0	SusB					BT_0970	0.467998	haloacid dehalogenase-like hydrolase
	BT_3704	0	SusA					BT_0040	0.470588	putative transmembrane protein
	BT_3794	0.373578	hypothetical protein					BT_1927	0.473684	conserved hypothetical protein
	BT_4233	0.326531	conserved hypothetical protein					BT_0490	0.477941	conserved hypothetical protein
	BT_4401	0.448852	hypothetical protein					BT_2032	0.48057	SusC homolog
	BT_4499	0.433476	conserved hypothetical protein, putative membrane protein					BT_1649	0.485714	glycoside transferase family 25
	BT_4625	0.333333	DNA modification methylase BstVI					BT_1343	0.495256	putative capsule biosynthesis protein

## Sheet: GH97_GH31
														Characterized Bt GH97s
	GH97	BtG2_1	BtG2_2	BtG2_3	BtdSusG2_1	BtdSusG2_2	BtdSusG2_3	G2mean	∆G2 mean	FC	P VALUE	LOG2FC	Year	Locus Tag	Protein Name	Alt Name	PMIDs
a-Gal	BT_3163	19	20	18	17	14	21	19	17.3333	0.912281	0.473427	-0.13245	1996	BT_3703	BtGH97A	SusB	8955399, 18848471, 18981178
	BT_1871	5773	5981	6058	10392	11013	10406	5937.33	10603.7	1.78593	3.01156e-05	0.836676	2008	BT_1871	BtGH97B		18848471, 19646996, 28103425
	BT_2620	2	3	2	2	2	2	2.33333	2	0.857143	0.373901	-0.222392	2011	BT_2620	BtGH97C		22205877, 25567280
	BT_3294	131	151	169	129	131	108	150.333	122.667	0.815965	0.10435	-0.293422	2011	BT_3294	BtGH97G		22205877, 32092418
	BT_3664	3	4	3	4	3	3	3.33333	3.33333	1	1	0	2011	BT_3664	BtGH97E		22205877, 28804002
	BT_3661	15	16	17	18	18	21	16	19	1.1875	0.0601698	0.247928	2017	BT_3661	BtGH97D		28804002, 28804002
a-Glc	BT_0132	22	21	25	22	20	22	22.6667	21.3333	0.941176	0.386912	-0.0874628	2019	BT_0683	BtGH97F		31160824
	BT_0683	11	12	11	19	19	18	11.3333	18.6667	1.64706	9.96897e-05	0.719892		BT_4581	BtGH97H		this work
	BT_4581	22	22	22	31	33	30	22	31.3333	1.42424	0.000451125	0.510195
	SusB	1826	1849	1804	0	0	0	1826.33	0	0	1.53573e-08	#NUM!
	GH31	BtG2_1	BtG2_2	BtG2_3	BtdSusG2_1	BtdSusG2_2	BtdSusG2_3	G2mean	∆G2 mean	FC	P VALUE	LOG2FC	FC ≥2, P≥0.05
	BT_0339	2	1	1	2	0	3	1.33333	1.66667	1.25	0.741521	0.321928
	BT_3659	8	9	8	14	11	13	8.33333	12.6667	1.52	0.0100597	0.604071
	BT_3299	6	7	6	1	3	3	6.33333	2.33333	0.368421	0.00582069	-1.44057
	BT_3169	122	113	128	144	144	153	121	147	1.21488	0.0079662	0.280809
	BT_3086	21	23	26	26	28	34	23.3333	29.3333	1.25714	0.099511	0.330149
	BT_3085	78	82	74	88	79	90	78	85.6667	1.09829	0.134564	0.13526
